# Supplementary material for: Bioinformatics Analysis Reveals Distinct Molecular Characteristics of Hepatitis B-Related Hepatocellular Carcinomas from Very Early to Advanced Barcelona Clinic Liver Cancer Stages
Source: PLoS One. 2016 Jul 25;11(7):e0158286. doi: 10.1371/journal.pone.0158286 (PMC4959694; doi:10.1371/journal.pone.0158286)
Supplement: S1 Table — (XLS) [file pone.0158286.s001.xls]

## Sheet: Information of the patients
LCS ID	Affy_GSM	Tissue Type	Gender	Age	ALT(>/<=50U/L)	Main Tumor Size (>/<=5 cm)	Multinodular	Cirrhosis	BCLC staging	AFP (>/<=300ng/ml)	Survival status	Survival months	Recurr status	Recurr months
LCS_253A	GSM363143	Tumor	F	48	low	small	N	Y	0	low	1	32.6	1	32.6
LCS_200A	GSM363388	Tumor	F	58	high	small	N	Y	0	low	0	57.3	1	11.6
LCS_248A	GSM363290	Tumor	F	63	high	small	N	Y	0	low	0	54.7	0	54.7
LCS_135A	GSM362988	Tumor	F	52	low	small	N	Y	0	high	0	51.1	0	51.1
LCS_107A	GSM363339	Tumor	F	49	high	small	N	Y	0	high	0	65.4	0	65.4
LCS_210A	GSM363082	Tumor	M	64	low	small	N	Y	0	low	0	57	0	57
LCS_103A	GSM362972	Tumor	M	45	low	small	N	Y	0	low	0	66	0	66
LCS_264A	GSM363170	Tumor	M	59	low	small	N	Y	0	low	0	53.3	0	53.3
LCS_247A	GSM363309	Tumor	M	34	low	small	N	Y	0	low	1	53	1	53
LCS_201A	GSM363391	Tumor	M	55	low	small	N	Y	0	low	0	57.3	1	21.5
LCS_123A	GSM362986	Tumor	M	55	low	small	N	Y	0	low	0	64.5	0	64.5
LCS_284A	GSM363192	Tumor	M	50	high	small	N	Y	0	low	0	52.2	0	52.2
LCS_158A	GSM363376	Tumor	M	62	high	small	N	Y	0	low	0	61.5	0	61.5
LCS_085A	GSM362970	Tumor	M	39	low	small	N	N	0	low	0	67.3	0	67.3
LCS_265A	GSM363083	Tumor	M	45	low	small	N	N	0	low	0	53.3	0	53.3
LCS_275A	GSM363077	Tumor	M	40	low	small	N	Y	0	high	0	52.7	0	52.7
LCS_084A	GSM363215	Tumor	M	48	low	small	N	Y	0	high	0	18.6	0	18.6
LCS_213A	GSM363098	Tumor	M	60	low	small	N	Y	0	high	0	56.9	1	21.3
LCS_146A	GSM363317	Tumor	M	58	high	small	N	Y	0	high	0	62.8	1	8
LCS_193A	GSM363205	Tumor	M	70	low	small	N	N	0	high	0	58	0	58
LCS_090A	GSM363151	Tumor	F	70	low	small	Y	Y	A	low	0	67.1	0	67.1
LCS_175A	GSM363275	Tumor	F	67	high	small	Y	Y	A	low	0	59.8	0	59.8
LCS_137A	GSM363344	Tumor	F	52	low	small	N	Y	A	low	0	38.7	0	38.7
LCS_211A	GSM363053	Tumor	F	57	low	small	N	Y	A	low	0	57	0	57
LCS_143A	GSM363176	Tumor	F	65	low	small	N	Y	A	low	0	50.7	0	50.7
LCS_243A	GSM363312	Tumor	F	53	high	small	N	Y	A	low	0	55.3	0	55.3
LCS_097A	GSM363371	Tumor	F	69	high	small	N	Y	A	low	0	66.3	0	66.3
LCS_251A	GSM363357	Tumor	F	47	low	large	N	Y	A	low	1	8.8	1	8.8
LCS_014A	GSM363034	Tumor	F	30	low	small	N	N	A	low	1	45.9	1	45.9
LCS_021A	GSM363209	Tumor	F	45	low	small	N	Y	A	high	0	60.8	0	60.8
LCS_182A	GSM363249	Tumor	F	60	low	small	N	Y	A	high	0	59.2	0	59.2
LCS_106A	GSM363337	Tumor	F	53	low	small	N	Y	A	high	0	65.5	0	65.5
LCS_056A	GSM363316	Tumor	F	35	low	small	N	Y	A	high	0	54.7	0	54.7
LCS_012A	GSM363296	Tumor	F	52	low	small	N	Y	A	high	1	27.5	1	27.5
LCS_249A	GSM363107	Tumor	F	71	low	small	N	Y	A	high	1	7	1	7
LCS_230A	GSM363055	Tumor	F	55	low	large	N	Y	A	high	0	7.3	0	7.3
LCS_028A	GSM363331	Tumor	F	54	high	large	N	Y	A	high	1	36.5	1	28.4
LCS_208A	GSM363314	Tumor	F	48	low	small	Y	N	A	high	0	57.1	0	57.1
LCS_047A	GSM363164	Tumor	F	27	low	small	N	N	A	high	0	55.2	0	55.2
LCS_116A	GSM363343	Tumor	F	30	low	small	N	N	A	high	0	65.1	0	65.1
LCS_125A	GSM362992	Tumor	F	41	high	large	N	Y	A	.	0	64.3	0	64.3
LCS_117A	GSM363265	Tumor	M	41	low	small	Y	Y	A	low	0	65.1	0	65.1
LCS_100A	GSM363267	Tumor	M	54	low	small	Y	Y	A	low	1	47.9	1	13.4
LCS_144A	GSM363057	Tumor	M	63	high	small	Y	Y	A	low	1	60.5	1	22.8
LCS_145A	GSM363239	Tumor	M	54	high	small	Y	Y	A	low	1	42.2	1	6.8
LCS_094A	GSM363115	Tumor	M	74	low	small	N	Y	A	low	0	66.6	0	66.6
LCS_274A	GSM363031	Tumor	M	58	low	small	N	Y	A	low	0	52.8	1	20.8
LCS_130A	GSM362984	Tumor	M	49	low	small	N	Y	A	low	0	51.4	0	51.4
LCS_269A	GSM363362	Tumor	M	53	low	small	N	Y	A	low	1	5.8	1	5.8
LCS_231A	GSM363355	Tumor	M	53	low	small	N	Y	A	low	1	9.1	1	6.2
LCS_023A	GSM363014	Tumor	M	61	low	small	N	Y	A	low	0	60.7	1	32.7
LCS_273A	GSM363364	Tumor	M	49	low	small	N	Y	A	low	1	27.1	1	10.2
LCS_015A	GSM363078	Tumor	M	47	low	small	N	Y	A	low	1	57.9	1	57.9
LCS_174A	GSM363202	Tumor	M	33	low	small	N	Y	A	low	0	60	1	6.7
LCS_031A	GSM363335	Tumor	M	45	low	small	N	Y	A	low	0	59.4	0	59.4
LCS_236A	GSM363243	Tumor	M	69	low	small	N	Y	A	low	0	55.8	0	55.8
LCS_132A	GSM363029	Tumor	M	48	low	small	N	Y	A	low	0	51.3	0	51.3
LCS_104A	GSM363038	Tumor	M	41	low	small	N	Y	A	low	1	15.1	1	5.8
LCS_061A	GSM363104	Tumor	M	59	low	small	N	Y	A	low	1	35.9	1	29.9
LCS_016A	GSM363336	Tumor	M	63	low	small	N	Y	A	low	1	8	1	8
LCS_238A	GSM363400	Tumor	M	58	low	small	N	Y	A	low	0	55.6	1	19.1
LCS_072A	GSM363358	Tumor	M	56	low	small	N	Y	A	low	0	53.9	1	9.4
LCS_278A	GSM363182	Tumor	M	50	low	small	N	Y	A	low	0	52.7	0	52.7
LCS_045A	GSM363109	Tumor	M	50	low	small	N	Y	A	low	0	55.2	0	55.2
LCS_266A	GSM363329	Tumor	M	56	low	small	N	Y	A	low	0	53.2	0	53.2
LCS_162A	GSM363037	Tumor	M	54	low	small	N	Y	A	low	0	61.2	0	61.2
LCS_184A	GSM363186	Tumor	M	45	low	small	N	Y	A	low	1	7.6	1	7.6
LCS_054A	GSM363269	Tumor	M	55	low	small	N	Y	A	low	1	52.7	1	12.4
LCS_161A	GSM363378	Tumor	M	47	low	small	N	Y	A	low	1	31.9	1	13.3
LCS_043A	GSM363196	Tumor	M	42	high	small	N	Y	A	low	0	57.7	1	51.1
LCS_121A	GSM363291	Tumor	M	54	high	small	N	Y	A	low	1	50.1	1	43.2
LCS_192A	GSM363273	Tumor	M	56	high	small	N	Y	A	low	0	58	0	58
LCS_157A	GSM363293	Tumor	M	54	high	small	N	Y	A	low	0	61.5	1	27.9
LCS_027A	GSM363292	Tumor	M	53	high	small	N	Y	A	low	0	59.9	0	59.9
LCS_122A	GSM362982	Tumor	M	39	high	small	N	Y	A	low	0	64.6	0	64.6
LCS_042A	GSM363074	Tumor	M	41	high	small	N	Y	A	low	0	57.7	0	57.7
LCS_283A	GSM363036	Tumor	M	65	high	small	N	Y	A	low	1	32.7	1	4.6
LCS_163A	GSM363172	Tumor	M	67	high	small	N	Y	A	low	1	6.7	1	6.7
LCS_091A	GSM362976	Tumor	M	50	high	small	N	Y	A	low	0	67	1	51.1
LCS_083A	GSM362964	Tumor	M	50	high	small	N	Y	A	low	0	67.4	0	67.4
LCS_139A	GSM363348	Tumor	M	41	high	small	N	Y	A	low	0	14.3	1	4.2
LCS_009A	GSM363128	Tumor	M	36	high	small	N	Y	A	low	1	30.1	1	10
LCS_172A	GSM363384	Tumor	M	43	high	small	N	Y	A	low	1	51.6	1	51.6
LCS_102A	GSM362966	Tumor	M	58	high	small	N	Y	A	low	0	66.1	0	66.1
LCS_105A	GSM362978	Tumor	M	61	high	small	N	Y	A	low	1	28.8	1	28.8
LCS_088A	GSM363310	Tumor	M	41	high	small	N	Y	A	low	1	23.5	1	23.5
LCS_203A	GSM363188	Tumor	M	35	high	small	N	Y	A	low	0	57.3	1	46.3
LCS_219A	GSM363222	Tumor	M	59	high	small	N	Y	A	low	0	48.4	1	49.1
LCS_007A	GSM362987	Tumor	M	60	high	small	N	Y	A	low	0	60.4	1	57.7
LCS_191A	GSM363105	Tumor	M	36	high	small	N	Y	A	low	0	9.5	1	9.5
LCS_173A	GSM363327	Tumor	M	52	high	small	N	Y	A	low	0	60.1	0	60.1
LCS_178A	GSM363190	Tumor	M	41	high	small	N	Y	A	low	0	4.8	1	2.7
LCS_041A	GSM363198	Tumor	M	41	high	small	N	Y	A	low	0	57.9	0	57.9
LCS_241A	GSM363122	Tumor	M	49	high	small	N	Y	A	low	0	55.4	0	55.4
LCS_078A	GSM363130	Tumor	M	72	low	large	N	Y	A	low	0	61.8	0	61.8
LCS_079A	GSM362958	Tumor	M	56	low	large	N	Y	A	low	1	28.2	1	28.2
LCS_289A	GSM363366	Tumor	M	73	low	large	N	Y	A	low	0	52.3	0	52.3
LCS_051A	GSM363311	Tumor	M	77	low	large	N	Y	A	low	0	19	0	19
LCS_165A	GSM363313	Tumor	M	71	low	large	N	Y	A	low	0	36.6	1	36.6
LCS_167A	GSM363330	Tumor	M	50	low	large	N	Y	A	low	1	12.6	1	12.6
LCS_245A	GSM363102	Tumor	M	49	low	large	N	Y	A	low	1	37.9	1	37.9
LCS_099A	GSM362977	Tumor	M	41	low	large	N	Y	A	low	0	66.3	0	66.3
LCS_286A	GSM363012	Tumor	M	61	low	large	N	Y	A	low	1	4.5	1	4.5
LCS_073A	GSM363054	Tumor	M	51	low	large	N	Y	A	low	0	53.8	0	53.8
LCS_261A	GSM363230	Tumor	M	40	high	large	N	Y	A	low	0	4.8	0	4.8
LCS_227A	GSM363035	Tumor	M	40	high	large	N	Y	A	low	0	56.1	1	24.6
LCS_149A	GSM363084	Tumor	M	67	high	large	N	Y	A	low	0	62.6	1	48
LCS_020A	GSM363108	Tumor	M	49	high	large	N	Y	A	low	0	48.8	0	48.8
LCS_057A	GSM363123	Tumor	M	48	high	large	N	Y	A	low	0	42.7	0	42.7
LCS_138A	GSM363346	Tumor	M	51	high	large	N	Y	A	low	1	14.3	1	7.3
LCS_199A	GSM363178	Tumor	M	42	low	small	N	N	A	low	0	57.3	1	41.6
LCS_183A	GSM363072	Tumor	M	49	low	small	N	N	A	low	0	10.4	0	10.4
LCS_195A	GSM363232	Tumor	M	49	low	small	N	N	A	low	0	57.9	1	30.7
LCS_270A	GSM363247	Tumor	M	44	high	small	N	N	A	low	0	52.9	0	52.9
LCS_008A	GSM363145	Tumor	M	43	high	small	N	N	A	low	1	33	1	26.4
LCS_095A	GSM362965	Tumor	M	57	low	large	N	N	A	low	0	66.6	0	66.6
LCS_156A	GSM363149	Tumor	M	53	low	large	N	N	A	low	0	14.4	0	14.4
LCS_148A	GSM363294	Tumor	M	25	low	small	Y	Y	A	high	0	62.6	0	62.6
LCS_169A	GSM363086	Tumor	M	44	low	small	Y	Y	A	high	0	60.5	0	60.5
LCS_089A	GSM363174	Tumor	M	48	high	small	Y	Y	A	high	0	67.1	0	67.1
LCS_222A	GSM363272	Tumor	M	65	low	large	Y	Y	A	high	0	56.3	0	56.3
LCS_066A	GSM363289	Tumor	M	46	low	small	N	Y	A	high	0	54.2	0	54.2
LCS_044A	GSM363200	Tumor	M	26	low	small	N	Y	A	high	1	23.9	1	23.9
LCS_263A	GSM363360	Tumor	M	71	low	small	N	Y	A	high	0	53.3	0	53.3
LCS_134A	GSM363127	Tumor	M	55	low	small	N	Y	A	high	1	22.2	1	14.6
LCS_025A	GSM363288	Tumor	M	56	low	small	N	Y	A	high	0	60.3	1	35.2
LCS_153A	GSM363073	Tumor	M	41	low	small	N	Y	A	high	1	26.5	1	21.8
LCS_136A	GSM362994	Tumor	M	49	low	small	N	Y	A	high	0	54.8	1	54.8
LCS_194A	GSM363224	Tumor	M	70	low	small	N	Y	A	high	0	57.9	1	13.1
LCS_223A	GSM363101	Tumor	M	50	low	small	N	Y	A	high	0	56.3	0	56.3
LCS_127A	GSM362993	Tumor	M	50	low	small	N	Y	A	high	0	3.8	1	3.8
LCS_150A	GSM363033	Tumor	M	63	low	small	N	Y	A	high	1	36.4	1	36
LCS_228A	GSM363268	Tumor	M	56	low	small	N	Y	A	high	0	56	0	56
LCS_086A	GSM363013	Tumor	M	58	high	small	N	Y	A	high	1	7.7	1	7.7
LCS_110A	GSM363315	Tumor	M	43	high	small	N	Y	A	high	0	65.4	0	65.4
LCS_147A	GSM363326	Tumor	M	37	high	small	N	Y	A	high	1	37.2	0	37.2
LCS_281A	GSM363148	Tumor	M	64	high	small	N	Y	A	high	0	52.4	1	11.8
LCS_196A	GSM363352	Tumor	M	51	high	small	N	Y	A	high	1	16.2	1	5.1
LCS_205A	GSM363030	Tumor	M	58	high	small	N	Y	A	high	1	4.5	1	4.5
LCS_004A	GSM362983	Tumor	M	32	high	small	N	Y	A	high	0	64.2	0	64.2
LCS_101A	GSM362960	Tumor	M	21	high	small	N	Y	A	high	0	66.1	0	66.1
LCS_092A	GSM362959	Tumor	M	45	high	small	N	Y	A	high	1	9.5	1	9.5
LCS_096A	GSM362971	Tumor	M	52	high	small	N	Y	A	high	1	48.1	1	40.4
LCS_179A	GSM363126	Tumor	M	65	low	large	N	Y	A	high	0	59.5	1	59.5
LCS_075A	GSM363166	Tumor	M	59	low	large	N	Y	A	high	0	53.8	0	53.8
LCS_159A	GSM363032	Tumor	M	52	low	large	N	Y	A	high	0	24.9	0	24.9
LCS_142A	GSM363350	Tumor	M	43	low	large	N	Y	A	high	0	62.9	0	62.9
LCS_215A	GSM363207	Tumor	M	53	low	large	N	Y	A	high	1	53.3	1	53.3
LCS_109A	GSM363341	Tumor	M	32	low	large	N	Y	A	high	0	65.4	0	65.4
LCS_050A	GSM363333	Tumor	M	48	low	large	N	Y	A	high	1	13.5	1	13.5
LCS_011A	GSM363218	Tumor	M	48	low	large	N	Y	A	high	1	15.2	1	3.9
LCS_282A	GSM363150	Tumor	M	68	low	large	N	Y	A	high	1	3.3	1	3.3
LCS_160A	GSM363125	Tumor	M	43	low	large	N	Y	A	high	1	16.5	1	16.5
LCS_032A	GSM363332	Tumor	M	54	low	large	N	Y	A	high	1	12.6	1	2.5
LCS_240A	GSM363328	Tumor	M	63	low	large	N	Y	A	high	1	12	1	12
LCS_036A	GSM363237	Tumor	M	69	high	large	N	Y	A	high	0	57.5	1	4.7
LCS_185A	GSM363009	Tumor	M	50	high	large	N	Y	A	high	0	58.9	0	58.9
LCS_064A	GSM363241	Tumor	M	55	high	large	N	Y	A	high	0	54.2	0	54.2
LCS_152A	GSM363049	Tumor	M	45	low	.	N	Y	A	high	0	62.4	0	62.4
LCS_260A	GSM363298	Tumor	M	52	low	small	N	N	A	high	0	53.6	1	40.1
LCS_177A	GSM363015	Tumor	M	39	low	large	N	N	A	high	0	59.7	0	59.7
LCS_074A	GSM363124	Tumor	M	67	low	small	N	Y	A	.	0	53.5	0	53.5
LCS_154A	GSM363010	Tumor	M	47	high	large	N	Y	A	.	0	62	0	62
LCS_188A	GSM363008	Tumor	F	50	low	small	Y	Y	B	low	0	58.4	1	23.6
LCS_262A	GSM363056	Tumor	F	59	high	small	Y	Y	B	high	1	19.2	1	19.2
LCS_063A	GSM363270	Tumor	M	58	high	small	Y	Y	B	low	1	21.3	1	21.3
LCS_291A	GSM363147	Tumor	M	44	high	small	Y	Y	B	low	1	28.7	1	28.7
LCS_259A	GSM363168	Tumor	M	51	low	large	Y	Y	B	low	0	53.8	0	53.8
LCS_035A	GSM363017	Tumor	M	50	low	large	Y	Y	B	low	1	12.7	1	8.4
LCS_140A	GSM363016	Tumor	M	44	low	large	Y	Y	B	low	0	2	0	2
LCS_277A	GSM363264	Tumor	M	43	high	large	Y	Y	B	low	1	17.8	1	17.8
LCS_119A	GSM363184	Tumor	M	34	high	large	Y	Y	B	low	0	16.3	0	16.3
LCS_120A	GSM363011	Tumor	M	57	low	small	Y	Y	B	high	1	17.6	1	9.1
LCS_093A	GSM363142	Tumor	M	28	high	small	Y	Y	B	high	1	46.1	1	46.1
LCS_022A	GSM363274	Tumor	M	53	high	small	Y	Y	B	high	1	26.9	1	26.9
LCS_108A	GSM363194	Tumor	M	44	high	small	Y	Y	B	high	0	4.5	0	4.5
LCS_067A	GSM363050	Tumor	M	32	high	small	Y	Y	B	high	0	54.2	1	2.8
LCS_033A	GSM363099	Tumor	M	50	low	large	Y	Y	B	high	1	30.9	1	30.9
LCS_206A	GSM363235	Tumor	M	41	low	large	Y	Y	B	high	0	32.8	0	32.8
LCS_209A	GSM363051	Tumor	M	43	low	large	Y	Y	B	high	0	20.6	0	20.6
LCS_034A	GSM363180	Tumor	M	52	low	large	Y	Y	B	high	1	47.1	1	3.2
LCS_237A	GSM363048	Tumor	M	50	low	large	Y	Y	B	high	1	20.3	1	20.3
LCS_040A	GSM363085	Tumor	M	49	high	large	Y	Y	B	high	1	54.8	1	46.3
LCS_010A	GSM363169	Tumor	M	45	high	large	Y	Y	B	high	0	39.4	0	39.4
LCS_071A	GSM363220	Tumor	M	59	high	large	Y	Y	B	high	0	54.2	1	29.9
LCS_018A	GSM363075	Tumor	F	54	low	large	N	Y	C	low	1	18	1	18
LCS_002A	GSM363251	Tumor	M	47	high	small	Y	Y	C	low	1	19.6	1	19.6
LCS_065A	GSM363052	Tumor	M	46	high	large	Y	Y	C	low	1	14.3	1	14.3
LCS_049A	GSM363146	Tumor	M	50	high	large	Y	Y	C	low	0	54.9	0	54.9
LCS_267A	GSM363266	Tumor	M	35	high	small	N	Y	C	low	1	2.5	1	1.5
LCS_268A	GSM363271	Tumor	M	52	low	large	N	Y	C	low	0	28.7	0	28.7
LCS_234A	GSM363081	Tumor	M	34	high	large	N	Y	C	low	1	5.2	1	0.1
LCS_170A	GSM363226	Tumor	M	54	high	large	N	Y	C	low	0	60.4	1	19.4
LCS_250A	GSM363217	Tumor	M	58	low	small	Y	N	C	low	0	54.5	0	54.5
LCS_216A	GSM363393	Tumor	M	46	low	small	Y	Y	C	high	1	4	1	4
LCS_131A	GSM363121	Tumor	M	39	high	small	Y	Y	C	high	0	51.2	0	51.2
LCS_180A	GSM363071	Tumor	M	35	low	large	Y	Y	C	high	1	13.8	1	13.8
LCS_224A	GSM363129	Tumor	M	34	low	large	Y	Y	C	high	1	3.5	1	3.2
LCS_038A	GSM363245	Tumor	M	47	high	large	Y	Y	C	high	0	57.5	0	57.5
LCS_129A	GSM363211	Tumor	M	61	high	large	Y	Y	C	high	1	8.9	1	8.9
LCS_151A	GSM363152	Tumor	M	39	high	large	Y	Y	C	high	1	8.3	1	8.3
LCS_062A	GSM363076	Tumor	M	35	high	large	Y	Y	C	high	1	23	1	23
LCS_190A	GSM712542	Tumor	M	61	low	small	N	Y	C	high	1	7.5	1	4.4
LCS_046A	GSM363404	Tumor	M	46	low	large	N	Y	C	high	1	12	1	12
LCS_048A	GSM363295	Tumor	M	63	low	large	N	Y	C	high	0	54.9	0	54.9
LCS_164A	GSM363100	Tumor	M	56	low	large	N	Y	C	high	1	3.4	1	1.5
LCS_069A	GSM363080	Tumor	M	49	low	large	N	Y	C	high	1	2.3	1	2.3
LCS_197A	GSM363386	Tumor	M	61	low	large	N	Y	C	high	1	10	1	1.9
LCS_166A	GSM363204	Tumor	M	53	high	large	N	Y	C	high	1	14.1	1	8.4
LCS_118A	GSM363079	Tumor	M	53	high	large	N	Y	C	high	1	7.8	1	5.2
LCS_024A	GSM363069	Tumor	M	34	high	large	N	Y	C	high	1	13.6	1	1.7
LCS_189A	GSM363263	Tumor	M	39	high	large	N	Y	C	high	1	3	1	3
LCS_079B	GSM362961	HBV-Non-Tumor
LCS_092B	GSM362962	HBV-Non-Tumor
LCS_101B	GSM362963	HBV-Non-Tumor
LCS_083B	GSM362967	HBV-Non-Tumor
LCS_095B	GSM362968	HBV-Non-Tumor
LCS_102B	GSM362969	HBV-Non-Tumor
LCS_085B	GSM362973	HBV-Non-Tumor
LCS_096B	GSM362974	HBV-Non-Tumor
LCS_103B	GSM362975	HBV-Non-Tumor
LCS_091B	GSM362979	HBV-Non-Tumor
LCS_099B	GSM362980	HBV-Non-Tumor
LCS_105B	GSM362981	HBV-Non-Tumor
LCS_004B	GSM362985	HBV-Non-Tumor
LCS_123B	GSM362989	HBV-Non-Tumor
LCS_007B	GSM362990	HBV-Non-Tumor
LCS_135B	GSM362991	HBV-Non-Tumor
LCS_125B	GSM362995	HBV-Non-Tumor
LCS_127B	GSM362996	HBV-Non-Tumor
LCS_136B	GSM362997	HBV-Non-Tumor
LCS_122B	GSM362998	HBV-Non-Tumor
LCS_130B	GSM362999	HBV-Non-Tumor
LCS_024B	GSM363000	HBV-Non-Tumor
LCS_212B	GSM363001	HBV-Non-Tumor
LCS_180B	GSM363002	HBV-Non-Tumor
LCS_183B	GSM363003	HBV-Non-Tumor
LCS_153B	GSM363004	HBV-Non-Tumor
LCS_042B	GSM363005	HBV-Non-Tumor
LCS_018B	GSM363006	HBV-Non-Tumor
LCS_062B	GSM363007	HBV-Non-Tumor
LCS_188B	GSM363018	HBV-Non-Tumor
LCS_185B	GSM363019	HBV-Non-Tumor
LCS_154B	GSM363020	HBV-Non-Tumor
LCS_120B	GSM363021	HBV-Non-Tumor
LCS_286B	GSM363022	HBV-Non-Tumor
LCS_238B	GSM363023	HBV-Non-Tumor
LCS_086B	GSM363024	HBV-Non-Tumor
LCS_023B	GSM363025	HBV-Non-Tumor
LCS_177B	GSM363026	HBV-Non-Tumor
LCS_035B	GSM363027	HBV-Non-Tumor
LCS_275B	GSM363028	HBV-Non-Tumor
LCS_132B	GSM363040	HBV-Non-Tumor
LCS_205B	GSM363041	HBV-Non-Tumor
LCS_274B	GSM363042	HBV-Non-Tumor
LCS_159B	GSM363043	HBV-Non-Tumor
LCS_227B	GSM363044	HBV-Non-Tumor
LCS_046B	GSM363045	HBV-Non-Tumor
LCS_283B	GSM363046	HBV-Non-Tumor
LCS_272B	GSM363047	HBV-Non-Tumor
LCS_158B	GSM363058	HBV-Non-Tumor
LCS_237B	GSM363059	HBV-Non-Tumor
LCS_152B	GSM363060	HBV-Non-Tumor
LCS_067B	GSM363061	HBV-Non-Tumor
LCS_209B	GSM363062	HBV-Non-Tumor
LCS_065B	GSM363063	HBV-Non-Tumor
LCS_211B	GSM363064	HBV-Non-Tumor
LCS_073B	GSM363065	HBV-Non-Tumor
LCS_230B	GSM363066	HBV-Non-Tumor
LCS_262B	GSM363067	HBV-Non-Tumor
LCS_144B	GSM363068	HBV-Non-Tumor
LCS_015B	GSM363088	HBV-Non-Tumor
LCS_190B	GSM363089	HBV-Non-Tumor
LCS_118B	GSM363090	HBV-Non-Tumor
LCS_069B	GSM363091	HBV-Non-Tumor
LCS_234B	GSM363092	HBV-Non-Tumor
LCS_210B	GSM363093	HBV-Non-Tumor
LCS_265B	GSM363094	HBV-Non-Tumor
LCS_149B	GSM363095	HBV-Non-Tumor
LCS_040B	GSM363096	HBV-Non-Tumor
LCS_169B	GSM363097	HBV-Non-Tumor
LCS_281B	GSM363103	HBV-Non-Tumor
LCS_213B	GSM363110	HBV-Non-Tumor
LCS_033B	GSM363111	HBV-Non-Tumor
LCS_164B	GSM363112	HBV-Non-Tumor
LCS_245B	GSM363113	HBV-Non-Tumor
LCS_094B	GSM363114	HBV-Non-Tumor
LCS_191B	GSM363116	HBV-Non-Tumor
LCS_171B	GSM363117	HBV-Non-Tumor
LCS_249B	GSM363118	HBV-Non-Tumor
LCS_020B	GSM363119	HBV-Non-Tumor
LCS_045B	GSM363120	HBV-Non-Tumor
LCS_131B	GSM363131	HBV-Non-Tumor
LCS_201B	GSM363132	HBV-Non-Tumor
LCS_057B	GSM363133	HBV-Non-Tumor
LCS_074B	GSM363134	HBV-Non-Tumor
LCS_160B	GSM363135	HBV-Non-Tumor
LCS_179B	GSM363136	HBV-Non-Tumor
LCS_134B	GSM363137	HBV-Non-Tumor
LCS_009B	GSM363138	HBV-Non-Tumor
LCS_147B	GSM363139	HBV-Non-Tumor
LCS_224B	GSM363140	HBV-Non-Tumor
LCS_078B	GSM363141	HBV-Non-Tumor
LCS_253B	GSM363153	HBV-Non-Tumor
LCS_279B	GSM363154	HBV-Non-Tumor
LCS_008B	GSM363155	HBV-Non-Tumor
LCS_172B	GSM363156	HBV-Non-Tumor
LCS_049B	GSM363157	HBV-Non-Tumor
LCS_291B	GSM363158	HBV-Non-Tumor
LCS_061B	GSM363159	HBV-Non-Tumor
LCS_156B	GSM363160	HBV-Non-Tumor
LCS_282B	GSM363161	HBV-Non-Tumor
LCS_090B	GSM363162	HBV-Non-Tumor
LCS_151B	GSM363163	HBV-Non-Tumor
LCS_047B	GSM363165	HBV-Non-Tumor
LCS_075B	GSM363167	HBV-Non-Tumor
LCS_264B	GSM363171	HBV-Non-Tumor
LCS_163B	GSM363173	HBV-Non-Tumor
LCS_089B	GSM363175	HBV-Non-Tumor
LCS_143B	GSM363177	HBV-Non-Tumor
LCS_199B	GSM363179	HBV-Non-Tumor
LCS_034B	GSM363181	HBV-Non-Tumor
LCS_278B	GSM363183	HBV-Non-Tumor
LCS_119B	GSM363185	HBV-Non-Tumor
LCS_184B	GSM363187	HBV-Non-Tumor
LCS_203B	GSM363189	HBV-Non-Tumor
LCS_178B	GSM363191	HBV-Non-Tumor
LCS_284B	GSM363193	HBV-Non-Tumor
LCS_261B	GSM363195	HBV-Non-Tumor
LCS_043B	GSM363197	HBV-Non-Tumor
LCS_041B	GSM363199	HBV-Non-Tumor
LCS_044B	GSM363201	HBV-Non-Tumor
LCS_174B	GSM363203	HBV-Non-Tumor
LCS_193B	GSM363206	HBV-Non-Tumor
LCS_215B	GSM363208	HBV-Non-Tumor
LCS_021B	GSM363210	HBV-Non-Tumor
LCS_129B	GSM363212	HBV-Non-Tumor
LCS_198B	GSM363214	HBV-Non-Tumor
LCS_084B	GSM363216	HBV-Non-Tumor
LCS_108B	GSM363219	HBV-Non-Tumor
LCS_011B	GSM363221	HBV-Non-Tumor
LCS_219B	GSM363223	HBV-Non-Tumor
LCS_194B	GSM363225	HBV-Non-Tumor
LCS_170B	GSM363227	HBV-Non-Tumor
LCS_204B	GSM363229	HBV-Non-Tumor
LCS_071B	GSM363231	HBV-Non-Tumor
LCS_195B	GSM363233	HBV-Non-Tumor
LCS_200B	GSM363234	HBV-Non-Tumor
LCS_206B	GSM363236	HBV-Non-Tumor
LCS_161B	GSM363238	HBV-Non-Tumor
LCS_145B	GSM363240	HBV-Non-Tumor
LCS_064B	GSM363242	HBV-Non-Tumor
LCS_236B	GSM363244	HBV-Non-Tumor
LCS_038B	GSM363246	HBV-Non-Tumor
LCS_270B	GSM363248	HBV-Non-Tumor
LCS_182B	GSM363250	HBV-Non-Tumor
LCS_197B	GSM363252	HBV-Non-Tumor
LCS_173B	GSM363253	HBV-Non-Tumor
LCS_240B	GSM363254	HBV-Non-Tumor
LCS_266B	GSM363255	HBV-Non-Tumor
LCS_167B	GSM363256	HBV-Non-Tumor
LCS_028B	GSM363257	HBV-Non-Tumor
LCS_032B	GSM363258	HBV-Non-Tumor
LCS_050B	GSM363259	HBV-Non-Tumor
LCS_285B	GSM363260	HBV-Non-Tumor
LCS_031B	GSM363261	HBV-Non-Tumor
LCS_016B	GSM363262	HBV-Non-Tumor
LCS_277B	GSM363276	HBV-Non-Tumor
LCS_117B	GSM363277	HBV-Non-Tumor
LCS_267B	GSM363278	HBV-Non-Tumor
LCS_100B	GSM363279	HBV-Non-Tumor
LCS_228B	GSM363280	HBV-Non-Tumor
LCS_054B	GSM363281	HBV-Non-Tumor
LCS_063B	GSM363282	HBV-Non-Tumor
LCS_268B	GSM363283	HBV-Non-Tumor
LCS_222B	GSM363284	HBV-Non-Tumor
LCS_192B	GSM363285	HBV-Non-Tumor
LCS_022B	GSM363286	HBV-Non-Tumor
LCS_036B	GSM363287	HBV-Non-Tumor
LCS_223B	GSM363299	HBV-Non-Tumor
LCS_025B	GSM363300	HBV-Non-Tumor
LCS_066B	GSM363301	HBV-Non-Tumor
LCS_121B	GSM363302	HBV-Non-Tumor
LCS_027B	GSM363303	HBV-Non-Tumor
LCS_157B	GSM363304	HBV-Non-Tumor
LCS_148B	GSM363305	HBV-Non-Tumor
LCS_048B	GSM363306	HBV-Non-Tumor
LCS_012B	GSM363307	HBV-Non-Tumor
LCS_260B	GSM363308	HBV-Non-Tumor
LCS_247B	GSM363318	HBV-Non-Tumor
LCS_051B	GSM363319	HBV-Non-Tumor
LCS_243B	GSM363320	HBV-Non-Tumor
LCS_165B	GSM363321	HBV-Non-Tumor
LCS_208B	GSM363322	HBV-Non-Tumor
LCS_110B	GSM363323	HBV-Non-Tumor
LCS_056B	GSM363324	HBV-Non-Tumor
LCS_146B	GSM363325	HBV-Non-Tumor
LCS_106B	GSM363338	HBV-Non-Tumor
LCS_107B	GSM363340	HBV-Non-Tumor
LCS_109B	GSM363342	HBV-Non-Tumor
LCS_137B	GSM363345	HBV-Non-Tumor
LCS_138B	GSM363347	HBV-Non-Tumor
LCS_139B	GSM363349	HBV-Non-Tumor
LCS_142B	GSM363351	HBV-Non-Tumor
LCS_196B	GSM363353	HBV-Non-Tumor
LCS_231B	GSM363356	HBV-Non-Tumor
LCS_072B	GSM363359	HBV-Non-Tumor
LCS_263B	GSM363361	HBV-Non-Tumor
LCS_269B	GSM363363	HBV-Non-Tumor
LCS_273B	GSM363365	HBV-Non-Tumor
LCS_289B	GSM363367	HBV-Non-Tumor
LCS_290B	GSM363369	HBV-Non-Tumor
LCS_093B	GSM363370	HBV-Non-Tumor
LCS_097B	GSM363372	HBV-Non-Tumor
LCS_104B	GSM363373	HBV-Non-Tumor
LCS_140B	GSM363374	HBV-Non-Tumor
LCS_150B	GSM363375	HBV-Non-Tumor
LCS_162B	GSM363380	HBV-Non-Tumor
LCS_014B	GSM363381	HBV-Non-Tumor
LCS_166B	GSM363382	HBV-Non-Tumor
LCS_216B	GSM363397	HBV-Non-Tumor
LCS_241B	GSM363402	HBV-Non-Tumor
LCS_248B	GSM363407	HBV-Non-Tumor
LCS_259B	GSM363417	HBV-Non-Tumor
X02_342B	GSM712533	HBV-Non-Tumor
X02_362B	GSM712535	HBV-Non-Tumor
LCS_003B	GSM712536	HBV-Non-Tumor
LCS_006B	GSM712537	HBV-Non-Tumor
LCS_026B	GSM712538	HBV-Non-Tumor
LCS_128B	GSM712539	HBV-Non-Tumor
LCS_168B	GSM712540	HBV-Non-Tumor
LCS_181B	GSM712541	HBV-Non-Tumor
