# Supplementary material for: Bioinformatics Analysis Reveals Distinct Molecular Characteristics of Hepatitis B-Related Hepatocellular Carcinomas from Very Early to Advanced Barcelona Clinic Liver Cancer Stages
Source: PLoS One. 2016 Jul 25;11(7):e0158286. doi: 10.1371/journal.pone.0158286 (PMC4959694; doi:10.1371/journal.pone.0158286)
Supplement: S2 Table — (XLSX) [file pone.0158286.s002.xlsx]

## Sheet: non-HCC vs. HBV-HCC-stage 0
Transcript Cluster ID	Transcript ID(Array Design)	Gene Symbol	Description	non_HCC Bi-weight Avg Signal (log2)	HBV related HCC-stage 0 Bi-weight Avg Signal (log2)	Fold Change (linear) (non_HCC vs. HBV related HCC-stage 0)	ANOVA p-value (non_HCC vs. HBV related HCC-stage 0)	FDR p-value (non_HCC vs. HBV related HCC-stage 0)
209220_at	g1237180	GPC3	glypican 3	4.16	11.45	-156.27	0	0
202422_s_at	g12669908	ACSL4	acyl-CoA synthetase long-chain family member 4	3.55	9.05	-45.04	0	0
206561_s_at	g13346507	AKR1B10	aldo-keto reductase family 1, member B10 (aldose reductase)	4.82	10.3	-44.55	0	0
204694_at	g4501988	AFP	alpha-fetoprotein	3.62	8.99	-41.36	0	0
206239_s_at	g4507178	SPINK1	serine peptidase inhibitor, Kazal type 1	4.14	9.38	-37.98	0	0
213194_at	Hs.301198.0	ROBO1	roundabout, axon guidance receptor, homolog 1 (Drosophila)	5.22	9.73	-22.79	0	0
209218_at	g4204674	SQLE	squalene epoxidase	4.75	9.2	-21.81	0	0
201291_s_at	Hs.156346.0	TOP2A	topoisomerase (DNA) II alpha 170kDa	3.35	7.71	-20.54	0	0
202503_s_at	g7661905	KIAA0101	KIAA0101	3.92	8.27	-20.49	0	0
201890_at	Hs.75319.0	RRM2	ribonucleotide reductase M2	3.33	7.65	-19.89	0	0
212092_at	Hs.137476.0	PEG10	paternally expressed 10	3.68	7.95	-19.33	0	0
205476_at	g4759075	CCL20	chemokine (C-C motif) ligand 20	3.62	7.81	-18.25	0	0
219918_s_at	g8922484	ASPM	asp (abnormal spindle) homolog, microcephaly associated (Drosophila)	3.24	7.32	-16.85	0	0
204170_s_at	g4502858	CKS2	CDC28 protein kinase regulatory subunit 2	4.86	8.78	-15.18	0	0
214710_s_at	Hs.23960.2	CCNB1	cyclin B1	3.29	7.16	-14.6	0	0
218039_at	g7705950	NUSAP1	nucleolar and spindle associated protein 1	4.17	8.03	-14.55	0	0
213222_at	Hs.41143.0	PLCB1	phospholipase C, beta 1 (phosphoinositide-specific)	3.66	7.45	-13.82	0	0
205890_s_at	g5454143	GABBR1	gamma-aminobutyric acid (GABA) B receptor, 1; ubiquitin D	7.9	11.62	-13.12	0	0
217820_s_at	g8922657	ENAH	enabled homolog (Drosophila)	4.68	8.29	-12.19	0	0
201663_s_at	g4885112	SMC4	structural maintenance of chromosomes 4	4.16	7.73	-11.9	0	0
201088_at	g4504896	KPNA2	karyopherin alpha 2 (RAG cohort 1, importin alpha 1)	5.49	9.04	-11.72	0	0
204688_at	g10835046	SGCE	sarcoglycan, epsilon	4.89	8.36	-11.09	0	0
202954_at	g5902145	UBE2C	ubiquitin-conjugating enzyme E2C	4.57	8.03	-11.02	0	0
201930_at	g7427518	MCM6	minichromosome maintenance complex component 6	4.69	8.12	-10.79	0	0
208650_s_at	Hs.286124.1	CD24	CD24 molecule	4.69	8.13	-10.79	0	0
204026_s_at	g6857828	ZWINT	ZW10 interacting kinetochore protein	3.97	7.39	-10.71	0	0
203554_x_at	g11038651	PTTG1	pituitary tumor-transforming 1	4.91	8.31	-10.59	0	0
203213_at	Hs.184572.0	CDK1	cyclin-dependent kinase 1	3.33	6.73	-10.54	0	0
208029_s_at	g8923827	LAPTM4B	lysosomal protein transmembrane 4 beta	5.88	9.27	-10.52	0	0
206102_at	g10800147	GINS1	GINS complex subunit 1 (Psf1 homolog)	3.5	6.88	-10.43	0	0
212551_at	Hs.296341.0	CAP2	CAP, adenylate cyclase-associated protein, 2 (yeast)	3.77	7.14	-10.36	0	0
218009_s_at	g4506038	PRC1	protein regulator of cytokinesis 1	3.38	6.71	-10.07	0	0
203120_at	g4885642	TP53BP2	tumor protein p53 binding protein 2	4.74	8.07	-10.04	0	0
204092_s_at	g4507274	AURKA	aurora kinase A	3.91	7.23	-9.95	0	0
211980_at	Hs.119129.0	COL4A1	collagen, type IV, alpha 1	6.06	9.35	-9.82	0	0
222077_s_at	Hs.23900.1	RACGAP1	Rac GTPase activating protein 1	3.45	6.72	-9.6	0	0
205922_at	g4759313	VNN2	vanin 2	4.02	7.25	-9.37	0	0
209714_s_at	g12734643	CDKN3	cyclin-dependent kinase inhibitor 3	3.43	6.65	-9.34	0	0
202345_s_at	g4557580	FABP5	fatty acid binding protein 5 (psoriasis-associated)	3.69	6.89	-9.18	0	0
204023_at	g4506490	RFC4	replication factor C (activator 1) 4, 37kDa	4.22	7.4	-9.09	0	0
218585_s_at	g7705575	DTL	denticleless E3 ubiquitin protein ligase homolog (Drosophila)	3.42	6.59	-8.99	0	0
218847_at	g5729883	IGF2BP2	insulin-like growth factor 2 mRNA binding protein 2	4.57	7.71	-8.8	0	0
210052_s_at	g6073830	TPX2	TPX2, microtubule-associated	3.76	6.86	-8.57	0	0
212531_at	Hs.204238.0	LCN2	lipocalin 2	4.25	7.34	-8.55	0	0
204351_at	g5174662	S100P	S100 calcium binding protein P	3.37	6.43	-8.33	0	0
201555_at	g6631094	MCM3	minichromosome maintenance complex component 3	4.54	7.6	-8.3	0	0
203477_at	g4502940	COL15A1	collagen, type XV, alpha 1	3.38	6.42	-8.21	0	0
205342_s_at	g2828823	SULT1C2	sulfotransferase family, cytosolic, 1C, member 2	3.5	6.51	-8.07	0	0
209836_x_at	g12001971	BOLA2	bolA family member 2; bolA family member 2B	4.92	7.94	-8.07	0	0
200052_s_at	g4758601	ILF2	interleukin enhancer binding factor 2	5.19	8.2	-8.06	0	0
218782_s_at	g7662630	ATAD2	ATPase family, AAA domain containing 2	4.35	7.36	-8.06	0	0
209035_at	g182650	MDK	midkine (neurite growth-promoting factor 2)	4.04	7.05	-8	0	0
202404_s_at	g4502946	COL1A2	collagen, type I, alpha 2	5.1	8.1	-7.99	1.65e-11	3.54e-11
200607_s_at	Hs.81848.0	RAD21	RAD21 homolog (S. pombe)	4.6	7.57	-7.84	0	0
202690_s_at	g12804598	SNRPD1	small nuclear ribonucleoprotein D1 polypeptide 16kDa	4.76	7.72	-7.79	0	0
205436_s_at	g4504252	H2AFX	H2A histone family, member X	4.8	7.76	-7.78	0	0
207165_at	g7108350	HMMR	hyaluronan-mediated motility receptor (RHAMM)	3.42	6.35	-7.63	0	0
208963_x_at	Hs.132898.0	FADS1	fatty acid desaturase 1; microRNA 1908	4.48	7.4	-7.56	0	0
204825_at	g7661973	MELK	maternal embryonic leucine zipper kinase	3.38	6.26	-7.35	0	0
202963_at	Hs.166891.0	RFX5	regulatory factor X, 5 (influences HLA class II expression)	4.98	7.82	-7.19	0	0
207828_s_at	g4885132	CENPF	centromere protein F, 350/400kDa	3.56	6.41	-7.19	0	0
205830_at	g4758003	CLGN	calmegin	3.33	6.18	-7.18	0	0
218350_s_at	g7705681	GMNN	geminin, DNA replication inhibitor	5.91	8.75	-7.17	0	0
201681_s_at	Hs.170290.0	DLG5	discs, large homolog 5 (Drosophila)	4.55	7.39	-7.15	0	0
221529_s_at	g12963352	PLVAP	plasmalemma vesicle associated protein	4.21	7.04	-7.13	0	0
204767_s_at	g12653112	FEN1	flap structure-specific endonuclease 1	4.11	6.94	-7.1	0	0
202589_at	g4507750	TYMS	thymidylate synthetase	5.25	8.06	-7.03	0	0
201656_at	g4557674	ITGA6	integrin, alpha 6	4.29	7.09	-7.01	0	0
221523_s_at	Hs.238679.0	RRAGD	Ras-related GTP binding D	3.6	6.4	-6.97	0	0
208694_at	g13570016	PRKDC	protein kinase, DNA-activated, catalytic polypeptide	4.51	7.29	-6.87	0	0
202705_at	g10938017	CCNB2	cyclin B2	3.54	6.32	-6.85	0	0
221729_at	Hs.82985.0	COL5A2	collagen, type V, alpha 2	5.38	8.15	-6.85	0	0
203218_at	Hs.246857.0	MAPK9	mitogen-activated protein kinase 9	4.2	6.97	-6.83	0	0
203819_s_at	Hs.79440.0	IGF2BP3	insulin-like growth factor 2 mRNA binding protein 3	3.1	5.87	-6.8	0	0
212271_at	Hs.324473.2	MAPK1	mitogen-activated protein kinase 1	4.93	7.67	-6.7	0	0
217975_at	g10047099	WBP5	WW domain binding protein 5	5.77	8.52	-6.7	0	0
205361_s_at	Hs.91161.0	PFDN4	prefoldin subunit 4	4.75	7.48	-6.64	0	0
201111_at	g3560556	CSE1L	CSE1 chromosome segregation 1-like (yeast)	4.62	7.34	-6.58	0	0
219787_s_at	g8922431	ECT2	epithelial cell transforming 2	3.18	5.89	-6.56	0	0
200831_s_at	Hs.119597.0	SCD	stearoyl-CoA desaturase (delta-9-desaturase)	7.66	10.36	-6.51	0	0
218728_s_at	g7661823	CNIH4	cornichon family AMPA receptor auxiliary protein 4	5.72	8.43	-6.51	0	0
205194_at	g4758971	PSPH	phosphoserine phosphatase	3.65	6.35	-6.49	0	0
205449_at	g9558738	SAC3D1	SAC3 domain containing 1	4.2	6.89	-6.45	0	0
217946_s_at	g7705472	SAE1	SUMO1 activating enzyme subunit 1	5.29	7.97	-6.41	0	0
218251_at	g10864050	MID1IP1	MID1 interacting protein 1	4.87	7.55	-6.4	0	0
202813_at	g5032156	TARBP1	TAR (HIV-1) RNA binding protein 1	5.03	7.7	-6.37	0	0
200889_s_at	Hs.250773.0	SSR1	signal sequence receptor, alpha	4.99	7.65	-6.31	0	0
201251_at	g4505838	PKM	pyruvate kinase, muscle	4.52	7.18	-6.31	0	0
209610_s_at	Hs.323878.0	SLC1A4	solute carrier family 1 (glutamate/neutral amino acid transporter), member 4	4.41	7.05	-6.25	0	0
208808_s_at	g12654170	HMGB2	high mobility group box 2	6.2	8.84	-6.22	0	0
221830_at	Hs.301746.0	RAP2A	RAP2A, member of RAS oncogene family	5.83	8.46	-6.19	0	0
202107_s_at	g4758705	MCM2	minichromosome maintenance complex component 2	3.79	6.41	-6.17	0	0
202261_at	g5174714	VPS72	vacuolar protein sorting 72 homolog (S. cerevisiae)	4.9	7.52	-6.12	0	0
201485_s_at	g13436151	RCN2	reticulocalbin 2, EF-hand calcium binding domain	4.43	7.04	-6.1	0	0
218883_s_at	g13375855	CENPU	centromere protein U	3.66	6.27	-6.1	0	0
219960_s_at	g7706752	UCHL5	ubiquitin carboxyl-terminal hydrolase L5	4.73	7.34	-6.09	0	0
201275_at	g4503684	FDPS	farnesyl diphosphate synthase	7.65	10.24	-6.06	0	0
204165_at	g4507912	WASF1	WAS protein family, member 1	3.85	6.45	-6.06	0	0
201985_at	g7661987	KIAA0196	KIAA0196	4.73	7.32	-6.03	0	0
201577_at	g4557796	NME1	NME/NM23 nucleoside diphosphate kinase 1	6.91	9.5	-6.02	0	0
205173_x_at	g4502676	CD58	CD58 molecule	4.73	7.31	-6	0	0
203358_s_at	g4758323	EZH2	enhancer of zeste 2 polycomb repressive complex 2 subunit	3.44	6.02	-5.99	0	0
204127_at	g12803002	RFC3	replication factor C (activator 1) 3, 38kDa	4.23	6.81	-5.99	0	0
209160_at	g6624210	AKR1C3	aldo-keto reductase family 1, member C3	9.01	11.59	-5.99	0	0
205542_at	g9558758	STEAP1	six transmembrane epithelial antigen of the prostate 1	4.37	6.93	-5.91	0	0
203936_s_at	g4826835	MMP9	matrix metallopeptidase 9 (gelatinase B, 92kDa gelatinase, 92kDa type IV collagenase)	3.62	6.18	-5.9	0	0
202846_s_at	g4505794	PIGC	phosphatidylinositol glycan anchor biosynthesis, class C	4.8	7.35	-5.86	0	0
218252_at	g8922641	CKAP2	cytoskeleton associated protein 2	3.52	6.07	-5.86	0	0
212247_at	Hs.84790.0	NUP205	nucleoporin 205kDa	4.49	7.03	-5.84	0	0
203755_at	g5729749	BUB1B	BUB1 mitotic checkpoint serine/threonine kinase B	3.43	5.97	-5.82	0	0
209875_s_at	g189150	SPP1	secreted phosphoprotein 1	5.98	8.52	-5.81	5.98e-10	1.14e-09
210839_s_at	g662289	ENPP2	ectonucleotide pyrophosphatase/phosphodiesterase 2	4.94	7.47	-5.8	0	0
200787_s_at	g12803230	PEA15	phosphoprotein enriched in astrocytes 15	4.64	7.17	-5.78	0	0
218622_at	g13129027	NUP37	nucleoporin 37kDa	4.76	7.29	-5.78	0	0
218185_s_at	g8922478	ARMC1	armadillo repeat containing 1	4.88	7.41	-5.76	0	0
208836_at	g1522634	ATP1B3	ATPase, Na+/K+ transporting, beta 3 polypeptide	6.09	8.61	-5.75	0	0
204822_at	g4507718	TTK	TTK protein kinase	3.23	5.75	-5.74	0	0
218351_at	g8923457	COMMD8	COMM domain containing 8	5.04	7.55	-5.72	0	0
218594_at	g8922377	HEATR1	HEAT repeat containing 1	4.81	7.33	-5.72	0	0
201578_at	g4885556	PODXL	podocalyxin-like	4.17	6.68	-5.71	0	0
213241_at	Hs.184697.0	PLXNC1	plexin C1	3.62	6.13	-5.69	0	0
200853_at	g4504254	H2AFZ	H2A histone family, member Z	6.13	8.63	-5.65	0	0
204615_x_at	g4758583	IDI1	isopentenyl-diphosphate delta isomerase 1	7.53	10.01	-5.61	0	0
201940_at	Hs.5057.0	CPD	carboxypeptidase D	5.63	8.11	-5.59	0	0
219029_at	g11968034	C5orf28	chromosome 5 open reading frame 28	3.99	6.47	-5.58	0	0
222281_s_at	Hs.293472.0	C1orf186	chromosome 1 open reading frame 186; uncharacterized LOC100505650; uncharacterized LOC101929219	3.62	6.1	-5.57	0	0
213712_at	Hs.30504.0	ELOVL2	ELOVL fatty acid elongase 2	6.48	8.95	-5.56	0	0
218193_s_at	g7705635	GOLT1B	golgi transport 1B	4.29	6.76	-5.53	0	0
200632_s_at	g5174656	NDRG1	N-myc downstream regulated 1	7.12	9.58	-5.51	0	0
201518_at	g5803075	CBX1	chromobox homolog 1	4.74	7.19	-5.46	0	0
202748_at	g6996011	GBP2	guanylate binding protein 2, interferon-inducible	5.1	7.55	-5.46	0	0
203622_s_at	g10047139	PNO1	partner of NOB1 homolog (S. cerevisiae)	4.2	6.65	-5.45	0	0
204905_s_at	g4758861	EEF1E1	eukaryotic translation elongation factor 1 epsilon 1	4.82	7.27	-5.45	0	0
206809_s_at	g5031692	HNRNPA3	heterogeneous nuclear ribonucleoprotein A3; heterogeneous nuclear ribonucleoprotein A3 pseudogene 1	4.74	7.19	-5.45	0	0
222250_s_at	Hs.48604.1	INTS7	integrator complex subunit 7	4.11	6.56	-5.44	0	0
220199_s_at	g12383075	AIDA	axin interactor, dorsalization associated	4.8	7.24	-5.43	0	0
209257_s_at	Hs.24485.0	SMC3	structural maintenance of chromosomes 3	4.5	6.94	-5.41	0	0
202918_s_at	g4929658	HSPE1-MOB4	HSPE1-MOB4 readthrough; MOB family member 4, phocein	4.69	7.13	-5.4	0	0
204641_at	g4505372	NEK2	NIMA-related kinase 2	3.19	5.62	-5.4	0	0
204146_at	Hs.24596.0	RAD51AP1	RAD51 associated protein 1	3.12	5.55	-5.39	0	0
208926_at	g4099140	NEU1	sialidase 1 (lysosomal sialidase)	5.53	7.95	-5.35	0	0
201897_s_at	g4502856	CKS1B	CDC28 protein kinase regulatory subunit 1B	6.53	8.95	-5.33	0	0
214774_x_at	Hs.110826.3	TOX3	TOX high mobility group box family member 3	4.12	6.53	-5.33	0	0
208644_at	g190266	PARP1	poly (ADP-ribose) polymerase 1	5.21	7.62	-5.31	0	0
213610_s_at	Hs.18724.0	KLHL23	kelch-like family member 23; PHOSPHO2-KLHL23 readthrough	4.43	6.84	-5.29	0	0
201688_s_at	Hs.2384.0	TPD52	tumor protein D52	4.25	6.65	-5.28	0	0
202679_at	g4557802	NPC1	Niemann-Pick disease, type C1	4.99	7.39	-5.27	0	0
203022_at	g5454009	RNASEH2A	ribonuclease H2, subunit A	3.56	5.95	-5.26	0	0
201377_at	g7661941	UBAP2L	ubiquitin associated protein 2-like	5.33	7.72	-5.24	0	0
202651_at	g7661995	LPGAT1	lysophosphatidylglycerol acyltransferase 1	6.57	8.96	-5.23	0	0
209306_s_at	Hs.153026.0	SWAP70	SWAP switching B-cell complex 70kDa subunit	4.04	6.43	-5.23	0	0
201772_at	g7706219	AZIN1	antizyme inhibitor 1	5.48	7.87	-5.22	0	0
205506_at	g6005943	VIL1	villin 1	4.15	6.53	-5.2	0	0
200943_at	g4826757	HMGN1	high mobility group nucleosome binding domain 1	6.3	8.67	-5.17	0	0
200910_at	g5174726	CCT3	chaperonin containing TCP1, subunit 3 (gamma); uncharacterized LOC101927137	7.55	9.92	-5.16	0	0
202382_s_at	g13027377	GNPDA1	glucosamine-6-phosphate deaminase 1	4.42	6.78	-5.14	0	0
203429_s_at	g7705321	SUCO	SUN domain containing ossification factor	4.66	7.02	-5.14	0	0
218772_x_at	g8922460	TMEM38B	transmembrane protein 38B	4.41	6.77	-5.14	0	0
208882_s_at	Hs.278428.0	UBR5	ubiquitin protein ligase E3 component n-recognin 5	4.66	7.02	-5.13	0	0
203714_s_at	g6006029	TBCE	tubulin folding cofactor E	5.64	8	-5.11	0	0
202870_s_at	g4557436	CDC20	cell division cycle 20	3.29	5.64	-5.09	0	0
218788_s_at	g12232400	SMYD3	SET and MYND domain containing 3	3.85	6.19	-5.04	0	0
204159_at	g4502750	CDKN2C	cyclin-dependent kinase inhibitor 2C (p18, inhibits CDK4)	3.72	6.05	-5.03	0	0
209825_s_at	g12804106	MIR3658	microRNA 3658; uridine-cytidine kinase 2	3.83	6.17	-5.03	0	0
218662_s_at	g11641252	NCAPG	non-SMC condensin I complex, subunit G	3.46	5.79	-5.03	0	0
202184_s_at	g8922689	NUP133	nucleoporin 133kDa	5.13	7.45	-4.98	0	0
202730_s_at	g7657448	MIR4680	microRNA 4680; programmed cell death 4 (neoplastic transformation inhibitor)	3.9	6.21	-4.98	0	0
202469_s_at	Hs.64542.0	CPSF6	cleavage and polyadenylation specific factor 6, 68kDa	5.47	7.78	-4.96	0	0
203138_at	g4504340	HAT1	histone acetyltransferase 1	5.63	7.94	-4.96	0	0
209080_x_at	g6840952	GLRX3	glutaredoxin 3	5.07	7.38	-4.96	0	0
202421_at	Hs.81234.0	IGSF3	immunoglobulin superfamily, member 3	3.88	6.19	-4.95	0	0
203008_x_at	g5031582	TXNDC9	thioredoxin domain containing 9	5.51	7.81	-4.94	0	0
202779_s_at	g7657045	UBE2S	ubiquitin-conjugating enzyme E2S	3.57	5.87	-4.93	0	0
201020_at	g4507950	YWHAH	tyrosine 3-monooxygenase/tryptophan 5-monooxygenase activation protein, eta	5.08	7.38	-4.91	0	0
213088_s_at	Hs.44131.2	DNAJC9	DnaJ (Hsp40) homolog, subfamily C, member 9	5.59	7.87	-4.88	0	0
217916_s_at	g7705303	FAM49B	family with sequence similarity 49, member B	5.27	7.55	-4.88	0	0
201554_x_at	g4758491	GYG1	glycogenin 1	4.39	6.67	-4.87	0	0
202983_at	Hs.3068.0	HLTF	helicase-like transcription factor	6.13	8.41	-4.86	0	0
212556_at	Hs.239784.0	SCRIB	scribbled planar cell polarity protein	4.58	6.86	-4.86	0	0
203064_s_at	g4758599	FOXK2	forkhead box K2	4.22	6.5	-4.85	0	0
212737_at	Hs.278242.3	GM2A	GM2 ganglioside activator	5.59	7.87	-4.85	0	0
218049_s_at	g7662495	MRPL13	mitochondrial ribosomal protein L13	6.06	8.33	-4.84	0	0
201714_at	g4507730	TUBG1	tubulin, gamma 1	4.32	6.59	-4.82	0	0
205807_s_at	g9910595	TUFT1	tuftelin 1	3.73	6	-4.82	0	0
218905_at	g8923495	INTS8	integrator complex subunit 8	5.79	8.06	-4.82	0	0
219148_at	g8923876	PBK	PDZ binding kinase	3.12	5.38	-4.82	0	0
219295_s_at	g7019482	PCOLCE2	procollagen C-endopeptidase enhancer 2	4.99	7.26	-4.82	0	0
221750_at	Hs.77910.1	HMGCS1	3-hydroxy-3-methylglutaryl-CoA synthase 1 (soluble)	7.53	9.8	-4.81	0	0
201725_at	g5174422	CDC123	cell division cycle 123	5.81	8.07	-4.79	0	0
210609_s_at	g12653408	TP53I3	tumor protein p53 inducible protein 3	4.17	6.43	-4.78	0	0
212371_at	Hs.12314.0	DESI2	desumoylating isopeptidase 2	5.74	8	-4.78	0	0
202892_at	g4757947	CDC23	cell division cycle 23	5.01	7.27	-4.77	0	0
201587_s_at	g4755143	IRAK1	interleukin-1 receptor-associated kinase 1	6.42	8.67	-4.75	0	0
202223_at	g4504786	STT3A	STT3A, subunit of the oligosaccharyltransferase complex (catalytic)	5.7	7.94	-4.74	0	0
209268_at	g9294732	VPS45	vacuolar protein sorting 45 homolog (S. cerevisiae)	5.57	7.81	-4.73	0	0
217755_at	g7705876	HN1	hematological and neurological expressed 1	4.75	6.99	-4.71	0	0
218816_at	g8922660	LRRC1	leucine rich repeat containing 1	3.16	5.39	-4.7	0	0
201259_s_at	Hs.80919.0	SYPL1	synaptophysin-like 1	5.43	7.66	-4.69	0	0
218229_s_at	g8923835	POGK	pogo transposable element with KRAB domain	5.77	8	-4.69	0	0
204533_at	g4504700	CXCL10	chemokine (C-X-C motif) ligand 10	6.91	9.14	-4.69	1.38e-11	2.99e-11
201764_at	g13129025	TMEM106C	transmembrane protein 106C	6.32	8.54	-4.68	0	0
205573_s_at	g7706714	SNX7	sorting nexin 7	4.75	6.97	-4.68	0	0
208938_at	g13436211	PRCC	papillary renal cell carcinoma (translocation-associated)	4.84	7.06	-4.68	0	0
200638_s_at	g13177678	YWHAZ	tyrosine 3-monooxygenase/tryptophan 5-monooxygenase activation protein, zeta	6.96	9.19	-4.67	0	0
203432_at	Hs.11355.0	TMPO	thymopoietin	5.2	7.43	-4.67	0	0
205229_s_at	Hs.21016.0	COCH	cochlin	3.55	5.77	-4.66	0	0
214435_x_at	Hs.288757.0	RALA	v-ral simian leukemia viral oncogene homolog A (ras related)	4.61	6.83	-4.66	0	0
218681_s_at	g11545742	SDF2L1	stromal cell-derived factor 2-like 1	5.8	8.02	-4.66	0	0
202306_at	g4505946	POLR2G	polymerase (RNA) II (DNA directed) polypeptide G	6.08	8.3	-4.64	0	0
204162_at	g5174456	NDC80	NDC80 kinetochore complex component	3.3	5.51	-4.64	0	0
219119_at	g7706424	LSM8	LSM8 homolog, U6 small nuclear RNA associated (S. cerevisiae)	5.17	7.38	-4.64	0	0
219161_s_at	g10092593	CKLF	chemokine-like factor; CKLF-CMTM1 readthrough	4.85	7.06	-4.64	0	0
201478_s_at	g2737893	DKC1	dyskeratosis congenita 1, dyskerin; microRNA 664b; small nucleolar RNA, H/ACA box 56	4.88	7.09	-4.63	0	0
210589_s_at	g496370	GBAP1	glucosidase, beta, acid pseudogene 1	5.95	8.15	-4.6	0	0
219061_s_at	g5174432	LAGE3	L antigen family, member 3	4.85	7.05	-4.6	0	0
208051_s_at	g5453845	PAIP1	poly(A) binding protein interacting protein 1	4.82	7.02	-4.59	0	0
202323_s_at	Hs.6831.0	ACBD3	acyl-CoA binding domain containing 3	4.48	6.67	-4.58	0	0
202998_s_at	g4505010	LOXL2	lysyl oxidase-like 2	3.59	5.79	-4.58	0	0
202666_s_at	g4757717	ACTL6A	actin-like 6A	4.35	6.55	-4.57	0	0
205176_s_at	g7657205	ITGB3BP	integrin beta 3 binding protein (beta3-endonexin)	4.33	6.52	-4.57	0	0
213027_at	Hs.288178.0	AK022030	Homo sapiens RNA, has-miR-mizuguchi-9, complete sequence.; TROVE domain family, member 2	5.78	7.96	-4.54	0	0
203145_at	g5453631	SPAG5	sperm associated antigen 5	4.6	6.78	-4.53	0	0
221561_at	g4878021	SOAT1	sterol O-acyltransferase 1	3.92	6.09	-4.51	0	0
210243_s_at	g3132897	B4GALT3	UDP-Gal:betaGlcNAc beta 1,4- galactosyltransferase, polypeptide 3	4.57	6.75	-4.5	0	0
201841_s_at	g4996892	HSPB1	heat shock 27kDa protein 1	8.53	10.69	-4.48	0	0
200770_s_at	g186916	LAMC1	laminin, gamma 1 (formerly LAMB2)	5.36	7.52	-4.47	0	0
212168_at	Hs.180895.0	RBM12	RNA binding motif protein 12	4.76	6.93	-4.47	0	0
201667_at	g4755136	GJA1	gap junction protein, alpha 1, 43kDa	4.56	6.72	-4.46	0	0
201818_at	g13376233	LPCAT1	lysophosphatidylcholine acyltransferase 1	4.08	6.24	-4.46	0	0
209406_at	g4322819	BAG2	BCL2-associated athanogene 2	4.11	6.27	-4.46	0	0
221039_s_at	g8923867	ASAP1	ArfGAP with SH3 domain, ankyrin repeat and PH domain 1	3.8	5.95	-4.44	0	0
204620_s_at	g4758081	VCAN	versican	4.19	6.34	-4.44	8.33e-15	2.28e-14
213975_s_at	Hs.277431.0	LYZ	lysozyme	8.43	10.58	-4.44	2.72e-13	6.67e-13
202647_s_at	g6006027	NRAS	neuroblastoma RAS viral (v-ras) oncogene homolog	3.92	6.07	-4.43	0	0
202754_at	g7661873	R3HDM1	R3H domain containing 1	5.24	7.39	-4.43	0	0
203693_s_at	g12669913	E2F3	E2F transcription factor 3	4.32	6.47	-4.43	0	0
211478_s_at	g180082	DPP4	dipeptidyl-peptidase 4	4.82	6.97	-4.43	0	0
212160_at	Hs.85951.0	XPOT	exportin, tRNA	6.39	8.53	-4.42	0	0
215017_s_at	Hs.239681.1	FNBP1L	formin binding protein 1-like	4.29	6.43	-4.42	0	0
218640_s_at	g13375826	PLEKHF2	pleckstrin homology domain containing, family F (with FYVE domain) member 2	4.85	6.99	-4.41	0	0
55065_at	4876436_RC	MARK4	MAP/microtubule affinity-regulating kinase 4	4.91	7.06	-4.41	0	0
201697_s_at	g4503350	DNMT1	DNA (cytosine-5-)-methyltransferase 1	4.55	6.68	-4.4	0	0
209275_s_at	g4102728	CLN3	ceroid-lipofuscinosis, neuronal 3	4.82	6.96	-4.39	0	0
202168_at	g4507350	AK6	adenylate kinase 6; TAF9 RNA polymerase II, TATA box binding protein (TBP)-associated factor, 32kDa	6.63	8.76	-4.38	0	0
201795_at	g4504960	LBR	lamin B receptor	7.27	9.4	-4.37	0	0
202144_s_at	g4557268	ADSL	adenylosuccinate lyase	6.61	8.74	-4.37	0	0
212973_at	Hs.79886.0	RPIA	ribose 5-phosphate isomerase A	4.49	6.61	-4.37	0	0
212295_s_at	Hs.14846.0	SLC7A1	solute carrier family 7 (cationic amino acid transporter, y+ system), member 1	3.75	5.87	-4.35	0	0
208949_s_at	g12654570	LGALS3	lectin, galactoside-binding, soluble, 3	6.73	8.85	-4.35	2.07e-11	4.42e-11
212186_at	Hs.7232.0	ACACA	acetyl-CoA carboxylase alpha	6.35	8.47	-4.34	0	0
219293_s_at	g9558756	OLA1	Obg-like ATPase 1	7.83	9.94	-4.32	0	0
201472_at	g9257253	VBP1	von Hippel-Lindau binding protein 1	6.62	8.72	-4.31	0	0
200652_at	g6552341	SSR2	signal sequence receptor, beta (translocon-associated protein beta)	7.34	9.45	-4.3	0	0
203159_at	g7662327	GLS	glutaminase	4.9	7	-4.3	0	0
204244_s_at	g5729733	DBF4	DBF4 zinc finger	3.74	5.85	-4.3	0	0
204695_at	Hs.1634.0	CDC25A	cell division cycle 25A	3.53	5.63	-4.3	0	0
208659_at	g4426566	CLIC1	chloride intracellular channel 1	7.21	9.31	-4.3	0	0
212591_at	Hs.17428.2	ARID4B	AT rich interactive domain 4B (RBP1-like); RNA binding motif protein 34	5.85	7.96	-4.3	0	0
202321_at	Hs.55498.0	GGPS1	geranylgeranyl diphosphate synthase 1	3.63	5.73	-4.29	0	0
203695_s_at	g4758153	DFNA5	deafness, autosomal dominant 5	4.82	6.92	-4.29	0	0
207469_s_at	g4505822	PIR	pirin (iron-binding nuclear protein)	4.6	6.7	-4.29	0	0
219060_at	g8922280	WDYHV1	WDYHV motif containing 1	3.97	6.07	-4.29	0	0
201179_s_at	g183183	GNAI3	guanine nucleotide binding protein (G protein), alpha inhibiting activity polypeptide 3	4.93	7.03	-4.28	0	0
202381_at	g4501914	ADAM9	ADAM metallopeptidase domain 9	5.31	7.41	-4.28	0	0
205548_s_at	g5802989	BTG3	BTG family, member 3	4.02	6.12	-4.28	0	0
218909_at	g6912635	RPS6KC1	ribosomal protein S6 kinase, 52kDa, polypeptide 1	4.27	6.37	-4.28	0	0
202786_at	g7019542	STK39	serine threonine kinase 39	3.54	5.63	-4.27	0	0
204817_at	g6912453	ESPL1	extra spindle pole bodies homolog 1 (S. cerevisiae)	3.97	6.06	-4.27	0	0
215084_s_at	Hs.40094.1	LRRC42	leucine rich repeat containing 42	4.27	6.36	-4.27	0	0
202540_s_at	g4557642	HMGCR	3-hydroxy-3-methylglutaryl-CoA reductase	5.27	7.36	-4.25	0	0
219137_s_at	g9910247	MFF	mitochondrial fission factor	5.1	7.18	-4.25	0	0
210809_s_at	g393318	POSTN	periostin, osteoblast specific factor	4.26	6.35	-4.25	1.24e-11	2.68e-11
208875_s_at	Hs.284275.0	PAK2	p21 protein (Cdc42/Rac)-activated kinase 2	4.42	6.5	-4.24	0	0
218343_s_at	g6912397	GTF3C3	general transcription factor IIIC, polypeptide 3, 102kDa	4.28	6.36	-4.24	0	0
202126_at	Hs.198891.0	PRPF4B	pre-mRNA processing factor 4B	5.65	7.74	-4.23	0	0
201201_at	g4503116	CSTB	cystatin B (stefin B)	8.1	10.18	-4.22	0	0
203594_at	g4506588	RTCA	RNA 3'-terminal phosphate cyclase	5.3	7.38	-4.22	0	0
203630_s_at	g5453669	COG5	component of oligomeric golgi complex 5	5.14	7.22	-4.22	0	0
203721_s_at	g7705764	UTP18	UTP18 small subunit (SSU) processome component homolog (yeast)	5.9	7.98	-4.22	0	0
208682_s_at	g4732088	MAGED2	melanoma antigen family D, 2	4.53	6.61	-4.22	0	0
208319_s_at	g5803136	RBM3	RNA binding motif (RNP1, RRM) protein 3	5.96	8.03	-4.21	0	0
208699_x_at	Hs.89643.0	TKT	transketolase	6.12	8.19	-4.21	0	0
208821_at	g190246	SNRPB	small nuclear ribonucleoprotein polypeptides B and B1	6.35	8.42	-4.21	0	0
213608_s_at	Hs.20225.3	SRRD	SRR1 domain containing	4.31	6.39	-4.21	0	0
218829_s_at	g8923329	CHD7	chromodomain helicase DNA binding protein 7	4.18	6.26	-4.21	0	0
219030_at	g7705589	TPRKB	TP53RK binding protein	5.34	7.41	-4.21	0	0
201202_at	g4505640	PCNA	proliferating cell nuclear antigen	6.8	8.87	-4.2	0	0
218561_s_at	g9966892	LYRM4	LYR motif containing 4	4.54	6.61	-4.2	0	0
200722_s_at	Hs.278672.0	CAPRIN1	cell cycle associated protein 1	4.48	6.55	-4.19	0	0
201584_s_at	g5031658	DDX39A	DEAD (Asp-Glu-Ala-Asp) box polypeptide 39A	6.03	8.1	-4.19	0	0
206074_s_at	g4504432	HMGA1	high mobility group AT-hook 1	4.51	6.58	-4.19	0	0
212872_s_at	Hs.93796.1	MED20	mediator complex subunit 20	4.19	6.25	-4.19	0	0
218209_s_at	g8922574	RPRD1A	regulation of nuclear pre-mRNA domain containing 1A	4.33	6.39	-4.19	0	0
218984_at	g9506680	PUS7	pseudouridylate synthase 7 (putative)	4.46	6.52	-4.19	0	0
219732_at	g8923280	LPPR1	lipid phosphate phosphatase-related protein type 1	4.56	6.62	-4.18	0	0
206214_at	g4826883	PLA2G7	phospholipase A2, group VII (platelet-activating factor acetylhydrolase, plasma)	3.67	5.73	-4.17	0	0
208822_s_at	g603763	DAP3	death associated protein 3	7.01	9.07	-4.17	0	0
218578_at	g13375677	CDC73	cell division cycle 73	4.03	6.09	-4.17	0	0
219479_at	g13129085	KDELC1	KDEL (Lys-Asp-Glu-Leu) containing 1	3.92	5.98	-4.17	0	0
202543_s_at	g13529184	GMFB	glia maturation factor, beta	3.97	6.03	-4.16	0	0
218237_s_at	g13492978	SLC38A1	solute carrier family 38, member 1	4.8	6.85	-4.16	0	0
218698_at	g7705723	APIP	APAF1 interacting protein	5.07	7.12	-4.16	0	0
201090_x_at	g5174476	TUBA1B	tubulin, alpha 1b	8.9	10.95	-4.15	0	0
218757_s_at	g12711673	UPF3B	UPF3 regulator of nonsense transcripts homolog B (yeast)	4.3	6.35	-4.15	0	0
210296_s_at	g13529226	PEX2	peroxisomal biogenesis factor 2	5.41	7.46	-4.14	0	0
212621_at	Hs.14912.0	TMEM194A	transmembrane protein 194A	3.99	6.04	-4.14	0	0
212832_s_at	Hs.76989.0	CKAP5	cytoskeleton associated protein 5	4.42	6.46	-4.14	0	0
209044_x_at	g13279088	SF3B4	splicing factor 3b, subunit 4, 49kDa	5.46	7.5	-4.13	0	0
212595_s_at	Hs.75416.1	DAZAP2	DAZ associated protein 2	4.82	6.87	-4.13	0	0
218238_at	g6912531	GTPBP4	GTP binding protein 4	4.2	6.25	-4.13	0	0
209421_at	g432997	MSH2	mutS homolog 2	3.5	5.54	-4.12	0	0
219481_at	g13375669	TTC13	tetratricopeptide repeat domain 13	4.64	6.68	-4.12	0	0
201585_s_at	Hs.180610.0	SFPQ	splicing factor proline/glutamine-rich	5.12	7.16	-4.11	0	0
202149_at	Hs.80261.0	NEDD9	neural precursor cell expressed, developmentally down-regulated 9	5.12	7.16	-4.11	0	0
203738_at	Hs.151046.0	C5orf22	chromosome 5 open reading frame 22	5.77	7.81	-4.11	0	0
208696_at	g10834761	CCT5	chaperonin containing TCP1, subunit 5 (epsilon)	6.83	8.87	-4.11	0	0
200897_s_at	g7706354	PALLD	palladin, cytoskeletal associated protein	6.96	8.99	-4.11	4.44e-16	1.32e-15
204331_s_at	g11056055	MRPS12	mitochondrial ribosomal protein S12	5.46	7.49	-4.1	0	0
208510_s_at	g7705548	PPARG	peroxisome proliferator-activated receptor gamma	3.73	5.77	-4.1	0	0
203073_at	g6678675	COG2	component of oligomeric golgi complex 2	4.26	6.29	-4.09	0	0
203302_at	g4503268	DCK	deoxycytidine kinase	4.1	6.13	-4.09	0	0
213793_s_at	Hs.9192.3	HOMER1	homer homolog 1 (Drosophila)	3.46	5.49	-4.09	0	0
200998_s_at	Hs.74368.0	CKAP4	cytoskeleton-associated protein 4	6.16	8.19	-4.08	0	0
218423_x_at	g7705396	VPS54	vacuolar protein sorting 54 homolog (S. cerevisiae)	4.86	6.89	-4.08	0	0
218842_at	g13375808	RPAP3	RNA polymerase II associated protein 3	3.89	5.92	-4.08	0	0
219212_at	g10047093	HSPA14	heat shock 70kDa protein 14	4.62	6.65	-4.08	0	0
221736_at	Hs.25431.0	RALGAPB	Ral GTPase activating protein, beta subunit (non-catalytic)	4.92	6.95	-4.08	0	0
206550_s_at	g4758843	NUP155	nucleoporin 155kDa	3.74	5.77	-4.07	0	0
210538_s_at	g1145290	BIRC3	baculoviral IAP repeat containing 3	4.56	6.59	-4.07	0	0
217919_s_at	Hs.112110.0	MRPL42	mitochondrial ribosomal protein L42	5.16	7.19	-4.07	0	0
202733_at	g4758867	LOC101927705	uncharacterized LOC101927705; prolyl 4-hydroxylase, alpha polypeptide II	4.25	6.28	-4.06	0	0
204589_at	g7662169	NUAK1	NUAK family, SNF1-like kinase, 1	6.17	8.2	-4.06	0	0
200836_s_at	g4505098	MAP4	microtubule-associated protein 4	4.53	6.55	-4.05	0	0
217791_s_at	g4506348	ALDH18A1	aldehyde dehydrogenase 18 family, member A1	4.77	6.79	-4.05	0	0
209070_s_at	Hs.24950.0	RGS5	regulator of G-protein signaling 5	5.05	7.07	-4.04	0	0
201027_s_at	g7706231	EIF5B	eukaryotic translation initiation factor 5B	4.96	6.97	-4.03	0	0
218172_s_at	g8924181	DERL1	derlin 1	5.33	7.34	-4.03	0	0
218708_at	g7019470	NXT1	nuclear transport factor 2-like export factor 1	4.19	6.2	-4.03	0	0
203800_s_at	Hs.247324.0	MRPS14	mitochondrial ribosomal protein S14	6.11	8.12	-4.02	0	0
204849_at	g5730082	TCFL5	transcription factor-like 5 (basic helix-loop-helix)	4.29	6.3	-4.02	0	0
209387_s_at	g186803	TM4SF1	transmembrane 4 L six family member 1	4.66	6.67	-4.02	0	0
218308_at	g5454101	TACC3	transforming, acidic coiled-coil containing protein 3	3.79	5.8	-4.01	0	0
201136_at	g4505892	PLP2	proteolipid protein 2 (colonic epithelium-enriched)	4.34	6.34	-4	0	0
206316_s_at	g7661959	KNTC1	kinetochore associated 1	3.65	5.65	-4	0	0
212984_at	Hs.80285.0	ATF2	activating transcription factor 2	4.66	6.66	-4	0	0
209093_s_at	g183021	GBA	glucosidase, beta, acid; glucosidase, beta, acid pseudogene 1	4.18	6.18	-3.99	0	0
212337_at	Hs.699.1	TUG1	taurine up-regulated 1 (non-protein coding)	5.62	7.62	-3.99	0	0
213009_s_at	Hs.8164.0	TRIM37	tripartite motif containing 37	5.26	7.26	-3.99	0	0
203155_at	g6912651	SETDB1	SET domain, bifurcated 1	4.41	6.41	-3.98	0	0
209180_at	g1216503	RABGGTB	Rab geranylgeranyltransferase, beta subunit	5.35	7.34	-3.98	0	0
203336_s_at	Hs.173274.1	ITGB1BP1	integrin beta 1 binding protein 1	5.4	7.39	-3.96	0	0
205053_at	g4506050	PRIM1	primase, DNA, polypeptide 1 (49kDa)	3.84	5.82	-3.96	0	0
208921_s_at	g459835	SRI	sorcin	6.2	8.19	-3.96	0	0
201117_s_at	g4503008	CPE	carboxypeptidase E	4.55	6.53	-3.95	0	0
204058_at	Hs.14732.0	ME1	malic enzyme 1, NADP(+)-dependent, cytosolic	4.16	6.14	-3.95	0	0
212268_at	Hs.183583.0	SERPINB1	serpin peptidase inhibitor, clade B (ovalbumin), member 1	4.96	6.94	-3.95	0	0
214830_at	Hs.71168.0	SLC38A6	solute carrier family 38, member 6	3.35	5.33	-3.95	0	0
218735_s_at	Hs.142634.0	ZNF544	zinc finger protein 544	5.25	7.23	-3.95	0	0
202557_at	Hs.288799.0	HSPA13	heat shock protein 70kDa family, member 13	4.48	6.46	-3.94	0	0
221522_at	g12053080	ANKRD27	ankyrin repeat domain 27 (VPS9 domain)	4.97	6.95	-3.94	0	0
202246_s_at	g4502734	CDK4	cyclin-dependent kinase 4	6.22	8.19	-3.93	0	0
201670_s_at	g187386	MARCKS	myristoylated alanine-rich protein kinase C substrate	5.89	7.86	-3.93	8.99e-15	2.46e-14
204971_at	g4885164	CSTA	cystatin A (stefin A)	6.65	8.63	-3.93	6.23e-11	1.28e-10
207332_s_at	g4507456	TFRC	transferrin receptor	7.28	9.25	-3.92	0	0
212815_at	Hs.48295.0	ASCC3	activating signal cointegrator 1 complex subunit 3	5.44	7.41	-3.92	0	0
219015_s_at	g8923933	ALG13	ALG13, UDP-N-acetylglucosaminyltransferase subunit	4.81	6.78	-3.92	0	0
222116_s_at	Hs.91973.1	TBC1D16	TBC1 domain family, member 16	4.17	6.15	-3.92	0	0
203316_s_at	g4507128	SNRPE	small nuclear ribonucleoprotein polypeptide E	8.4	10.37	-3.91	0	0
209781_s_at	g3273831	KHDRBS3	KH domain containing, RNA binding, signal transduction associated 3	4.14	6.11	-3.91	0	0
216237_s_at	Hs.77171.1	MCM5	minichromosome maintenance complex component 5	4.76	6.72	-3.91	0	0
219485_s_at	g4506216	PSMD10	proteasome (prosome, macropain) 26S subunit, non-ATPase, 10	5.61	7.58	-3.91	0	0
201801_s_at	g3694939	SLC29A1	solute carrier family 29 (equilibrative nucleoside transporter), member 1	4.85	6.81	-3.9	0	0
203013_at	g6005783	ECD	ecdysoneless homolog (Drosophila)	5.1	7.06	-3.9	0	0
204776_at	g4507488	THBS4	thrombospondin 4	3.51	5.48	-3.9	0	0
217766_s_at	g7657594	TMEM50A	transmembrane protein 50A	5.87	7.83	-3.9	0	0
218755_at	g5032012	KIF20A	kinesin family member 20A	3.21	5.17	-3.9	0	0
209417_s_at	g12655016	IFI35	interferon-induced protein 35	4.76	6.72	-3.89	0	0
221498_at	Hs.67619.0	SNX27	sorting nexin family member 27	5.09	7.05	-3.89	0	0
201238_s_at	g13529130	CAPZA2	capping protein (actin filament) muscle Z-line, alpha 2	6.97	8.92	-3.88	0	0
202946_s_at	g7662401	BTBD3	BTB (POZ) domain containing 3	4.78	6.73	-3.88	0	0
203544_s_at	g4507248	STAM	signal transducing adaptor molecule (SH3 domain and ITAM motif) 1	3.92	5.88	-3.88	0	0
206052_s_at	g5729861	SLBP	stem-loop binding protein	6	7.96	-3.88	0	0
209087_x_at	g4336423	MCAM	melanoma cell adhesion molecule	4.36	6.31	-3.88	0	0
209135_at	g11878115	ASPH	aspartate beta-hydroxylase	5.95	7.9	-3.87	0	0
218355_at	g7305204	KIF4A	kinesin family member 4A	3.38	5.33	-3.87	0	0
211623_s_at	g181154	FBL	fibrillarin	7.05	9	-3.86	0	0
203075_at	Hs.82483.0	SMAD2	SMAD family member 2	4.33	6.27	-3.85	0	0
204373_s_at	g7662155	CEP350	centrosomal protein 350kDa	5.04	6.98	-3.85	0	0
218915_at	g9994194	NF2	neurofibromin 2 (merlin)	4.58	6.52	-3.85	0	0
207406_at	g13787185	CYP7A1	cytochrome P450, family 7, subfamily A, polypeptide 1	4.56	6.5	-3.85	3e-06	5e-06
200830_at	g4506226	PSMD2	proteasome (prosome, macropain) 26S subunit, non-ATPase, 2	6.5	8.44	-3.84	0	0
202351_at	Hs.295726.0	ITGAV	integrin, alpha V	7.07	9.01	-3.84	0	0
202602_s_at	g7657636	HTATSF1	HIV-1 Tat specific factor 1	5.35	7.29	-3.84	0	0
213043_s_at	Hs.23106.1	MED24	mediator complex subunit 24; microRNA 6884	4.57	6.51	-3.84	0	0
201266_at	g4507746	TXNRD1	thioredoxin reductase 1	7.18	9.12	-3.83	0	0
204478_s_at	g4506378	RABIF	RAB interacting factor	4.59	6.53	-3.83	0	0
205060_at	g4505608	PARG	poly (ADP-ribose) glycohydrolase	4.61	6.55	-3.83	0	0
202935_s_at	Hs.2316.0	SOX9	SRY (sex determining region Y)-box 9	4.67	6.6	-3.82	0	0
203843_at	Hs.173965.0	RPS6KA3	ribosomal protein S6 kinase, 90kDa, polypeptide 3	5.42	7.35	-3.82	0	0
205733_at	g4557364	BLM	Bloom syndrome, RecQ helicase-like	3.37	5.31	-3.82	0	0
206441_s_at	g8923422	COMMD4	COMM domain containing 4	5.61	7.54	-3.82	0	0
205656_at	g7657446	PCDH17	protocadherin 17	3.9	5.83	-3.81	0	0
217777_s_at	g7705458	PTPLAD1	protein tyrosine phosphatase-like A domain containing 1	5.3	7.23	-3.81	0	0
218979_at	g13376426	RMI1	RecQ mediated genome instability 1	4.81	6.74	-3.81	0	0
201422_at	g5453695	IFI30	interferon, gamma-inducible protein 30; phosphoinositide-3-kinase, regulatory subunit 2 (beta)	7.69	9.62	-3.8	0	0
217992_s_at	g13443015	EFHD2	EF-hand domain family, member D2	4.38	6.31	-3.8	0	0
200658_s_at	Hs.75323.0	PHB	prohibitin	5.71	7.63	-3.79	0	0
201381_x_at	g3063652	CACYBP	calcyclin binding protein	7.05	8.97	-3.79	0	0
204141_at	g4507728	TUBB2A	tubulin, beta 2A class IIa	8.31	10.23	-3.79	0	0
212293_at	Hs.12259.0	HIPK1	homeodomain interacting protein kinase 1	5.42	7.35	-3.79	0	0
212467_at	Hs.12707.0	DNAJC13	DnaJ (Hsp40) homolog, subfamily C, member 13	4.69	6.61	-3.79	0	0
218247_s_at	g7706165	MEX3C	mex-3 RNA binding family member C	4.19	6.11	-3.79	0	0
217286_s_at	Hs.240615.3	NDRG3	NDRG family member 3	5.66	7.58	-3.78	0	0
200764_s_at	Hs.178452.0	CTNNA1	catenin (cadherin-associated protein), alpha 1, 102kDa	5.96	7.88	-3.77	0	0
212539_at	Hs.14570.0	CHD1L	chromodomain helicase DNA binding protein 1-like	7.4	9.31	-3.76	0	0
214431_at	Hs.5398.0	GMPS	guanine monphosphate synthase	6.38	8.29	-3.76	0	0
221485_at	Hs.107526.0	B4GALT5	UDP-Gal:betaGlcNAc beta 1,4- galactosyltransferase, polypeptide 5	5.45	7.36	-3.76	0	0
209567_at	g12804750	RRS1	RRS1 ribosome biogenesis regulator homolog (S. cerevisiae)	5.27	7.18	-3.75	0	0
218296_x_at	g8922469	MSTO1	misato 1, mitochondrial distribution and morphology regulator; misato family member 2, pseudogene	4.15	6.06	-3.75	0	0
218966_at	g9055283	MYO5C	myosin VC	5.4	7.3	-3.75	0	0
221514_at	g12654624	UTP14A	UTP14, U3 small nucleolar ribonucleoprotein, homolog A (yeast)	4.11	6.02	-3.75	0	0
202491_s_at	g4504628	IKBKAP	inhibitor of kappa light polypeptide gene enhancer in B-cells, kinase complex-associated protein	6.3	8.2	-3.74	0	0
202579_x_at	g10835239	HMGN4	high mobility group nucleosomal binding domain 4	6.2	8.1	-3.74	0	0
203062_s_at	g7661965	MDC1	mediator of DNA-damage checkpoint 1	4.65	6.55	-3.74	0	0
208021_s_at	g4506484	RFC1	replication factor C (activator 1) 1, 145kDa	5.36	7.27	-3.74	0	0
215223_s_at	Hs.318885.2	LOC100129518	uncharacterized LOC100129518; superoxide dismutase 2, mitochondrial	6.81	8.71	-3.74	0	0
218187_s_at	g12751496	C8orf33	chromosome 8 open reading frame 33	4.62	6.52	-3.74	0	0
200966_x_at	g4557304	ALDOA	aldolase A, fructose-bisphosphate	8.3	10.2	-3.73	0	0
201946_s_at	Hs.6456.0	CCT2	chaperonin containing TCP1, subunit 2 (beta)	5.88	7.78	-3.73	0	0
202264_s_at	g5174722	TOMM40	translocase of outer mitochondrial membrane 40 homolog (yeast)	4.68	6.58	-3.73	0	0
202736_s_at	Hs.76719.0	LSM4	LSM4 homolog, U6 small nuclear RNA associated (S. cerevisiae)	5.98	7.88	-3.73	0	0
218046_s_at	g7705625	MRPS16	mitochondrial ribosomal protein S16	5.88	7.78	-3.73	0	0
219602_s_at	g13384601	PIEZO2	piezo-type mechanosensitive ion channel component 2	5	6.9	-3.73	0	0
213429_at	Hs.100261.0	BICC1	BicC family RNA binding protein 1	4.15	6.05	-3.73	1.56e-13	3.9e-13
208828_at	g13278800	POLE3	polymerase (DNA directed), epsilon 3, accessory subunit	4.69	6.58	-3.72	0	0
217750_s_at	g12751494	UBE2Z	ubiquitin-conjugating enzyme E2Z	5.15	7.05	-3.72	0	0
202967_at	g4504172	GSTA4	glutathione S-transferase alpha 4	6.29	8.19	-3.71	0	0
218094_s_at	g8923782	DBNDD2	dysbindin (dystrobrevin binding protein 1) domain containing 2; Sys1 golgi trafficking protein; SYS1-DBNDD2 readthrough (NMD candidate)	4.55	6.44	-3.71	0	0
221677_s_at	g8118230	DONSON	downstream neighbor of SON	4.31	6.2	-3.71	0	0
201729_s_at	g7661903	KIAA0100	KIAA0100	5.27	7.16	-3.7	0	0
201874_at	Hs.14891.0	MPZL1	myelin protein zero-like 1	5.28	7.17	-3.7	0	0
202633_at	g5902137	TOPBP1	topoisomerase (DNA) II binding protein 1	5.47	7.36	-3.7	0	0
209449_at	g11225486	LSM2	LSM2 homolog, U6 small nuclear RNA associated (S. cerevisiae)	4.58	6.47	-3.7	0	0
218852_at	g8923599	PPP2R3C	protein phosphatase 2, regulatory subunit B'', gamma	4.55	6.44	-3.7	0	0
203764_at	g7661851	DLGAP5	discs, large (Drosophila) homolog-associated protein 5	3.21	5.1	-3.69	0	0
200049_at	g5901961	KAT7	K(lysine) acetyltransferase 7	4.79	6.67	-3.68	0	0
202720_at	g7661665	TES	testis derived transcript (3 LIM domains)	5.12	7	-3.68	0	0
202882_x_at	g13569842	NOL7	nucleolar protein 7, 27kDa	7.54	9.43	-3.68	0	0
203196_at	Hs.139336.0	ABCC4	ATP-binding cassette, sub-family C (CFTR/MRP), member 4	3.71	5.59	-3.68	0	0
221041_s_at	g6912665	SLC17A5	solute carrier family 17 (acidic sugar transporter), member 5	5.3	7.18	-3.68	0	0
200744_s_at	Hs.215595.0	GNB1	guanine nucleotide binding protein (G protein), beta polypeptide 1	5.57	7.45	-3.67	0	0
202427_s_at	g7661601	MPC2	mitochondrial pyruvate carrier 2	8.5	10.37	-3.67	0	0
204493_at	g4557360	BID	BH3 interacting domain death agonist	4.72	6.59	-3.67	0	0
217771_at	g7706084	GOLM1	golgi membrane protein 1	5.35	7.23	-3.67	4.01e-10	7.73e-10
202413_s_at	g4507850	USP1	ubiquitin specific peptidase 1	6.35	8.23	-3.66	0	0
203105_s_at	g6996004	DNM1L	dynamin 1-like	4.15	6.02	-3.66	0	0
203466_at	g4505240	MPV17	MpV17 mitochondrial inner membrane protein	4.47	6.34	-3.66	0	0
204228_at	g5454153	PPIH	peptidylprolyl isomerase H (cyclophilin H)	5.18	7.06	-3.66	0	0
205909_at	g4505934	POLE2	polymerase (DNA directed), epsilon 2, accessory subunit	3.68	5.55	-3.66	0	0
209609_s_at	g13325435	MRPL9	mitochondrial ribosomal protein L9	7.17	9.04	-3.66	0	0
212530_at	Hs.24119.0	NEK7	NIMA-related kinase 7	6.5	8.37	-3.66	0	0
213427_at	Hs.115823.0	RPP40	ribonuclease P/MRP 40kDa subunit	4.89	6.76	-3.66	0	0
200875_s_at	g5453793	MIR1292	microRNA 1292; NOP56 ribonucleoprotein; small nucleolar RNA, C/D box 110; small nucleolar RNA, C/D box 57; small nucleolar RNA, C/D box 86	6.71	8.58	-3.65	0	0
202113_s_at	g2827433	SNX2	sorting nexin 2	6.19	8.06	-3.65	0	0
204900_x_at	g4506782	SAP30	Sin3A-associated protein, 30kDa	4.42	6.29	-3.65	0	0
200790_at	g4505488	ODC1	ornithine decarboxylase 1	7.17	9.03	-3.64	0	0
204537_s_at	g12707559	GABRE	gamma-aminobutyric acid (GABA) A receptor, epsilon; microRNA 224; microRNA 452	3.99	5.85	-3.64	0	0
211297_s_at	g348242	CDK7	cyclin-dependent kinase 7	4.45	6.31	-3.64	0	0
214061_at	Hs.95631.0	TBC1D31	TBC1 domain family, member 31	3.5	5.36	-3.64	0	0
218439_s_at	g7706662	COMMD10	COMM domain containing 10	4.96	6.83	-3.64	0	0
218795_at	g7705954	ACP6	acid phosphatase 6, lysophosphatidic	5.44	7.3	-3.64	0	0
219117_s_at	g7706130	FKBP11	FK506 binding protein 11, 19 kDa	7.23	9.1	-3.64	0	0
219299_at	g8923675	TRMT12	tRNA methyltransferase 12 homolog (S. cerevisiae)	4.33	6.19	-3.64	0	0
221538_s_at	g12052849	PLXNA1	plexin A1	4.65	6.52	-3.64	0	0
203207_s_at	Hs.170198.0	MTFR1	mitochondrial fission regulator 1	4.88	6.74	-3.63	0	0
204866_at	g7662005	JADE3	jade family PHD finger 3	4.83	6.69	-3.63	0	0
208795_s_at	g1255616	MCM7	minichromosome maintenance complex component 7	4.99	6.85	-3.63	0	0
208934_s_at	g13249298	LGALS8	lectin, galactoside-binding, soluble, 8	4.96	6.83	-3.63	0	0
209679_s_at	g13097236	SMAGP	small cell adhesion glycoprotein	4.11	5.97	-3.63	0	0
212563_at	Hs.30736.0	BOP1	block of proliferation 1; microRNA 7112	3.93	5.79	-3.63	0	0
217978_s_at	g8923743	UBE2Q1	ubiquitin-conjugating enzyme E2Q family member 1	7.56	9.42	-3.63	0	0
218145_at	g11056039	TRIB3	tribbles pseudokinase 3	5.64	7.5	-3.63	0	0
200841_s_at	Hs.55921.0	EPRS	glutamyl-prolyl-tRNA synthetase	3.75	5.6	-3.62	0	0
201548_s_at	Hs.143323.0	KDM5B	lysine (K)-specific demethylase 5B	3.89	5.74	-3.62	0	0
203743_s_at	g4507422	TDG	thymine-DNA glycosylase	5.79	7.65	-3.62	0	0
218400_at	g5453823	OAS3	2'-5'-oligoadenylate synthetase 3, 100kDa	4.6	6.46	-3.62	0	0
218556_at	g7661819	ORMDL2	ORMDL sphingolipid biosynthesis regulator 2	6.48	8.34	-3.62	0	0
208837_at	g12652570	TMED3	transmembrane emp24 protein transport domain containing 3	3.94	5.79	-3.61	0	0
218988_at	g8922084	SLC35E3	solute carrier family 35, member E3	5.02	6.87	-3.61	0	0
201271_s_at	g8051630	RALY	RALY heterogeneous nuclear ribonucleoprotein	4.72	6.56	-3.6	0	0
201773_at	g12229216	ADNP	activity-dependent neuroprotector homeobox	5.79	7.64	-3.6	0	0
202868_s_at	g5729985	POP4	processing of precursor 4, ribonuclease P/MRP subunit (S. cerevisiae)	6.27	8.11	-3.6	0	0
211963_s_at	Hs.82425.1	ARPC5	actin related protein 2/3 complex, subunit 5, 16kDa	7.61	9.46	-3.6	0	0
218014_at	g13376258	NUP85	nucleoporin 85kDa	5.4	7.25	-3.6	0	0
203016_s_at	Hs.22587.0	SSX2IP	synovial sarcoma, X breakpoint 2 interacting protein	4.33	6.17	-3.59	0	0
203046_s_at	g4507506	TIMELESS	timeless circadian clock	3.93	5.77	-3.59	0	0
213447_at	Hs.5022.1	IPW	imprinted in Prader-Willi syndrome (non-protein coding); uncharacterized LOC101930404; Prader Willi/Angelman region RNA, SNRPN neighbor; small nucleolar RNA, C/D box 107; small nucleolar RNA, C/D box 115-13; small nucleolar RNA, C/D box 115-26; small nucleolar RNA, C/D box 115-7; small nucleolar RNA, C/D box 116-22; small nucleolar RNA, C/D box 116-28; small nucleolar RNA, C/D box 116-4; small nu…	4.62	6.47	-3.59	0	0
217851_s_at	g7705609	SLMO2	slowmo homolog 2 (Drosophila)	5.76	7.6	-3.59	0	0
204391_x_at	g7706233	TRIM24	tripartite motif containing 24	6.64	8.48	-3.58	0	0
209382_at	g2228747	POLR3C	polymerase (RNA) III (DNA directed) polypeptide C (62kD)	4.42	6.26	-3.58	0	0
211068_x_at	g13623660	FAM21C	family with sequence similarity 21, member C; uncharacterized LOC101930591	6.82	8.66	-3.58	0	0
212846_at	Hs.152629.0	RRP1B	ribosomal RNA processing 1B	6.74	8.58	-3.58	0	0
202619_s_at	Hs.41270.0	PLOD2	procollagen-lysine, 2-oxoglutarate 5-dioxygenase 2	6.14	7.97	-3.57	0	0
212561_at	Hs.26797.0	DENND5A	DENN/MADD domain containing 5A	5.95	7.78	-3.57	0	0
218088_s_at	g11995471	RRAGC	Ras-related GTP binding C	5.8	7.63	-3.57	0	0
219275_at	g4759223	PDCD5	programmed cell death 5	4.81	6.64	-3.57	0	0
202396_at	g5729753	TCERG1	transcription elongation regulator 1	6.26	8.09	-3.56	0	0
203960_s_at	g7706382	HSPB11	heat shock protein family B (small), member 11	4.6	6.43	-3.56	0	0
209678_s_at	g432273	PRKCI	protein kinase C, iota	4.51	6.34	-3.56	0	0
210720_s_at	g10798740	NECAB3	N-terminal EF-hand calcium binding protein 3	4.16	5.99	-3.56	0	0
212141_at	Hs.154443.0	MCM4	minichromosome maintenance complex component 4	4.19	6.03	-3.56	0	0
212370_x_at	Hs.13273.2	FAM21A	family with sequence similarity 21, member A; family with sequence similarity 21, member C; uncharacterized LOC101930591	6.94	8.77	-3.56	0	0
213405_at	Hs.19180.0	RAB22A	RAB22A, member RAS oncogene family	5.23	7.06	-3.56	0	0
218857_s_at	g13376633	ASRGL1	asparaginase like 1	4.37	6.2	-3.56	0	0
202642_s_at	g4507690	TRRAP	transformation/transcription domain-associated protein	4.57	6.4	-3.55	0	0
202693_s_at	Hs.9075.0	STK17A	serine/threonine kinase 17a	4.09	5.92	-3.55	0	0
209251_x_at	g13436316	TUBA1C	tubulin, alpha 1c	9.6	11.43	-3.55	0	0
212765_at	Hs.23585.0	CAMSAP2	calmodulin regulated spectrin-associated protein family, member 2	5.28	7.11	-3.55	0	0
218184_at	g12383052	TULP4	tubby like protein 4	5.09	6.92	-3.55	0	0
218243_at	g13376756	RUFY1	RUN and FYVE domain containing 1	5.58	7.41	-3.55	0	0
219675_s_at	g13376625	UXS1	UDP-glucuronate decarboxylase 1	5.15	6.98	-3.55	0	0
221773_at	Hs.288555.0	ELK3	ELK3, ETS-domain protein (SRF accessory protein 2)	4.34	6.16	-3.55	0	0
200064_at	g9082288	HSP90AB1	heat shock protein 90kDa alpha (cytosolic), class B member 1	8.94	10.76	-3.54	0	0
202395_at	g11079227	LOC101930324	uncharacterized LOC101930324; N-ethylmaleimide-sensitive factor	5.56	7.38	-3.54	0	0
204567_s_at	g8051574	ABCG1	ATP-binding cassette, sub-family G (WHITE), member 1	4.22	6.05	-3.54	0	0
207168_s_at	g4758495	H2AFY	H2A histone family, member Y	8.11	9.94	-3.54	0	0
209925_at	g1322281	OCLN	occludin	3.87	5.7	-3.54	0	0
217790_s_at	g6005883	SSR3	signal sequence receptor, gamma (translocon-associated protein gamma)	4.21	6.03	-3.54	0	0
217911_s_at	g6631072	BAG3	BCL2-associated athanogene 3	5.52	7.34	-3.54	0	0
218839_at	g6912411	HEY1	hes-related family bHLH transcription factor with YRPW motif 1	3.97	5.8	-3.54	0	0
201629_s_at	Hs.75393.0	ACP1	acid phosphatase 1, soluble	4.41	6.23	-3.53	0	0
202006_at	g4506286	PTPN12	protein tyrosine phosphatase, non-receptor type 12	6.5	8.32	-3.53	0	0
202330_s_at	g6224978	UNG	uracil-DNA glycosylase	5.25	7.07	-3.53	0	0
202668_at	Hs.30942.0	EFNB2	ephrin-B2	4.59	6.41	-3.53	0	0
204593_s_at	Hs.240062.0	MIEF1	mitochondrial elongation factor 1	4.54	6.36	-3.53	0	0
206488_s_at	g4557418	CD36	CD36 molecule (thrombospondin receptor)	5.1	6.91	-3.53	0	0
209435_s_at	g12653008	ARHGEF2	Rho/Rac guanine nucleotide exchange factor (GEF) 2	5.24	7.06	-3.53	0	0
218434_s_at	g12965198	AACS	acetoacetyl-CoA synthetase	4.19	6.01	-3.53	0	0
218768_at	g9966880	NUP107	nucleoporin 107kDa	5.78	7.6	-3.53	0	0
200828_s_at	Hs.62112.0	ZNF207	zinc finger protein 207	6.54	8.36	-3.52	0	0
211764_s_at	g13543662	UBE2D1	ubiquitin-conjugating enzyme E2D 1	5.56	7.37	-3.52	0	0
218536_at	Hs.30057.0	MRS2	MRS2 magnesium transporter	4.46	6.27	-3.52	0	0
201516_at	g4507208	SRM	spermidine synthase	5.35	7.16	-3.51	0	0
202220_at	g7662371	KIAA0907	KIAA0907	7.12	8.93	-3.51	0	0
202475_at	g5453781	TMEM147	transmembrane protein 147	7.03	8.84	-3.51	0	0
212964_at	Hs.109445.0	HIC2	hypermethylated in cancer 2	4.13	5.94	-3.51	0	0
213097_s_at	Hs.82254.0	DNAJC2	DnaJ (Hsp40) homolog, subfamily C, member 2	6.26	8.07	-3.51	0	0
218138_at	g9055271	MKKS	McKusick-Kaufman syndrome	6.42	8.23	-3.51	0	0
218543_s_at	g12232412	PARP12	poly (ADP-ribose) polymerase family, member 12	5.59	7.4	-3.51	0	0
202554_s_at	Hs.2006.0	GSTM3	glutathione S-transferase mu 3 (brain)	4.33	6.13	-3.5	0	0
217901_at	Hs.2631.0	DSG2	desmoglein 2	6.01	7.81	-3.5	0	0
220622_at	g13376039	LRRC31	leucine rich repeat containing 31	3.59	5.4	-3.5	0	0
201760_s_at	g8923880	WSB2	WD repeat and SOCS box containing 2	7.06	8.86	-3.49	0	0
202580_x_at	g11386144	FOXM1	forkhead box M1	3.26	5.07	-3.49	0	0
204349_at	g13528908	MED7	mediator complex subunit 7	4	5.8	-3.49	0	0
205047_s_at	g4502258	ASNS	asparagine synthetase (glutamine-hydrolyzing)	3.56	5.36	-3.49	0	0
211989_at	Hs.332848.0	SMARCE1	SWI/SNF related, matrix associated, actin dependent regulator of chromatin, subfamily e, member 1	6.42	8.22	-3.49	0	0
213246_at	Hs.275352.0	TMEM251	transmembrane protein 251	4.4	6.2	-3.49	0	0
213654_at	Hs.26782.0	TAF5L	TAF5-like RNA polymerase II, p300/CBP-associated factor (PCAF)-associated factor, 65kDa	4.28	6.08	-3.49	0	0
215416_s_at	Hs.3439.1	STOML2	stomatin (EPB72)-like 2	5.93	7.74	-3.49	0	0
202310_s_at	Hs.172928.0	COL1A1	collagen, type I, alpha 1	6.39	8.19	-3.49	4.85e-07	7.46e-07
201138_s_at	Hs.83715.0	SSB	Sjogren syndrome antigen B (autoantigen La)	5.43	7.23	-3.48	0	0
201892_s_at	g4504688	IMPDH2	IMP (inosine 5'-monophosphate) dehydrogenase 2	7.09	8.89	-3.48	0	0
202154_x_at	g5174736	TUBB3	tubulin, beta 3 class III	6.29	8.09	-3.48	0	0
205034_at	g4757931	CCNE2	cyclin E2	3.25	5.05	-3.48	0	0
205078_at	g4505796	PIGF	phosphatidylinositol glycan anchor biosynthesis, class F	4.4	6.2	-3.48	0	0
209230_s_at	g5732669	NUPR1	nuclear protein, transcriptional regulator, 1	8.43	10.22	-3.48	0	0
209817_at	g180706	PPP3CB	protein phosphatase 3, catalytic subunit, beta isozyme	4.55	6.34	-3.48	0	0
218684_at	g8922441	LRRC8D	leucine rich repeat containing 8 family, member D	6.15	7.95	-3.48	0	0
220085_at	g8922361	HELLS	helicase, lymphoid-specific	3.48	5.27	-3.48	0	0
201771_at	g5032076	SCAMP3	secretory carrier membrane protein 3	5.7	7.5	-3.47	0	0
202193_at	g8051619	LIMK2	LIM domain kinase 2	3.62	5.42	-3.47	0	0
204970_s_at	g4505072	MAFG	v-maf avian musculoaponeurotic fibrosarcoma oncogene homolog G	4.22	6.02	-3.47	0	0
218638_s_at	g6912681	LOC100130872	uncharacterized LOC100130872; spondin 2, extracellular matrix protein	7.32	9.11	-3.47	0	0
221050_s_at	g9506762	GTPBP2	GTP binding protein 2	4	5.79	-3.47	0	0
202706_s_at	g2081619	UMPS	uridine monophosphate synthetase	5.01	6.8	-3.46	0	0
203406_at	g5174552	MFAP1	microfibrillar-associated protein 1	5.6	7.39	-3.46	0	0
209091_s_at	g8118529	SH3GLB1	SH3-domain GRB2-like endophilin B1	5.71	7.5	-3.46	0	0
211150_s_at	g619443	DLAT	dihydrolipoamide S-acetyltransferase	4.03	5.82	-3.46	0	0
212688_at	Hs.239818.0	PIK3CB	phosphatidylinositol-4,5-bisphosphate 3-kinase, catalytic subunit beta	5.57	7.36	-3.46	0	0
204426_at	g5803148	TMED2	transmembrane emp24 domain trafficking protein 2	5.06	6.85	-3.46	9.45e-13	2.23e-12
200737_at	g4505762	PGK1	phosphoglycerate kinase 1	5.55	7.34	-3.45	0	0
218117_at	g7657507	RBX1	ring-box 1, E3 ubiquitin protein ligase	6.81	8.6	-3.45	0	0
202020_s_at	g5174444	LANCL1	LanC lantibiotic synthetase component C-like 1 (bacterial)	6.55	8.33	-3.44	0	0
207654_x_at	g4503380	DR1	down-regulator of transcription 1, TBP-binding (negative cofactor 2)	4.22	6	-3.44	0	0
209586_s_at	g12655791	PRUNE	prune exopolyphosphatase	5.54	7.33	-3.44	0	0
212399_s_at	Hs.155584.1	VGLL4	vestigial-like family member 4	5.31	7.09	-3.44	0	0
214033_at	Hs.274260.0	ABCC6	ATP-binding cassette, sub-family C (CFTR/MRP), member 6; ATP-binding cassette, sub-family C, member 6 pseudogene 1 (functional); ATP-binding cassette, sub-family C, member 6 pseudogene 2; multidrug resistance-associated protein 6-like	6.47	8.26	-3.44	0	0
201141_at	g4505404	GPNMB	glycoprotein (transmembrane) nmb	6.68	8.47	-3.44	2.11e-11	4.49e-11
201379_s_at	g4507642	TPD52L2	tumor protein D52-like 2	5.24	7.02	-3.43	0	0
201657_at	Hs.242894.0	ARL1	ADP-ribosylation factor-like 1	4.23	6	-3.43	0	0
209523_at	Hs.122752.0	TAF2	TAF2 RNA polymerase II, TATA box binding protein (TBP)-associated factor, 150kDa	6.02	7.79	-3.43	0	0
209864_at	g13365650	FRAT2	frequently rearranged in advanced T-cell lymphomas 2	4.42	6.2	-3.43	0	0
217778_at	g7657700	SLC39A1	solute carrier family 39 (zinc transporter), member 1	4.48	6.26	-3.43	0	0
221540_x_at	g5531808	GTF2H2	general transcription factor IIH, polypeptide 2, 44kDa; general transcription factor IIH, polypeptide 2B (pseudogene); GTF2H2 family member C; GTF2H2 family member C, copy 2	5.64	7.42	-3.43	0	0
221654_s_at	g4689127	USP3	ubiquitin specific peptidase 3	5.78	7.56	-3.43	0	0
202911_at	g4504190	MSH6	mutS homolog 6	6.64	8.41	-3.42	0	0
203414_at	g6912507	MMD	monocyte to macrophage differentiation-associated	6.42	8.19	-3.42	0	0
203732_at	g7706430	TRIP4	thyroid hormone receptor interactor 4	4.51	6.29	-3.42	0	0
204993_at	g4504050	GNAZ	guanine nucleotide binding protein (G protein), alpha z polypeptide	3.41	5.18	-3.42	0	0
212445_s_at	Hs.12017.1	NEDD4L	neural precursor cell expressed, developmentally down-regulated 4-like, E3 ubiquitin protein ligase	3.61	5.38	-3.42	0	0
218324_s_at	g12751480	SPATS2	spermatogenesis associated, serine-rich 2	3.54	5.31	-3.42	0	0
202769_at	Hs.79069.0	CCNG2	cyclin G2	5.25	7.02	-3.41	0	0
203211_s_at	Hs.181326.0	MTMR2	myotubularin related protein 2	4.01	5.78	-3.41	0	0
206958_s_at	g12620405	UPF3A	UPF3 regulator of nonsense transcripts homolog A (yeast)	5.18	6.94	-3.41	0	0
219125_s_at	g10047123	SLC50A1	solute carrier family 50 (sugar efflux transporter), member 1	5.76	7.53	-3.41	0	0
201471_s_at	g4505570	SQSTM1	sequestosome 1	8.84	10.6	-3.4	0	0
203087_s_at	g4758643	KIF2A	kinesin heavy chain member 2A	3.45	5.22	-3.4	0	0
203411_s_at	g5031874	LMNA	lamin A/C	6.68	8.45	-3.4	0	0
208684_at	g1638873	COPA	coatomer protein complex, subunit alpha	7.48	9.25	-3.4	0	0
217797_at	g7705480	UFC1	ubiquitin-fold modifier conjugating enzyme 1	7.75	9.51	-3.4	0	0
203739_at	g5730123	ZNF217	zinc finger protein 217	5.4	7.16	-3.39	0	0
210438_x_at	g387656	TROVE2	TROVE domain family, member 2	6.57	8.33	-3.39	0	0
218605_at	g11641288	TFB2M	transcription factor B2, mitochondrial	6.51	8.27	-3.39	0	0
218699_at	Hs.115325.0	RAB29	RAB29, member RAS oncogene family	6.51	8.27	-3.39	0	0
218968_s_at	g8922626	ZFP64	ZFP64 zinc finger protein	4.85	6.61	-3.39	0	0
220367_s_at	g13375706	SAP130	Sin3A-associated protein, 130kDa	4.19	5.95	-3.39	0	0
216607_s_at	Hs.226213.1	CYP51A1	cytochrome P450, family 51, subfamily A, polypeptide 1; leucine-rich repeats and death domain containing 1	6.9	8.66	-3.39	1.98e-14	5.27e-14
201072_s_at	Hs.172280.0	SMARCC1	SWI/SNF related, matrix associated, actin dependent regulator of chromatin, subfamily c, member 1	4.11	5.87	-3.38	0	0
201080_at	Hs.6335.0	PIP4K2B	phosphatidylinositol-5-phosphate 4-kinase, type II, beta	5.08	6.84	-3.38	0	0
202165_at	Hs.267819.0	PPP1R2	protein phosphatase 1, regulatory (inhibitor) subunit 2	3.96	5.72	-3.38	0	0
202213_s_at	Hs.155976.0	CUL4B	cullin 4B	4.57	6.33	-3.38	0	0
207431_s_at	g4505192	DEGS1	delta(4)-desaturase, sphingolipid 1	5.07	6.82	-3.38	0	0
212055_at	Hs.22981.0	TPGS2	tubulin polyglutamylase complex subunit 2	5.33	7.09	-3.38	0	0
213243_at	Hs.21077.1	VPS13B	vacuolar protein sorting 13 homolog B (yeast)	5.01	6.77	-3.38	0	0
219192_at	g8923858	UBAP2	ubiquitin associated protein 2	6.16	7.92	-3.38	0	0
218069_at	g13129099	DCTPP1	dCTP pyrophosphatase 1	5.35	7.1	-3.37	0	0
218853_s_at	g9506542	MOSPD1	motile sperm domain containing 1	4.36	6.11	-3.37	0	0
218856_at	g7706171	TNFRSF21	tumor necrosis factor receptor superfamily, member 21	5.16	6.91	-3.37	4.37e-12	9.77e-12
200661_at	g4505988	CTSA	cathepsin A	8.25	10	-3.36	0	0
200872_at	g4506760	S100A10	S100 calcium binding protein A10	8.98	10.73	-3.36	0	0
201504_s_at	Hs.75066.0	TSN	translin	4.41	6.17	-3.36	0	0
202658_at	g4505718	PEX11B	peroxisomal biogenesis factor 11 beta	6.14	7.89	-3.36	0	0
202763_at	g4757911	CASP3	caspase 3, apoptosis-related cysteine peptidase	4.49	6.24	-3.36	0	0
203702_s_at	Hs.169910.0	TTLL4	tubulin tyrosine ligase-like family, member 4	3.75	5.5	-3.36	0	0
208343_s_at	g5002241	NR5A2	nuclear receptor subfamily 5, group A, member 2	3.76	5.51	-3.36	0	0
201252_at	g5729990	PSMC4	proteasome (prosome, macropain) 26S subunit, ATPase, 4	6.63	8.37	-3.35	0	0
203484_at	g7657545	SEC61G	Sec61 gamma subunit	7.73	9.48	-3.35	0	0
203584_at	g7661909	EMC2	ER membrane protein complex subunit 2	6.04	7.78	-3.35	0	0
209572_s_at	g3420789	EED	embryonic ectoderm development	5.13	6.87	-3.35	0	0
212345_s_at	Hs.13659.0	CREB3L2	cAMP responsive element binding protein 3-like 2	6.6	8.34	-3.35	0	0
213391_at	Hs.71969.0	DPY19L4	dpy-19-like 4 (C. elegans)	4.51	6.25	-3.35	0	0
201756_at	g4506584	RPA2	replication protein A2, 32kDa	5	6.74	-3.34	0	0
203262_s_at	g4758219	FAM50A	family with sequence similarity 50, member A	5.9	7.64	-3.34	0	0
208778_s_at	g12653758	SNORA29	small nucleolar RNA, H/ACA box 29; t-complex 1	7.35	9.09	-3.34	0	0
209027_s_at	Hs.24752.2	ABI1	abl-interactor 1	4.85	6.59	-3.34	0	0
212919_at	Hs.21056.0	DCP2	decapping mRNA 2	5.77	7.51	-3.34	0	0
213188_s_at	Hs.23294.1	MINA	MYC induced nuclear antigen	5.92	7.67	-3.34	0	0
201177_s_at	g4885648	UBA2	ubiquitin-like modifier activating enzyme 2	7.42	9.15	-3.33	0	0
201399_s_at	g7657654	TRAM1	translocation associated membrane protein 1	7.73	9.47	-3.33	0	0
201853_s_at	g11641412	CDC25B	cell division cycle 25B	5.81	7.54	-3.33	0	0
209252_at	g899108	HARS2	histidyl-tRNA synthetase 2, mitochondrial	4.51	6.24	-3.33	0	0
212062_at	Hs.70604.0	ATP9A	ATPase, class II, type 9A	6.24	7.98	-3.33	0	0
212542_s_at	Hs.10177.2	PHIP	pleckstrin homology domain interacting protein	5.94	7.68	-3.33	0	0
217850_at	g7657047	GNL3	guanine nucleotide binding protein-like 3 (nucleolar); small nucleolar RNA, C/D box 19B	6.29	8.03	-3.33	0	0
218549_s_at	g7705802	RMDN1	regulator of microtubule dynamics 1	6.1	7.83	-3.33	0	0
212614_at	Hs.12702.0	ARID5B	AT rich interactive domain 5B (MRF1-like)	5.71	7.45	-3.33	1.04e-13	2.64e-13
218723_s_at	g7662650	RGCC	regulator of cell cycle	3.77	5.5	-3.33	4.33e-10	8.33e-10
201742_x_at	g5902075	SRSF1	serine/arginine-rich splicing factor 1	5.84	7.57	-3.32	0	0
207809_s_at	g4557340	ATP6AP1	ATPase, H+ transporting, lysosomal accessory protein 1	7.08	8.81	-3.32	0	0
208983_s_at	g187239	PECAM1	platelet/endothelial cell adhesion molecule 1	4.06	5.79	-3.32	0	0
213184_at	Hs.15787.0	SENP5	SUMO1/sentrin specific peptidase 5	4.74	6.48	-3.32	0	0
218257_s_at	g9910279	UGGT1	UDP-glucose glycoprotein glucosyltransferase 1	4.37	6.1	-3.32	0	0
218378_s_at	g13375900	LOC100289561	uncharacterized LOC100289561; LOC100289561-PRKRIP1 readthrough; PRKR interacting protein 1 (IL11 inducible)	5.02	6.75	-3.32	0	0
202638_s_at	g4557877	ICAM1	intercellular adhesion molecule 1	4.82	6.56	-3.32	3.33e-16	9.98e-16
200712_s_at	Hs.234279.0	MAPRE1	microtubule-associated protein, RP/EB family, member 1	4.28	6.01	-3.31	0	0
200783_s_at	g13518023	STMN1	stathmin 1	4.02	5.75	-3.31	0	0
200882_s_at	g5292160	PSMD4	proteasome (prosome, macropain) 26S subunit, non-ATPase, 4	7.82	9.55	-3.31	0	0
200934_at	g4503248	DEK	DEK proto-oncogene	7.3	9.03	-3.31	0	0
201594_s_at	g4826933	PPP4R1	protein phosphatase 4, regulatory subunit 1	6.05	7.78	-3.31	0	0
202337_at	g6005831	PMF1	polyamine-modulated factor 1	5.71	7.43	-3.31	0	0
202823_at	Hs.184693.0	TCEB1	transcription elongation factor B (SIII), polypeptide 1 (15kDa, elongin C)	3.61	5.33	-3.31	0	0
208759_at	g9992877	NCSTN	nicastrin	6.1	7.82	-3.31	0	0
211928_at	Hs.7720.3	DYNC1H1	dynein, cytoplasmic 1, heavy chain 1	6.3	8.03	-3.31	0	0
213283_s_at	Hs.79971.0	SALL2	spalt-like transcription factor 2	4.3	6.03	-3.31	0	0
213320_at	Hs.152337.0	PRMT3	protein arginine methyltransferase 3	4.09	5.81	-3.31	0	0
218501_at	g9506400	ARHGEF3	Rho guanine nucleotide exchange factor (GEF) 3	3.82	5.55	-3.31	0	0
218627_at	g8922957	DRAM1	DNA-damage regulated autophagy modulator 1	4.53	6.26	-3.31	0	0
219053_s_at	g8923694	VPS37C	vacuolar protein sorting 37 homolog C (S. cerevisiae)	5.16	6.89	-3.31	0	0
221558_s_at	g9858157	LEF1	lymphoid enhancer-binding factor 1	3.43	5.16	-3.31	0	0
201456_s_at	Hs.40323.0	BUB3	BUB3 mitotic checkpoint protein	5.35	7.08	-3.3	0	0
203269_at	g4505464	NSMAF	neutral sphingomyelinase (N-SMase) activation associated factor	5.19	6.91	-3.3	0	0
203636_at	Hs.27695.0	MID1	midline 1	4.56	6.29	-3.3	0	0
204194_at	g4502352	BACH1	BTB and CNC homology 1, basic leucine zipper transcription factor 1	4.81	6.53	-3.3	0	0
204203_at	g4502768	CEBPG	CCAAT/enhancer binding protein (C/EBP), gamma	5.59	7.31	-3.3	0	0
209899_s_at	g6740005	PUF60	poly-U binding splicing factor 60KDa	7.13	8.85	-3.3	0	0
210054_at	g13177750	HAUS3	HAUS augmin-like complex, subunit 3	3.94	5.66	-3.3	0	0
201790_s_at	Hs.11806.0	DHCR7	7-dehydrocholesterol reductase	6.23	7.95	-3.29	0	0
203362_s_at	g6466452	MAD2L1	MAD2 mitotic arrest deficient-like 1 (yeast)	3.36	5.08	-3.29	0	0
207396_s_at	g5031952	ALG3	ALG3, alpha-1,3- mannosyltransferase	5.26	6.98	-3.29	0	0
218135_at	g7706104	ERGIC2	ERGIC and golgi 2	6.03	7.75	-3.29	0	0
220945_x_at	g8922334	MANSC1	MANSC domain containing 1	4.81	6.53	-3.29	0	0
221770_at	Hs.125845.0	RPE	ribulose-5-phosphate-3-epimerase	4.78	6.5	-3.29	0	0
201730_s_at	Hs.169750.0	TPR	translocated promoter region, nuclear basket protein	6.9	8.61	-3.28	0	0
203209_at	g12804840	RFC5	replication factor C (activator 1) 5, 36.5kDa	4.38	6.1	-3.28	0	0
205263_at	g4092066	BCL10	B-cell CLL/lymphoma 10	5.21	6.92	-3.28	0	0
209326_at	g1526437	SLC35A2	solute carrier family 35 (UDP-galactose transporter), member A2	4.99	6.71	-3.28	0	0
218361_at	g8922588	GOLPH3L	golgi phosphoprotein 3-like	5.67	7.38	-3.28	0	0
200622_x_at	Hs.141011.0	CALM1	calmodulin 1 (phosphorylase kinase, delta); calmodulin 2 (phosphorylase kinase, delta); calmodulin 3 (phosphorylase kinase, delta)	5.19	6.9	-3.27	0	0
202000_at	g12803858	NDUFA6	NADH dehydrogenase (ubiquinone) 1 alpha subcomplex, 6, 14kDa	5.39	7.09	-3.27	0	0
208693_s_at	g577711	GARS	glycyl-tRNA synthetase	7.15	8.86	-3.27	0	0
208758_at	g2317691	ATIC	5-aminoimidazole-4-carboxamide ribonucleotide formyltransferase/IMP cyclohydrolase	6.9	8.61	-3.27	0	0
209103_s_at	g12654446	UFD1L	ubiquitin fusion degradation 1 like (yeast)	7.24	8.95	-3.27	0	0
212934_at	Hs.155572.0	UBXN2B	UBX domain protein 2B	5.94	7.65	-3.27	0	0
203090_at	g5902073	SDF2	stromal cell-derived factor 2	4.91	6.61	-3.26	0	0
206734_at	g4504806	JRKL	JRK-like	3.85	5.56	-3.26	0	0
207738_s_at	g7305302	NCKAP1	NCK-associated protein 1	7.46	9.17	-3.26	0	0
209688_s_at	g13477224	CCDC93	coiled-coil domain containing 93	4.47	6.18	-3.26	0	0
212709_at	Hs.22559.0	NUP160	nucleoporin 160kDa	4.25	5.95	-3.26	0	0
216505_x_at	Hs.284299.0	RPS10L		5.29	7	-3.26	0	0
218137_s_at	g11345477	SMAP1	small ArfGAP 1	6.15	7.86	-3.26	0	0
218689_at	g12232376	FANCF	Fanconi anemia, complementation group F	3.96	5.67	-3.26	0	0
200916_at	g4507356	TAGLN2	transgelin 2	7.24	8.95	-3.25	0	0
201198_s_at	Hs.3887.0	PSMD1	proteasome (prosome, macropain) 26S subunit, non-ATPase, 1	5.28	6.98	-3.25	0	0
202179_at	g4557366	BLMH	bleomycin hydrolase	4.31	6.01	-3.25	0	0
212861_at	Hs.19210.0	MFSD5	major facilitator superfamily domain containing 5	4.05	5.75	-3.25	0	0
219862_s_at	g6912523	NARF	nuclear prelamin A recognition factor	5.38	7.08	-3.25	0	0
206584_at	g7662503	LY96	lymphocyte antigen 96	3.98	5.68	-3.25	2.22e-16	6.73e-16
202766_s_at	g4557590	FBN1	fibrillin 1	5.03	6.73	-3.25	1.08e-10	2.17e-10
201076_at	g4826859	NHP2L1	NHP2 non-histone chromosome protein 2-like 1 (S. cerevisiae)	4.97	6.66	-3.24	0	0
203333_at	g7657592	KIFAP3	kinesin-associated protein 3	4.77	6.47	-3.24	0	0
212279_at	Hs.199695.0	TMEM97	transmembrane protein 97	7.06	8.76	-3.24	0	0
218269_at	g7106396	DROSHA	drosha, ribonuclease type III	5.5	7.19	-3.24	0	0
218512_at	g8922736	WDR12	WD repeat domain 12	6.34	8.03	-3.24	0	0
201362_at	g12003206	IVNS1ABP	influenza virus NS1A binding protein	5.03	6.72	-3.23	0	0
202289_s_at	g11119413	TACC2	transforming, acidic coiled-coil containing protein 2	4.9	6.59	-3.23	0	0
203109_at	g4507790	UBE2M	ubiquitin-conjugating enzyme E2M	4.77	6.46	-3.23	0	0
203582_s_at	g4759001	RAB4A	RAB4A, member RAS oncogene family; S-phase response (cyclin related)	6.01	7.7	-3.23	0	0
207668_x_at	g5031972	PDIA6	protein disulfide isomerase family A, member 6	7.92	9.61	-3.23	0	0
208689_s_at	g13097707	RPN2	ribophorin II	8.61	10.3	-3.23	0	0
208972_s_at	g5262506	ATP5G1	ATP synthase, H+ transporting, mitochondrial Fo complex, subunit C1 (subunit 9)	6.07	7.76	-3.23	0	0
212330_at	Hs.79353.2	TFDP1	transcription factor Dp-1	5.31	7	-3.23	0	0
218071_s_at	g8850222	MKRN2	makorin ring finger protein 2	5.26	6.95	-3.23	0	0
218618_s_at	g12232434	FNDC3B	fibronectin type III domain containing 3B; uncharacterized LOC101928615	7.28	8.97	-3.23	0	0
207974_s_at	g5902087	SKP1	S-phase kinase-associated protein 1	8.33	10.03	-3.23	9.99e-16	2.91e-15
201468_s_at	g4505414	NQO1	NAD(P)H dehydrogenase, quinone 1	3.62	5.31	-3.22	0	0
202243_s_at	g4506198	PSMB4	proteasome (prosome, macropain) subunit, beta type, 4	8.87	10.55	-3.22	0	0
203521_s_at	g7657183	ZNF318	zinc finger protein 318	4.09	5.78	-3.22	0	0
203974_at	g6912345	HDHD1	haloacid dehalogenase-like hydrolase domain containing 1	4.69	6.37	-3.22	0	0
205740_s_at	g13236562	RBM42	RNA binding motif protein 42	5.91	7.59	-3.22	0	0
207480_s_at	g9910355	MEIS2	Meis homeobox 2	4.75	6.44	-3.22	0	0
213310_at	Hs.324504.1	AGO2	argonaute RISC catalytic component 2; cancer susceptibility candidate 7 (non-protein coding); Homo sapiens cDNA FLJ38845 fis, clone MESAN2003709.	3.48	5.16	-3.22	0	0
221970_s_at	Hs.321105.0	NOL11	nucleolar protein 11	6.44	8.13	-3.22	0	0
203560_at	g4503986	GGH	gamma-glutamyl hydrolase (conjugase, folylpolygammaglutamyl hydrolase)	8.67	10.35	-3.22	1.11e-16	3.42e-16
205321_at	g4503506	EIF2S3	eukaryotic translation initiation factor 2, subunit 3 gamma, 52kDa	5.11	6.8	-3.22	4.77e-15	1.33e-14
200709_at	g4503724	FKBP1A	FK506 binding protein 1A, 12kDa; uncharacterized LOC101929368	8.06	9.74	-3.21	0	0
201247_at	Hs.108689.0	SREBF2	sterol regulatory element binding transcription factor 2	4.76	6.44	-3.21	0	0
201523_x_at	Hs.75355.0	UBE2N	ubiquitin-conjugating enzyme E2N	5.43	7.11	-3.21	0	0
201816_s_at	g4503936	GBAS	glioblastoma amplified sequence	5.57	7.25	-3.21	0	0
202717_s_at	g4502700	CDC16	cell division cycle 16	5	6.68	-3.21	0	0
203856_at	g4507902	VRK1	vaccinia related kinase 1	4.04	5.72	-3.21	0	0
204510_at	g11038647	CDC7	cell division cycle 7	3.46	5.14	-3.21	0	0
212943_at	Hs.30656.0	C2CD5	C2 calcium-dependent domain containing 5	6.27	7.95	-3.21	0	0
213007_at	Hs.80961.1	FANCI	Fanconi anemia, complementation group I	3.56	5.24	-3.21	0	0
218514_at	g8922539	SMG8	SMG8 nonsense mediated mRNA decay factor	4.77	6.45	-3.21	0	0
219129_s_at	g13375861	SAP30L	SAP30-like	4.38	6.07	-3.21	0	0
219363_s_at	g7705587	MTERF3	mitochondrial transcription termination factor 3	6.23	7.91	-3.21	0	0
219933_at	g7705627	GLRX2	glutaredoxin 2	6.13	7.81	-3.21	0	0
221931_s_at	Hs.301048.1	SEH1L	SEH1-like (S. cerevisiae)	5.29	6.98	-3.21	0	0
200665_s_at	g4507170	SPARC	secreted protein, acidic, cysteine-rich (osteonectin)	7.96	9.64	-3.21	9.04e-13	2.14e-12
203909_at	g5454069	SLC9A6	solute carrier family 9, subfamily A (NHE6, cation proton antiporter 6), member 6	5.39	7.07	-3.2	0	0
208743_s_at	g12655022	YWHAB	tyrosine 3-monooxygenase/tryptophan 5-monooxygenase activation protein, beta	6.87	8.55	-3.2	0	0
212296_at	Hs.178761.0	PSMD14	proteasome (prosome, macropain) 26S subunit, non-ATPase, 14	7.83	9.51	-3.2	0	0
220147_s_at	g10864048	FAM60A	family with sequence similarity 60, member A	5.46	7.13	-3.2	0	0
200739_s_at	Hs.85119.0	SUMO3	small ubiquitin-like modifier 3	4.74	6.41	-3.19	0	0
200950_at	g5454077	ARPC1A	actin related protein 2/3 complex, subunit 1A, 41kDa	7.14	8.81	-3.19	0	0
201326_at	Hs.82916.0	CCT6A	chaperonin containing TCP1, subunit 6A (zeta 1)	6.98	8.66	-3.19	0	0
202263_at	g7706454	CYB5R1	cytochrome b5 reductase 1	6.36	8.03	-3.19	0	0
204171_at	g4506736	RPS6KB1	ribosomal protein S6 kinase, 70kDa, polypeptide 1	3.79	5.46	-3.19	0	0
204788_s_at	g4506000	PPOX	protoporphyrinogen oxidase	4.82	6.49	-3.19	0	0
202112_at	g9257255	VWF	von Willebrand factor	4.64	6.32	-3.19	3.22e-15	9.07e-15
201127_s_at	Hs.174140.0	ACLY	ATP citrate lyase	4.6	6.27	-3.18	0	0
201433_s_at	g7662646	PTDSS1	phosphatidylserine synthase 1	7.55	9.22	-3.18	0	0
208114_s_at	g13569959	ISG20L2	interferon stimulated exonuclease gene 20kDa-like 2	4.78	6.45	-3.18	0	0
218051_s_at	g12597652	NT5DC2	5'-nucleotidase domain containing 2	3.37	5.04	-3.18	0	0
218715_at	g8923721	UTP6	UTP6, small subunit (SSU) processome component, homolog (yeast)	6.48	8.15	-3.18	0	0
219010_at	g8922753	C1orf106	chromosome 1 open reading frame 106	3.65	5.32	-3.18	0	0
219035_s_at	g13376704	RNF34	ring finger protein 34, E3 ubiquitin protein ligase	5.58	7.25	-3.18	0	0
219553_at	g7242158	NME7	NME/NM23 family member 7	4.09	5.76	-3.18	0	0
219814_at	g8922990	MBNL3	muscleblind-like splicing regulator 3	4.13	5.8	-3.18	0	0
219953_s_at	g11034852	AKIP1	A kinase (PRKA) interacting protein 1	4.25	5.92	-3.18	0	0
221570_s_at	g9295179	METTL5	methyltransferase like 5	6.89	8.56	-3.18	0	0
222039_at	Hs.274448.1	KIF18B	kinesin family member 18B	3.6	5.27	-3.18	0	0
204160_s_at	Hs.54037.0	ENPP4	ectonucleotide pyrophosphatase/phosphodiesterase 4 (putative)	3.93	5.6	-3.17	0	0
204859_s_at	g7108332	APAF1	apoptotic peptidase activating factor 1	3.67	5.34	-3.17	0	0
205380_at	g4505702	PDZK1	PDZ domain containing 1	8.28	9.95	-3.17	0	0
208726_s_at	g12653382	EIF2S2	eukaryotic translation initiation factor 2, subunit 2 beta, 38kDa	7.92	9.58	-3.17	0	0
208939_at	Hs.124027.1	SEPHS1	selenophosphate synthetase 1	5.07	6.73	-3.17	0	0
200973_s_at	g5032200	TSPAN3	tetraspanin 3	5.12	6.78	-3.16	0	0
201980_s_at	g10800408	RSU1	Ras suppressor protein 1	5.44	7.1	-3.16	0	0
204569_at	g7662387	ICK	intestinal cell (MAK-like) kinase	4	5.66	-3.16	0	0
209411_s_at	Hs.87726.0	GGA3	golgi-associated, gamma adaptin ear containing, ARF binding protein 3	4.6	6.26	-3.16	0	0
212264_s_at	Hs.154978.0	WAPAL	wings apart-like homolog (Drosophila)	5.09	6.75	-3.16	0	0
218454_at	g13376231	PLBD1	phospholipase B domain containing 1	5.14	6.79	-3.16	0	0
218734_at	g13376118	NAA40	N(alpha)-acetyltransferase 40, NatD catalytic subunit	3.59	5.25	-3.16	0	0
201453_x_at	g5032040	RHEB	Ras homolog enriched in brain	8.53	10.18	-3.15	0	0
201481_s_at	g4506350	PYGB	phosphorylase, glycogen; brain	4.65	6.3	-3.15	0	0
203137_at	g4758635	WTAP	Wilms tumor 1 associated protein	5.56	7.22	-3.15	0	0
203345_s_at	Hs.31016.0	MTF2	metal response element binding transcription factor 2	4.88	6.54	-3.15	0	0
205352_at	g4826903	SERPINI1	serpin peptidase inhibitor, clade I (neuroserpin), member 1	3.33	4.99	-3.15	0	0
210907_s_at	g12803370	PDCD10	programmed cell death 10	6.94	8.59	-3.15	0	0
218072_at	g7661827	COMMD9	COMM domain containing 9	5.19	6.85	-3.15	0	0
218464_s_at	g8922595	FAM222B	family with sequence similarity 222, member B	5.04	6.69	-3.15	0	0
201823_s_at	g4757761	RNF14	ring finger protein 14	4.55	6.21	-3.14	0	0
203459_s_at	g12007657	VPS16	vacuolar protein sorting 16 homolog (S. cerevisiae)	5.05	6.7	-3.14	0	0
212190_at	Hs.21858.2	SERPINE2	serpin peptidase inhibitor, clade E (nexin, plasminogen activator inhibitor type 1), member 2	5.7	7.35	-3.14	1.09e-10	2.21e-10
200005_at	g4503522	EIF3D	eukaryotic translation initiation factor 3, subunit D	7.83	9.48	-3.13	0	0
201079_at	g4759201	SYNGR2	synaptogyrin 2	5.9	7.55	-3.13	0	0
201405_s_at	g5803095	COPS6	COP9 signalosome subunit 6	6.24	7.89	-3.13	0	0
203773_x_at	g4502416	BLVRA	biliverdin reductase A	5.22	6.86	-3.13	0	0
210026_s_at	g13488606	CARD10	caspase recruitment domain family, member 10	6.2	7.84	-3.13	0	0
212820_at	Hs.13264.0	DMXL2	Dmx-like 2	5.87	7.52	-3.13	0	0
218672_at	g13128997	SCNM1	sodium channel modifier 1; TNFAIP8L2-SCNM1 readthrough	5.4	7.04	-3.13	0	0
218989_x_at	g12597642	SLC30A5	solute carrier family 30 (zinc transporter), member 5	5.55	7.19	-3.13	0	0
219880_at	g12597650	CTC-338M12.4	uncharacterized LOC101928649	3.81	5.45	-3.13	0	0
221922_at	Hs.93121.1	GPSM2	G-protein signaling modulator 2	3.43	5.08	-3.13	0	0
200992_at	Hs.5151.0	IPO7	importin 7	6.68	8.32	-3.12	0	0
202041_s_at	g7262377	FIBP	fibroblast growth factor (acidic) intracellular binding protein	5.62	7.26	-3.12	0	0
202122_s_at	g5032182	PLIN3	perilipin 3	5.55	7.19	-3.12	0	0
203564_at	g4759335	FANCG	Fanconi anemia, complementation group G	3.74	5.39	-3.12	0	0
211944_at	Hs.69559.2	PRRC2C	proline-rich coiled-coil 2C	4.35	5.99	-3.12	0	0
212544_at	Hs.2210.0	ZNHIT3	zinc finger, HIT-type containing 3	5.82	7.46	-3.12	0	0
214005_at	Hs.77719.1	GGCX	gamma-glutamyl carboxylase	4.44	6.09	-3.12	0	0
217986_s_at	g7304918	BAZ1A	bromodomain adjacent to zinc finger domain, 1A	4.67	6.31	-3.12	0	0
218236_s_at	g6563384	PRKD3	protein kinase D3	5.68	7.32	-3.12	0	0
218803_at	g8922674	CHFR	checkpoint with forkhead and ring finger domains, E3 ubiquitin protein ligase	4.61	6.25	-3.12	0	0
222029_x_at	Hs.205736.1	MIR6834	microRNA 6834; prefoldin subunit 6	4.33	5.97	-3.12	0	0
201543_s_at	g9910541	SAR1A	secretion associated, Ras related GTPase 1A	6.03	7.67	-3.11	0	0
202043_s_at	g4759151	SMS	spermine synthase	5.43	7.07	-3.11	0	0
202116_at	g10862706	DPF2	D4, zinc and double PHD fingers family 2	4.72	6.36	-3.11	0	0
206976_s_at	g5729878	HSPH1	heat shock 105kDa/110kDa protein 1	6.71	8.35	-3.11	0	0
212825_at	Hs.173854.0	PAXIP1	PAX interacting (with transcription-activation domain) protein 1	4.43	6.07	-3.11	0	0
217301_x_at	Hs.16003.3	RBBP4	retinoblastoma binding protein 4	5.36	7	-3.11	0	0
217968_at	g4507702	TSSC1	tumor suppressing subtransferable candidate 1	4.07	5.71	-3.11	0	0
219696_at	g9506654	DENND1B	DENN/MADD domain containing 1B	5.33	6.97	-3.11	0	0
212977_at	Hs.23016.0	ACKR3	atypical chemokine receptor 3	3.82	5.45	-3.11	2.28e-12	5.23e-12
200990_at	g5032178	TRIM28	tripartite motif containing 28	6.93	8.57	-3.1	0	0
201807_at	g4758509	VPS26A	vacuolar protein sorting 26 homolog A (S. pombe)	7.21	8.85	-3.1	0	0
202352_s_at	Hs.4295.0	PSMD12	proteasome (prosome, macropain) 26S subunit, non-ATPase, 12	6.55	8.18	-3.1	0	0
202495_at	g4507372	TBCC	tubulin folding cofactor C	4.52	6.15	-3.1	0	0
206200_s_at	g4557316	ANXA11	annexin A11	6.62	8.25	-3.1	0	0
219079_at	g7705898	CYB5R4	cytochrome b5 reductase 4	4.34	5.98	-3.1	0	0
219146_at	g13375953	TEFM	transcription elongation factor, mitochondrial	4.17	5.8	-3.1	0	0
219253_at	g13129145	TMEM185B	transmembrane protein 185B	3.59	5.22	-3.1	0	0
202265_at	g4885094	BMI1	BMI1 proto-oncogene, polycomb ring finger; COMMD3-BMI1 readthrough	7.04	8.67	-3.09	0	0
202872_at	Hs.86905.0	ATP6V1C1	ATPase, H+ transporting, lysosomal 42kDa, V1 subunit C1	3.62	5.25	-3.09	0	0
204976_s_at	Hs.326142.0	AMMECR1	Alport syndrome, mental retardation, midface hypoplasia and elliptocytosis chromosomal region gene 1	4.17	5.79	-3.09	0	0
207628_s_at	g8923713	WBSCR22	Williams Beuren syndrome chromosome region 22	5.62	7.25	-3.09	0	0
207956_x_at	g7705287	PDS5B	PDS5, regulator of cohesion maintenance, homolog B (S. cerevisiae)	4.33	5.96	-3.09	0	0
212017_at	Hs.296356.0	FAM168B	family with sequence similarity 168, member B	6.61	8.23	-3.09	0	0
218398_at	g7706187	MRPS30	mitochondrial ribosomal protein S30	5.68	7.31	-3.09	0	0
219765_at	g13375841	ZNF329	zinc finger protein 329	4.28	5.91	-3.09	0	0
209803_s_at	g2150049	PHLDA2	pleckstrin homology-like domain, family A, member 2	3.68	5.31	-3.09	6.46e-14	1.66e-13
200678_x_at	g4504150	GRN	granulin	6.86	8.49	-3.08	0	0
202474_s_at	g4885402	HCFC1	host cell factor C1	4.79	6.41	-3.08	0	0
202643_s_at	Hs.211600.0	TNFAIP3	tumor necrosis factor, alpha-induced protein 3	4.19	5.81	-3.08	0	0
208788_at	g12053372	ELOVL5	ELOVL fatty acid elongase 5	8.21	9.83	-3.08	0	0
209284_s_at	Hs.23440.0	FAM208A	family with sequence similarity 208, member A	5.16	6.78	-3.08	0	0
212637_s_at	Hs.324275.0	WWP1	WW domain containing E3 ubiquitin protein ligase 1	6.16	7.78	-3.08	0	0
219200_at	g13129089	FASTKD3	FAST kinase domains 3	5.16	6.78	-3.08	0	0
200695_at	g7657474	PPP2R1A	protein phosphatase 2, regulatory subunit A, alpha	5.92	7.54	-3.07	0	0
201944_at	g13128866	HEXB	hexosaminidase B (beta polypeptide)	8.67	10.29	-3.07	0	0
202926_at	g7706239	NBAS	neuroblastoma amplified sequence	4.57	6.19	-3.07	0	0
203983_at	g5174730	TSNAX	translin-associated factor X	6.84	8.46	-3.07	0	0
208002_s_at	g6857796	ACOT7	acyl-CoA thioesterase 7	4.66	6.28	-3.07	0	0
209194_at	g13529121	CETN2	centrin, EF-hand protein, 2	6.56	8.17	-3.07	0	0
209895_at	g7770146	PTPN11	protein tyrosine phosphatase, non-receptor type 11	4.46	6.08	-3.07	0	0
212983_at	Hs.37003.0	HRAS	Harvey rat sarcoma viral oncogene homolog	4.53	6.15	-3.07	0	0
217823_s_at	Hs.184325.0	UBE2J1	ubiquitin-conjugating enzyme E2, J1	5.95	7.57	-3.07	0	0
220486_x_at	g8923168	LOC101928589	uncharacterized LOC101928589; transmembrane protein 164	3.98	5.59	-3.07	0	0
220755_s_at	g8393383	C6orf48	chromosome 6 open reading frame 48	6.85	8.46	-3.07	0	0
221504_s_at	g6563195	ATP6V1H	ATPase, H+ transporting, lysosomal 50/57kDa, V1 subunit H	5.66	7.28	-3.07	0	0
221647_s_at	g12053364	MIR6743	microRNA 6743; RIC8 guanine nucleotide exchange factor A	5.48	7.1	-3.07	0	0
222231_s_at	Hs.283558.4	LRRC59	leucine rich repeat containing 59	7.2	8.82	-3.07	0	0
201487_at	g4503140	CTSC	cathepsin C	6.68	8.3	-3.07	9.03e-14	2.29e-13
209118_s_at	g4929133	TUBA1A	tubulin, alpha 1a	6.51	8.13	-3.07	2.26e-13	5.59e-13
200604_s_at	g1526988	PRKAR1A	protein kinase, cAMP-dependent, regulatory, type I, alpha	6.59	8.2	-3.06	0	0
200996_at	g7262289	ACTR3	ARP3 actin-related protein 3 homolog (yeast)	7.47	9.08	-3.06	0	0
202556_s_at	g5453693	MCRS1	microspherule protein 1	4.55	6.16	-3.06	0	0
203511_s_at	g2791803	TRAPPC3	trafficking protein particle complex 3	5.11	6.73	-3.06	0	0
207945_s_at	g4503090	CSNK1D	casein kinase 1, delta	5.08	6.7	-3.06	0	0
208854_s_at	Hs.168913.1	STK24	serine/threonine kinase 24	5.76	7.37	-3.06	0	0
208886_at	g12652786	H1F0	H1 histone family, member 0	7.25	8.86	-3.06	0	0
218196_at	g7661737	OSTM1	osteopetrosis associated transmembrane protein 1	4.44	6.05	-3.06	0	0
218678_at	g13375818	NES	nestin	3.99	5.6	-3.06	0	0
218973_at	g13375759	EFTUD1	elongation factor Tu GTP binding domain containing 1	4.07	5.68	-3.06	0	0
219397_at	g13376736	COQ10B	coenzyme Q10 homolog B (S. cerevisiae)	5.85	7.47	-3.06	0	0
212414_s_at	Hs.90998.0	GLYR1	glyoxylate reductase 1 homolog (Arabidopsis); septin 6	6.42	8.03	-3.06	4.44e-16	1.32e-15
204415_at	g13259549	IFI6	interferon, alpha-inducible protein 6	7.06	8.68	-3.06	1e-06	2e-06
203319_s_at	g388318	ZNF148	zinc finger protein 148	4.79	6.4	-3.05	0	0
203327_at	Hs.1508.0	IDE	insulin-degrading enzyme	6.31	7.92	-3.05	0	0
206000_at	g5031908	MEP1A	meprin A, alpha (PABA peptide hydrolase)	3.27	4.88	-3.05	0	0
208103_s_at	g13569878	ANP32E	acidic (leucine-rich) nuclear phosphoprotein 32 family, member E	3.45	5.06	-3.05	0	0
209219_at	g190973	MIR1236	microRNA 1236; negative elongation factor complex member E	6.5	8.11	-3.05	0	0
209576_at	g4884070	GNAI1	guanine nucleotide binding protein (G protein), alpha inhibiting activity polypeptide 1	4.37	5.98	-3.05	0	0
219134_at	g11545907	ELTD1	EGF, latrophilin and seven transmembrane domain containing 1	4.03	5.64	-3.05	0	0
219641_at	g8922230	DET1	de-etiolated homolog 1 (Arabidopsis)	4.44	6.05	-3.05	0	0
208977_x_at	g13278848	TUBB4B	tubulin, beta 4B class IVb	7.72	9.32	-3.04	0	0
211951_at	Hs.75337.1	NOLC1	nucleolar and coiled-body phosphoprotein 1	6.72	8.32	-3.04	0	0
212510_at	Hs.82432.0	GPD1L	glycerol-3-phosphate dehydrogenase 1-like	4.31	5.91	-3.04	0	0
215071_s_at	Hs.28777.3	HIST1H2AC	histone cluster 1, H2ac	7	8.61	-3.04	0	0
220342_x_at	g8922223	EDEM3	ER degradation enhancer, mannosidase alpha-like 3	4.84	6.44	-3.04	0	0
221744_at	Hs.288283.0	DCAF7	DDB1 and CUL4 associated factor 7	4.18	5.78	-3.04	0	0
200601_at	g3157975	ACTN4	actinin, alpha 4	6.31	7.91	-3.03	0	0
200821_at	g7669502	LAMP2	lysosomal-associated membrane protein 2	6.57	8.17	-3.03	0	0
200826_at	g7242206	SNRPD2	small nuclear ribonucleoprotein D2 polypeptide 16.5kDa	8.86	10.46	-3.03	0	0
201077_s_at	g6318598	ANXA2	annexin A2; NHP2 non-histone chromosome protein 2-like 1 (S. cerevisiae)	7.44	9.04	-3.03	0	0
201699_at	g4506214	PSMC6	proteasome (prosome, macropain) 26S subunit, ATPase, 6	7.13	8.73	-3.03	0	0
201722_s_at	Hs.80120.0	GALNT1	polypeptide N-acetylgalactosaminyltransferase 1	6.47	8.06	-3.03	0	0
202034_x_at	g7661991	RB1CC1	RB1-inducible coiled-coil 1	6.22	7.82	-3.03	0	0
203025_at	g10835056	NAA10	N(alpha)-acetyltransferase 10, NatA catalytic subunit	5.11	6.71	-3.03	0	0
208613_s_at	Hs.81008.0	FLNB	filamin B, beta	5.22	6.81	-3.03	0	0
208648_at	Hs.106357.0	VCP	valosin containing protein	5.78	7.38	-3.03	0	0
212129_at	Hs.83724.0	NIPA2	non imprinted in Prader-Willi/Angelman syndrome 2	7.11	8.71	-3.03	0	0
213880_at	Hs.285529.1	LGR5	leucine-rich repeat containing G protein-coupled receptor 5	3.43	5.03	-3.03	0	0
215294_s_at	Hs.152292.2	SMARCA1	SWI/SNF related, matrix associated, actin dependent regulator of chromatin, subfamily a, member 1	6.06	7.66	-3.03	0	0
218445_at	g8923919	H2AFY2	H2A histone family, member Y2	4.02	5.62	-3.03	0	0
218859_s_at	g7705402	ESF1	ESF1, nucleolar pre-rRNA processing protein, homolog (S. cerevisiae)	5.55	7.15	-3.03	0	0
222209_s_at	Hs.183887.1	TMEM135	transmembrane protein 135	6.13	7.73	-3.03	0	0
203915_at	g4505186	CXCL9	chemokine (C-X-C motif) ligand 9	6.73	8.32	-3.03	2.9e-05	3.9e-05
200644_at	g13491173	MARCKSL1	MARCKS-like 1	6.73	8.33	-3.02	0	0
201054_at	Hs.77492.0	HNRNPA0	heterogeneous nuclear ribonucleoprotein A0	6.79	8.38	-3.02	0	0
201517_at	g12654824	NCBP2	nuclear cap binding protein subunit 2, 20kDa	5.43	7.03	-3.02	0	0
201804_x_at	g4502848	TBCB	tubulin folding cofactor B	6.08	7.67	-3.02	0	0
202125_s_at	g13027379	TRAK2	trafficking protein, kinesin binding 2	5.32	6.91	-3.02	0	0
203625_x_at	Hs.23348.0	SKP2	S-phase kinase-associated protein 2, E3 ubiquitin protein ligase	7.26	8.85	-3.02	0	0
204370_at	g5803028	CLP1	cleavage and polyadenylation factor I subunit 1	4.8	6.39	-3.02	0	0
204559_s_at	g7706422	LSM7	LSM7 homolog, U6 small nuclear RNA associated (S. cerevisiae)	6.25	7.85	-3.02	0	0
210716_s_at	g180621	CLIP1	CAP-GLY domain containing linker protein 1	4.08	5.67	-3.02	0	0
212009_s_at	Hs.75612.2	STIP1	stress-induced phosphoprotein 1	4.01	5.61	-3.02	0	0
212287_at	Hs.197803.0	SUZ12	SUZ12 polycomb repressive complex 2 subunit	6.78	8.37	-3.02	0	0
212536_at	Hs.75478.0	ATP11B	ATPase, class VI, type 11B	5.11	6.7	-3.02	0	0
212689_s_at	Hs.321707.0	KDM3A	lysine (K)-specific demethylase 3A	5.21	6.8	-3.02	0	0
221482_s_at	g13097335	ARPP19	cAMP-regulated phosphoprotein, 19kDa	3.86	5.46	-3.02	0	0
220477_s_at	g7661833	TMEM230	transmembrane protein 230	6.59	8.18	-3.02	5.35e-10	1.02e-09
202487_s_at	g6912615	H2AFV	H2A histone family, member V	6.73	8.32	-3.01	0	0
205289_at	Hs.73853.0	BMP2	bone morphogenetic protein 2	3.52	5.12	-3.01	0	0
208931_s_at	g4929370	ILF3	interleukin enhancer binding factor 3, 90kDa	4.26	5.85	-3.01	0	0
212135_s_at	Hs.305923.2	ATP2B4	ATPase, Ca++ transporting, plasma membrane 4	6.04	7.63	-3.01	0	0
217837_s_at	g7706352	CHMP3	charged multivesicular body protein 3; RNF103-CHMP3 readthrough	5.64	7.23	-3.01	0	0
217840_at	g7705259	DDX41	DEAD (Asp-Glu-Ala-Asp) box polypeptide 41	5.44	7.03	-3.01	0	0
218982_s_at	g7705424	MRPS17	mitochondrial ribosomal protein S17	5.7	7.28	-3.01	0	0
219083_at	g8922499	SHQ1	SHQ1, H/ACA ribonucleoprotein assembly factor	5.4	7	-3.01	0	0
219649_at	g7019324	ALG6	ALG6, alpha-1,3-glucosyltransferase	5	6.59	-3.01	0	0
221761_at	Hs.90011.0	ADSS	adenylosuccinate synthase	5.4	6.99	-3.01	0	0
200701_at	g5453677	NPC2	Niemann-Pick disease, type C2	7.86	9.44	-3	0	0
202505_at	g4507122	SNRPB2	small nuclear ribonucleoprotein polypeptide B	6.96	8.54	-3	0	0
207922_s_at	g9257203	LOC101928676	uncharacterized LOC101928676; macrophage erythroblast attacher	5.8	7.39	-3	0	0
209175_at	Hs.300208.0	SEC23IP	SEC23 interacting protein	4.37	5.95	-3	0	0
209408_at	g1695881	KIF2C	kinesin family member 2C	3.47	5.06	-3	0	0
211987_at	Hs.75248.0	TOP2B	topoisomerase (DNA) II beta 180kDa	6.65	8.23	-3	0	0
213410_at	Hs.227209.0	EDRF1	erythroid differentiation regulatory factor 1	4.62	6.21	-3	0	0
218503_at	g8923357	FOCAD	focadhesin	4	5.58	-3	0	0
221732_at	Hs.8859.0	CANT1	calcium activated nucleotidase 1	5.55	7.14	-3	0	0
221873_at	Hs.154095.1	ZNF143	zinc finger protein 143	4.4	5.98	-3	0	0
209344_at	g12803958	TPM4	tropomyosin 4	4.22	5.8	-3	1.11e-16	3.42e-16
200660_at	g5032056	S100A11	S100 calcium binding protein A11	6.11	7.69	-3	1.36e-12	3.18e-12
200726_at	g4506006	PPP1CC	protein phosphatase 1, catalytic subunit, gamma isozyme	8.27	9.85	-2.99	0	0
201145_at	g13435355	HAX1	HCLS1 associated protein X-1	7.46	9.04	-2.99	0	0
202961_s_at	g4757811	ARMC2-AS1	ARMC2 antisense RNA 1; ATP synthase, H+ transporting, mitochondrial Fo complex, subunit F2	8.52	10.1	-2.99	0	0
204033_at	g11321606	TRIP13	thyroid hormone receptor interactor 13	3.55	5.13	-2.99	0	0
204744_s_at	g7770071	IARS	isoleucyl-tRNA synthetase	7.91	9.49	-2.99	0	0
212519_at	Hs.7766.0	UBE2E1	ubiquitin-conjugating enzyme E2E 1	7.88	9.46	-2.99	0	0
218611_at	g7706080	IER5	immediate early response 5	5.14	6.73	-2.99	0	0
219228_at	g10092612	ZNF331	zinc finger protein 331	4.74	6.32	-2.99	5.22e-15	1.45e-14
201850_at	g4502560	CAPG	capping protein (actin filament), gelsolin-like	3.58	5.16	-2.98	0	0
202326_at	g5729833	EHMT2	euchromatic histone-lysine N-methyltransferase 2	5.17	6.74	-2.98	0	0
204362_at	g4506962	SKAP2	src kinase associated phosphoprotein 2	5.52	7.09	-2.98	0	0
208755_x_at	Hs.181307.2	H3F3A	H3 histone, family 3A; H3 histone, family 3A, pseudogene 4; H3 histone, family 3B (H3.3B)	9.95	11.53	-2.98	0	0
212913_at	Hs.112193.1	MSH5-SAPCD1	MSH5-SAPCD1 readthrough (NMD candidate); suppressor APC domain containing 1	3.72	5.3	-2.98	0	0
222201_s_at	Hs.122843.1	CASP8AP2	caspase 8 associated protein 2	4.13	5.71	-2.98	0	0
200887_s_at	g6274551	STAT1	signal transducer and activator of transcription 1, 91kDa	8.61	10.19	-2.98	1.11e-16	3.42e-16
209154_at	g12005281	P2RX5-TAX1BP3	P2RX5-TAX1BP3 readthrough (NMD candidate); Tax1 (human T-cell leukemia virus type I) binding protein 3	7.07	8.65	-2.98	3.02e-11	6.34e-11
201569_s_at	g7661541	SAMM50	SAMM50 sorting and assembly machinery component	5.5	7.07	-2.97	0	0
202806_at	g4758123	DBN1	drebrin 1	3.51	5.08	-2.97	0	0
203142_s_at	g4501974	AP3B1	adaptor-related protein complex 3, beta 1 subunit	4.82	6.39	-2.97	0	0
203829_at	g9506684	ELP4	elongator acetyltransferase complex subunit 4	4.5	6.07	-2.97	0	0
204785_x_at	g4504600	IFNAR2	interferon (alpha, beta and omega) receptor 2	5.49	7.06	-2.97	0	0
212165_at	Hs.17481.1	TMEM183A	transmembrane protein 183A; transmembrane protein 183B	6.2	7.77	-2.97	0	0
38671_at	4878500	PLXND1	plexin D1	4.81	6.39	-2.97	0	0
203606_at	g4758791	NDUFS6	NADH dehydrogenase (ubiquinone) Fe-S protein 6, 13kDa (NADH-coenzyme Q reductase)	7.7	9.26	-2.96	0	0
213069_at	Hs.296326.0	HEG1	heart development protein with EGF-like domains 1	5.3	6.87	-2.96	0	0
215424_s_at	Hs.79008.1	SNW1	SNW domain containing 1	5.22	6.78	-2.96	0	0
217932_at	g7705737	MRPS7	mitochondrial ribosomal protein S7	5.52	7.08	-2.96	0	0
218367_x_at	g6912741	USP21	ubiquitin specific peptidase 21	4.11	5.68	-2.96	0	0
219913_s_at	g11072090	CRNKL1	crooked neck pre-mRNA splicing factor 1	4.34	5.9	-2.96	0	0
205596_s_at	g12408118	SMURF2	SMAD specific E3 ubiquitin protein ligase 2	4.42	5.99	-2.96	1.11e-16	3.42e-16
201558_at	g4506398	RAE1	ribonucleic acid export 1	6.08	7.65	-2.95	0	0
201951_at	Hs.10247.0	ALCAM	activated leukocyte cell adhesion molecule	5.42	6.98	-2.95	0	0
202915_s_at	Hs.5737.0	FAM20B	family with sequence similarity 20, member B	5.03	6.59	-2.95	0	0
210085_s_at	g10436073	ANXA9	annexin A9	4.41	5.97	-2.95	0	0
212730_at	Hs.10587.0	SYNM	synemin, intermediate filament protein	4.67	6.23	-2.95	0	0
218550_s_at	g8922643	LRRC20	leucine rich repeat containing 20	4.31	5.87	-2.95	0	0
218992_at	g8923931	PLGRKT	plasminogen receptor, C-terminal lysine transmembrane protein	4.51	6.07	-2.95	0	0
219404_at	g13375671	EPS8L3	EPS8-like 3	3.78	5.35	-2.95	0	0
221509_at	g12248760	DENR	density-regulated protein	6.93	8.49	-2.95	0	0
200693_at	g5803226	YWHAQ	tyrosine 3-monooxygenase/tryptophan 5-monooxygenase activation protein, theta	7.89	9.44	-2.94	0	0
201956_s_at	g7657133	GNPAT	glyceronephosphate O-acyltransferase	7.98	9.53	-2.94	0	0
202097_at	g4826871	NUP153	nucleoporin 153kDa	6.28	7.84	-2.94	0	0
203967_at	g1684902	CDC6	cell division cycle 6	3.23	4.78	-2.94	0	0
205084_at	g9994198	BCAP29	B-cell receptor-associated protein 29	3.91	5.47	-2.94	0	0
212060_at	Hs.7976.0	U2SURP	U2 snRNP-associated SURP domain containing	4.3	5.85	-2.94	0	0
213016_at	Hs.152939.0	BBX	bobby sox homolog (Drosophila)	5.1	6.66	-2.94	0	0
218836_at	g13376252	RPP21	ribonuclease P/MRP 21kDa subunit; tripartite motif containing 39; TRIM39-RPP21 readthrough	5.53	7.09	-2.94	0	0
219357_at	g7661735	GTPBP1	GTP binding protein 1	4.8	6.35	-2.94	0	0
201096_s_at	Hs.75290.0	ARF4	ADP-ribosylation factor 4	7.21	8.77	-2.94	2.66e-15	7.55e-15
201303_at	g7661919	EIF4A3	eukaryotic translation initiation factor 4A3	7.28	8.83	-2.93	0	0
201589_at	Hs.211602.0	SMC1A	structural maintenance of chromosomes 1A	6.88	8.43	-2.93	0	0
202200_s_at	g4507218	SRPK1	SRSF protein kinase 1	6.43	7.98	-2.93	0	0
204108_at	Hs.797.1	NFYA	nuclear transcription factor Y, alpha	4.06	5.61	-2.93	0	0
204341_at	g5453643	TRIM16	tripartite motif containing 16	3.76	5.31	-2.93	0	0
210980_s_at	g3860239	ASAH1	N-acylsphingosine amidohydrolase (acid ceramidase) 1	6.22	7.77	-2.93	0	0
212050_at	Hs.13996.0	WIPF2	WAS/WASL interacting protein family, member 2	5.44	6.99	-2.93	0	0
214075_at	Hs.109494.1	NENF	neudesin neurotrophic factor	4.46	6.01	-2.93	0	0
215452_x_at	Hs.113293.0	SUMO4	small ubiquitin-like modifier 4	6.13	7.68	-2.93	0	0
217821_s_at	g4836400	WBP11	WW domain binding protein 11	4.65	6.2	-2.93	0	0
217956_s_at	g10864016	ENOPH1	enolase-phosphatase 1	6.17	7.72	-2.93	0	0
218098_at	Hs.118249.0	ARFGEF2	ADP-ribosylation factor guanine nucleotide-exchange factor 2 (brefeldin A-inhibited)	7.48	9.03	-2.93	0	0
218283_at	g10047103	SS18L2	synovial sarcoma translocation gene on chromosome 18-like 2	5.79	7.34	-2.93	0	0
201263_at	g4507366	TARS	threonyl-tRNA synthetase	7.23	8.77	-2.92	0	0
201509_at	g5901981	IDH3B	isocitrate dehydrogenase 3 (NAD+) beta	5.65	7.2	-2.92	0	0
202022_at	g4885062	ALDOC	aldolase C, fructose-bisphosphate	5.39	6.94	-2.92	0	0
202535_at	g4505228	FADD	Fas (TNFRSF6)-associated via death domain	4.27	5.82	-2.92	0	0
202606_s_at	g6912719	TLK1	tousled-like kinase 1	6.16	7.71	-2.92	0	0
203593_at	g11321633	CD2AP	CD2-associated protein	6.51	8.06	-2.92	0	0
204238_s_at	g5454001	DNPH1	2'-deoxynucleoside 5'-phosphate N-hydrolase 1	5.1	6.64	-2.92	0	0
208945_s_at	Hs.12272.0	BECN1	beclin 1, autophagy related	5	6.54	-2.92	0	0
209053_s_at	Hs.110457.3	WHSC1	Wolf-Hirschhorn syndrome candidate 1	3.45	5	-2.92	0	0
221452_s_at	g13624338	TMEM14B	transmembrane protein 14B	6.87	8.41	-2.92	1.11e-16	3.42e-16
202060_at	g7661949	CTR9	CTR9, Paf1/RNA polymerase II complex component	6.52	8.07	-2.92	8.88e-16	2.59e-15
201797_s_at	g5454157	VARS	valyl-tRNA synthetase	4.07	5.62	-2.91	0	0
203199_s_at	Hs.153792.1	MTRR	5-methyltetrahydrofolate-homocysteine methyltransferase reductase	4.5	6.04	-2.91	0	0
203648_at	g7662007	TATDN2	TatD DNase domain containing 2	4.94	6.48	-2.91	0	0
203963_at	g9951924	CA12	carbonic anhydrase XII	3.22	4.76	-2.91	0	0
204812_at	g4759343	ZW10	zw10 kinetochore protein	5.08	6.62	-2.91	0	0
205140_at	g4503776	FPGT	fucose-1-phosphate guanylyltransferase	4.16	5.71	-2.91	0	0
205401_at	g4501992	AGPS	alkylglycerone phosphate synthase	4.22	5.76	-2.91	0	0
209323_at	g9886758	PRKRIR	protein-kinase, interferon-inducible double stranded RNA dependent inhibitor, repressor of (P58 repressor)	5.75	7.29	-2.91	0	0
210153_s_at	g187299	ME2	malic enzyme 2, NAD(+)-dependent, mitochondrial	4.46	6	-2.91	0	0
218059_at	g7705816	ZNF706	zinc finger protein 706	8.12	9.66	-2.91	0	0
218942_at	g13376135	PIP4K2C	phosphatidylinositol-5-phosphate 4-kinase, type II, gamma	5.46	7	-2.91	0	0
220435_at	g8922154	SLC30A10	solute carrier family 30, member 10	5.93	7.48	-2.91	0	0
201324_at	g4503558	EMP1	epithelial membrane protein 1	4.18	5.73	-2.91	2.4e-05	3.3e-05
200071_at	Hs.79968.0	SMNDC1	survival motor neuron domain containing 1	5.87	7.41	-2.9	0	0
201066_at	g4503184	CYC1	cytochrome c-1	7.59	9.12	-2.9	0	0
202793_at	g5579449	LPCAT3	lysophosphatidylcholine acyltransferase 3	4.67	6.21	-2.9	0	0
207688_s_at	g5031794			3.88	5.42	-2.9	0	0
208091_s_at	g13540577	VOPP1	vesicular, overexpressed in cancer, prosurvival protein 1	6.44	7.98	-2.9	0	0
210053_at	Hs.96103.0	TAF5	TAF5 RNA polymerase II, TATA box binding protein (TBP)-associated factor, 100kDa	3.85	5.39	-2.9	0	0
213549_at	Hs.194110.1	PDZD8	PDZ domain containing 8	5	6.54	-2.9	0	0
217393_x_at	Hs.272352.0	UBE2NL	ubiquitin-conjugating enzyme E2N-like	6.59	8.12	-2.9	0	0
218460_at	g8923371	HEATR2	HEAT repeat containing 2	5.22	6.75	-2.9	0	0
219342_at	g12597638	CASD1	CAS1 domain containing 1	3.89	5.42	-2.9	0	0
200703_at	g4505812	DYNLL1	dynein, light chain, LC8-type 1	8.59	10.12	-2.89	0	0
202167_s_at	g13375625	MMS19	MMS19 nucleotide excision repair homolog (S. cerevisiae)	4.31	5.84	-2.89	0	0
203525_s_at	Hs.75081.0	APC	adenomatous polyposis coli	4.47	6	-2.89	0	0
205930_at	g5031726	GTF2E1	general transcription factor IIE, polypeptide 1, alpha 56kDa	4.63	6.16	-2.89	0	0
209196_at	g12653238	WDR46	WD repeat domain 46	4.6	6.13	-2.89	0	0
210613_s_at	g12653878	SYNGR1	synaptogyrin 1	3.99	5.52	-2.89	0	0
212532_s_at	Hs.155485.3	LSM12	LSM12 homolog (S. cerevisiae)	6.44	7.97	-2.89	0	0
212997_s_at	Hs.57553.1	TLK2	tousled-like kinase 2	4.77	6.3	-2.89	0	0
218158_s_at	g6912241	APPL1	adaptor protein, phosphotyrosine interaction, PH domain and leucine zipper containing 1	4.09	5.62	-2.89	0	0
219007_at	g13375888	NUP43	nucleoporin 43kDa	7.02	8.55	-2.89	0	0
221311_x_at	g10092688	LYRM2	LYR motif containing 2	4.56	6.09	-2.89	0	0
201651_s_at	g6005825	PACSIN2	protein kinase C and casein kinase substrate in neurons 2	7.23	8.75	-2.88	0	0
202536_at	Hs.11449.0	CHMP2B	charged multivesicular body protein 2B	5.3	6.82	-2.88	0	0
204693_at	g5902007	CDC42EP1	CDC42 effector protein (Rho GTPase binding) 1	4.63	6.15	-2.88	0	0
208678_at	g13325247	ATP6V1E1	ATPase, H+ transporting, lysosomal 31kDa, V1 subunit E1	7.51	9.04	-2.88	0	0
208815_x_at	g4579908	HSPA4	heat shock 70kDa protein 4	7.3	8.82	-2.88	0	0
210163_at	g3219692	CXCL11	chemokine (C-X-C motif) ligand 11	3.38	4.91	-2.88	0	0
212799_at	Hs.12311.0	STX6	syntaxin 6	4.41	5.93	-2.88	0	0
217836_s_at	g8922730	YY1AP1	YY1 associated protein 1	6.34	7.87	-2.88	0	0
200050_at	g6005965	ZNF146	zinc finger protein 146	5.96	7.49	-2.87	0	0
200755_s_at	Hs.7753.0	CALU	calumenin	6.18	7.7	-2.87	0	0
202205_at	g4507868	VASP	vasodilator-stimulated phosphoprotein	4.78	6.3	-2.87	0	0
204088_at	g4505548	P2RX4	purinergic receptor P2X, ligand-gated ion channel, 4	4.95	6.47	-2.87	0	0
212474_at	Hs.150275.0	AVL9	AVL9 homolog (S. cerevisiase)	5.74	7.26	-2.87	0	0
213090_s_at	Hs.24644.0	TAF4	TAF4 RNA polymerase II, TATA box binding protein (TBP)-associated factor, 135kDa	5.45	6.97	-2.87	0	0
213462_at	Hs.296355.0	NPAS2	neuronal PAS domain protein 2	3.76	5.28	-2.87	0	0
217786_at	g5174682	PRMT5	protein arginine methyltransferase 5	5.03	6.55	-2.87	0	0
208683_at	g511636	CAPN2	calpain 2, (m/II) large subunit	7.74	9.26	-2.87	2.14e-13	5.3e-13
200956_s_at	Hs.79162.0	SSRP1	structure specific recognition protein 1	5.11	6.62	-2.86	0	0
200987_x_at	Hs.152978.0	PSME3	proteasome (prosome, macropain) activator subunit 3 (PA28 gamma; Ki)	5.15	6.66	-2.86	0	0
201821_s_at	g13325239	TIMM17A	translocase of inner mitochondrial membrane 17 homolog A (yeast)	6.51	8.02	-2.86	0	0
217835_x_at	g10047115	C20orf24	chromosome 20 open reading frame 24; TGIF2-C20orf24 readthrough	9.21	10.73	-2.86	0	0
218078_s_at	g7706132	ZDHHC3	zinc finger, DHHC-type containing 3	4.58	6.09	-2.86	0	0
218108_at	g8922451	UBR7	ubiquitin protein ligase E3 component n-recognin 7 (putative)	4.97	6.49	-2.86	0	0
218726_at	g8922180	HJURP	Holliday junction recognition protein	3.74	5.25	-2.86	0	0
200039_s_at	g4506194	PSMB2	proteasome (prosome, macropain) subunit, beta type, 2	8.62	10.13	-2.85	0	0
200690_at	Hs.3069.0	HSPA9	heat shock 70kDa protein 9 (mortalin)	5.61	7.12	-2.85	0	0
203956_at	g7662339	MORC2	MORC family CW-type zinc finger 2	5.93	7.44	-2.85	0	0
204091_at	g4505670	PDE6D	phosphodiesterase 6D, cGMP-specific, rod, delta	4.88	6.39	-2.85	0	0
205661_s_at	g13376805	FLAD1	flavin adenine dinucleotide synthetase 1	3.7	5.21	-2.85	0	0
206138_s_at	g4505808	PI4KB	phosphatidylinositol 4-kinase, catalytic, beta	6.1	7.62	-2.85	0	0
212087_s_at	Hs.3426.0	ERAL1	Era-like 12S mitochondrial rRNA chaperone 1	4.59	6.1	-2.85	0	0
218576_s_at	g6005955	DUSP12	dual specificity phosphatase 12	4.5	6.01	-2.85	0	0
221571_at	Hs.297660.1	TRAF3	TNF receptor-associated factor 3	4.28	5.79	-2.85	0	0
200662_s_at	g7657256	TOMM20	translocase of outer mitochondrial membrane 20 homolog (yeast)	8.65	10.15	-2.84	0	0
200877_at	g5453604	CCT4	chaperonin containing TCP1, subunit 4 (delta)	8.38	9.89	-2.84	0	0
201459_at	g5730022	RUVBL2	RuvB-like AAA ATPase 2	6.09	7.6	-2.84	0	0
202138_x_at	g11125769	AIMP2	aminoacyl tRNA synthetase complex-interacting multifunctional protein 2	6.93	8.43	-2.84	0	0
202559_x_at	Hs.323817.0	CHTOP	chromatin target of PRMT1	6.56	8.06	-2.84	0	0
204045_at	g4759215	TCEAL1	transcription elongation factor A (SII)-like 1	4.46	5.96	-2.84	0	0
204699_s_at	Hs.194754.0	DIEXF	digestive organ expansion factor homolog (zebrafish)	3.99	5.5	-2.84	0	0
208660_at	g12652712	CS	citrate synthase	7.94	9.45	-2.84	0	0
208952_s_at	Hs.78851.0	LARP4B	La ribonucleoprotein domain family, member 4B	4.03	5.53	-2.84	0	0
209104_s_at	g12652540	NHP2	NHP2 ribonucleoprotein	7.59	9.1	-2.84	0	0
209536_s_at	g11386004	EHD4	EH-domain containing 4	5.83	7.33	-2.84	0	0
212100_s_at	Hs.278314.1	POLDIP3	polymerase (DNA-directed), delta interacting protein 3	5.22	6.72	-2.84	0	0
222235_s_at	Hs.287761.0	CSGALNACT2	chondroitin sulfate N-acetylgalactosaminyltransferase 2	4.62	6.13	-2.84	0	0
200825_s_at	g13699861	HYOU1	hypoxia up-regulated 1	7.95	9.45	-2.83	0	0
201268_at	g4505408	NME1-NME2	NME1-NME2 readthrough; NME/NM23 nucleoside diphosphate kinase 2	9.01	10.51	-2.83	0	0
201603_at	Hs.16533.0	PPP1R12A	protein phosphatase 1, regulatory subunit 12A	5.38	6.88	-2.83	0	0
203160_s_at	Hs.24439.0	RNF8	ring finger protein 8, E3 ubiquitin protein ligase	4.5	6	-2.83	0	0
203403_s_at	g5174652	RNF6	ring finger protein (C3H2C3 type) 6	5.68	7.18	-2.83	0	0
204689_at	g10835016	HHEX	hematopoietically expressed homeobox	6.61	8.11	-2.83	0	0
208713_at	Hs.155218.0	HNRNPUL1	heterogeneous nuclear ribonucleoprotein U-like 1	5.82	7.32	-2.83	0	0
209654_at	g13436178	ICE1	interactor of little elongator complex ELL subunit 1	6.05	7.55	-2.83	0	0
212415_at	Hs.90998.0	2015-09-06	septin 6	4.49	6	-2.83	0	0
213170_at	Hs.43728.0	GPX7	glutathione peroxidase 7	3.42	4.92	-2.83	0	0
213435_at	Hs.12896.0	SATB2	SATB homeobox 2	3.95	5.45	-2.83	0	0
214948_s_at	Hs.140945.0	TMF1	TATA element modulatory factor 1	5.82	7.32	-2.83	0	0
215380_s_at	Hs.288649.2	GGCT	gamma-glutamylcyclotransferase	7.83	9.34	-2.83	0	0
217960_s_at	g9910381	TOMM22	translocase of outer mitochondrial membrane 22 homolog (yeast)	5.02	6.52	-2.83	0	0
217976_s_at	g7705852	DYNC1LI1	dynein, cytoplasmic 1, light intermediate chain 1	4.13	5.63	-2.83	0	0
218721_s_at	g8923461	C1orf27	chromosome 1 open reading frame 27	6.07	7.57	-2.83	0	0
202086_at	g4505290	MX1	myxovirus (influenza virus) resistance 1, interferon-inducible protein p78 (mouse)	5.94	7.44	-2.83	2.47e-07	3.88e-07
212218_s_at	Hs.11050.2	FASN	fatty acid synthase	7.6	9.09	-2.83	4.38e-07	6.75e-07
221305_s_at	g9507232	UGT1A1	UDP glucuronosyltransferase 1 family, polypeptide A1; UDP glucuronosyltransferase 1 family, polypeptide A3; UDP glucuronosyltransferase 1 family, polypeptide A5; UDP glucuronosyltransferase 1 family, polypeptide A8; UDP glucuronosyltransferase 1 family, polypeptide A9	5.87	7.37	-2.83	6.4e-05	8.5e-05
200619_at	g5803154	SF3B2	splicing factor 3b, subunit 2, 145kDa	6.5	8	-2.82	0	0
201833_at	g4557640	HDAC2	histone deacetylase 2	6.88	8.38	-2.82	0	0
203351_s_at	g2906225	ORC4	origin recognition complex, subunit 4	5.94	7.44	-2.82	0	0
205865_at	g4885192	ARID3A	AT rich interactive domain 3A (BRIGHT-like)	3.39	4.89	-2.82	0	0
213480_at	Hs.6651.0	VAMP4	vesicle-associated membrane protein 4	5.19	6.69	-2.82	0	0
216559_x_at	Hs.302108.0	HNRNPA1P3	heterogeneous nuclear ribonucleoprotein A1 pseudogene 3	4.34	5.83	-2.82	0	0
218104_at	g8923268	TEX10	testis expressed 10	3.97	5.47	-2.82	0	0
220386_s_at	g9506630	EML4	echinoderm microtubule associated protein like 4	4.94	6.43	-2.82	0	0
204279_at	g4506204	PSMB9	proteasome (prosome, macropain) subunit, beta type, 9	5.85	7.34	-2.82	8.88e-16	2.59e-15
209191_at	g12803638	TUBB6	tubulin, beta 6 class V	4.56	6.06	-2.82	1.45e-10	2.9e-10
203776_at	g7662668	GPKOW	G patch domain and KOW motifs	4.79	6.28	-2.81	0	0
203802_x_at	g8922321	NSUN5	NOP2/Sun domain family, member 5	5.7	7.19	-2.81	0	0
206949_s_at	g7657370	RUSC1	RUN and SH3 domain containing 1	5.03	6.52	-2.81	0	0
212989_at	Hs.153716.0	SGMS1	sphingomyelin synthase 1	4.74	6.23	-2.81	0	0
217848_s_at	g11056043	PPA1	pyrophosphatase (inorganic) 1	9.08	10.56	-2.81	0	0
37384_at	4902380	PPM1F	protein phosphatase, Mg2+/Mn2+ dependent, 1F	4.47	5.96	-2.81	0	0
203675_at	g4826869	NUCB2	nucleobindin 2	6.39	7.88	-2.81	4.22e-15	1.18e-14
204083_s_at	g4507648	TPM2	tropomyosin 2 (beta)	4.56	6.05	-2.81	1.92e-10	3.8e-10
201351_s_at	g4454687	YME1L1	YME1-like 1 ATPase	7.29	8.77	-2.8	0	0
202275_at	g4503844	G6PD	glucose-6-phosphate dehydrogenase	3.7	5.18	-2.8	0	0
203228_at	g4505586	PAFAH1B3	platelet-activating factor acetylhydrolase 1b, catalytic subunit 3 (29kDa)	3.88	5.36	-2.8	0	0
203229_s_at	g4502882	CLK2	CDC-like kinase 2	6.51	8	-2.8	0	0
207714_s_at	g4757923	SERPINH1	serpin peptidase inhibitor, clade H (heat shock protein 47), member 1, (collagen binding protein 1)	5.05	6.53	-2.8	0	0
209445_x_at	Hs.8173.1	COA1	cytochrome c oxidase assembly factor 1 homolog (S. cerevisiae)	4.73	6.22	-2.8	0	0
212922_s_at	Hs.66170.1	SMYD2	SET and MYND domain containing 2	7.54	9.02	-2.8	0	0
218291_at	g7661727	LAMTOR2	late endosomal/lysosomal adaptor, MAPK and MTOR activator 2	6.02	7.51	-2.8	0	0
206116_s_at	g4507646	TPM1	tropomyosin 1 (alpha)	5.42	6.9	-2.8	5.17e-11	1.07e-10
201579_at	g4885228	FAT1	FAT atypical cadherin 1	6.99	8.47	-2.8	1.11e-10	2.24e-10
200059_s_at	g12655024	RHOA	ras homolog family member A	9.24	10.72	-2.79	0	0
201038_s_at	Hs.285013.0	ANP32A	acidic (leucine-rich) nuclear phosphoprotein 32 family, member A	4.49	5.97	-2.79	0	0
201389_at	g4504750	ITGA5	integrin, alpha 5 (fibronectin receptor, alpha polypeptide)	5.8	7.28	-2.79	0	0
202293_at	Hs.286148.0	STAG1	stromal antigen 1	4.17	5.65	-2.79	0	0
204944_at	g11386168	PTPRG	protein tyrosine phosphatase, receptor type, G	3.56	5.04	-2.79	0	0
205777_at	g4503420	DUSP9	dual specificity phosphatase 9	3.46	4.94	-2.79	0	0
207525_s_at	g5031714	GIPC1	GIPC PDZ domain containing family, member 1	5.15	6.63	-2.79	0	0
209026_x_at	g4929137	TUBB	tubulin, beta class I	8.57	10.05	-2.79	0	0
212180_at	Hs.5613.0	CRKL	v-crk avian sarcoma virus CT10 oncogene homolog-like	5.91	7.39	-2.79	0	0
212807_s_at	Hs.281706.1	SORT1	sortilin 1	3.5	4.98	-2.79	0	0
218438_s_at	g13376801	MED28	mediator complex subunit 28	4.35	5.83	-2.79	0	0
200975_at	g4506030	PPT1	palmitoyl-protein thioesterase 1	7.8	9.28	-2.79	9.99e-16	2.91e-15
200812_at	g5453606	CCT7	chaperonin containing TCP1, subunit 7 (eta)	6.76	8.23	-2.78	0	0
201817_at	g7661855	UBE3C	ubiquitin protein ligase E3C	5.86	7.33	-2.78	0	0
202187_s_at	g5453949	PPP2R5A	protein phosphatase 2, regulatory subunit B', alpha	7.39	8.87	-2.78	0	0
203427_at	g7661591	ASF1A	anti-silencing function 1A histone chaperone	4.24	5.71	-2.78	0	0
206853_s_at	Hs.7510.0	MAP3K7	mitogen-activated protein kinase kinase kinase 7	3.99	5.47	-2.78	0	0
209279_s_at	g12652968	NSDHL	NAD(P) dependent steroid dehydrogenase-like	3.91	5.39	-2.78	0	0
212147_at	Hs.4990.0	SMG5	SMG5 nonsense mediated mRNA decay factor	4.63	6.1	-2.78	0	0
212836_at	Hs.82502.0	POLD3	polymerase (DNA-directed), delta 3, accessory subunit	4.41	5.88	-2.78	0	0
212902_at	Hs.211612.0	SEC24A	SEC24 family member A	4.94	6.41	-2.78	0	0
213082_s_at	Hs.90078.0	SLC35D2	solute carrier family 35 (UDP-GlcNAc/UDP-glucose transporter), member D2	5.89	7.37	-2.78	0	0
217788_s_at	g9945385	GALNT2	polypeptide N-acetylgalactosaminyltransferase 2	6.85	8.33	-2.78	0	0
217963_s_at	g7657043	NGFRAP1	nerve growth factor receptor (TNFRSF16) associated protein 1	8.95	10.42	-2.78	0	0
218083_at	g13376616	PTGES2	prostaglandin E synthase 2	4.92	6.39	-2.78	0	0
218140_x_at	g10864014	SRPRB	signal recognition particle receptor, B subunit	7.01	8.48	-2.78	0	0
219347_at	g8922791	NUDT15	nudix (nucleoside diphosphate linked moiety X)-type motif 15	5.17	6.65	-2.78	0	0
219507_at	g7706163	RSRC1	arginine/serine-rich coiled-coil 1	3.89	5.36	-2.78	0	0
221016_s_at	g13786122	TCF7L1	transcription factor 7-like 1 (T-cell specific, HMG-box)	4.73	6.2	-2.78	0	0
221637_s_at	g12655158	C11orf48	chromosome 11 open reading frame 48; uncharacterized LOC102288414	6.22	7.69	-2.78	0	0
201140_s_at	g4759019	RAB5C	RAB5C, member RAS oncogene family	5.91	7.37	-2.77	0	0
201991_s_at	Hs.149436.0	KIF5B	kinesin family member 5B	6.81	8.28	-2.77	0	0
202171_at	Hs.6557.0	VEZF1	vascular endothelial zinc finger 1	5.82	7.29	-2.77	0	0
202268_s_at	g4502168	NAE1	NEDD8 activating enzyme E1 subunit 1	6.63	8.1	-2.77	0	0
203103_s_at	g7657380	PRPF19	pre-mRNA processing factor 19	5.3	6.77	-2.77	0	0
204434_at	g5174486	SPATA2	spermatogenesis associated 2	4.02	5.49	-2.77	0	0
207483_s_at	g8924259	CAND1	cullin-associated and neddylation-dissociated 1	5.73	7.19	-2.77	0	0
212764_at	Hs.232068.2	LOC100996668	uncharacterized LOC100996668; zinc finger E-box binding homeobox 1	5.91	7.38	-2.77	0	0
218349_s_at	g8922195	ZWILCH	zwilch kinetochore protein	3.45	4.92	-2.77	0	0
218535_s_at	g8922904	RIOK2	RIO kinase 2	4.08	5.55	-2.77	0	0
218567_x_at	g11342681	DPP3	dipeptidyl-peptidase 3	4.69	6.16	-2.77	0	0
221492_s_at	g11493699	ATG3	autophagy related 3	7.29	8.76	-2.77	0	0
219449_s_at	g8923499	TMEM70	transmembrane protein 70	7.57	9.04	-2.77	1.67e-15	4.78e-15
201196_s_at	g178517	AMD1	adenosylmethionine decarboxylase 1	5.08	6.55	-2.76	0	0
202148_s_at	g5902035	PYCR1	pyrroline-5-carboxylate reductase 1	3.82	5.28	-2.76	0	0
203519_s_at	g11693131	UPF2	UPF2 regulator of nonsense transcripts homolog (yeast)	5.66	7.13	-2.76	0	0
203987_at	g4503830	FZD6	frizzled class receptor 6	3.26	4.72	-2.76	0	0
204105_s_at	g4826863	NRCAM	neuronal cell adhesion molecule	3.42	4.89	-2.76	0	0
204233_s_at	Hs.77221.0	CHKA	choline kinase alpha	5.4	6.86	-2.76	0	0
204580_at	g4505206	MMP12	matrix metallopeptidase 12 (macrophage elastase)	3.17	4.64	-2.76	0	0
206247_at	g5174564	MICB	MHC class I polypeptide-related sequence B	3.43	4.89	-2.76	0	0
207606_s_at	g8922797	ARHGAP12	Rho GTPase activating protein 12	6.05	7.51	-2.76	0	0
215535_s_at	Hs.240534.2	AGPAT1	1-acylglycerol-3-phosphate O-acyltransferase 1	5.59	7.06	-2.76	0	0
217770_at	g7706257	PIGT	phosphatidylinositol glycan anchor biosynthesis, class T	5.91	7.38	-2.76	0	0
217852_s_at	g8922600	ARL8B	ADP-ribosylation factor-like 8B	7.89	9.35	-2.76	0	0
218235_s_at	g7705808	UTP11L	UTP11-like, U3 small nucleolar ribonucleoprotein (yeast)	5.44	6.91	-2.76	0	0
218670_at	g13376819	PUS1	pseudouridylate synthase 1	4.74	6.21	-2.76	0	0
219043_s_at	g13129043	PDCL3	phosducin-like 3; phosducin-like 3 pseudogene 4	5.42	6.88	-2.76	0	0
220948_s_at	g4502268	ATP1A1	ATPase, Na+/K+ transporting, alpha 1 polypeptide	7.2	8.67	-2.76	0	0
201416_at	Hs.83484.0	SOX4	SRY (sex determining region Y)-box 4	3.76	5.22	-2.75	0	0
201527_at	g4757819	ATP6V1F	ATPase, H+ transporting, lysosomal 14kDa, V1 subunit F; V-type proton ATPase subunit F-like	7.31	8.77	-2.75	0	0
203149_at	g5360209	PVRL2	poliovirus receptor-related 2 (herpesvirus entry mediator B)	4.82	6.28	-2.75	0	0
203462_x_at	g4503526	EIF3B	eukaryotic translation initiation factor 3, subunit B	7.38	8.84	-2.75	0	0
203911_at	g4506414	RAP1GAP	RAP1 GTPase activating protein	4.26	5.72	-2.75	0	0
207121_s_at	g4506090	MAPK6	mitogen-activated protein kinase 6	8.24	9.7	-2.75	0	0
208374_s_at	g5453596	CAPZA1	capping protein (actin filament) muscle Z-line, alpha 1	8.29	9.74	-2.75	0	0
208657_s_at	g11055010	2015-09-09	septin 9	5.5	6.96	-2.75	0	0
209115_at	g5912116	UBA3	ubiquitin-like modifier activating enzyme 3	6.31	7.77	-2.75	0	0
217809_at	g7661743	BZW2	basic leucine zipper and W2 domains 2	6.63	8.09	-2.75	0	0
217815_at	g6005756	SUPT16H	suppressor of Ty 16 homolog (S. cerevisiae)	5.8	7.25	-2.75	0	0
218133_s_at	g11141898	NIF3L1	NIF3 NGG1 interacting factor 3-like 1 (S. cerevisiae)	5.85	7.32	-2.75	0	0
218311_at	g4506376	MAP4K3	mitogen-activated protein kinase kinase kinase kinase 3	5.54	7	-2.75	0	0
218919_at	g13375984	ZFAND1	zinc finger, AN1-type domain 1	5.85	7.31	-2.75	0	0
219421_at	g7110678	TTC33	tetratricopeptide repeat domain 33	4.07	5.53	-2.75	0	0
200808_s_at	g4508046	ZYX	zyxin	5.48	6.93	-2.74	0	0
200885_at	g4885066	RHOC	ras homolog family member C	6.6	8.06	-2.74	0	0
201245_s_at	Hs.108504.0	LOC101927673	uncharacterized LOC101927673; OTU deubiquitinase, ubiquitin aldehyde binding 1	4.61	6.06	-2.74	0	0
201419_at	g4757835	BAP1	BRCA1 associated protein-1 (ubiquitin carboxy-terminal hydrolase)	5.44	6.9	-2.74	0	0
202251_at	g4758555	PRPF3	pre-mRNA processing factor 3	5.58	7.03	-2.74	0	0
202758_s_at	g4506498	RFXANK	regulatory factor X-associated ankyrin-containing protein	4.31	5.76	-2.74	0	0
204579_at	g13112051	FGFR4	fibroblast growth factor receptor 4	6.24	7.69	-2.74	0	0
204639_at	g4557248	ADA	adenosine deaminase	3.65	5.11	-2.74	0	0
205324_s_at	g7110660	FTSJ1	FtsJ RNA methyltransferase homolog 1 (E. coli)	4.44	5.9	-2.74	0	0
209422_at	Hs.112594.0	PHF20	PHD finger protein 20	5.4	6.85	-2.74	0	0
212378_at	Hs.82285.1	GART	phosphoribosylglycinamide formyltransferase, phosphoribosylglycinamide synthetase, phosphoribosylaminoimidazole synthetase	5.35	6.81	-2.74	0	0
213186_at	Hs.165662.1	DZIP3	DAZ interacting zinc finger protein 3	4.39	5.84	-2.74	0	0
214429_at	Hs.79877.1	MTMR6	myotubularin related protein 6	5.08	6.54	-2.74	0	0
217336_at	Hs.272301.0	RPS10P2	ribosomal protein S10 pseudogene 2	4.06	5.52	-2.74	0	0
218192_at	g7705552	IP6K2	inositol hexakisphosphate kinase 2	4.42	5.88	-2.74	0	0
221193_s_at	g8923105	ZCCHC10	zinc finger, CCHC domain containing 10	4.61	6.07	-2.74	0	0
222279_at	Hs.178036.0	HLA-F-AS1	HLA-F antisense RNA 1	4.39	5.85	-2.74	0	0
201828_x_at	g4503180	FAM127A	family with sequence similarity 127, member A	6.91	8.36	-2.73	0	0
204352_at	g11321602	TRAF5	TNF receptor-associated factor 5	4.44	5.88	-2.73	0	0
208420_x_at	g11321572	SUPT6H	suppressor of Ty 6 homolog (S. cerevisiae)	4.91	6.36	-2.73	0	0
209014_at	g9963809	MAGED1	melanoma antigen family D, 1	7.99	9.44	-2.73	0	0
212200_at	Hs.100729.0	ANKLE2	ankyrin repeat and LEM domain containing 2	3.87	5.32	-2.73	0	0
212493_s_at	Hs.6947.1	SETD2	SET domain containing 2	5.82	7.26	-2.73	0	0
212857_x_at	Hs.74861.1	SUB1	SUB1 homolog (S. cerevisiae)	9.49	10.94	-2.73	0	0
217092_x_at	Hs.247871.0	RP6-11O7.2	ribosomal protein L7 pseudogene 52	7.85	9.3	-2.73	0	0
218545_at	g8922858	CCDC91	coiled-coil domain containing 91	3.97	5.42	-2.73	0	0
204616_at	g5174740	UCHL3	ubiquitin carboxyl-terminal esterase L3 (ubiquitin thiolesterase)	6.79	8.24	-2.73	1.11e-16	3.42e-16
201068_s_at	g4506208	PSMC2	proteasome (prosome, macropain) 26S subunit, ATPase, 2	8.66	10.1	-2.72	0	0
201676_x_at	g4506178	PSMA1	proteasome (prosome, macropain) subunit, alpha type, 1	8.56	10	-2.72	0	0
201763_s_at	g4503256	DAXX	death-domain associated protein	4.55	5.99	-2.72	0	0
203297_s_at	Hs.40154.0	JARID2	jumonji, AT rich interactive domain 2	4.08	5.53	-2.72	0	0
204459_at	g4557492	CSTF2	cleavage stimulation factor, 3' pre-RNA, subunit 2, 64kDa	4.19	5.63	-2.72	0	0
204977_at	g13514830	DDX10	DEAD (Asp-Glu-Ala-Asp) box polypeptide 10	4.93	6.37	-2.72	0	0
214909_s_at	Hs.247362.2	DDAH2	dimethylarginine dimethylaminohydrolase 2	4.53	5.97	-2.72	0	0
215947_s_at	Hs.125078.2	FAM136A	family with sequence similarity 136, member A; protein FAM136A-like	6.05	7.49	-2.72	0	0
219000_s_at	g13129095	DSCC1	DNA replication and sister chromatid cohesion 1	3.56	5	-2.72	0	0
219219_at	g8923476	TMEM160	transmembrane protein 160	3.83	5.27	-2.72	0	0
221031_s_at	g13540611	APOLD1	apolipoprotein L domain containing 1	4.07	5.51	-2.72	8.41e-10	1.58e-09
201330_at	g4506428	RARS	arginyl-tRNA synthetase	6.99	8.43	-2.71	0	0
201483_s_at	g12803910	SUPT4H1	suppressor of Ty 4 homolog 1 (S. cerevisiae)	6.73	8.17	-2.71	0	0
202529_at	g4506130	PRPSAP1	phosphoribosyl pyrophosphate synthetase-associated protein 1	7.61	9.05	-2.71	0	0
203278_s_at	g7706159	PHF21A	PHD finger protein 21A	5	6.44	-2.71	0	0
203517_at	g5729936	MTX2	metaxin 2	6.28	7.72	-2.71	0	0
204247_s_at	g4826674	CDK5	cyclin-dependent kinase 5	4.19	5.63	-2.71	0	0
205061_s_at	g4826921	EXOSC9	exosome component 9	4.67	6.11	-2.71	0	0
208765_s_at	Hs.15265.0	HNRNPR	heterogeneous nuclear ribonucleoprotein R	6.59	8.03	-2.71	0	0
209545_s_at	g3290171	RIPK2	receptor-interacting serine-threonine kinase 2	5.26	6.7	-2.71	0	0
209657_s_at	g184404	HSF2	heat shock transcription factor 2	3.52	4.96	-2.71	0	0
211703_s_at	g13625458	TM2D1	TM2 domain containing 1	4.53	5.97	-2.71	0	0
212138_at	Hs.31921.1	PDS5A	PDS5, regulator of cohesion maintenance, homolog A (S. cerevisiae)	6.33	7.77	-2.71	0	0
212155_at	Hs.144904.1	RNF187	ring finger protein 187	6.64	8.08	-2.71	0	0
213483_at	Hs.1191.0	PPWD1	peptidylprolyl isomerase domain and WD repeat containing 1	4.76	6.2	-2.71	0	0
218889_at	g11967984	NOC3L	nucleolar complex associated 3 homolog (S. cerevisiae)	5.72	7.16	-2.71	0	0
219549_s_at	g5174654	RTN3	reticulon 3	7.83	9.27	-2.71	0	0
222103_at	Hs.36908.0	ATF1	activating transcription factor 1	5.1	6.54	-2.71	0	0
221381_s_at	g6996927	MORF4L1	mortality factor 4 like 1	6.87	8.31	-2.71	1.22e-15	3.53e-15
200806_s_at	Hs.79037.0	HSPD1	heat shock 60kDa protein 1 (chaperonin)	9.28	10.72	-2.71	2.22e-13	5.48e-13
202437_s_at	g13325059	CYP1B1	cytochrome P450, family 1, subfamily B, polypeptide 1	3.91	5.35	-2.71	2.9e-12	6.59e-12
200028_s_at	g9910251	STARD7	StAR-related lipid transfer (START) domain containing 7	8.34	9.77	-2.7	0	0
200068_s_at	g179831	CANX	calnexin	10.16	11.59	-2.7	0	0
201704_at	g4557422	ENTPD6	ectonucleoside triphosphate diphosphohydrolase 6 (putative)	5.74	7.17	-2.7	0	0
202128_at	g7662051	AREL1	apoptosis resistant E3 ubiquitin protein ligase 1	4.92	6.35	-2.7	0	0
212262_at	Hs.15020.1	QKI	QKI, KH domain containing, RNA binding	5.39	6.82	-2.7	0	0
212708_at	Hs.184779.0	MSL1	male-specific lethal 1 homolog (Drosophila)	6.56	8	-2.7	0	0
217841_s_at	g7706644	PPME1	protein phosphatase methylesterase 1	5	6.43	-2.7	0	0
218329_at	g9055315	PRDM4	PR domain containing 4	4.76	6.19	-2.7	0	0
218381_s_at	Hs.7655.0	U2AF2	U2 small nuclear RNA auxiliary factor 2	6.14	7.58	-2.7	0	0
218542_at	g8922501	CEP55	centrosomal protein 55kDa	3.07	4.51	-2.7	0	0
219640_at	g7656980	CLDN15	claudin 15	5.26	6.69	-2.7	0	0
220949_s_at	g13162284	C7orf49	chromosome 7 open reading frame 49	4.01	5.45	-2.7	0	0
222163_s_at	Hs.5555.1	SPATA5L1	spermatogenesis associated 5-like 1	4.79	6.22	-2.7	0	0
210827_s_at	g1841524	ELF3	E74-like factor 3 (ets domain transcription factor, epithelial-specific )	5.67	7.1	-2.7	2.79e-12	6.33e-12
200024_at	g4506728	RPS5	ribosomal protein S5	10.06	11.48	-2.69	0	0
201512_s_at	g13177705	TOMM70A	translocase of outer mitochondrial membrane 70 homolog A (S. cerevisiae)	5.74	7.16	-2.69	0	0
202052_s_at	g13470085	RAI14	retinoic acid induced 14	6.72	8.14	-2.69	0	0
202111_at	g4507022	SLC4A2	solute carrier family 4 (anion exchanger), member 2	5.21	6.64	-2.69	0	0
202750_s_at	g5262598	TFIP11	tuftelin interacting protein 11	5.45	6.88	-2.69	0	0
203832_at	g4507130	SNRPF	small nuclear ribonucleoprotein polypeptide F	7.26	8.68	-2.69	0	0
204531_s_at	g6552300	BRCA1	breast cancer 1, early onset	3.84	5.27	-2.69	0	0
208499_s_at	g5453979	DNAJC3	DnaJ (Hsp40) homolog, subfamily C, member 3	4.57	6	-2.69	0	0
209674_at	g1304106	CRY1	cryptochrome circadian clock 1	5.24	6.66	-2.69	0	0
210115_at	g388035	RPL39L	ribosomal protein L39-like	3.39	4.82	-2.69	0	0
212248_at	Hs.243901.0	MTDH	metadherin	7.58	9.01	-2.69	0	0
214107_x_at	Hs.326350.0	LOC440434	aminopeptidase puromycin sensitive pseudogene	5.7	7.13	-2.69	0	0
218659_at	g8922749	ASXL2	additional sex combs like transcriptional regulator 2	6.11	7.53	-2.69	0	0
218695_at	g9506688	EXOSC4	exosome component 4	6.3	7.73	-2.69	0	0
221804_s_at	Hs.267923.1	FAM45A	family with sequence similarity 45, member A; family with sequence similarity 45, member A pseudogene	7.66	9.08	-2.69	0	0
222001_x_at	Hs.295901.1	LINC00623	long intergenic non-protein coding RNA 623; long intergenic non-protein coding RNA 869	5.9	7.33	-2.69	0	0
202433_at	g5032212	SLC35B1	solute carrier family 35, member B1	6.99	8.41	-2.68	0	0
202930_s_at	g11321582	SUCLA2	succinate-CoA ligase, ADP-forming, beta subunit	5.23	6.65	-2.68	0	0
203082_at	g7661979	BMS1	BMS1 ribosome biogenesis factor	4.86	6.28	-2.68	0	0
203349_s_at	g4758315	ETV5	ets variant 5	4.42	5.84	-2.68	0	0
203774_at	g4557764	MTR	5-methyltetrahydrofolate-homocysteine methyltransferase	5.02	6.44	-2.68	0	0
204634_at	g4507276	NEK4	NIMA-related kinase 4	5.2	6.62	-2.68	0	0
206571_s_at	g4758523	MAP4K4	mitogen-activated protein kinase kinase kinase kinase 4	5.1	6.52	-2.68	0	0
208723_at	g12653164	USP11	ubiquitin specific peptidase 11	5.6	7.02	-2.68	0	0
208799_at	g13278740	PSMB5	proteasome (prosome, macropain) subunit, beta type, 5	6.85	8.27	-2.68	0	0
213532_at	Hs.52438.1	ADAM17	ADAM metallopeptidase domain 17	5.43	6.85	-2.68	0	0
213940_s_at	Hs.301763.1	FNBP1	formin binding protein 1	5.36	6.78	-2.68	0	0
216338_s_at	Hs.107747.1	YIPF3	Yip1 domain family, member 3	4.87	6.29	-2.68	0	0
218974_at	g8922262	SOBP	sine oculis binding protein homolog (Drosophila)	4.09	5.51	-2.68	0	0
219731_at	g13236594	ENTPD1-AS1	ENTPD1 antisense RNA 1	3.83	5.25	-2.68	0	0
222033_s_at	Hs.138671.2	FLT1	fms-related tyrosine kinase 1	4.87	6.3	-2.68	0	0
37462_i_at	4850895	SF3A2	splicing factor 3a, subunit 2, 66kDa	4.87	6.29	-2.68	0	0
50374_at	4870169_RC	OXLD1	oxidoreductase-like domain containing 1	4.53	5.96	-2.68	0	0
202458_at	g6005881	PRSS23	protease, serine, 23	4.83	6.26	-2.68	3.98e-11	8.28e-11
201505_at	g4504950	LAMB1	laminin, beta 1	4.89	6.31	-2.68	3.99e-11	8.3e-11
200044_at	g4506902	GATC	glutamyl-tRNA(Gln) amidotransferase, subunit C; serine/arginine-rich splicing factor 9	6.92	8.34	-2.67	0	0
201595_s_at	g8923807	ZC3H15	zinc finger CCCH-type containing 15	7.39	8.8	-2.67	0	0
202073_at	Hs.278898.0	OPTN	optineurin	5.71	7.12	-2.67	0	0
202715_at	g4757895	CAD	carbamoyl-phosphate synthetase 2, aspartate transcarbamylase, and dihydroorotase	4.89	6.31	-2.67	0	0
203827_at	g8922207	WIPI1	WD repeat domain, phosphoinositide interacting 1	4.92	6.34	-2.67	0	0
204847_at	g7657702	ZBTB11	zinc finger and BTB domain containing 11	5.42	6.84	-2.67	0	0
207098_s_at	g8923620	MFN1	mitofusin 1	4.2	5.62	-2.67	0	0
208647_at	Hs.48876.1	FDFT1	farnesyl-diphosphate farnesyltransferase 1	7.71	9.12	-2.67	0	0
208728_s_at	g13277547	CDC42	cell division cycle 42	6.61	8.03	-2.67	0	0
209666_s_at	g4185272	CHUK	conserved helix-loop-helix ubiquitous kinase	4.92	6.34	-2.67	0	0
215136_s_at	Hs.274170.1	EXOSC8	exosome component 8	4.59	6.01	-2.67	0	0
218167_at	g7706167	AMZ2	archaelysin family metallopeptidase 2	5.95	7.36	-2.67	0	0
218281_at	g7706332	MRPL48	mitochondrial ribosomal protein L48	5.51	6.93	-2.67	0	0
218697_at	g7705265	NCKIPSD	NCK interacting protein with SH3 domain	5.37	6.79	-2.67	0	0
220642_x_at	g7706703	GPR89A	G protein-coupled receptor 89A; G protein-coupled receptor 89B	6.65	8.06	-2.67	0	0
45572_s_at	4826797_RC	GGA1	golgi-associated, gamma adaptin ear containing, ARF binding protein 1	6.6	8.02	-2.67	0	0
200778_s_at	Hs.155595.0	2015-09-02	septin 2	6.49	7.9	-2.67	1.35e-14	3.65e-14
200782_at	g4809273	ANXA5	annexin A5	7.48	8.9	-2.67	2.04e-08	3.48e-08
200069_at	Hs.116875.0	SART3	squamous cell carcinoma antigen recognized by T cells 3	4.53	5.94	-2.66	0	0
201001_s_at	Hs.75875.0	TMEM189	transmembrane protein 189; TMEM189-UBE2V1 readthrough; ubiquitin-conjugating enzyme E2 variant 1; ubiquitin-conjugating enzyme E2 variant 2	6.16	7.57	-2.66	0	0
201095_at	g4758119	DAP	death-associated protein	6.77	8.19	-2.66	0	0
201745_at	g4506274	TWF1	twinfilin actin-binding protein 1	6.84	8.25	-2.66	0	0
202332_at	g4503092	CSNK1E	LOC400927-CSNK1E readthrough; casein kinase 1, epsilon	4.08	5.49	-2.66	0	0
202461_at	g7657057	EIF2B2	eukaryotic translation initiation factor 2B, subunit 2 beta, 39kDa	5.07	6.48	-2.66	0	0
202757_at	g7661663	NELFB	negative elongation factor complex member B	4.83	6.24	-2.66	0	0
203286_at	g7662485	RNF44	ring finger protein 44	4.81	6.22	-2.66	0	0
203719_at	g4503598	ERCC1	excision repair cross-complementation group 1	4.88	6.29	-2.66	0	0
205562_at	g5454025	RPP38	ribonuclease P/MRP 38kDa subunit	4.92	6.33	-2.66	0	0
209751_s_at	g9937492	TRAPPC2	trafficking protein particle complex 2; trafficking protein particle complex 2 pseudogene 1	4.4	5.81	-2.66	0	0
213394_at	Hs.259729.0	MAPKBP1	mitogen-activated protein kinase binding protein 1	4.32	5.73	-2.66	0	0
217873_at	g7706480	CAB39	calcium binding protein 39	6.81	8.22	-2.66	0	0
218526_s_at	g7661825	RANGRF	RAN guanine nucleotide release factor	4.12	5.53	-2.66	0	0
219539_at	g13376126	GEMIN6	gem (nuclear organelle) associated protein 6	4.98	6.39	-2.66	0	0
220202_s_at	g9256536	RC3H2	ring finger and CCCH-type domains 2	4.26	5.68	-2.66	0	0
220746_s_at	g7706482	UIMC1	ubiquitin interaction motif containing 1	4.96	6.37	-2.66	0	0
202027_at	g7110634	TMEM184B	transmembrane protein 184B	4.62	6.03	-2.65	0	0
202088_at	Hs.79136.0	SLC39A6	solute carrier family 39 (zinc transporter), member 6	6.5	7.91	-2.65	0	0
202372_at	Hs.197289.0	AURKAPS1	aurora kinase A pseudogene 1; RAB3 GTPase activating protein subunit 2 (non-catalytic)	5.87	7.27	-2.65	0	0
203410_at	g5802999	AP3M2	adaptor-related protein complex 3, mu 2 subunit	3.76	5.17	-2.65	0	0
203496_s_at	g3319289	MED1	mediator complex subunit 1	3.94	5.34	-2.65	0	0
203798_s_at	g4507904	VSNL1	visinin-like 1	4.43	5.84	-2.65	0	0
204839_at	g7705422	POP5	processing of precursor 5, ribonuclease P/MRP subunit (S. cerevisiae)	6.14	7.55	-2.65	0	0
205024_s_at	g4506388	RAD51	RAD51 recombinase	3.89	5.29	-2.65	0	0
205463_s_at	g4505678	PDGFA	platelet-derived growth factor alpha polypeptide	3.57	4.98	-2.65	0	0
206445_s_at	g4504496	PRMT1	protein arginine methyltransferase 1	6.08	7.49	-2.65	0	0
209149_s_at	Hs.91586.0	TM9SF1	transmembrane 9 superfamily member 1	4.77	6.18	-2.65	0	0
210428_s_at	g9022388	HGS	hepatocyte growth factor-regulated tyrosine kinase substrate	6.27	7.68	-2.65	0	0
217948_at	g7661599	FAM127B	family with sequence similarity 127, member B	3.88	5.29	-2.65	0	0
218061_at	g7657325	MEA1	male-enhanced antigen 1	7.86	9.26	-2.65	0	0
218253_s_at	g11386190	EIF2D	eukaryotic translation initiation factor 2D	6.49	7.89	-2.65	0	0
218385_at	g8922510	MRPS18A	mitochondrial ribosomal protein S18A	4.42	5.83	-2.65	0	0
218465_at	g8922490	TMEM33	transmembrane protein 33	5.36	6.76	-2.65	0	0
218472_s_at	g7705599	PELO	pelota homolog (Drosophila)	4.53	5.93	-2.65	0	0
218477_at	g7662638	TMEM14A	transmembrane protein 14A	7.91	9.32	-2.65	0	0
219016_at	g11141902	FASTKD5	FAST kinase domains 5	4.91	6.32	-2.65	0	0
221685_s_at	g9885350	SPDL1	spindle apparatus coiled-coil protein 1	3.38	4.79	-2.65	0	0
201935_s_at	Hs.25732.0	EIF4G3	eukaryotic translation initiation factor 4 gamma, 3	4.87	6.27	-2.64	0	0
202066_at	Hs.183648.0	PPFIA1	protein tyrosine phosphatase, receptor type, f polypeptide (PTPRF), interacting protein (liprin), alpha 1	6.9	8.3	-2.64	0	0
209725_at	g11464475	UTP20	UTP20, small subunit (SSU) processome component, homolog (yeast)	3.76	5.16	-2.64	0	0
213361_at	Hs.283761.0	TDRD7	tudor domain containing 7	5.11	6.51	-2.64	0	0
213528_at	Hs.33922.0	METTL18	methyltransferase like 18	4.58	5.98	-2.64	0	0
213620_s_at	Hs.83733.1	ICAM2	intercellular adhesion molecule 2	4.52	5.93	-2.64	0	0
219288_at	g10190735	C3orf14	chromosome 3 open reading frame 14	4.01	5.41	-2.64	0	0
219373_at	g9506552	DPM3	dolichyl-phosphate mannosyltransferase polypeptide 3	6.01	7.41	-2.64	0	0
221250_s_at	g13775221	MXD3	MAX dimerization protein 3	3.79	5.19	-2.64	0	0
200037_s_at	g7705406	CBX3	chromobox homolog 3	7.97	9.37	-2.63	0	0
200046_at	g4503252	DAD1	defender against cell death 1	8.18	9.58	-2.63	0	0
200820_at	g4506232	PSMD8	proteasome (prosome, macropain) 26S subunit, non-ATPase, 8	6.9	8.29	-2.63	0	0
201214_s_at	g4506012	PPP1R7	protein phosphatase 1, regulatory subunit 7	5.87	7.27	-2.63	0	0
202852_s_at	g13375923	AAGAB	alpha- and gamma-adaptin binding protein	3.97	5.36	-2.63	0	0
203258_at	g5453635	DRAP1	DR1-associated protein 1 (negative cofactor 2 alpha)	5.29	6.69	-2.63	0	0
204226_at	g7657624	STAU2	staufen double-stranded RNA binding protein 2	4.6	5.99	-2.63	0	0
205250_s_at	g7662079	CEP290	centrosomal protein 290kDa	3.84	5.24	-2.63	0	0
208394_x_at	g13259505	ESM1	endothelial cell-specific molecule 1	3.11	4.51	-2.63	0	0
208679_s_at	g12751114	ARPC2	actin related protein 2/3 complex, subunit 2, 34kDa	8.19	9.59	-2.63	0	0
210621_s_at	g182973	RASA1	RAS p21 protein activator (GTPase activating protein) 1	4.58	5.97	-2.63	0	0
212117_at	Hs.166982.1	RHOQ	ras homolog family member Q	5.6	7	-2.63	0	0
212439_at	Hs.74579.0	IP6K1	inositol hexakisphosphate kinase 1	4.54	5.94	-2.63	0	0
212672_at	Hs.194382.2	ATM	ATM serine/threonine kinase	4.8	6.2	-2.63	0	0
218395_at	g11968056	ACTR6	ARP6 actin-related protein 6 homolog (yeast)	5.52	6.92	-2.63	0	0
219130_at	g11024703	TRMT13	tRNA methyltransferase 13 homolog (S. cerevisiae)	4.85	6.24	-2.63	0	0
203126_at	g7657235	IMPA2	inositol(myo)-1(or 4)-monophosphatase 2	5.11	6.51	-2.63	1.48e-10	2.95e-10
201098_at	g4758031	COPB2	coatomer protein complex, subunit beta 2 (beta prime)	7.66	9.06	-2.62	0	0
201476_s_at	Hs.2934.0	RRM1	ribonucleotide reductase M1	3.73	5.12	-2.62	0	0
201632_at	g4503502	EIF2B1	eukaryotic translation initiation factor 2B, subunit 1 alpha, 26kDa	6.62	8.01	-2.62	0	0
202141_s_at	g13111846	COPS8	COP9 signalosome subunit 8	6.48	7.87	-2.62	0	0
203040_s_at	g4504422	HMBS	hydroxymethylbilane synthase	4.69	6.08	-2.62	0	0
203175_at	g4502218	RHOG	ras homolog family member G	5.4	6.79	-2.62	0	0
203342_at	g5032180	TIMM17B	translocase of inner mitochondrial membrane 17 homolog B (yeast)	5.13	6.52	-2.62	0	0
204484_at	g11136637	PIK3C2B	phosphatidylinositol-4-phosphate 3-kinase, catalytic subunit type 2 beta	5.2	6.59	-2.62	0	0
204962_s_at	g4585861	CENPA	centromere protein A; solute carrier family 35, member F6	3.29	4.68	-2.62	0	0
209642_at	g6970210	BUB1	BUB1 mitotic checkpoint serine/threonine kinase	3.05	4.44	-2.62	0	0
212630_at	Hs.8088.0	EXOC3	exocyst complex component 3	4.91	6.31	-2.62	0	0
212648_at	Hs.95665.0	DHX29	DEAH (Asp-Glu-Ala-His) box polypeptide 29	6.55	7.94	-2.62	0	0
215464_s_at	Hs.12956.1	P2RX5	purinergic receptor P2X, ligand-gated ion channel, 5; P2RX5-TAX1BP3 readthrough (NMD candidate); Tax1 (human T-cell leukemia virus type I) binding protein 3	4.14	5.53	-2.62	0	0
217737_x_at	g7705482	RTFDC1	replication termination factor 2 domain containing 1	4.5	5.89	-2.62	0	0
217900_at	g8922355	IARS2	isoleucyl-tRNA synthetase 2, mitochondrial	8.16	9.55	-2.62	0	0
218302_at	g8923937	PSENEN	presenilin enhancer gamma secretase subunit	4.6	5.99	-2.62	0	0
218331_s_at	g8923334	FAM208B	family with sequence similarity 208, member B	5.87	7.26	-2.62	0	0
219428_s_at	Hs.241205.0	PXMP4	peroxisomal membrane protein 4, 24kDa	5.39	6.78	-2.62	0	0
221263_s_at	g13775199	SF3B5	splicing factor 3b, subunit 5, 10kDa	7.81	9.2	-2.62	0	0
221580_s_at	g12805036	MIR1304	microRNA 1304; small nucleolar RNA, H/ACA box 1; small nucleolar RNA, H/ACA box 18; small nucleolar RNA, H/ACA box 32; small nucleolar RNA, H/ACA box 40; small nucleolar RNA, H/ACA box 8; small nucleolar RNA, C/D box 5; TATA box binding protein (TBP)-associated factor, RNA polymerase I, D, 41kDa	6.98	8.37	-2.62	0	0
202899_s_at	g4506900	SRSF3	serine/arginine-rich splicing factor 3	7.7	9.09	-2.62	1.33e-15	3.85e-15
201609_x_at	Hs.183212.0	ICMT	isoprenylcysteine carboxyl methyltransferase	5.4	6.79	-2.61	0	0
201671_x_at	g13097695	USP14	ubiquitin specific peptidase 14 (tRNA-guanine transglycosylase)	6.4	7.79	-2.61	0	0
202467_s_at	g4759263	COPS2	COP9 signalosome subunit 2	7.31	8.69	-2.61	0	0
204068_at	g5454093	STK3	serine/threonine kinase 3	6.09	7.48	-2.61	0	0
204517_at	Hs.110364.0	PPIC	peptidylprolyl isomerase C (cyclophilin C)	7.36	8.74	-2.61	0	0
206075_s_at	g4503094	CSNK2A1	casein kinase 2, alpha 1 polypeptide	4.02	5.4	-2.61	0	0
206574_s_at	g6857821	PTP4A3	protein tyrosine phosphatase type IVA, member 3	3.52	4.91	-2.61	0	0
207426_s_at	g4507602	TNFSF4	tumor necrosis factor (ligand) superfamily, member 4	3.77	5.15	-2.61	0	0
212145_at	Hs.122669.0	MRPS27	mitochondrial ribosomal protein S27	5.71	7.09	-2.61	0	0
212538_at	Hs.8021.0	DOCK9	dedicator of cytokinesis 9	5.13	6.52	-2.61	0	0
213302_at	Hs.105478.0	PFAS	phosphoribosylformylglycinamidine synthase	4.16	5.55	-2.61	0	0
217943_s_at	g8922367	MAP7D1	MAP7 domain containing 1	4.11	5.49	-2.61	0	0
218679_s_at	g7705884	VPS28	vacuolar protein sorting 28 homolog (S. cerevisiae)	7.43	8.81	-2.61	0	0
218956_s_at	g13357213	ATP5J2-PTCD1	ATP5J2-PTCD1 readthrough; pentatricopeptide repeat domain 1	4.78	6.16	-2.61	0	0
219166_at	g8922518	DNAAF2	dynein, axonemal, assembly factor 2	4.28	5.67	-2.61	0	0
221488_s_at	g7341254	CUTA	cutA divalent cation tolerance homolog (E. coli)	8.51	9.9	-2.61	0	0
221497_x_at	g13529208	EGLN1	egl-9 family hypoxia-inducible factor 1	4.71	6.1	-2.61	0	0
222139_at	Hs.147710.0	ERV3-2	endogenous retrovirus group 3, member 2	3.82	5.2	-2.61	0	0
212460_at	Hs.241507.4	SPTSSA	serine palmitoyltransferase, small subunit A	6.39	7.77	-2.61	2.22e-16	6.73e-16
210757_x_at	g6176335	DAB2	Dab, mitogen-responsive phosphoprotein, homolog 2 (Drosophila); uncharacterized LOC101926921	5.74	7.13	-2.61	1.11e-15	3.22e-15
203032_s_at	Hs.75653.0	FH	fumarate hydratase	4.41	5.79	-2.61	4.85e-11	1e-10
201573_s_at	g338686	ETF1	eukaryotic translation termination factor 1	5.46	6.83	-2.6	0	0
204408_at	g7656891	APEX2	APEX nuclease (apurinic/apyrimidinic endonuclease) 2	4.81	6.19	-2.6	0	0
206055_s_at	g4507120	SNRPA1	small nuclear ribonucleoprotein polypeptide A'	6.79	8.17	-2.6	0	0
206364_at	g7661877	KIF14	kinesin family member 14	3.22	4.59	-2.6	0	0
209153_s_at	g339477	TCF3	transcription factor 3	4.42	5.8	-2.6	0	0
209281_s_at	g184269	ATP2B1	ATPase, Ca++ transporting, plasma membrane 1	4.29	5.67	-2.6	0	0
209388_at	g12654216	PAPOLA	poly(A) polymerase alpha	5.6	6.98	-2.6	0	0
209507_at	g13528944	RPA3	replication protein A3, 14kDa	6.63	8.01	-2.6	0	0
217808_s_at	g13129137	MAPKAP1	mitogen-activated protein kinase associated protein 1	4.92	6.31	-2.6	0	0
218106_s_at	g8922522	MRPS10	mitochondrial ribosomal protein S10	6.52	7.9	-2.6	0	0
218598_at	g11345465	RINT1	RAD50 interactor 1	3.98	5.35	-2.6	0	0
219345_at	g7705637	BOLA1	bolA family member 1	4.02	5.4	-2.6	0	0
219988_s_at	g8922541	RNF220	ring finger protein 220	5.14	6.52	-2.6	0	0
200631_s_at	g4506890	SET	SET nuclear proto-oncogene; SET-like protein	8.2	9.57	-2.59	0	0
200792_at	g4503840	XRCC6	X-ray repair complementing defective repair in Chinese hamster cells 6	8.53	9.9	-2.59	0	0
202440_s_at	g4885612	ST5	suppression of tumorigenicity 5	6.02	7.39	-2.59	0	0
202520_s_at	g4557756	MLH1	mutL homolog 1	6.53	7.9	-2.59	0	0
202970_at	Hs.173135.1	DYRK2	dual-specificity tyrosine-(Y)-phosphorylation regulated kinase 2	3.71	5.08	-2.59	0	0
205664_at	g13124882	KIN	KIN, antigenic determinant of recA protein homolog (mouse)	3.88	5.26	-2.59	0	0
205666_at	g4503754	FMO1	flavin containing monooxygenase 1	3.72	5.1	-2.59	0	0
209055_s_at	Hs.155174.0	CDC5L	cell division cycle 5-like	4.81	6.19	-2.59	0	0
212485_at	Hs.105749.0	GPATCH8	G patch domain containing 8	5	6.38	-2.59	0	0
212676_at	Hs.58220.0	LOC101930150	neurofibromin-like; neurofibromin 1	4.8	6.18	-2.59	0	0
214678_x_at	Hs.2074.2	ZFX	zinc finger protein, X-linked	3.8	5.17	-2.59	0	0
218496_at	Hs.178655.0	RNASEH1	ribonuclease H1	4.84	6.21	-2.59	0	0
221572_s_at	g13344998	MIR6824	microRNA 6824; solute carrier family 26 (anion exchanger), member 6	3.51	4.88	-2.59	0	0
221676_s_at	g12803080	CORO1C	coronin, actin binding protein, 1C	6.14	7.52	-2.59	0	0
221725_at	Hs.288908.0	WASF2	WAS protein family, member 2	5.23	6.6	-2.59	0	0
51176_at	4870921	MED27	mediator complex subunit 27	4.13	5.51	-2.59	0	0
212950_at	Hs.22039.0	GPR116	G protein-coupled receptor 116	5.34	6.71	-2.59	2.66e-15	7.55e-15
202978_s_at	Hs.29417.0	CREBZF	CREB/ATF bZIP transcription factor	3.96	5.33	-2.58	0	0
203236_s_at	g6806889	LGALS9	lectin, galactoside-binding, soluble, 9	4.28	5.65	-2.58	0	0
203780_at	g9392652	MPZL2	myelin protein zero-like 2	4.58	5.95	-2.58	0	0
205020_s_at	g5031602	ARL4A	ADP-ribosylation factor-like 4A	5.32	6.69	-2.58	0	0
206875_s_at	g7661993	SLK	STE20-like kinase	5.34	6.71	-2.58	0	0
207180_s_at	g5454125	HTATIP2	HIV-1 Tat interactive protein 2, 30kDa	6.31	7.68	-2.58	0	0
207821_s_at	g5032000	PTK2	protein tyrosine kinase 2	4.65	6.02	-2.58	0	0
208911_s_at	g190791	PDHB	pyruvate dehydrogenase (lipoamide) beta	6.26	7.62	-2.58	0	0
208974_x_at	g13097743	KPNB1	karyopherin (importin) beta 1	7.88	9.25	-2.58	0	0
209265_s_at	g12804482	METTL3	methyltransferase like 3	6.55	7.92	-2.58	0	0
209565_at	g12654052	RNF113A	ring finger protein 113A	5.42	6.79	-2.58	0	0
209665_at	g2935319	CYB561D2	cytochrome b561 family, member D2	4.52	5.89	-2.58	0	0
213342_at	Hs.8939.0	YAP1	Yes-associated protein 1	4.02	5.38	-2.58	0	0
217843_s_at	g7661787	MED4	mediator complex subunit 4	5.03	6.4	-2.58	0	0
218107_at	g13376760	WDR26	WD repeat domain 26	7.15	8.52	-2.58	0	0
218356_at	g7019376	FTSJ2	FtsJ RNA methyltransferase homolog 2 (E. coli)	5.25	6.61	-2.58	0	0
218365_s_at	Hs.59346.0	DARS2	aspartyl-tRNA synthetase 2, mitochondrial	3.82	5.19	-2.58	0	0
202932_at	g4885660	YES1	YES proto-oncogene 1, Src family tyrosine kinase	5.7	7.07	-2.58	2e-15	5.71e-15
212157_at	Hs.1501.0	SDC2	syndecan 2	7.14	8.51	-2.58	6.08e-13	1.46e-12
204417_at	g4557612	GALC	galactosylceramidase	4.95	6.32	-2.58	2.91e-11	6.12e-11
200045_at	g10947134	ABCF1	ATP-binding cassette, sub-family F (GCN20), member 1	6.97	8.33	-2.57	0	0
201618_x_at	g6031166	GPAA1	glycosylphosphatidylinositol anchor attachment 1	6.05	7.42	-2.57	0	0
202194_at	Hs.296155.0	TMED5	transmembrane emp24 protein transport domain containing 5	8.52	9.88	-2.57	0	0
202211_at	g13477296	ARFGAP3	ADP-ribosylation factor GTPase activating protein 3	7.03	8.39	-2.57	0	0
202596_at	g12653334	ENSA	endosulfine alpha	8.19	9.56	-2.57	0	0
202939_at	g5032128	ZMPSTE24	zinc metallopeptidase STE24	7.01	8.37	-2.57	0	0
203114_at	g5453837	SSSCA1	Sjogren syndrome/scleroderma autoantigen 1	3.98	5.34	-2.57	0	0
203436_at	g5454023	RPP30	ribonuclease P/MRP 30kDa subunit	5.51	6.87	-2.57	0	0
203883_s_at	Hs.173656.0	RAB11FIP2	RAB11 family interacting protein 2 (class I)	4.27	5.63	-2.57	0	0
204158_s_at	g5174620	TCIRG1	T-cell, immune regulator 1, ATPase, H+ transporting, lysosomal V0 subunit A3	6.85	8.21	-2.57	0	0
204382_at	g7661603	NAT9	N-acetyltransferase 9 (GCN5-related, putative)	4.48	5.84	-2.57	0	0
208777_s_at	g2150045	PSMD11	proteasome (prosome, macropain) 26S subunit, non-ATPase, 11	6.61	7.98	-2.57	0	0
208999_at	Hs.80712.0	2015-09-08	septin 8	5.22	6.58	-2.57	0	0
218263_s_at	g10864022	ZBED5	zinc finger, BED-type containing 5	5.37	6.73	-2.57	0	0
218339_at	g7661815	MRPL22	mitochondrial ribosomal protein L22	6.1	7.47	-2.57	0	0
220038_at	g7019526	C8orf44-SGK3	C8orf44-SGK3 readthrough; serum/glucocorticoid regulated kinase family, member 3	3.92	5.29	-2.57	0	0
221825_at	Hs.157078.0	ANGEL2	angel homolog 2 (Drosophila)	6.21	7.57	-2.57	0	0
52731_at	4849365_RC	AMBRA1	autophagy/beclin-1 regulator 1	3.98	5.35	-2.57	0	0
200014_s_at	g4758543	HNRNPC	heterogeneous nuclear ribonucleoprotein C (C1/C2)	7.41	8.77	-2.56	0	0
200894_s_at	Hs.848.0	FKBP4	FK506 binding protein 4, 59kDa	5.03	6.38	-2.56	0	0
200936_at	g4506662	RPL8	ribosomal protein L8	10.58	11.94	-2.56	0	0
201231_s_at	g4503570	ENO1	enolase 1, (alpha)	8.95	10.31	-2.56	0	0
202105_at	g4557662	IGBP1	immunoglobulin (CD79A) binding protein 1	5.22	6.58	-2.56	0	0
202360_at	g13376996	MAML1	mastermind-like 1 (Drosophila)	5.46	6.82	-2.56	0	0
202442_at	g4502860	AP3S1	adaptor-related protein complex 3, sigma 1 subunit	8.44	9.79	-2.56	0	0
202541_at	Hs.146401.0	AIMP1	aminoacyl tRNA synthetase complex-interacting multifunctional protein 1	4.95	6.31	-2.56	0	0
207081_s_at	g4505806	PI4KA	phosphatidylinositol 4-kinase, catalytic, alpha	6.05	7.41	-2.56	0	0
207338_s_at	g4508012	ZNF200	zinc finger protein 200	3.83	5.19	-2.56	0	0
208453_s_at	g5730117	XPNPEP1	X-prolyl aminopeptidase (aminopeptidase P) 1, soluble	4.22	5.58	-2.56	0	0
208736_at	g2209346	ARPC3	actin related protein 2/3 complex, subunit 3, 21kDa	8.12	9.48	-2.56	0	0
208912_s_at	g12655028	CNP	2',3'-cyclic nucleotide 3' phosphodiesterase	6.17	7.52	-2.56	0	0
210024_s_at	g4586929	UBE2E3	ubiquitin-conjugating enzyme E2E 3	7.33	8.69	-2.56	0	0
210416_s_at	g13278893	CHEK2	checkpoint kinase 2	3.64	4.99	-2.56	0	0
212202_s_at	Hs.16492.0	TMEM87A	transmembrane protein 87A	5.2	6.56	-2.56	0	0
213460_x_at	Hs.295112.3	NSUN5P1	NOP2/Sun domain family, member 5 pseudogene 1; NOP2/Sun domain family, member 5 pseudogene 2	5.65	7.01	-2.56	0	0
214766_s_at	Hs.33363.1	AHCTF1	AT hook containing transcription factor 1	5.79	7.15	-2.56	0	0
215354_s_at	Hs.274149.1	PELP1	proline, glutamate and leucine rich protein 1	4.6	5.95	-2.56	0	0
217746_s_at	g7019486	PDCD6IP	programmed cell death 6 interacting protein	7.49	8.85	-2.56	0	0
217972_at	g8923389	CHCHD3	coiled-coil-helix-coiled-coil-helix domain containing 3	5.95	7.31	-2.56	0	0
221531_at	g11139241	WDR61	WD repeat domain 61	4.05	5.4	-2.56	0	0
221821_s_at	Hs.268189.1	KANSL2	KAT8 regulatory NSL complex subunit 2	5.3	6.65	-2.56	0	0
33322_i_at	4866611	SFN	stratifin	5.36	6.72	-2.56	0	0
212774_at	Hs.69997.1	ZBTB18	zinc finger and BTB domain containing 18	7.34	8.69	-2.56	1.22e-15	3.53e-15
212298_at	Hs.69285.2	NRP1	neuropilin 1	5.68	7.04	-2.56	7.28e-11	1.49e-10
200096_s_at	Hs.24322.2	ATP6V0E1	ATPase, H+ transporting, lysosomal 9kDa, V0 subunit e1	8.69	10.04	-2.55	0	0
200960_x_at	g6005992	CLTA	clathrin, light chain A	8.7	10.06	-2.55	0	0
202514_at	Hs.154294.0	DLG1	discs, large homolog 1 (Drosophila)	5.03	6.37	-2.55	0	0
203091_at	g4503800	FUBP1	far upstream element (FUSE) binding protein 1	4.63	5.98	-2.55	0	0
203545_at	g13129069	ALG8	ALG8, alpha-1,3-glucosyltransferase	6.87	8.22	-2.55	0	0
203840_at	g4504804	BLZF1	basic leucine zipper nuclear factor 1	3.55	4.9	-2.55	0	0
207023_x_at	g4557696	KRT10	keratin 10	6.51	7.87	-2.55	0	0
209226_s_at	g1657775	TNPO1	transportin 1	6.51	7.86	-2.55	0	0
209463_s_at	g1345403	TAF12	TAF12 RNA polymerase II, TATA box binding protein (TBP)-associated factor, 20kDa	4.04	5.4	-2.55	0	0
212169_at	Hs.302749.0	FKBP9	FK506 binding protein 9, 63 kDa	6.26	7.61	-2.55	0	0
212476_at	Hs.24340.0	ACAP2	ArfGAP with coiled-coil, ankyrin repeat and PH domains 2	5.92	7.27	-2.55	0	0
212893_at	Hs.5364.0	ZZZ3	zinc finger, ZZ-type containing 3	5.53	6.88	-2.55	0	0
213039_at	Hs.6150.0	ARHGEF18	Rho/Rac guanine nucleotide exchange factor (GEF) 18	6.86	8.21	-2.55	0	0
217882_at	g8923856	EMC3	ER membrane protein complex subunit 3	7.57	8.92	-2.55	0	0
218163_at	g7662501	MCTS1	malignant T cell amplified sequence 1	6.97	8.32	-2.55	0	0
218300_at	g13375653	PAGR1	PAXIP1 associated glutamate-rich protein 1	4.41	5.76	-2.55	0	0
218336_at	g12408674	PFDN2	prefoldin subunit 2	7.09	8.44	-2.55	0	0
40465_at	4884740_RC	DDX23	DEAD (Asp-Glu-Ala-Asp) box polypeptide 23	4.53	5.88	-2.55	0	0
55692_at	4877697_RC	ELMO2	engulfment and cell motility 2	4.56	5.91	-2.55	0	0
208146_s_at	g13786124	CPVL	carboxypeptidase, vitellogenic-like	5.99	7.34	-2.55	1.71e-09	3.14e-09
200076_s_at	g13623702	KXD1	KxDL motif containing 1	4.47	5.81	-2.54	0	0
200922_at	g5803047	KDELR1	KDEL (Lys-Asp-Glu-Leu) endoplasmic reticulum protein retention receptor 1	4.57	5.92	-2.54	0	0
201240_s_at	g7661907	SPCS2	signal peptidase complex subunit 2 homolog (S. cerevisiae)	8.74	10.08	-2.54	0	0
201406_at	g10445222	RPL36A	ribosomal protein L36a; RPL36A-HNRNPH2 readthrough	9.84	11.19	-2.54	0	0
201434_at	g4507710	TTC1	tetratricopeptide repeat domain 1	6.24	7.58	-2.54	0	0
201794_s_at	g7662023	SMG7	SMG7 nonsense mediated mRNA decay factor	6.22	7.56	-2.54	0	0
202185_at	g4505890	PLOD3	procollagen-lysine, 2-oxoglutarate 5-dioxygenase 3	6.77	8.11	-2.54	0	0
202777_at	g6677944	SHOC2	soc-2 suppressor of clear homolog (C. elegans)	5.83	7.17	-2.54	0	0
204618_s_at	g8051592	GABPB1	GA binding protein transcription factor, beta subunit 1	5.37	6.71	-2.54	0	0
208677_s_at	Hs.74631.0	BSG	basigin (Ok blood group)	5.99	7.34	-2.54	0	0
209143_s_at	g2209234	CLNS1A	chloride channel, nucleotide-sensitive, 1A	6.96	8.31	-2.54	0	0
209174_s_at	g12803027	QRICH1	glutamine-rich 1	5.73	7.08	-2.54	0	0
210201_x_at	g2199534	BIN1	bridging integrator 1	4.94	6.28	-2.54	0	0
212666_at	Hs.119120.0	SMURF1	SMAD specific E3 ubiquitin protein ligase 1	4.62	5.96	-2.54	0	0
212945_s_at	Hs.23763.0	MGA	MGA, MAX dimerization protein	4.26	5.6	-2.54	0	0
213086_s_at	Hs.84264.3	CSNK1A1	casein kinase 1, alpha 1	6.6	7.94	-2.54	0	0
213119_at	Hs.18593.0	SLC36A1	solute carrier family 36 (proton/amino acid symporter), member 1	3.89	5.23	-2.54	0	0
215693_x_at	Hs.65234.2	DDX27	DEAD (Asp-Glu-Ala-Asp) box polypeptide 27	5.5	6.85	-2.54	0	0
218710_at	g8923244	TTC27	tetratricopeptide repeat domain 27	4.03	5.38	-2.54	0	0
218911_at	g5729837	YEATS4	YEATS domain containing 4	3.45	4.8	-2.54	0	0
218936_s_at	g7661789	CCDC59	coiled-coil domain containing 59	5.77	7.12	-2.54	0	0
220865_s_at	g11863164	PDSS1	prenyl (decaprenyl) diphosphate synthase, subunit 1	4.27	5.61	-2.54	0	0
201309_x_at	g1244509	NREP	neuronal regeneration related protein	4.06	5.4	-2.54	1.55e-15	4.47e-15
204017_at	g8051612	KDELR3	KDEL (Lys-Asp-Glu-Leu) endoplasmic reticulum protein retention receptor 3	4.75	6.09	-2.54	1.46e-12	3.39e-12
200720_s_at	Hs.153961.0	ACTR1A	ARP1 actin-related protein 1 homolog A, centractin alpha (yeast)	5.14	6.48	-2.53	0	0
201421_s_at	g13129109	WDR77	WD repeat domain 77	5.63	6.97	-2.53	0	0
201582_at	Hs.173497.0	SEC23B	Sec23 homolog B (S. cerevisiae)	5.21	6.55	-2.53	0	0
202462_s_at	g7662317	DDX46	DEAD (Asp-Glu-Ala-Asp) box polypeptide 46	7	8.34	-2.53	0	0
202860_at	g7662151	DENND4B	DENN/MADD domain containing 4B	5.59	6.93	-2.53	0	0
204528_s_at	g4758755	NAP1L1	nucleosome assembly protein 1-like 1	7.8	9.14	-2.53	0	0
207812_s_at	g7661569	GORASP2	golgi reassembly stacking protein 2, 55kDa	7.01	8.35	-2.53	0	0
208775_at	g2626839	XPO1	exportin 1	8.24	9.58	-2.53	0	0
213126_at	Hs.301756.0	MED8	mediator complex subunit 8	4.04	5.38	-2.53	0	0
213989_x_at	Hs.50748.2	SETD4	SET domain containing 4	3.7	5.05	-2.53	0	0
214527_s_at	Hs.30570.4	PQBP1	polyglutamine binding protein 1	5.24	6.58	-2.53	0	0
217814_at	g9910241	CCDC47	coiled-coil domain containing 47	5.9	7.23	-2.53	0	0
218305_at	g13375908	IPO4	importin 4	4.74	6.07	-2.53	0	0
221521_s_at	g13112024	GINS2	GINS complex subunit 2 (Psf2 homolog)	3.98	5.32	-2.53	0	0
222016_s_at	Hs.104842.0	ZSCAN31	zinc finger and SCAN domain containing 31	3.92	5.26	-2.53	0	0
200989_at	g4504384	HIF1A	hypoxia inducible factor 1, alpha subunit (basic helix-loop-helix transcription factor)	8.45	9.79	-2.53	1.89e-15	5.4e-15
217871_s_at	g4505184	MIF	macrophage migration inhibitory factor (glycosylation-inhibiting factor)	9.17	10.51	-2.53	3.04e-12	6.88e-12
219948_x_at	g13376065	UGT2A3	UDP glucuronosyltransferase 2 family, polypeptide A3	4.69	6.03	-2.53	1.22e-09	2.26e-09
201264_at	g6005734	COPE	coatomer protein complex, subunit epsilon	7.24	8.57	-2.52	0	0
201622_at	g7657430	SND1	staphylococcal nuclease and tudor domain containing 1	7.6	8.93	-2.52	0	0
203446_s_at	g13325071	OCRL	oculocerebrorenal syndrome of Lowe	5.05	6.38	-2.52	0	0
203460_s_at	g7549812	PSEN1	presenilin 1	5.57	6.9	-2.52	0	0
203515_s_at	g5729979	PMVK	phosphomevalonate kinase	5.43	6.76	-2.52	0	0
204003_s_at	g6679073	NUPL2	nucleoporin like 2	4.18	5.52	-2.52	0	0
204066_s_at	g7662483	AGAP1	ArfGAP with GTPase domain, ankyrin repeat and PH domain 1	4.11	5.44	-2.52	0	0
204630_s_at	g4758455	GOSR1	golgi SNAP receptor complex member 1	6.54	7.87	-2.52	0	0
207391_s_at	g4505814	PIP5K1A	phosphatidylinositol-4-phosphate 5-kinase, type I, alpha	5.39	6.73	-2.52	0	0
208608_s_at	g11321639	SNTB1	syntrophin, beta 1 (dystrophin-associated protein A1, 59kDa, basic component 1)	4.14	5.47	-2.52	0	0
209330_s_at	g870748	HNRNPD	heterogeneous nuclear ribonucleoprotein D (AU-rich element RNA binding protein 1, 37kDa)	6.07	7.4	-2.52	0	0
209780_at	g12053266	PHTF2	putative homeodomain transcription factor 2	4.86	6.19	-2.52	0	0
210009_s_at	g12711466	GOSR2	golgi SNAP receptor complex member 2	4.17	5.5	-2.52	0	0
212038_s_at	Hs.149155.2	VDAC1	voltage-dependent anion channel 1	8.35	9.69	-2.52	0	0
212162_at	Hs.9873.0	KIDINS220	kinase D-interacting substrate, 220kDa	5.14	6.48	-2.52	0	0
212440_at	Hs.54649.0	SNRNP27	small nuclear ribonucleoprotein 27kDa (U4/U6.U5)	6.07	7.4	-2.52	0	0
213970_at	Hs.184075.0	RABL3	RAB, member of RAS oncogene family-like 3	4.27	5.6	-2.52	0	0
218342_s_at	g13487920	ERMP1	endoplasmic reticulum metallopeptidase 1	4.27	5.6	-2.52	0	0
218667_at	g11641292	PJA1	praja ring finger 1, E3 ubiquitin protein ligase	4.38	5.72	-2.52	0	0
218977_s_at	g8923459	TRNAU1AP	tRNA selenocysteine 1 associated protein 1	4	5.33	-2.52	0	0
221229_s_at	g13435382	TRMT61B	tRNA methyltransferase 61 homolog B (S. cerevisiae)	5.55	6.88	-2.52	0	0
221622_s_at	g12005514	TMEM126B	transmembrane protein 126B	6.96	8.29	-2.52	0	0
201410_at	Hs.246885.0	PLEKHB2	pleckstrin homology domain containing, family B (evectins) member 2	6.24	7.57	-2.52	2.22e-16	6.73e-16
201298_s_at	g13097287	MOB1A	MOB kinase activator 1A	5.25	6.58	-2.51	0	0
201400_at	g4506196	PSMB3	proteasome (prosome, macropain) subunit, beta type, 3	8.53	9.86	-2.51	0	0
201652_at	g5803045	COPS5	COP9 signalosome subunit 5	7.04	8.37	-2.51	0	0
201660_at	Hs.268012.0	ACSL3	acyl-CoA synthetase long-chain family member 3	7.26	8.58	-2.51	0	0
201954_at	g5031600	ARPC1B	actin related protein 2/3 complex, subunit 1B, 41kDa	7.22	8.55	-2.51	0	0
201973_s_at	Hs.289112.0	CCZ1	CCZ1 vacuolar protein trafficking and biogenesis associated homolog (S. cerevisiae); CCZ1 vacuolar protein trafficking and biogenesis associated homolog B (S. cerevisiae)	8.04	9.36	-2.51	0	0
202188_at	g7661901	NUP93	nucleoporin 93kDa	4.42	5.75	-2.51	0	0
202233_s_at	g5174744	UQCRH	ubiquinol-cytochrome c reductase hinge protein; ubiquinol-cytochrome c reductase hinge protein-like	9.16	10.49	-2.51	0	0
202671_s_at	g4505700	PDXK	pyridoxal (pyridoxine, vitamin B6) kinase	5.16	6.49	-2.51	0	0
202721_s_at	Hs.1674.0	GFPT1	glutamine--fructose-6-phosphate transaminase 1	5.1	6.43	-2.51	0	0
202810_at	g4758795	DRG1	developmentally regulated GTP binding protein 1	7.5	8.82	-2.51	0	0
203167_at	g9257247	TIMP2	TIMP metallopeptidase inhibitor 2	4.66	5.99	-2.51	0	0
203343_at	g4507812	UGDH	UDP-glucose 6-dehydrogenase	8.82	10.15	-2.51	0	0
204252_at	g180177	CDK2	cyclin-dependent kinase 2	4.4	5.73	-2.51	0	0
204480_s_at	g13129127	C9orf16	chromosome 9 open reading frame 16	4.55	5.87	-2.51	0	0
208611_s_at	g1805279	SPTAN1	spectrin, alpha, non-erythrocytic 1	6.88	8.2	-2.51	0	0
209165_at	g5813798	AATF	apoptosis antagonizing transcription factor	5.89	7.21	-2.51	0	0
209271_at	g6683491	BPTF	bromodomain PHD finger transcription factor	5.34	6.67	-2.51	0	0
209484_s_at	g9295185	NSL1	NSL1, MIS12 kinetochore complex component	7.05	8.38	-2.51	0	0
216199_s_at	Hs.32353.2	MAP3K4	mitogen-activated protein kinase kinase kinase 4	5.78	7.11	-2.51	0	0
218118_s_at	g5454121	TIMM23	translocase of inner mitochondrial membrane 23 homolog (yeast); translocase of inner mitochondrial membrane 23 homolog B (yeast)	6.02	7.35	-2.51	0	0
218415_at	g9945311	VPS33B	vacuolar protein sorting 33 homolog B (yeast)	4.23	5.56	-2.51	0	0
219202_at	g13375798	RHBDF2	rhomboid 5 homolog 2 (Drosophila)	4.33	5.65	-2.51	0	0
219216_at	g9506580	ETAA1	Ewing tumor-associated antigen 1	3.95	5.28	-2.51	0	0
219544_at	g13376190	BORA	bora, aurora kinase A activator	3.35	4.68	-2.51	0	0
222122_s_at	Hs.16411.1	THOC2	THO complex 2	5.73	7.06	-2.51	0	0
39835_at	4919574	SBF1	SET binding factor 1	4.45	5.77	-2.51	0	0
202023_at	g4758245	EFNA1	ephrin-A1	8.4	9.73	-2.51	3.09e-13	7.55e-13
202581_at	g5579470	HSPA1A	heat shock 70kDa protein 1A; heat shock 70kDa protein 1B	5.92	7.25	-2.51	2.3e-05	3.1e-05
200020_at	g6678270	TARDBP	TAR DNA binding protein	6.76	8.08	-2.5	0	0
201475_x_at	g4826825	MARS	methionyl-tRNA synthetase; microRNA 6758	6.29	7.61	-2.5	0	0
202420_s_at	g13514819	DHX9	DEAH (Asp-Glu-Ala-His) box helicase 9	4.79	6.11	-2.5	0	0
202708_s_at	g4504276	HIST2H2BE	histone cluster 2, H2be	4.98	6.3	-2.5	0	0
203501_at	g5174626	CPQ	carboxypeptidase Q	6.2	7.52	-2.5	0	0
203552_at	Hs.246970.0	MAP4K5	mitogen-activated protein kinase kinase kinase kinase 5	4.19	5.52	-2.5	0	0
204299_at	g12056475	SRSF10	serine/arginine-rich splicing factor 10	3.43	4.75	-2.5	0	0
212447_at	Hs.20237.1	KBTBD2	kelch repeat and BTB (POZ) domain containing 2	5.56	6.88	-2.5	0	0
212742_at	Hs.16537.0	RNF115	ring finger protein 115	5.1	6.42	-2.5	0	0
213473_at	Hs.122764.1	BRAP	BRCA1 associated protein	4.01	5.34	-2.5	0	0
216267_s_at	Hs.91566.1	TMEM115	transmembrane protein 115	3.95	5.28	-2.5	0	0
216913_s_at	Hs.60103.2	RRP12	ribosomal RNA processing 12 homolog (S. cerevisiae)	3.8	5.12	-2.5	0	0
218213_s_at	g7656933	TMEM258	transmembrane protein 258	8.88	10.2	-2.5	0	0
218286_s_at	g7657521	RNF7	ring finger protein 7	5.13	6.45	-2.5	0	0
218499_at	g7706568	MST4	serine/threonine protein kinase MST4	4	5.32	-2.5	0	0
220761_s_at	g7705559	TAOK3	TAO kinase 3	5.98	7.3	-2.5	0	0
221699_s_at	g13540303	DDX50	DEAD (Asp-Glu-Ala-Asp) box polypeptide 50	5.66	6.98	-2.5	0	0
221856_s_at	Hs.3346.1	FAM63A	family with sequence similarity 63, member A	4.65	5.97	-2.5	0	0
221934_s_at	Hs.280978.1	DALRD3	DALR anticodon binding domain containing 3	4.34	5.67	-2.5	0	0
219038_at	g13375906	MORC4	MORC family CW-type zinc finger 4	5.39	6.71	-2.5	2.22e-16	6.73e-16
221428_s_at	g13569880	TBL1XR1	transducin (beta)-like 1 X-linked receptor 1	5.1	6.42	-2.5	5.55e-16	1.64e-15
213012_at	Hs.1565.0	NEDD4	neural precursor cell expressed, developmentally down-regulated 4, E3 ubiquitin protein ligase	5.83	7.15	-2.5	7.77e-16	2.28e-15
217967_s_at	g12620191	FAM129A	family with sequence similarity 129, member A	4.09	5.42	-2.5	2.91e-14	7.67e-14
200051_at	g10863888	SART1	squamous cell carcinoma antigen recognized by T cells	5.22	6.54	-2.49	0	0
201092_at	g13259504	RBBP7	retinoblastoma binding protein 7	7.41	8.72	-2.49	0	0
201758_at	g5454139	TSG101	tumor susceptibility 101	7.54	8.86	-2.49	0	0
203292_s_at	g11141864	VPS11	vacuolar protein sorting 11 homolog (S. cerevisiae)	4.54	5.86	-2.49	0	0
203964_at	g4758813	NMI	N-myc (and STAT) interactor	6.65	7.97	-2.49	0	0
203980_at	g4557578	FABP4	fatty acid binding protein 4, adipocyte	3.9	5.21	-2.49	0	0
205284_at	g7661931	URB2	URB2 ribosome biogenesis 2 homolog (S. cerevisiae)	3.84	5.15	-2.49	0	0
205429_s_at	g7706402	MPP6	membrane protein, palmitoylated 6 (MAGUK p55 subfamily member 6)	3.64	4.95	-2.49	0	0
209662_at	g13529247	CETN3	centrin, EF-hand protein, 3	5.08	6.4	-2.49	0	0
210649_s_at	g11320941	ARID1A	AT rich interactive domain 1A (SWI-like)	5.2	6.52	-2.49	0	0
211773_s_at	g13543957	ZKSCAN3	zinc finger with KRAB and SCAN domains 3	3.85	5.16	-2.49	0	0
212780_at	Hs.326392.1	SOS1	son of sevenless homolog 1 (Drosophila)	4.54	5.86	-2.49	0	0
212871_at	Hs.30327.0	MAPKAPK5	mitogen-activated protein kinase-activated protein kinase 5	4.14	5.46	-2.49	0	0
213168_at	Hs.44450.1	SP3	Sp3 transcription factor	7.27	8.58	-2.49	0	0
215470_at	Hs.14658.0	GTF2H2B	general transcription factor IIH, polypeptide 2B (pseudogene)	4.23	5.54	-2.49	0	0
218073_s_at	g8922408	NDC1	NDC1 transmembrane nucleoporin	3.43	4.74	-2.49	0	0
218315_s_at	g7705484	CDK5RAP1	CDK5 regulatory subunit associated protein 1	4.99	6.31	-2.49	0	0
220617_s_at	g8922593	ZNF532	zinc finger protein 532	4.22	5.53	-2.49	0	0
221781_s_at	Hs.1098.0	DNAJC10	DnaJ (Hsp40) homolog, subfamily C, member 10	4.47	5.78	-2.49	0	0
222133_s_at	Hs.288435.0	PHF20L1	PHD finger protein 20-like 1	4.77	6.09	-2.49	0	0
210830_s_at	g2228776	PON2	paraoxonase 2	7.58	8.9	-2.49	6.24e-14	1.61e-13
208152_s_at	g13787208	DDX21	DEAD (Asp-Glu-Ala-Asp) box helicase 21	7.31	8.63	-2.49	7.59e-13	1.81e-12
200090_at	Hs.138381.1	FNTA	farnesyltransferase, CAAX box, alpha	8.51	9.82	-2.48	0	0
200596_s_at	Hs.198899.0	EIF3A	eukaryotic translation initiation factor 3, subunit A	7.29	8.6	-2.48	0	0
200863_s_at	Hs.75618.0	RAB11A	RAB11A, member RAS oncogene family	8.32	9.63	-2.48	0	0
200913_at	g4505998	PPM1G	protein phosphatase, Mg2+/Mn2+ dependent, 1G	5.22	6.53	-2.48	0	0
201898_s_at	Hs.80612.0	UBE2A	ubiquitin-conjugating enzyme E2A	5.68	6.99	-2.48	0	0
202176_at	g4557562	ERCC3	excision repair cross-complementation group 3	4.46	5.77	-2.48	0	0
204448_s_at	g4104074	PDCL	phosducin-like	3.6	4.91	-2.48	0	0
204720_s_at	Hs.44896.0	DNAJC6	DnaJ (Hsp40) homolog, subfamily C, member 6	3.18	4.49	-2.48	0	0
204947_at	g12669910	E2F1	E2F transcription factor 1	4	5.31	-2.48	0	0
207707_s_at	g13491163	SEC13	SEC13 homolog (S. cerevisiae)	7.85	9.16	-2.48	0	0
208393_s_at	g5032016	RAD50	RAD50 homolog (S. cerevisiae)	5.33	6.64	-2.48	0	0
208527_x_at	g4504266	HIST1H2BE	histone cluster 1, H2be	3.83	5.14	-2.48	0	0
208652_at	g12653262	PPP2CA	protein phosphatase 2, catalytic subunit, alpha isozyme	7.29	8.6	-2.48	0	0
208786_s_at	g9963772	MAP1LC3B	microtubule-associated protein 1 light chain 3 beta	5.77	7.08	-2.48	0	0
210541_s_at	g12275875	TRIM27	tripartite motif containing 27	5.49	6.8	-2.48	0	0
212353_at	Hs.70823.0	SULF1	sulfatase 1	3.53	4.85	-2.48	0	0
212627_s_at	Hs.182877.0	EXOSC7	exosome component 7	5.05	6.36	-2.48	0	0
213179_at	Hs.293687.0	RQCD1	RCD1 required for cell differentiation1 homolog (S. pombe)	6.27	7.58	-2.48	0	0
217726_at	g7706336	COPZ1	coatomer protein complex, subunit zeta 1	6.52	7.83	-2.48	0	0
217846_at	g4826959	MIR6890	microRNA 6890; glutaminyl-tRNA synthetase	8.57	9.88	-2.48	0	0
218258_at	g7705739	POLR1D	polymerase (RNA) I polypeptide D, 16kDa	7.01	8.32	-2.48	0	0
218645_at	g11496268	ZNF277	zinc finger protein 277	5.73	7.04	-2.48	0	0
219175_s_at	g8923438	SLC41A3	solute carrier family 41, member 3	4.36	5.67	-2.48	0	0
213294_at	Hs.306117.1	EIF2AK2	eukaryotic translation initiation factor 2-alpha kinase 2	6.82	8.13	-2.48	5.61e-12	1.25e-11
214474_at	Hs.50732.0	PRKAB2	protein kinase, AMP-activated, beta 2 non-catalytic subunit	3.89	5.2	-2.48	3e-06	4e-06
200618_at	g5453709	LASP1	LIM and SH3 protein 1	8.42	9.73	-2.47	0	0
201736_s_at	Hs.20141.0	2015-03-06	membrane-associated ring finger (C3HC4) 6, E3 ubiquitin protein ligase	6.97	8.27	-2.47	0	0
201825_s_at	Hs.238126.0	SCCPDH	saccharopine dehydrogenase (putative)	8.23	9.54	-2.47	0	0
202346_at	g12545382	UBE2K	ubiquitin-conjugating enzyme E2K	5.6	6.91	-2.47	0	0
203079_s_at	g4503162	CUL2	cullin 2	5.69	7	-2.47	0	0
203270_at	g6912339	DTYMK	deoxythymidylate kinase (thymidylate kinase)	3.6	4.9	-2.47	0	0
203386_at	Hs.173802.0	TBC1D4	TBC1 domain family, member 4	5.02	6.33	-2.47	0	0
203689_s_at	Hs.89764.0	FMR1	fragile X mental retardation 1	7.23	8.53	-2.47	0	0
203745_at	Hs.211571.0	HCCS	holocytochrome c synthase	4.5	5.81	-2.47	0	0
203935_at	g10862690	ACVR1	activin A receptor, type I	5.53	6.83	-2.47	0	0
207405_s_at	g4506382	RAD17	RAD17 homolog (S. pombe)	5.85	7.16	-2.47	0	0
207983_s_at	g5730068	STAG2	stromal antigen 2	5.49	6.79	-2.47	0	0
209096_at	g4775663	UBE2V2	ubiquitin-conjugating enzyme E2 variant 2	6.9	8.21	-2.47	0	0
211208_s_at	g13359270	CASK	calcium/calmodulin-dependent serine protein kinase (MAGUK family)	5.37	6.68	-2.47	0	0
211566_x_at	g726035	BRE	brain and reproductive organ-expressed (TNFRSF1A modulator)	5.14	6.45	-2.47	0	0
211599_x_at	g625085	MET	MET proto-oncogene, receptor tyrosine kinase	4.26	5.57	-2.47	0	0
212571_at	Hs.173421.0	CHD8	chromodomain helicase DNA binding protein 8	4.69	6	-2.47	0	0
216241_s_at	Hs.78869.1	TCEA1	transcription elongation factor A (SII), 1	8.33	9.63	-2.47	0	0
217673_x_at	Hs.325202.0	GNAS	GNAS complex locus	5.86	7.17	-2.47	0	0
218323_at	g8922837	RHOT1	ras homolog family member T1	5.82	7.12	-2.47	0	0
218448_at	g8923556	GID8	GID complex subunit 8	5.7	7	-2.47	0	0
218882_s_at	g5803220	WDR3	WD repeat domain 3	4.67	5.97	-2.47	0	0
221502_at	Hs.3886.0	KPNA3	karyopherin alpha 3 (importin alpha 4)	7.31	8.61	-2.47	0	0
209476_at	Hs.24766.0	TMX1	thioredoxin-related transmembrane protein 1	7.06	8.37	-2.47	7.77e-16	2.28e-15
202749_at	g4759325	WRB	tryptophan rich basic protein	6.26	7.56	-2.46	0	0
203053_at	g5031652	BCAS2	breast carcinoma amplified sequence 2	7.09	8.39	-2.46	0	0
203502_at	g4502444	BPGM	2,3-bisphosphoglycerate mutase	3.71	5	-2.46	0	0
204502_at	g7661593	SAMHD1	SAM domain and HD domain 1	4.85	6.15	-2.46	0	0
207949_s_at	g4826767	ICA1	islet cell autoantigen 1, 69kDa	3.92	5.22	-2.46	0	0
208676_s_at	g4099505	PA2G4	proliferation-associated 2G4, 38kDa	6.53	7.83	-2.46	0	0
210156_s_at	g1332402	PCMT1	protein-L-isoaspartate (D-aspartate) O-methyltransferase	5.66	6.96	-2.46	0	0
210378_s_at	g13278674	SSNA1	Sjogren syndrome nuclear autoantigen 1	4.21	5.51	-2.46	0	0
211595_s_at	g13620888	MRPS11	mitochondrial ribosomal protein S11	5.72	7.02	-2.46	0	0
211615_s_at	g177109	LRPPRC	leucine-rich pentatricopeptide repeat containing	6.87	8.17	-2.46	0	0
212428_at	Hs.3852.1	KIAA0368	KIAA0368	5.73	7.02	-2.46	0	0
217829_s_at	g5730024	USP39	ubiquitin specific peptidase 39	4.78	6.08	-2.46	0	0
218579_s_at	g11345467	DHX35	DEAH (Asp-Glu-Ala-His) box polypeptide 35	4.32	5.62	-2.46	0	0
219565_at	g10257438	CYP20A1	cytochrome P450, family 20, subfamily A, polypeptide 1	4.86	6.16	-2.46	0	0
220553_s_at	g8922887	PRPF39	pre-mRNA processing factor 39	4.55	5.84	-2.46	0	0
212585_at	Hs.109694.0	OSBPL8	oxysterol binding protein-like 8	6.36	7.66	-2.46	8.88e-16	2.59e-15
200700_s_at	g8051609	KDELR2	KDEL (Lys-Asp-Glu-Leu) endoplasmic reticulum protein retention receptor 2	8.49	9.79	-2.46	1.39e-11	2.99e-11
205483_s_at	g4826773	ISG15	ISG15 ubiquitin-like modifier	6.88	8.18	-2.46	1.38e-07	2.2e-07
200932_s_at	g13259506	DCTN2	dynactin 2 (p50)	7.44	8.73	-2.45	0	0
201016_at	Hs.4310.0	EIF1AX	eukaryotic translation initiation factor 1A, X-linked	5.7	7	-2.45	0	0
201390_s_at	g10334850	CSNK2B	casein kinase 2, beta polypeptide	8.22	9.52	-2.45	0	0
202603_at	Hs.172028.0	ADAM10	ADAM metallopeptidase domain 10	7.66	8.96	-2.45	0	0
203050_at	g5032188	TP53BP1	tumor protein p53 binding protein 1	4.09	5.38	-2.45	0	0
203089_s_at	g7019476	HTRA2	HtrA serine peptidase 2	5	6.29	-2.45	0	0
203551_s_at	g4758033	COX11	cytochrome c oxidase assembly homolog 11 (yeast)	4.93	6.22	-2.45	0	0
203580_s_at	g4507052	SLC7A6	solute carrier family 7 (amino acid transporter light chain, y+L system), member 6	4.08	5.38	-2.45	0	0
203825_at	g12408642	BRD3	bromodomain containing 3	6.8	8.09	-2.45	0	0
203855_at	g7662363	WDR47	WD repeat domain 47	4.14	5.44	-2.45	0	0
204208_at	g4506562	RNGTT	RNA guanylyltransferase and 5'-phosphatase	3.95	5.24	-2.45	0	0
204405_x_at	g7657197	DIMT1	DIM1 dimethyladenosine transferase 1 homolog (S. cerevisiae)	6.55	7.84	-2.45	0	0
205644_s_at	g4507132	SNRPG	small nuclear ribonucleoprotein polypeptide G	8.86	10.15	-2.45	0	0
208715_at	Hs.93832.1	TMCO1	transmembrane and coiled-coil domains 1	7.15	8.44	-2.45	0	0
208860_s_at	g606832	ATRX	alpha thalassemia/mental retardation syndrome X-linked	4.91	6.2	-2.45	0	0
209362_at	Hs.286145.0	LOC101928625	uncharacterized LOC101928625; mediator complex subunit 21	3.85	5.14	-2.45	0	0
209635_at	g13097710	AP1S1	adaptor-related protein complex 1, sigma 1 subunit	4.86	6.15	-2.45	0	0
209882_at	g4234917	RIT1	Ras-like without CAAX 1	3.49	4.78	-2.45	0	0
212712_at	Hs.184793.0	CAMSAP1	calmodulin regulated spectrin-associated protein 1	4.27	5.56	-2.45	0	0
214173_x_at	Hs.7943.3	URI1	URI1, prefoldin-like chaperone	7.1	8.39	-2.45	0	0
218334_at	g13376622	THOC7	THO complex 7 homolog (Drosophila)	6.79	8.08	-2.45	0	0
218458_at	g11968020	GMCL1	germ cell-less, spermatogenesis associated 1	4.38	5.67	-2.45	0	0
218962_s_at	g11968036	TMEM168	transmembrane protein 168	5.9	7.19	-2.45	0	0
219022_at	g12597630	C12orf43	chromosome 12 open reading frame 43	4.05	5.34	-2.45	0	0
221645_s_at	g341790	ZNF83	zinc finger protein 83	4.54	5.83	-2.45	1.11e-12	2.61e-12
201598_s_at	g4755141	INPPL1	inositol polyphosphate phosphatase-like 1	4.81	6.1	-2.44	0	0
202307_s_at	g9665247	TAP1	transporter 1, ATP-binding cassette, sub-family B (MDR/TAP)	5.54	6.83	-2.44	0	0
202641_at	g4757773	ARL3	ADP-ribosylation factor-like 3	3.95	5.23	-2.44	0	0
202908_at	g13376995	WFS1	Wolfram syndrome 1 (wolframin)	4.48	5.76	-2.44	0	0
203561_at	g11056051	FCGR2A	Fc fragment of IgG, low affinity IIa, receptor (CD32)	3.83	5.11	-2.44	0	0
204318_s_at	g7705291	GTSE1	G-2 and S-phase expressed 1	3.32	4.61	-2.44	0	0
205763_s_at	g13787205	DDX18	DEAD (Asp-Glu-Ala-Asp) box polypeptide 18	4.73	6.01	-2.44	0	0
206451_at	g8922516	TBCCD1	TBCC domain containing 1	4	5.29	-2.44	0	0
209510_at	g3395786	RNF139	ring finger protein 139	6.73	8.02	-2.44	0	0
212995_x_at	Hs.3343.4	MZT2A	mitotic spindle organizing protein 2A; mitotic spindle organizing protein 2B; phosphoglycerate dehydrogenase	7.19	8.47	-2.44	0	0
213248_at	Hs.7921.0	LOC730101	uncharacterized LOC730101	4.41	5.69	-2.44	0	0
213292_s_at	Hs.283881.0	SNX13	sorting nexin 13	4.57	5.86	-2.44	0	0
213728_at	Hs.150101.1	LAMP1	lysosomal-associated membrane protein 1	4.55	5.84	-2.44	0	0
218037_at	g13236511	FAM134A	family with sequence similarity 134, member A	5.83	7.12	-2.44	0	0
218277_s_at	g13375824	DHX40	DEAH (Asp-Glu-Ala-His) box polypeptide 40	5.53	6.82	-2.44	0	0
218518_at	g7706136	FAM13B	family with sequence similarity 13, member B	4.59	5.88	-2.44	0	0
219112_at	g7706512	RAPGEF6	Rap guanine nucleotide exchange factor (GEF) 6	4.99	6.27	-2.44	0	0
221517_s_at	g4838128	MED17	mediator complex subunit 17	4.46	5.75	-2.44	0	0
47608_at	4860704_RC	TJAP1	tight junction associated protein 1 (peripheral)	5.55	6.84	-2.44	0	0
212509_s_at	Hs.250723.2	MXRA7	matrix-remodelling associated 7	7.49	8.78	-2.44	4.44e-16	1.32e-15
202902_s_at	g4758097	CTSS	cathepsin S	6.91	8.2	-2.44	6.18e-09	1.1e-08
210338_s_at	g11526572	HSPA8	heat shock 70kDa protein 8; small nucleolar RNA, C/D box 14C; small nucleolar RNA, C/D box 14D	9.51	10.79	-2.44	2.58e-08	4.37e-08
201059_at	g4885204	CTTN	cortactin	6.79	8.08	-2.43	0	0
202653_s_at	Hs.5306.0	2015-03-07	membrane-associated ring finger (C3HC4) 7, E3 ubiquitin protein ligase	6.18	7.46	-2.43	0	0
202726_at	g4557718	LIG1	ligase I, DNA, ATP-dependent	4.13	5.41	-2.43	0	0
204367_at	g460712	SP2	Sp2 transcription factor	4.36	5.64	-2.43	0	0
205204_at	g10835106	NMB	neuromedin B	4.24	5.52	-2.43	0	0
205761_s_at	Hs.97627.0	DUS4L	dihydrouridine synthase 4-like (S. cerevisiae)	4.23	5.51	-2.43	0	0
205854_at	Hs.169084.0	TULP3	tubby like protein 3	4.42	5.7	-2.43	0	0
209653_at	g1928974	KPNA4	karyopherin alpha 4 (importin alpha 3)	3.58	4.86	-2.43	0	0
209953_s_at	g1421820	CDC37	cell division cycle 37	5.09	6.38	-2.43	0	0
210213_s_at	g2809382	EIF6	eukaryotic translation initiation factor 6	7.49	8.77	-2.43	0	0
210357_s_at	g12653766	SMOX	spermine oxidase	3.66	4.94	-2.43	0	0
211684_s_at	g13649464	DYNC1I2	dynein, cytoplasmic 1, intermediate chain 2	7.54	8.82	-2.43	0	0
211954_s_at	Hs.113503.0	IPO5	importin 5	6.93	8.21	-2.43	0	0
211976_at	Hs.188882.0	NUDT3	nudix (nucleoside diphosphate linked moiety X)-type motif 3	6.8	8.09	-2.43	0	0
212034_s_at	Hs.325530.0	EXOC7	exocyst complex component 7	6.78	8.05	-2.43	0	0
213154_s_at	Hs.17411.1	BICD2	bicaudal D homolog 2 (Drosophila)	4.78	6.07	-2.43	0	0
217884_at	g13399321	NAT10	N-acetyltransferase 10 (GCN5-related)	5.23	6.51	-2.43	0	0
217942_at	g11141894	MRPS35	mitochondrial ribosomal protein S35	7.06	8.34	-2.43	0	0
218052_s_at	g9966896	ATP13A1	ATPase type 13A1	4.73	6.01	-2.43	0	0
218132_s_at	g13129061	TSEN34	TSEN34 tRNA splicing endonuclease subunit	6.1	7.38	-2.43	0	0
218134_s_at	g8922327	RBM22	RNA binding motif protein 22	6.56	7.84	-2.43	0	0
218673_s_at	g5453667	ATG7	autophagy related 7	4.18	5.47	-2.43	0	0
219715_s_at	g8922860	TDP1	tyrosyl-DNA phosphodiesterase 1	4.55	5.83	-2.43	0	0
33736_at	4867060_RC	STOML1	stomatin (EPB72)-like 1	4.34	5.62	-2.43	0	0
221269_s_at	g13775197	SH3BGRL3	SH3 domain binding glutamate-rich protein like 3	6.19	7.48	-2.43	1.11e-16	3.42e-16
202266_at	g7705261	TDP2	tyrosyl-DNA phosphodiesterase 2	7.62	8.91	-2.43	5.55e-16	1.64e-15
208905_at	g13529022	CYCS	cytochrome c, somatic	9.26	10.54	-2.43	1.11e-15	3.22e-15
212632_at	Hs.8906.0	STX7	syntaxin 7	5.14	6.42	-2.43	8.35e-14	2.13e-13
209200_at	Hs.78995.1	MEF2C	myocyte enhancer factor 2C	4.37	5.66	-2.43	7.31e-13	1.74e-12
211966_at	Hs.75617.0	COL4A2	collagen, type IV, alpha 2	4.1	5.38	-2.43	1.2e-12	2.82e-12
200040_at	g5730026	KHDRBS1	KH domain containing, RNA binding, signal transduction associated 1	7.74	9.01	-2.42	0	0
200060_s_at	g12804496	RNPS1	RNA binding protein S1, serine-rich domain	7.1	8.37	-2.42	0	0
201229_s_at	g12653306	ARIH2	ariadne RBR E3 ubiquitin protein ligase 2	5.24	6.51	-2.42	0	0
201491_at	g6912279	AHSA1	AHA1, activator of heat shock 90kDa protein ATPase homolog 1 (yeast)	6.66	7.93	-2.42	0	0
202583_s_at	g4885570	RANBP9	RAN binding protein 9	5.36	6.63	-2.42	0	0
205335_s_at	g4507212	SRP19	signal recognition particle 19kDa	7.93	9.21	-2.42	0	0
205395_s_at	g5031920	MRE11A	MRE11 meiotic recombination 11 homolog A (S. cerevisiae)	4.47	5.74	-2.42	0	0
206468_s_at	g7706255	METTL13	methyltransferase like 13	4.16	5.44	-2.42	0	0
208398_s_at	g4759233	TBPL1	TBP-like 1	5.36	6.64	-2.42	0	0
209434_s_at	g404860	PPAT	phosphoribosyl pyrophosphate amidotransferase	3.72	5	-2.42	0	0
211061_s_at	g13623554	MGAT2	mannosyl (alpha-1,6-)-glycoprotein beta-1,2-N-acetylglucosaminyltransferase	5.89	7.16	-2.42	0	0
212121_at	Hs.181185.0	TCTN3	tectonic family member 3	5.56	6.83	-2.42	0	0
212306_at	Hs.108614.0	CLASP2	cytoplasmic linker associated protein 2	4.7	5.98	-2.42	0	0
213118_at	Hs.153293.0	UHRF1BP1L	UHRF1 binding protein 1-like	4.63	5.9	-2.42	0	0
213801_x_at	Hs.181357.2	RPSA	ribosomal protein SA; ribosomal protein SA pseudogene 19; ribosomal protein SA pseudogene 58; ribosomal protein SA pseudogene 9; small nucleolar RNA, H/ACA box 6; small nucleolar RNA, H/ACA box 62	10.59	11.87	-2.42	0	0
214264_s_at	Hs.87819.1	EFCAB11	EF-hand calcium binding domain 11	3.53	4.8	-2.42	0	0
215548_s_at	Hs.27023.1	SCFD1	sec1 family domain containing 1	6.07	7.35	-2.42	0	0
218280_x_at	g4504250	HIST2H2AA3	histone cluster 2, H2aa3; histone cluster 2, H2aa4	5.91	7.18	-2.42	0	0
218358_at	g13236568	CRELD2	cysteine-rich with EGF-like domains 2	7.6	8.88	-2.42	0	0
218652_s_at	g8923239	PIGG	phosphatidylinositol glycan anchor biosynthesis, class G	6.07	7.34	-2.42	0	0
35666_at	4871689_RC	SEMA3F	sema domain, immunoglobulin domain (Ig), short basic domain, secreted, (semaphorin) 3F	4.51	5.79	-2.42	0	0
201642_at	g5031782	IFNGR2	interferon gamma receptor 2 (interferon gamma transducer 1)	6.35	7.62	-2.42	4.77e-15	1.33e-14
201175_at	g7705725	TMX2	thioredoxin-related transmembrane protein 2	7.95	9.22	-2.41	0	0
202567_at	g4759159	SNRPD3	small nuclear ribonucleoprotein D3 polypeptide 18kDa	7.83	9.1	-2.41	0	0
202678_at	g4758485	GTF2A2	general transcription factor IIA, 2, 12kDa	6.07	7.34	-2.41	0	0
203448_s_at	Hs.194562.0	TERF1	telomeric repeat binding factor (NIMA-interacting) 1	4.95	6.22	-2.41	0	0
203683_s_at	g4507886	VEGFB	vascular endothelial growth factor B	3.63	4.9	-2.41	0	0
203959_s_at	g7662153	ZBTB40	zinc finger and BTB domain containing 40	5.19	6.46	-2.41	0	0
204291_at	g7662059	ZNF518A	zinc finger protein 518A	3.68	4.95	-2.41	0	0
205055_at	g6007850	ITGAE	integrin, alpha E (antigen CD103, human mucosal lymphocyte antigen 1; alpha polypeptide)	5.85	7.12	-2.41	0	0
205126_at	g5454163	VRK2	vaccinia related kinase 2	4.89	6.16	-2.41	0	0
208619_at	g695361	DDB1	damage-specific DNA binding protein 1, 127kDa	6.98	8.25	-2.41	0	0
208692_at	g555940	RPS3	ribosomal protein S3	9.94	11.21	-2.41	0	0
210094_s_at	g13491611	PARD3	par-3 family cell polarity regulator	6.21	7.48	-2.41	0	0
212499_s_at	Hs.81360.0	FCF1	FCF1 rRNA-processing protein; mitogen-activated protein kinase 1 interacting protein 1-like	5.12	6.39	-2.41	0	0
213199_at	Hs.6285.0	C2CD3	C2 calcium-dependent domain containing 3	4.1	5.36	-2.41	0	0
218065_s_at	g11034854	TMEM9B	TMEM9 domain family, member B	5.69	6.96	-2.41	0	0
218068_s_at	g13376246	ZNF672	zinc finger protein 672	5.07	6.34	-2.41	0	0
218160_at	g7657368	NDUFA8	NADH dehydrogenase (ubiquinone) 1 alpha subcomplex, 8, 19kDa	6.62	7.88	-2.41	0	0
218386_x_at	g5454155	USP16	ubiquitin specific peptidase 16	6.03	7.3	-2.41	0	0
218391_at	g6005754	SNF8	SNF8, ESCRT-II complex subunit	6.68	7.95	-2.41	0	0
218642_s_at	g13236525	CHCHD7	coiled-coil-helix-coiled-coil-helix domain containing 7	5.04	6.31	-2.41	0	0
220956_s_at	g8922129	EGLN2	egl-9 family hypoxia-inducible factor 2; RAB4B-EGLN2 readthrough (NMD candidate)	5.57	6.84	-2.41	0	0
218319_at	g11037062	PELI1	pellino E3 ubiquitin protein ligase 1	5.39	6.65	-2.41	4.44e-16	1.32e-15
200008_s_at	g285974	GDI2	GDP dissociation inhibitor 2	7.45	8.72	-2.41	3.93e-08	6.55e-08
210317_s_at	g984318	YWHAE	tyrosine 3-monooxygenase/tryptophan 5-monooxygenase activation protein, epsilon	5.82	7.09	-2.41	1.17e-07	1.88e-07
200078_s_at	g13543437	ATP6V0B	ATPase, H+ transporting, lysosomal 21kDa, V0 subunit b	7.3	8.56	-2.4	0	0
201232_s_at	g4506222	PSMD13	proteasome (prosome, macropain) 26S subunit, non-ATPase, 13	5.92	7.18	-2.4	0	0
202955_s_at	g5052120	ARFGEF1	ADP-ribosylation factor guanine nucleotide-exchange factor 1 (brefeldin A-inhibited)	4.42	5.69	-2.4	0	0
203916_at	g4505352	NDST2	N-deacetylase/N-sulfotransferase (heparan glucosaminyl) 2	4.26	5.52	-2.4	0	0
204444_at	g13699823	KIF11	kinesin family member 11	3.08	4.34	-2.4	0	0
206066_s_at	g4506390	RAD51C	RAD51 paralog C	3.95	5.22	-2.4	0	0
207727_s_at	g6912519	MUTYH	mutY homolog	4.89	6.16	-2.4	0	0
208073_x_at	g10835036	TTC3	tetratricopeptide repeat domain 3; tetratricopeptide repeat domain 3 pseudogene 1	8.28	9.55	-2.4	0	0
208127_s_at	g7662239	SOCS5	suppressor of cytokine signaling 5	3.71	4.97	-2.4	0	0
209106_at	Hs.74002.0	NCOA1	nuclear receptor coactivator 1	5.77	7.04	-2.4	0	0
209482_at	g12655150	POP7	processing of precursor 7, ribonuclease P/MRP subunit (S. cerevisiae)	6.01	7.27	-2.4	0	0
209553_at	g12803042	VPS8	vacuolar protein sorting 8 homolog (S. cerevisiae)	4.76	6.03	-2.4	0	0
212153_at	Hs.107088.0	POGZ	pogo transposable element with ZNF domain	6.9	8.16	-2.4	0	0
212214_at	Hs.147946.0	OPA1	optic atrophy 1 (autosomal dominant)	5.15	6.42	-2.4	0	0
213282_at	Hs.5181.1	APOOL	apolipoprotein O-like	6.39	7.65	-2.4	0	0
214751_at	Hs.23240.0	ZNF468	zinc finger protein 468	3.37	4.63	-2.4	0	0
215482_s_at	Hs.169474.2	EIF2B4	eukaryotic translation initiation factor 2B, subunit 4 delta, 67kDa	5.28	6.54	-2.4	0	0
217765_at	g7019332	NRBP1	nuclear receptor binding protein 1	4.41	5.68	-2.4	0	0
218197_s_at	g8922240	OXR1	oxidation resistance 1	4.82	6.08	-2.4	0	0
218210_at	g13375839	FN3KRP	fructosamine 3 kinase related protein	6	7.26	-2.4	0	0
218244_at	g8923662	NOL8	nucleolar protein 8	5.67	6.94	-2.4	0	0
218314_s_at	g8922622	C11orf57	chromosome 11 open reading frame 57	4.02	5.28	-2.4	0	0
218463_s_at	g13376706	MUS81	MUS81 structure-specific endonuclease subunit	4.93	6.19	-2.4	0	0
218500_at	g7706199	THEM6	thioesterase superfamily member 6	4.53	5.8	-2.4	0	0
219065_s_at	g7705719	DPY30	dpy-30 homolog (C. elegans); mediator of cell motility 1	7.44	8.71	-2.4	0	0
220239_at	g9055325	KLHL7	kelch-like family member 7	3.28	4.54	-2.4	0	0
219006_at	g7661785	NDUFAF4	NADH dehydrogenase (ubiquinone) complex I, assembly factor 4	5.69	6.95	-2.4	4.94e-14	1.28e-13
209142_s_at	g12803862	UBE2G1	ubiquitin-conjugating enzyme E2G 1	5.57	6.83	-2.4	1.83e-12	4.22e-12
209316_s_at	g12655212	HBS1L	HBS1-like translational GTPase	5.99	7.25	-2.4	7.54e-12	1.66e-11
200072_s_at	g3126877	HNRNPM	heterogeneous nuclear ribonucleoprotein M	7.12	8.38	-2.39	0	0
200682_s_at	Hs.108104.0	UBE2L3	ubiquitin-conjugating enzyme E2L 3	8.06	9.32	-2.39	0	0
201350_at	g4758393	FLOT2	flotillin 2	5.24	6.5	-2.39	0	0
201532_at	g4506182	PSMA3	proteasome (prosome, macropain) subunit, alpha type, 3	8.21	9.47	-2.39	0	0
201857_at	g7706372	ZFR	zinc finger RNA binding protein	7.74	8.99	-2.39	0	0
202123_s_at	g6382056	ABL1	ABL proto-oncogene 1, non-receptor tyrosine kinase	5.39	6.65	-2.39	0	0
202365_at	g13435956	UNC119B	unc-119 homolog B (C. elegans)	5.82	7.07	-2.39	0	0
202836_s_at	g5729801	TXNL4A	thioredoxin-like 4A	7.65	8.91	-2.39	0	0
203268_s_at	g4557536	DRG2	developmentally regulated GTP binding protein 2	3.85	5.11	-2.39	0	0
203371_s_at	g4505360	NDUFB3	NADH dehydrogenase (ubiquinone) 1 beta subcomplex, 3, 12kDa	7.95	9.21	-2.39	0	0
205298_s_at	Hs.91813.0	BTN2A2	butyrophilin, subfamily 2, member A2	3.98	5.24	-2.39	0	0
208850_s_at	Hs.125359.0	THY1	Thy-1 cell surface antigen	3.65	4.91	-2.39	0	0
209233_at	g2276395	EMG1	EMG1 N1-specific pseudouridine methyltransferase	6.03	7.29	-2.39	0	0
209628_at	Hs.25010.1	NXT2	nuclear transport factor 2-like export factor 2	5.54	6.8	-2.39	0	0
209649_at	g6599205	STAM2	signal transducing adaptor molecule (SH3 domain and ITAM motif) 2	4.74	6	-2.39	0	0
210410_s_at	g2653648	MSH5	mutS homolog 5; MSH5-SAPCD1 readthrough (NMD candidate); suppressor APC domain containing 1	3.5	4.76	-2.39	0	0
210891_s_at	g2827179	GTF2I	general transcription factor IIi; general transcription factor IIi, pseudogene 1; general transcription factor II, i, pseudogene	8.25	9.51	-2.39	0	0
212259_s_at	Hs.8068.1	PBXIP1	pre-B-cell leukemia homeobox interacting protein 1	5.09	6.35	-2.39	0	0
212507_at	Hs.75912.0	TMEM131	transmembrane protein 131	6.16	7.41	-2.39	0	0
213038_at	Hs.64239.0	RNF19B	ring finger protein 19B	4.14	5.4	-2.39	0	0
213058_at	Hs.11390.0	TTC28	tetratricopeptide repeat domain 28	3.98	5.24	-2.39	0	0
217832_at	Hs.155489.0	SYNCRIP	synaptotagmin binding, cytoplasmic RNA interacting protein	6.89	8.15	-2.39	0	0
217902_s_at	g5729867	HERC2	HECT and RLD domain containing E3 ubiquitin protein ligase 2	5.35	6.61	-2.39	0	0
218827_s_at	g8922371	CEP192	centrosomal protein 192kDa	4.22	5.47	-2.39	0	0
219600_s_at	g8659558	TMEM50B	transmembrane protein 50B	5.55	6.8	-2.39	0	0
221634_at	g12653636	CENPBD1P1	CENPBD1 pseudogene 1; ribosomal protein L23a pseudogene 7	3.47	4.73	-2.39	0	0
221652_s_at	g12751064	ASUN	asunder spermatogenesis regulator	5.43	6.69	-2.39	0	0
221739_at	Hs.10927.0	C19orf10	chromosome 19 open reading frame 10	6.43	7.68	-2.39	0	0
202776_at	g7657203	DNTTIP2	deoxynucleotidyltransferase, terminal, interacting protein 2	6.61	7.87	-2.39	1.11e-16	3.42e-16
201995_at	g4557570	EXT1	exostosin glycosyltransferase 1	7.74	8.99	-2.39	2.9e-14	7.64e-14
200935_at	g5921996	CALR	calreticulin	6.05	7.31	-2.39	3.96e-11	8.25e-11
201343_at	Hs.108332.0	UBE2D2	ubiquitin-conjugating enzyme E2D 2	6.42	7.68	-2.38	0	0
201414_s_at	g5174612	NAP1L4	nucleosome assembly protein 1-like 4	5.57	6.82	-2.38	0	0
201840_at	g5453759	NEDD8	neural precursor cell expressed, developmentally down-regulated 8	8.28	9.53	-2.38	0	0
202483_s_at	g6382077	RANBP1	RAN binding protein 1	7.06	8.31	-2.38	0	0
203164_at	Hs.285176.0	SLC33A1	solute carrier family 33 (acetyl-CoA transporter), member 1	6.63	7.88	-2.38	0	0
203192_at	g9955962	ABCB6	ATP-binding cassette, sub-family B (MDR/TAP), member 6	4.81	6.06	-2.38	0	0
203311_s_at	g178988	ARF6	ADP-ribosylation factor 6	4.43	5.68	-2.38	0	0
205517_at	Hs.243987.0	GATA4	GATA binding protein 4	5.2	6.45	-2.38	0	0
208012_x_at	g4758585	SP110	SP110 nuclear body protein	4.81	6.06	-2.38	0	0
209379_s_at	g12005486	CCSER2	coiled-coil serine-rich protein 2	4.96	6.21	-2.38	0	0
211071_s_at	g13623686	MLLT11	myeloid/lymphoid or mixed-lineage leukemia (trithorax homolog, Drosophila); translocated to, 11	4.14	5.39	-2.38	0	0
212640_at	Hs.5957.0	PTPLB	protein tyrosine phosphatase-like (proline instead of catalytic arginine), member b	7.99	9.24	-2.38	0	0
213402_at	Hs.79531.1	ZNF787	zinc finger protein 787	4.24	5.49	-2.38	0	0
217903_at	g7019572	STRN4	striatin, calmodulin binding protein 4	4.48	5.73	-2.38	0	0
217938_s_at	g10047127	KCMF1	potassium channel modulatory factor 1	8.02	9.27	-2.38	0	0
218189_s_at	g12056472	NANS	N-acetylneuraminic acid synthase	6.19	7.44	-2.38	0	0
218335_x_at	g13236543	TNIP2	TNFAIP3 interacting protein 2	4.7	5.95	-2.38	0	0
218482_at	g9910185	ENY2	enhancer of yellow 2 homolog (Drosophila)	8.61	9.86	-2.38	0	0
218696_at	g4758891	EIF2AK3	eukaryotic translation initiation factor 2-alpha kinase 3	5.51	6.76	-2.38	0	0
219306_at	g9910265	KIF15	kinesin family member 15	3.13	4.38	-2.38	0	0
202290_at	g7657440	PDAP1	PDGFA associated protein 1	5.74	6.99	-2.38	4.44e-16	1.32e-15
201751_at	g7661887	JOSD1	Josephin domain containing 1	5.91	7.16	-2.38	9.66e-15	2.63e-14
202527_s_at	g4885456	SMAD4	SMAD family member 4	5.28	6.53	-2.38	9.54e-12	2.09e-11
200065_s_at	g3360490	ARF1	ADP-ribosylation factor 1; microRNA 3620	9.1	10.34	-2.37	0	0
201385_at	g4557516	DHX15	DEAH (Asp-Glu-Ala-His) box helicase 15	8.31	9.55	-2.37	0	0
203095_at	g4505276	MTIF2	mitochondrial translational initiation factor 2	6.74	7.99	-2.37	0	0
203415_at	g7019484	PDCD6	programmed cell death 6	6.63	7.87	-2.37	0	0
203744_at	g4885420	HMGB3	high mobility group box 3	4.9	6.14	-2.37	0	0
204828_at	g4759021	RAD9A	RAD9 homolog A (S. pombe)	4.53	5.77	-2.37	0	0
204929_s_at	g5730111	VAMP5	vesicle-associated membrane protein 5	4.67	5.92	-2.37	0	0
208794_s_at	g505087	SMARCA4	SWI/SNF related, matrix associated, actin dependent regulator of chromatin, subfamily a, member 4	5.68	6.92	-2.37	0	0
209313_at	g11094140	GPN1	GPN-loop GTPase 1	6.14	7.38	-2.37	0	0
214801_at	Hs.288924.0	TOR1AIP2	torsin A interacting protein 2	6.89	8.14	-2.37	0	0
217610_at	Hs.194251.0	SPDYE2	speedy/RINGO cell cycle regulator family member E2	4.77	6.02	-2.37	0	0
[truncated: 1,582 more rows]

## Sheet: non-HCC vs. HBV-HCC-stage A
Transcript Cluster ID	Transcript ID(Array Design)	Gene Symbol	Description	non_HCC Bi-weight Avg Signal (log2)	HBV related HCC stage A Bi-weight Avg Signal (log2)	Fold Change (linear) (non_HCC vs. HBV related HCC stage A)	ANOVA p-value (non_HCC vs. HBV related HCC stage A)	FDR p-value (non_HCC vs. HBV related HCC stage A)
209220_at	g1237180	GPC3	glypican 3	4.16	11.03	-117	0	0
206239_s_at	g4507178	SPINK1	serine peptidase inhibitor, Kazal type 1	4.14	10.81	-102.14	0	0
206561_s_at	g13346507	AKR1B10	aldo-keto reductase family 1, member B10 (aldose reductase)	4.82	10.65	-56.54	0	0
202422_s_at	g12669908	ACSL4	acyl-CoA synthetase long-chain family member 4	3.55	8	-21.9	0	0
201890_at	Hs.75319.0	RRM2	ribonucleotide reductase M2	3.33	7.5	-17.91	0	0
219918_s_at	g8922484	ASPM	asp (abnormal spindle) homolog, microcephaly associated (Drosophila)	3.24	7.41	-17.9	0	0
205476_at	g4759075	CCL20	chemokine (C-C motif) ligand 20	3.62	7.75	-17.47	0	0
202503_s_at	g7661905	KIAA0101	KIAA0101	3.92	7.97	-16.59	0	0
213194_at	Hs.301198.0	ROBO1	roundabout, axon guidance receptor, homolog 1 (Drosophila)	5.22	9.17	-15.45	0	0
201291_s_at	Hs.156346.0	TOP2A	topoisomerase (DNA) II alpha 170kDa	3.35	7.29	-15.32	0	0
209218_at	g4204674	SQLE	squalene epoxidase	4.75	8.61	-14.55	0	0
218039_at	g7705950	NUSAP1	nucleolar and spindle associated protein 1	4.17	7.91	-13.37	0	0
208650_s_at	Hs.286124.1	CD24	CD24 molecule	4.69	8.33	-12.39	0	0
204170_s_at	g4502858	CKS2	CDC28 protein kinase regulatory subunit 2	4.86	8.39	-11.59	0	0
217820_s_at	g8922657	ENAH	enabled homolog (Drosophila)	4.68	8.08	-10.53	0	0
212551_at	Hs.296341.0	CAP2	CAP, adenylate cyclase-associated protein, 2 (yeast)	3.77	7.14	-10.34	0	0
205890_s_at	g5454143	GABBR1	gamma-aminobutyric acid (GABA) B receptor, 1; ubiquitin D	7.9	11.23	-10.02	0	0
213222_at	Hs.41143.0	PLCB1	phospholipase C, beta 1 (phosphoinositide-specific)	3.66	6.97	-9.92	0	0
206102_at	g10800147	GINS1	GINS complex subunit 1 (Psf1 homolog)	3.5	6.8	-9.88	0	0
203120_at	g4885642	TP53BP2	tumor protein p53 binding protein 2	4.74	8.01	-9.67	0	0
203554_x_at	g11038651	PTTG1	pituitary tumor-transforming 1	4.91	8.17	-9.54	0	0
218585_s_at	g7705575	DTL	denticleless E3 ubiquitin protein ligase homolog (Drosophila)	3.42	6.68	-9.54	0	0
222077_s_at	Hs.23900.1	RACGAP1	Rac GTPase activating protein 1	3.45	6.7	-9.47	0	0
214710_s_at	Hs.23960.2	CCNB1	cyclin B1	3.29	6.51	-9.32	0	0
204026_s_at	g6857828	ZWINT	ZW10 interacting kinetochore protein	3.97	7.17	-9.2	0	0
201088_at	g4504896	KPNA2	karyopherin alpha 2 (RAG cohort 1, importin alpha 1)	5.49	8.69	-9.18	0	0
203213_at	Hs.184572.0	CDK1	cyclin-dependent kinase 1	3.33	6.49	-8.9	0	0
204092_s_at	g4507274	AURKA	aurora kinase A	3.91	7.06	-8.84	0	0
209714_s_at	g12734643	CDKN3	cyclin-dependent kinase inhibitor 3	3.43	6.55	-8.67	0	0
202954_at	g5902145	UBE2C	ubiquitin-conjugating enzyme E2C	4.57	7.67	-8.56	0	0
201930_at	g7427518	MCM6	minichromosome maintenance complex component 6	4.69	7.77	-8.47	0	0
211980_at	Hs.119129.0	COL4A1	collagen, type IV, alpha 1	6.06	9.14	-8.44	0	0
218009_s_at	g4506038	PRC1	protein regulator of cytokinesis 1	3.38	6.42	-8.21	0	0
204688_at	g10835046	SGCE	sarcoglycan, epsilon	4.89	7.9	-8.1	0	0
204023_at	g4506490	RFC4	replication factor C (activator 1) 4, 37kDa	4.22	7.21	-7.98	0	0
209836_x_at	g12001971	BOLA2	bolA family member 2; bolA family member 2B	4.92	7.9	-7.88	0	0
218350_s_at	g7705681	GMNN	geminin, DNA replication inhibitor	5.91	8.85	-7.66	0	0
201555_at	g6631094	MCM3	minichromosome maintenance complex component 3	4.54	7.48	-7.64	0	0
221529_s_at	g12963352	PLVAP	plasmalemma vesicle associated protein	4.21	7.11	-7.47	0	0
201663_s_at	g4885112	SMC4	structural maintenance of chromosomes 4	4.16	7.05	-7.46	0	0
202589_at	g4507750	TYMS	thymidylate synthetase	5.25	8.07	-7.06	0	0
218782_s_at	g7662630	ATAD2	ATPase family, AAA domain containing 2	4.35	7.15	-7	0	0
210052_s_at	g6073830	TPX2	TPX2, microtubule-associated	3.76	6.56	-6.96	0	0
205436_s_at	g4504252	H2AFX	H2A histone family, member X	4.8	7.58	-6.84	0	0
202690_s_at	g12804598	SNRPD1	small nuclear ribonucleoprotein D1 polypeptide 16kDa	4.76	7.52	-6.8	0	0
203477_at	g4502940	COL15A1	collagen, type XV, alpha 1	3.38	6.13	-6.74	0	0
208029_s_at	g8923827	LAPTM4B	lysosomal protein transmembrane 4 beta	5.88	8.61	-6.64	0	0
207828_s_at	g4885132	CENPF	centromere protein F, 350/400kDa	3.56	6.29	-6.61	0	0
210609_s_at	g12653408	TP53I3	tumor protein p53 inducible protein 3	4.17	6.9	-6.61	0	0
200052_s_at	g4758601	ILF2	interleukin enhancer binding factor 2	5.19	7.91	-6.59	0	0
203218_at	Hs.246857.0	MAPK9	mitogen-activated protein kinase 9	4.2	6.92	-6.59	0	0
218847_at	g5729883	IGF2BP2	insulin-like growth factor 2 mRNA binding protein 2	4.57	7.23	-6.3	0	0
204767_s_at	g12653112	FEN1	flap structure-specific endonuclease 1	4.11	6.76	-6.27	0	0
212271_at	Hs.324473.2	MAPK1	mitogen-activated protein kinase 1	4.93	7.57	-6.25	0	0
212531_at	Hs.204238.0	LCN2	lipocalin 2	4.25	6.89	-6.24	0	0
202705_at	g10938017	CCNB2	cyclin B2	3.54	6.17	-6.19	0	0
202345_s_at	g4557580	FABP5	fatty acid binding protein 5 (psoriasis-associated)	3.69	6.32	-6.16	0	0
207165_at	g7108350	HMMR	hyaluronan-mediated motility receptor (RHAMM)	3.42	6.04	-6.15	0	0
200607_s_at	Hs.81848.0	RAD21	RAD21 homolog (S. pombe)	4.6	7.22	-6.14	0	0
208694_at	g13570016	PRKDC	protein kinase, DNA-activated, catalytic polypeptide	4.51	7.13	-6.13	0	0
205449_at	g9558738	SAC3D1	SAC3 domain containing 1	4.2	6.8	-6.05	0	0
217946_s_at	g7705472	SAE1	SUMO1 activating enzyme subunit 1	5.29	7.87	-5.98	0	0
201681_s_at	Hs.170290.0	DLG5	discs, large homolog 5 (Drosophila)	4.55	7.12	-5.96	0	0
204825_at	g7661973	MELK	maternal embryonic leucine zipper kinase	3.38	5.96	-5.95	0	0
202963_at	Hs.166891.0	RFX5	regulatory factor X, 5 (influences HLA class II expression)	4.98	7.54	-5.89	0	0
213241_at	Hs.184697.0	PLXNC1	plexin C1	3.62	6.17	-5.87	0	0
201656_at	g4557674	ITGA6	integrin, alpha 6	4.29	6.83	-5.84	0	0
218728_s_at	g7661823	CNIH4	cornichon family AMPA receptor auxiliary protein 4	5.72	8.26	-5.8	0	0
213610_s_at	Hs.18724.0	KLHL23	kelch-like family member 23; PHOSPHO2-KLHL23 readthrough	4.43	6.97	-5.78	0	0
200889_s_at	Hs.250773.0	SSR1	signal sequence receptor, alpha	4.99	7.52	-5.77	0	0
205830_at	g4758003	CLGN	calmegin	3.33	5.86	-5.75	0	0
202846_s_at	g4505794	PIGC	phosphatidylinositol glycan anchor biosynthesis, class C	4.8	7.31	-5.7	0	0
218594_at	g8922377	HEATR1	HEAT repeat containing 1	4.81	7.32	-5.69	0	0
201111_at	g3560556	CSE1L	CSE1 chromosome segregation 1-like (yeast)	4.62	7.13	-5.68	0	0
203022_at	g5454009	RNASEH2A	ribonuclease H2, subunit A	3.56	6.06	-5.68	0	0
202813_at	g5032156	TARBP1	TAR (HIV-1) RNA binding protein 1	5.03	7.53	-5.65	0	0
219960_s_at	g7706752	UCHL5	ubiquitin carboxyl-terminal hydrolase L5	4.73	7.23	-5.65	0	0
204127_at	g12803002	RFC3	replication factor C (activator 1) 3, 38kDa	4.23	6.7	-5.55	0	0
208644_at	g190266	PARP1	poly (ADP-ribose) polymerase 1	5.21	7.65	-5.45	0	0
209035_at	g182650	MDK	midkine (neurite growth-promoting factor 2)	4.04	6.49	-5.44	0	0
202261_at	g5174714	VPS72	vacuolar protein sorting 72 homolog (S. cerevisiae)	4.9	7.35	-5.43	0	0
204641_at	g4505372	NEK2	NIMA-related kinase 2	3.19	5.63	-5.43	0	0
201578_at	g4885556	PODXL	podocalyxin-like	4.17	6.61	-5.42	0	0
206809_s_at	g5031692	HNRNPA3	heterogeneous nuclear ribonucleoprotein A3; heterogeneous nuclear ribonucleoprotein A3 pseudogene 1	4.74	7.18	-5.42	0	0
200787_s_at	g12803230	PEA15	phosphoprotein enriched in astrocytes 15	4.64	7.08	-5.4	0	0
218622_at	g13129027	NUP37	nucleoporin 37kDa	4.76	7.2	-5.4	0	0
220199_s_at	g12383075	AIDA	axin interactor, dorsalization associated	4.8	7.22	-5.36	0	0
222250_s_at	Hs.48604.1	INTS7	integrator complex subunit 7	4.11	6.54	-5.36	0	0
212092_at	Hs.137476.0	PEG10	paternally expressed 10	3.68	6.1	-5.33	0	0
202107_s_at	g4758705	MCM2	minichromosome maintenance complex component 2	3.79	6.2	-5.31	0	0
205361_s_at	Hs.91161.0	PFDN4	prefoldin subunit 4	4.75	7.16	-5.31	0	0
202404_s_at	g4502946	COL1A2	collagen, type I, alpha 2	5.1	7.51	-5.3	0	0
201518_at	g5803075	CBX1	chromobox homolog 1	4.74	7.14	-5.29	0	0
212247_at	Hs.84790.0	NUP205	nucleoporin 205kDa	4.49	6.89	-5.27	0	0
205176_s_at	g7657205	ITGB3BP	integrin beta 3 binding protein (beta3-endonexin)	4.33	6.72	-5.26	0	0
218883_s_at	g13375855	CENPU	centromere protein U	3.66	6.05	-5.25	0	0
201377_at	g7661941	UBAP2L	ubiquitin associated protein 2-like	5.33	7.72	-5.24	0	0
203429_s_at	g7705321	SUCO	SUN domain containing ossification factor	4.66	7.03	-5.18	0	0
219787_s_at	g8922431	ECT2	epithelial cell transforming 2	3.18	5.55	-5.18	0	0
205342_s_at	g2828823	SULT1C2	sulfotransferase family, cytosolic, 1C, member 2	3.5	5.87	-5.17	0	0
202748_at	g6996011	GBP2	guanylate binding protein 2, interferon-inducible	5.1	7.47	-5.15	0	0
212556_at	Hs.239784.0	SCRIB	scribbled planar cell polarity protein	4.58	6.94	-5.14	0	0
201485_s_at	g13436151	RCN2	reticulocalbin 2, EF-hand calcium binding domain	4.43	6.79	-5.13	0	0
209160_at	g6624210	AKR1C3	aldo-keto reductase family 1, member C3	9.01	11.36	-5.12	0	0
201251_at	g4505838	PKM	pyruvate kinase, muscle	4.52	6.86	-5.07	0	0
219481_at	g13375669	TTC13	tetratricopeptide repeat domain 13	4.64	6.98	-5.07	0	0
202184_s_at	g8922689	NUP133	nucleoporin 133kDa	5.13	7.47	-5.04	0	0
202651_at	g7661995	LPGAT1	lysophosphatidylglycerol acyltransferase 1	6.57	8.9	-5.02	0	0
205173_x_at	g4502676	CD58	CD58 molecule	4.73	7.05	-5.02	0	0
202679_at	g4557802	NPC1	Niemann-Pick disease, type C1	4.99	7.31	-5	0	0
201136_at	g4505892	PLP2	proteolipid protein 2 (colonic epithelium-enriched)	4.34	6.66	-4.98	0	0
203358_s_at	g4758323	EZH2	enhancer of zeste 2 polycomb repressive complex 2 subunit	3.44	5.75	-4.97	0	0
221523_s_at	Hs.238679.0	RRAGD	Ras-related GTP binding D	3.6	5.91	-4.96	0	0
203432_at	Hs.11355.0	TMPO	thymopoietin	5.2	7.51	-4.94	0	0
221830_at	Hs.301746.0	RAP2A	RAP2A, member of RAS oncogene family	5.83	8.13	-4.94	0	0
210589_s_at	g496370	GBAP1	glucosidase, beta, acid pseudogene 1	5.95	8.25	-4.91	0	0
201714_at	g4507730	TUBG1	tubulin, gamma 1	4.32	6.6	-4.88	0	0
204905_s_at	g4758861	EEF1E1	eukaryotic translation elongation factor 1 epsilon 1	4.82	7.11	-4.88	0	0
209875_s_at	g189150	SPP1	secreted phosphoprotein 1	5.98	8.26	-4.87	0	0
208882_s_at	Hs.278428.0	UBR5	ubiquitin protein ligase E3 component n-recognin 5	4.66	6.94	-4.86	0	0
202733_at	g4758867	LOC101927705	uncharacterized LOC101927705; prolyl 4-hydroxylase, alpha polypeptide II	4.25	6.53	-4.85	0	0
218662_s_at	g11641252	NCAPG	non-SMC condensin I complex, subunit G	3.46	5.74	-4.85	0	0
201985_at	g7661987	KIAA0196	KIAA0196	4.73	6.99	-4.8	0	0
208926_at	g4099140	NEU1	sialidase 1 (lysosomal sialidase)	5.53	7.79	-4.8	0	0
217755_at	g7705876	HN1	hematological and neurological expressed 1	4.75	7.02	-4.8	0	0
218193_s_at	g7705635	GOLT1B	golgi transport 1B	4.29	6.56	-4.8	0	0
212737_at	Hs.278242.3	GM2A	GM2 ganglioside activator	5.59	7.85	-4.79	0	0
218251_at	g10864050	MID1IP1	MID1 interacting protein 1	4.87	7.12	-4.79	0	0
212371_at	Hs.12314.0	DESI2	desumoylating isopeptidase 2	5.74	8	-4.78	0	0
200770_s_at	g186916	LAMC1	laminin, gamma 1 (formerly LAMB2)	5.36	7.62	-4.77	0	0
200853_at	g4504254	H2AFZ	H2A histone family, member Z	6.13	8.39	-4.77	0	0
201577_at	g4557796	NME1	NME/NM23 nucleoside diphosphate kinase 1	6.91	9.16	-4.77	0	0
201587_s_at	g4755143	IRAK1	interleukin-1 receptor-associated kinase 1	6.42	8.68	-4.77	0	0
218905_at	g8923495	INTS8	integrator complex subunit 8	5.79	8.04	-4.75	0	0
204159_at	g4502750	CDKN2C	cyclin-dependent kinase inhibitor 2C (p18, inhibits CDK4)	3.72	5.97	-4.74	0	0
207469_s_at	g4505822	PIR	pirin (iron-binding nuclear protein)	4.6	6.85	-4.74	0	0
205048_s_at	g4502934	PSPH	phosphoserine phosphatase	6.31	8.54	-4.71	0	0
204146_at	Hs.24596.0	RAD51AP1	RAD51 associated protein 1	3.12	5.35	-4.7	0	0
219029_at	g11968034	C5orf28	chromosome 5 open reading frame 28	3.99	6.22	-4.69	0	0
208938_at	g13436211	PRCC	papillary renal cell carcinoma (translocation-associated)	4.84	7.06	-4.66	0	0
202223_at	g4504786	STT3A	STT3A, subunit of the oligosaccharyltransferase complex (catalytic)	5.7	7.91	-4.65	0	0
202635_s_at	g4826923	POLR2K	polymerase (RNA) II (DNA directed) polypeptide K, 7.0kDa	6.09	8.3	-4.65	0	0
200910_at	g5174726	CCT3	chaperonin containing TCP1, subunit 3 (gamma); uncharacterized LOC101927137	7.55	9.76	-4.63	0	0
202666_s_at	g4757717	ACTL6A	actin-like 6A	4.35	6.56	-4.63	0	0
217975_at	g10047099	WBP5	WW domain binding protein 5	5.77	7.98	-4.63	0	0
215017_s_at	Hs.239681.1	FNBP1L	formin binding protein 1-like	4.29	6.5	-4.62	0	0
218772_x_at	g8922460	TMEM38B	transmembrane protein 38B	4.41	6.62	-4.62	0	0
218185_s_at	g8922478	ARMC1	armadillo repeat containing 1	4.88	7.09	-4.61	0	0
201275_at	g4503684	FDPS	farnesyl diphosphate synthase	7.65	9.85	-4.6	0	0
212591_at	Hs.17428.2	ARID4B	AT rich interactive domain 4B (RBP1-like); RNA binding motif protein 34	5.85	8.05	-4.6	0	0
219061_s_at	g5174432	LAGE3	L antigen family, member 3	4.85	7.05	-4.59	0	0
208808_s_at	g12654170	HMGB2	high mobility group box 2	6.2	8.39	-4.58	0	0
200943_at	g4826757	HMGN1	high mobility group nucleosome binding domain 1	6.3	8.48	-4.55	0	0
218788_s_at	g12232400	SMYD3	SET and MYND domain containing 3	3.85	6.04	-4.55	0	0
201764_at	g13129025	TMEM106C	transmembrane protein 106C	6.32	8.5	-4.54	0	0
202918_s_at	g4929658	HSPE1-MOB4	HSPE1-MOB4 readthrough; MOB family member 4, phocein	4.69	6.88	-4.54	0	0
204165_at	g4507912	WASF1	WAS protein family, member 1	3.85	6.04	-4.54	0	0
201940_at	Hs.5057.0	CPD	carboxypeptidase D	5.63	7.81	-4.53	0	0
202998_s_at	g4505010	LOXL2	lysyl oxidase-like 2	3.59	5.77	-4.53	0	0
203622_s_at	g10047139	PNO1	partner of NOB1 homolog (S. cerevisiae)	4.2	6.38	-4.52	0	0
209275_s_at	g4102728	CLN3	ceroid-lipofuscinosis, neuronal 3	4.82	6.99	-4.49	0	0
214774_x_at	Hs.110826.3	TOX3	TOX high mobility group box family member 3	4.12	6.28	-4.47	0	0
206074_s_at	g4504432	HMGA1	high mobility group AT-hook 1	4.51	6.67	-4.46	0	0
201772_at	g7706219	AZIN1	antizyme inhibitor 1	5.48	7.64	-4.45	0	0
201841_s_at	g4996892	HSPB1	heat shock 27kDa protein 1	8.53	10.69	-4.45	0	0
213088_s_at	Hs.44131.2	DNAJC9	DnaJ (Hsp40) homolog, subfamily C, member 9	5.59	7.74	-4.45	0	0
202382_s_at	g13027377	GNPDA1	glucosamine-6-phosphate deaminase 1	4.42	6.57	-4.42	0	0
202543_s_at	g13529184	GMFB	glia maturation factor, beta	3.97	6.11	-4.41	0	0
219161_s_at	g10092593	CKLF	chemokine-like factor; CKLF-CMTM1 readthrough	4.85	6.99	-4.41	0	0
55065_at	4876436_RC	MARK4	MAP/microtubule affinity-regulating kinase 4	4.91	7.05	-4.41	0	0
218698_at	g7705723	APIP	APAF1 interacting protein	5.07	7.2	-4.4	0	0
218351_at	g8923457	COMMD8	COMM domain containing 8	5.04	7.17	-4.39	0	0
205053_at	g4506050	PRIM1	primase, DNA, polypeptide 1 (49kDa)	3.84	5.97	-4.37	0	0
209268_at	g9294732	VPS45	vacuolar protein sorting 45 homolog (S. cerevisiae)	5.57	7.7	-4.37	0	0
202870_s_at	g4557436	CDC20	cell division cycle 20	3.29	5.42	-4.36	0	0
203714_s_at	g6006029	TBCE	tubulin folding cofactor E	5.64	7.77	-4.36	0	0
209825_s_at	g12804106	MIR3658	microRNA 3658; uridine-cytidine kinase 2	3.83	5.95	-4.34	0	0
214435_x_at	Hs.288757.0	RALA	v-ral simian leukemia viral oncogene homolog A (ras related)	4.61	6.73	-4.34	0	0
212445_s_at	Hs.12017.1	NEDD4L	neural precursor cell expressed, developmentally down-regulated 4-like, E3 ubiquitin protein ligase	3.61	5.72	-4.33	0	0
213027_at	Hs.288178.0	AK022030	Homo sapiens RNA, has-miR-mizuguchi-9, complete sequence.; TROVE domain family, member 2	5.78	7.89	-4.33	0	0
208051_s_at	g5453845	PAIP1	poly(A) binding protein interacting protein 1	4.82	6.93	-4.31	0	0
208962_s_at	Hs.132898.0	FADS1	fatty acid desaturase 1; microRNA 1908	5.63	7.73	-4.31	0	0
201697_s_at	g4503350	DNMT1	DNA (cytosine-5-)-methyltransferase 1	4.55	6.65	-4.3	0	0
202323_s_at	Hs.6831.0	ACBD3	acyl-CoA binding domain containing 3	4.48	6.58	-4.3	0	0
200638_s_at	g13177678	YWHAZ	tyrosine 3-monooxygenase/tryptophan 5-monooxygenase activation protein, zeta	6.96	9.06	-4.29	0	0
202469_s_at	Hs.64542.0	CPSF6	cleavage and polyadenylation specific factor 6, 68kDa	5.47	7.57	-4.28	0	0
209257_s_at	Hs.24485.0	SMC3	structural maintenance of chromosomes 3	4.5	6.6	-4.28	0	0
201259_s_at	Hs.80919.0	SYPL1	synaptophysin-like 1	5.43	7.53	-4.27	0	0
209306_s_at	Hs.153026.0	SWAP70	SWAP switching B-cell complex 70kDa subunit	4.04	6.14	-4.27	0	0
201725_at	g5174422	CDC123	cell division cycle 123	5.81	7.9	-4.26	0	0
203336_s_at	Hs.173274.1	ITGB1BP1	integrin beta 1 binding protein 1	5.4	7.49	-4.26	0	0
202421_at	Hs.81234.0	IGSF3	immunoglobulin superfamily, member 3	3.88	5.97	-4.25	0	0
209392_at	g537905	ENPP2	ectonucleotide pyrophosphatase/phosphodiesterase 2	7.02	9.1	-4.25	0	0
201795_at	g4504960	LBR	lamin B receptor	7.27	9.36	-4.24	0	0
203008_x_at	g5031582	TXNDC9	thioredoxin domain containing 9	5.51	7.59	-4.24	0	0
204162_at	g5174456	NDC80	NDC80 kinetochore complex component	3.3	5.38	-4.24	0	0
218735_s_at	Hs.142634.0	ZNF544	zinc finger protein 544	5.25	7.34	-4.24	0	0
203064_s_at	g4758599	FOXK2	forkhead box K2	4.22	6.3	-4.23	0	0
203159_at	g7662327	GLS	glutaminase	4.9	6.98	-4.23	0	0
201818_at	g13376233	LPCAT1	lysophosphatidylcholine acyltransferase 1	4.08	6.16	-4.22	0	0
202264_s_at	g5174722	TOMM40	translocase of outer mitochondrial membrane 40 homolog (yeast)	4.68	6.75	-4.2	0	0
204478_s_at	g4506378	RABIF	RAB interacting factor	4.59	6.66	-4.2	0	0
219030_at	g7705589	TPRKB	TP53RK binding protein	5.34	7.41	-4.2	0	0
201202_at	g4505640	PCNA	proliferating cell nuclear antigen	6.8	8.86	-4.19	0	0
201468_s_at	g4505414	NQO1	NAD(P)H dehydrogenase, quinone 1	3.62	5.69	-4.19	0	0
203145_at	g5453631	SPAG5	sperm associated antigen 5	4.6	6.67	-4.19	0	0
201688_s_at	Hs.2384.0	TPD52	tumor protein D52	4.25	6.31	-4.18	0	0
201554_x_at	g4758491	GYG1	glycogenin 1	4.39	6.45	-4.17	0	0
200836_s_at	g4505098	MAP4	microtubule-associated protein 4	4.53	6.59	-4.16	0	0
210243_s_at	g3132897	B4GALT3	UDP-Gal:betaGlcNAc beta 1,4- galactosyltransferase, polypeptide 3	4.57	6.63	-4.16	0	0
212973_at	Hs.79886.0	RPIA	ribose 5-phosphate isomerase A	4.49	6.54	-4.14	0	0
214431_at	Hs.5398.0	GMPS	guanine monphosphate synthase	6.38	8.43	-4.14	0	0
201020_at	g4507950	YWHAH	tyrosine 3-monooxygenase/tryptophan 5-monooxygenase activation protein, eta	5.08	7.13	-4.13	0	0
201201_at	g4503116	CSTB	cystatin B (stefin B)	8.1	10.14	-4.13	0	0
204817_at	g6912453	ESPL1	extra spindle pole bodies homolog 1 (S. cerevisiae)	3.97	6.01	-4.13	0	0
205506_at	g6005943	VIL1	villin 1	4.15	6.2	-4.13	0	0
210538_s_at	g1145290	BIRC3	baculoviral IAP repeat containing 3	4.56	6.61	-4.13	0	0
214033_at	Hs.274260.0	ABCC6	ATP-binding cassette, sub-family C (CFTR/MRP), member 6; ATP-binding cassette, sub-family C, member 6 pseudogene 1 (functional); ATP-binding cassette, sub-family C, member 6 pseudogene 2; multidrug resistance-associated protein 6-like	6.47	8.52	-4.12	0	0
218909_at	g6912635	RPS6KC1	ribosomal protein S6 kinase, 52kDa, polypeptide 1	4.27	6.31	-4.11	0	0
212168_at	Hs.180895.0	RBM12	RNA binding motif protein 12	4.76	6.8	-4.1	0	0
202779_s_at	g7657045	UBE2S	ubiquitin-conjugating enzyme E2S	3.57	5.61	-4.09	0	0
203155_at	g6912651	SETDB1	SET domain, bifurcated 1	4.41	6.45	-4.09	0	0
218681_s_at	g11545742	SDF2L1	stromal cell-derived factor 2-like 1	5.8	7.83	-4.09	0	0
204272_at	g6006017	LGALS4	lectin, galactoside-binding, soluble, 4	7.69	9.72	-4.08	1.49e-09	1.77e-09
209610_s_at	Hs.323878.0	SLC1A4	solute carrier family 1 (glutamate/neutral amino acid transporter), member 4	4.41	6.43	-4.07	0	0
202892_at	g4757947	CDC23	cell division cycle 23	5.01	7.03	-4.06	0	0
209080_x_at	g6840952	GLRX3	glutaredoxin 3	5.07	7.09	-4.06	0	0
218966_at	g9055283	MYO5C	myosin VC	5.4	7.42	-4.06	0	0
205807_s_at	g9910595	TUFT1	tuftelin 1	3.73	5.75	-4.05	0	0
213427_at	Hs.115823.0	RPP40	ribonuclease P/MRP 40kDa subunit	4.89	6.9	-4.04	0	0
217916_s_at	g7705303	FAM49B	family with sequence similarity 49, member B	5.27	7.28	-4.04	0	0
200632_s_at	g5174656	NDRG1	N-myc downstream regulated 1	7.12	9.12	-4.02	0	0
201271_s_at	g8051630	RALY	RALY heterogeneous nuclear ribonucleoprotein	4.72	6.72	-4.02	0	0
203755_at	g5729749	BUB1B	BUB1 mitotic checkpoint serine/threonine kinase B	3.43	5.43	-4.02	0	0
218578_at	g13375677	CDC73	cell division cycle 73	4.03	6.03	-4.02	0	0
219137_s_at	g9910247	MFF	mitochondrial fission factor	5.1	7.11	-4.02	0	0
208821_at	g190246	SNRPB	small nuclear ribonucleoprotein polypeptides B and B1	6.35	8.35	-4.01	0	0
218247_s_at	g7706165	MEX3C	mex-3 RNA binding family member C	4.19	6.19	-4.01	0	0
218423_x_at	g7705396	VPS54	vacuolar protein sorting 54 homolog (S. cerevisiae)	4.86	6.86	-4.01	0	0
218979_at	g13376426	RMI1	RecQ mediated genome instability 1	4.81	6.81	-4.01	0	0
219602_s_at	g13384601	PIEZO2	piezo-type mechanosensitive ion channel component 2	5	7.01	-4.01	0	0
203013_at	g6005783	ECD	ecdysoneless homolog (Drosophila)	5.1	7.1	-4	0	0
219485_s_at	g4506216	PSMD10	proteasome (prosome, macropain) 26S subunit, non-ATPase, 10	5.61	7.61	-4	0	0
201897_s_at	g4502856	CKS1B	CDC28 protein kinase regulatory subunit 1B	6.53	8.53	-3.99	0	0
203316_s_at	g4507128	SNRPE	small nuclear ribonucleoprotein polypeptide E	8.4	10.4	-3.99	0	0
208319_s_at	g5803136	RBM3	RNA binding motif (RNP1, RRM) protein 3	5.96	7.96	-3.99	0	0
204822_at	g4507718	TTK	TTK protein kinase	3.23	5.22	-3.97	0	0
208949_s_at	g12654570	LGALS3	lectin, galactoside-binding, soluble, 3	6.73	8.71	-3.96	0	0
221498_at	Hs.67619.0	SNX27	sorting nexin family member 27	5.09	7.08	-3.96	0	0
218209_s_at	g8922574	RPRD1A	regulation of nuclear pre-mRNA domain containing 1A	4.33	6.31	-3.95	0	0
201584_s_at	g5031658	DDX39A	DEAD (Asp-Glu-Ala-Asp) box polypeptide 39A	6.03	8.01	-3.94	0	0
209044_x_at	g13279088	SF3B4	splicing factor 3b, subunit 4, 49kDa	5.46	7.44	-3.94	0	0
210296_s_at	g13529226	PEX2	peroxisomal biogenesis factor 2	5.41	7.39	-3.94	0	0
33322_i_at	4866611	SFN	stratifin	5.36	7.34	-3.93	0	0
205463_s_at	g4505678	PDGFA	platelet-derived growth factor alpha polypeptide	3.57	5.54	-3.92	0	0
208696_at	g10834761	CCT5	chaperonin containing TCP1, subunit 5 (epsilon)	6.83	8.8	-3.92	0	0
209421_at	g432997	MSH2	mutS homolog 2	3.5	5.47	-3.92	0	0
202983_at	Hs.3068.0	HLTF	helicase-like transcription factor	6.13	8.1	-3.91	0	0
205548_s_at	g5802989	BTG3	BTG family, member 3	4.02	5.99	-3.91	0	0
212872_s_at	Hs.93796.1	MED20	mediator complex subunit 20	4.19	6.15	-3.9	0	0
218229_s_at	g8923835	POGK	pogo transposable element with KRAB domain	5.77	7.73	-3.9	0	0
201472_at	g9257253	VBP1	von Hippel-Lindau binding protein 1	6.62	8.58	-3.89	0	0
203075_at	Hs.82483.0	SMAD2	SMAD family member 2	4.33	6.29	-3.89	0	0
204331_s_at	g11056055	MRPS12	mitochondrial ribosomal protein S12	5.46	7.41	-3.89	0	0
219148_at	g8923876	PBK	PDZ binding kinase	3.12	5.08	-3.89	0	0
221514_at	g12654624	UTP14A	UTP14, U3 small nucleolar ribonucleoprotein, homolog A (yeast)	4.11	6.07	-3.89	0	0
201266_at	g4507746	TXNRD1	thioredoxin reductase 1	7.18	9.14	-3.88	0	0
202720_at	g7661665	TES	testis derived transcript (3 LIM domains)	5.12	7.07	-3.87	0	0
202730_s_at	g7657448	MIR4680	microRNA 4680; programmed cell death 4 (neoplastic transformation inhibitor)	3.9	5.85	-3.87	0	0
208836_at	g1522634	ATP1B3	ATPase, Na+/K+ transporting, beta 3 polypeptide	6.09	8.04	-3.87	0	0
218638_s_at	g6912681	LOC100130872	uncharacterized LOC100130872; spondin 2, extracellular matrix protein	7.32	9.27	-3.87	0	0
203693_s_at	g12669913	E2F3	E2F transcription factor 3	4.32	6.27	-3.86	0	0
203800_s_at	Hs.247324.0	MRPS14	mitochondrial ribosomal protein S14	6.11	8.07	-3.86	0	0
204849_at	g5730082	TCFL5	transcription factor-like 5 (basic helix-loop-helix)	4.29	6.24	-3.86	0	0
218257_s_at	g9910279	UGGT1	UDP-glucose glycoprotein glucosyltransferase 1	4.37	6.32	-3.86	0	0
218640_s_at	g13375826	PLEKHF2	pleckstrin homology domain containing, family F (with FYVE domain) member 2	4.85	6.8	-3.86	0	0
222029_x_at	Hs.205736.1	MIR6834	microRNA 6834; prefoldin subunit 6	4.33	6.28	-3.86	0	0
209093_s_at	g183021	GBA	glucosidase, beta, acid; glucosidase, beta, acid pseudogene 1	4.18	6.12	-3.84	0	0
218049_s_at	g7662495	MRPL13	mitochondrial ribosomal protein L13	6.06	8	-3.84	0	0
219479_at	g13129085	KDELC1	KDEL (Lys-Asp-Glu-Leu) containing 1	3.92	5.86	-3.84	0	0
203721_s_at	g7705764	UTP18	UTP18 small subunit (SSU) processome component homolog (yeast)	5.9	7.84	-3.83	0	0
206441_s_at	g8923422	COMMD4	COMM domain containing 4	5.61	7.55	-3.83	0	0
212160_at	Hs.85951.0	XPOT	exportin, tRNA	6.39	8.32	-3.83	0	0
219295_s_at	g7019482	PCOLCE2	procollagen C-endopeptidase enhancer 2	4.99	6.93	-3.83	0	0
221677_s_at	g8118230	DONSON	downstream neighbor of SON	4.31	6.24	-3.83	0	0
213654_at	Hs.26782.0	TAF5L	TAF5-like RNA polymerase II, p300/CBP-associated factor (PCAF)-associated factor, 65kDa	4.28	6.21	-3.82	0	0
218252_at	g8922641	CKAP2	cytoskeleton associated protein 2	3.52	5.46	-3.82	0	0
219119_at	g7706424	LSM8	LSM8 homolog, U6 small nuclear RNA associated (S. cerevisiae)	5.17	7.1	-3.82	0	0
201478_s_at	g2737893	DKC1	dyskeratosis congenita 1, dyskerin; microRNA 664b; small nucleolar RNA, H/ACA box 56	4.88	6.81	-3.81	0	0
201667_at	g4755136	GJA1	gap junction protein, alpha 1, 43kDa	4.56	6.49	-3.81	0	0
202381_at	g4501914	ADAM9	ADAM metallopeptidase domain 9	5.31	7.24	-3.81	0	0
203138_at	g4504340	HAT1	histone acetyltransferase 1	5.63	7.55	-3.81	0	0
213097_s_at	Hs.82254.0	DNAJC2	DnaJ (Hsp40) homolog, subfamily C, member 2	6.26	8.19	-3.81	0	0
202306_at	g4505946	POLR2G	polymerase (RNA) II (DNA directed) polypeptide G	6.08	8.01	-3.8	0	0
203739_at	g5730123	ZNF217	zinc finger protein 217	5.4	7.33	-3.8	0	0
206052_s_at	g5729861	SLBP	stem-loop binding protein	6	7.92	-3.8	0	0
213608_s_at	Hs.20225.3	SRRD	SRR1 domain containing	4.31	6.24	-3.8	0	0
217978_s_at	g8923743	UBE2Q1	ubiquitin-conjugating enzyme E2Q family member 1	7.56	9.48	-3.8	0	0
202126_at	Hs.198891.0	PRPF4B	pre-mRNA processing factor 4B	5.65	7.58	-3.79	0	0
204615_x_at	g4758583	IDI1	isopentenyl-diphosphate delta isomerase 1	7.53	9.45	-3.79	0	0
209406_at	g4322819	BAG2	BCL2-associated athanogene 2	4.11	6.03	-3.79	0	0
222116_s_at	Hs.91973.1	TBC1D16	TBC1 domain family, member 16	4.17	6.1	-3.79	0	0
200652_at	g6552341	SSR2	signal sequence receptor, beta (translocon-associated protein beta)	7.34	9.26	-3.78	0	0
212530_at	Hs.24119.0	NEK7	NIMA-related kinase 7	6.5	8.42	-3.78	0	0
201027_s_at	g7706231	EIF5B	eukaryotic translation initiation factor 5B	4.96	6.87	-3.77	0	0
205573_s_at	g7706714	SNX7	sorting nexin 7	4.75	6.66	-3.76	0	0
218308_at	g5454101	TACC3	transforming, acidic coiled-coil containing protein 3	3.79	5.7	-3.76	0	0
201585_s_at	Hs.180610.0	SFPQ	splicing factor proline/glutamine-rich	5.12	7.03	-3.74	0	0
204017_at	g8051612	KDELR3	KDEL (Lys-Asp-Glu-Leu) endoplasmic reticulum protein retention receptor 3	4.75	6.65	-3.74	0	0
211623_s_at	g181154	FBL	fibrillarin	7.05	8.95	-3.74	0	0
221736_at	Hs.25431.0	RALGAPB	Ral GTPase activating protein, beta subunit (non-catalytic)	4.92	6.82	-3.74	0	0
202557_at	Hs.288799.0	HSPA13	heat shock protein 70kDa family, member 13	4.48	6.38	-3.73	0	0
208875_s_at	Hs.284275.0	PAK2	p21 protein (Cdc42/Rac)-activated kinase 2	4.42	6.31	-3.73	0	0
212688_at	Hs.239818.0	PIK3CB	phosphatidylinositol-4,5-bisphosphate 3-kinase, catalytic subunit beta	5.57	7.47	-3.73	0	0
218984_at	g9506680	PUS7	pseudouridylate synthase 7 (putative)	4.46	6.35	-3.73	0	0
219212_at	g10047093	HSPA14	heat shock 70kDa protein 14	4.62	6.52	-3.73	0	0
200722_s_at	Hs.278672.0	CAPRIN1	cell cycle associated protein 1	4.48	6.38	-3.72	0	0
206571_s_at	g4758523	MAP4K4	mitogen-activated protein kinase kinase kinase kinase 4	5.1	6.99	-3.72	0	0
202602_s_at	g7657636	HTATSF1	HIV-1 Tat specific factor 1	5.35	7.24	-3.71	0	0
204351_at	g5174662	S100P	S100 calcium binding protein P	3.37	5.26	-3.71	0	0
206116_s_at	g4507646	TPM1	tropomyosin 1 (alpha)	5.42	7.31	-3.71	0	0
209609_s_at	g13325435	MRPL9	mitochondrial ribosomal protein L9	7.17	9.06	-3.71	0	0
218853_s_at	g9506542	MOSPD1	motile sperm domain containing 1	4.36	6.25	-3.71	0	0
219275_at	g4759223	PDCD5	programmed cell death 5	4.81	6.7	-3.7	0	0
202149_at	Hs.80261.0	NEDD9	neural precursor cell expressed, developmentally down-regulated 9	5.12	7.01	-3.69	0	0
209135_at	g11878115	ASPH	aspartate beta-hydroxylase	5.95	7.83	-3.69	0	0
209781_s_at	g3273831	KHDRBS3	KH domain containing, RNA binding, signal transduction associated 3	4.14	6.02	-3.69	0	0
212055_at	Hs.22981.0	TPGS2	tubulin polyglutamylase complex subunit 2	5.33	7.21	-3.69	0	0
212984_at	Hs.80285.0	ATF2	activating transcription factor 2	4.66	6.55	-3.69	0	0
213712_at	Hs.30504.0	ELOVL2	ELOVL fatty acid elongase 2	6.48	8.36	-3.69	0	0
217919_s_at	Hs.112110.0	MRPL42	mitochondrial ribosomal protein L42	5.16	7.05	-3.69	0	0
202168_at	g4507350	AK6	adenylate kinase 6; TAF9 RNA polymerase II, TATA box binding protein (TBP)-associated factor, 32kDa	6.63	8.51	-3.68	0	0
203073_at	g6678675	COG2	component of oligomeric golgi complex 2	4.26	6.14	-3.68	0	0
203738_at	Hs.151046.0	C5orf22	chromosome 5 open reading frame 22	5.77	7.65	-3.68	0	0
210720_s_at	g10798740	NECAB3	N-terminal EF-hand calcium binding protein 3	4.16	6.04	-3.68	0	0
218757_s_at	g12711673	UPF3B	UPF3 regulator of nonsense transcripts homolog B (yeast)	4.3	6.18	-3.68	0	0
218988_at	g8922084	SLC35E3	solute carrier family 35, member E3	5.02	6.9	-3.68	0	0
202935_s_at	Hs.2316.0	SOX9	SRY (sex determining region Y)-box 9	4.67	6.54	-3.67	0	0
203196_at	Hs.139336.0	ABCC4	ATP-binding cassette, sub-family C (CFTR/MRP), member 4	3.71	5.58	-3.67	0	0
209070_s_at	Hs.24950.0	RGS5	regulator of G-protein signaling 5	5.05	6.93	-3.67	0	0
221522_at	g12053080	ANKRD27	ankyrin repeat domain 27 (VPS9 domain)	4.97	6.85	-3.67	0	0
218708_at	g7019470	NXT1	nuclear transport factor 2-like export factor 1	4.19	6.06	-3.66	0	0
200882_s_at	g5292160	PSMD4	proteasome (prosome, macropain) 26S subunit, non-ATPase, 4	7.82	9.69	-3.65	0	0
202633_at	g5902137	TOPBP1	topoisomerase (DNA) II binding protein 1	5.47	7.34	-3.65	0	0
208682_s_at	g4732088	MAGED2	melanoma antigen family D, 2	4.53	6.4	-3.65	0	0
209925_at	g1322281	OCLN	occludin	3.87	5.74	-3.65	0	0
217771_at	g7706084	GOLM1	golgi membrane protein 1	5.35	7.22	-3.65	0	0
218723_s_at	g7662650	RGCC	regulator of cell cycle	3.77	5.63	-3.65	0	0
201090_x_at	g5174476	TUBA1B	tubulin, alpha 1b	8.9	10.76	-3.64	0	0
201252_at	g5729990	PSMC4	proteasome (prosome, macropain) 26S subunit, ATPase, 4	6.63	8.49	-3.64	0	0
201669_s_at	g11125771	MARCKS	myristoylated alanine-rich protein kinase C substrate	6.85	8.71	-3.64	0	0
203302_at	g4503268	DCK	deoxycytidine kinase	4.1	5.96	-3.64	0	0
208021_s_at	g4506484	RFC1	replication factor C (activator 1) 1, 145kDa	5.36	7.23	-3.64	0	0
212815_at	Hs.48295.0	ASCC3	activating signal cointegrator 1 complex subunit 3	5.44	7.31	-3.64	0	0
218269_at	g7106396	DROSHA	drosha, ribonuclease type III	5.5	7.36	-3.64	0	0
221485_at	Hs.107526.0	B4GALT5	UDP-Gal:betaGlcNAc beta 1,4- galactosyltransferase, polypeptide 5	5.45	7.31	-3.64	0	0
205733_at	g4557364	BLM	Bloom syndrome, RecQ helicase-like	3.37	5.23	-3.63	0	0
218829_s_at	g8923329	CHD7	chromodomain helicase DNA binding protein 7	4.18	6.04	-3.63	0	0
208822_s_at	g603763	DAP3	death associated protein 3	7.01	8.86	-3.62	0	0
201381_x_at	g3063652	CACYBP	calcyclin binding protein	7.05	8.9	-3.61	0	0
202144_s_at	g4557268	ADSL	adenylosuccinate lyase	6.61	8.47	-3.61	0	0
202878_s_at	g11496985	CD93	CD93 molecule	4.94	6.79	-3.61	0	0
203594_at	g4506588	RTCA	RNA 3'-terminal phosphate cyclase	5.3	7.15	-3.61	0	0
208921_s_at	g459835	SRI	sorcin	6.2	8.05	-3.61	0	0
204695_at	Hs.1634.0	CDC25A	cell division cycle 25A	3.53	5.37	-3.6	0	0
208795_s_at	g1255616	MCM7	minichromosome maintenance complex component 7	4.99	6.84	-3.6	0	0
218361_at	g8922588	GOLPH3L	golgi phosphoprotein 3-like	5.67	7.51	-3.6	0	0
203046_s_at	g4507506	TIMELESS	timeless circadian clock	3.93	5.77	-3.59	0	0
209087_x_at	g4336423	MCAM	melanoma cell adhesion molecule	4.36	6.2	-3.59	0	0
212825_at	Hs.173854.0	PAXIP1	PAX interacting (with transcription-activation domain) protein 1	4.43	6.27	-3.59	0	0
212832_s_at	Hs.76989.0	CKAP5	cytoskeleton associated protein 5	4.42	6.26	-3.59	0	0
201657_at	Hs.242894.0	ARL1	ADP-ribosylation factor-like 1	4.23	6.07	-3.58	0	0
204866_at	g7662005	JADE3	jade family PHD finger 3	4.83	6.67	-3.58	0	0
215084_s_at	Hs.40094.1	LRRC42	leucine rich repeat containing 42	4.27	6.11	-3.58	0	0
217750_s_at	g12751494	UBE2Z	ubiquitin-conjugating enzyme E2Z	5.15	6.99	-3.58	0	0
217851_s_at	g7705609	SLMO2	slowmo homolog 2 (Drosophila)	5.76	7.6	-3.58	0	0
218172_s_at	g8924181	DERL1	derlin 1	5.33	7.17	-3.58	0	0
218672_at	g13128997	SCNM1	sodium channel modifier 1; TNFAIP8L2-SCNM1 readthrough	5.4	7.24	-3.58	0	0
201594_s_at	g4826933	PPP4R1	protein phosphatase 4, regulatory subunit 1	6.05	7.89	-3.57	0	0
201629_s_at	Hs.75393.0	ACP1	acid phosphatase 1, soluble	4.41	6.25	-3.57	0	0
218187_s_at	g12751496	C8orf33	chromosome 8 open reading frame 33	4.62	6.45	-3.57	0	0
203544_s_at	g4507248	STAM	signal transducing adaptor molecule (SH3 domain and ITAM motif) 1	3.92	5.76	-3.56	0	0
219129_s_at	g13375861	SAP30L	SAP30-like	4.38	6.22	-3.56	0	0
204537_s_at	g12707559	GABRE	gamma-aminobutyric acid (GABA) A receptor, epsilon; microRNA 224; microRNA 452	3.99	5.82	-3.55	0	0
209572_s_at	g3420789	EED	embryonic ectoderm development	5.13	6.95	-3.55	0	0
216237_s_at	Hs.77171.1	MCM5	minichromosome maintenance complex component 5	4.76	6.58	-3.55	0	0
219060_at	g8922280	WDYHV1	WDYHV motif containing 1	3.97	5.8	-3.55	0	0
203732_at	g7706430	TRIP4	thyroid hormone receptor interactor 4	4.51	6.34	-3.54	0	0
204373_s_at	g7662155	CEP350	centrosomal protein 350kDa	5.04	6.86	-3.54	0	0
201116_s_at	Hs.75360.0	CPE	carboxypeptidase E	5.36	7.18	-3.53	0	0
211928_at	Hs.7720.3	DYNC1H1	dynein, cytoplasmic 1, heavy chain 1	6.3	8.12	-3.53	0	0
202193_at	g8051619	LIMK2	LIM domain kinase 2	3.62	5.44	-3.52	0	0
202754_at	g7661873	R3HDM1	R3H domain containing 1	5.24	7.06	-3.52	0	0
204244_s_at	g5729733	DBF4	DBF4 zinc finger	3.74	5.56	-3.52	0	0
206316_s_at	g7661959	KNTC1	kinetochore associated 1	3.65	5.46	-3.52	0	0
212621_at	Hs.14912.0	TMEM194A	transmembrane protein 194A	3.99	5.81	-3.52	0	0
218543_s_at	g12232412	PARP12	poly (ADP-ribose) polymerase family, member 12	5.59	7.41	-3.52	0	0
219640_at	g7656980	CLDN15	claudin 15	5.26	7.07	-3.52	0	0
201773_at	g12229216	ADNP	activity-dependent neuroprotector homeobox	5.79	7.6	-3.51	0	0
217778_at	g7657700	SLC39A1	solute carrier family 39 (zinc transporter), member 1	4.48	6.29	-3.51	0	0
218561_s_at	g9966892	LYRM4	LYR motif containing 4	4.54	6.35	-3.51	0	0
219015_s_at	g8923933	ALG13	ALG13, UDP-N-acetylglucosaminyltransferase subunit	4.81	6.62	-3.51	0	0
202289_s_at	g11119413	TACC2	transforming, acidic coiled-coil containing protein 2	4.9	6.7	-3.5	0	0
201179_s_at	g183183	GNAI3	guanine nucleotide binding protein (G protein), alpha inhibiting activity polypeptide 3	4.93	6.74	-3.49	0	0
203774_at	g4557764	MTR	5-methyltetrahydrofolate-homocysteine methyltransferase	5.02	6.83	-3.49	0	0
209382_at	g2228747	POLR3C	polymerase (RNA) III (DNA directed) polypeptide C (62kD)	4.42	6.22	-3.49	0	0
210438_x_at	g387656	TROVE2	TROVE domain family, member 2	6.57	8.37	-3.49	0	0
202579_x_at	g10835239	HMGN4	high mobility group nucleosomal binding domain 4	6.2	8	-3.48	0	0
212467_at	Hs.12707.0	DNAJC13	DnaJ (Hsp40) homolog, subfamily C, member 13	4.69	6.49	-3.48	0	0
219293_s_at	g9558756	OLA1	Obg-like ATPase 1	7.83	9.63	-3.48	0	0
203105_s_at	g6996004	DNM1L	dynamin 1-like	4.15	5.95	-3.47	0	0
217791_s_at	g4506348	ALDH18A1	aldehyde dehydrogenase 18 family, member A1	4.77	6.57	-3.47	0	0
217901_at	Hs.2631.0	DSG2	desmoglein 2	6.01	7.8	-3.47	0	0
218046_s_at	g7705625	MRPS16	mitochondrial ribosomal protein S16	5.88	7.67	-3.47	0	0
219053_s_at	g8923694	VPS37C	vacuolar protein sorting 37 homolog C (S. cerevisiae)	5.16	6.96	-3.47	0	0
202786_at	g7019542	STK39	serine threonine kinase 39	3.54	5.33	-3.46	0	0
209015_s_at	g12803262	DNAJB6	DnaJ (Hsp40) homolog, subfamily B, member 6	5.4	7.2	-3.46	0	0
218556_at	g7661819	ORMDL2	ORMDL sphingolipid biosynthesis regulator 2	6.48	8.27	-3.46	0	0
201946_s_at	Hs.6456.0	CCT2	chaperonin containing TCP1, subunit 2 (beta)	5.88	7.67	-3.45	0	0
202736_s_at	Hs.76719.0	LSM4	LSM4 homolog, U6 small nuclear RNA associated (S. cerevisiae)	5.98	7.77	-3.45	0	0
218768_at	g9966880	NUP107	nucleoporin 107kDa	5.78	7.56	-3.45	0	0
202868_s_at	g5729985	POP4	processing of precursor 4, ribonuclease P/MRP subunit (S. cerevisiae)	6.27	8.05	-3.44	0	0
213310_at	Hs.324504.1	AGO2	argonaute RISC catalytic component 2; cancer susceptibility candidate 7 (non-protein coding); Homo sapiens cDNA FLJ38845 fis, clone MESAN2003709.	3.48	5.26	-3.44	0	0
214830_at	Hs.71168.0	SLC38A6	solute carrier family 38, member 6	3.35	5.13	-3.44	0	0
218237_s_at	g13492978	SLC38A1	solute carrier family 38, member 1	4.8	6.58	-3.44	0	0
218296_x_at	g8922469	MSTO1	misato 1, mitochondrial distribution and morphology regulator; misato family member 2, pseudogene	4.15	5.93	-3.44	0	0
201579_at	g4885228	FAT1	FAT atypical cadherin 1	6.99	8.77	-3.43	0	0
209586_s_at	g12655791	PRUNE	prune exopolyphosphatase	5.54	7.32	-3.43	0	0
207406_at	g13787185	CYP7A1	cytochrome P450, family 7, subfamily A, polypeptide 1	4.56	6.34	-3.43	2.56e-14	3.32e-14
203636_at	Hs.27695.0	MID1	midline 1	4.56	6.34	-3.42	0	0
203675_at	g4826869	NUCB2	nucleobindin 2	6.39	8.16	-3.42	0	0
219299_at	g8923675	TRMT12	tRNA methyltransferase 12 homolog (S. cerevisiae)	4.33	6.11	-3.42	0	0
219404_at	g13375671	EPS8L3	EPS8-like 3	3.78	5.56	-3.42	0	0
200872_at	g4506760	S100A10	S100 calcium binding protein A10	8.98	10.75	-3.41	0	0
203016_s_at	Hs.22587.0	SSX2IP	synovial sarcoma, X breakpoint 2 interacting protein	4.33	6.1	-3.41	0	0
204203_at	g4502768	CEBPG	CCAAT/enhancer binding protein (C/EBP), gamma	5.59	7.36	-3.41	0	0
214005_at	Hs.77719.1	GGCX	gamma-glutamyl carboxylase	4.44	6.22	-3.41	0	0
219675_s_at	g13376625	UXS1	UDP-glucuronate decarboxylase 1	5.15	6.92	-3.41	0	0
221931_s_at	Hs.301048.1	SEH1L	SEH1-like (S. cerevisiae)	5.29	7.06	-3.41	0	0
208659_at	g4426566	CLIC1	chloride intracellular channel 1	7.21	8.97	-3.4	0	0
212268_at	Hs.183583.0	SERPINB1	serpin peptidase inhibitor, clade B (ovalbumin), member 1	4.96	6.73	-3.4	0	0
218094_s_at	g8923782	DBNDD2	dysbindin (dystrobrevin binding protein 1) domain containing 2; Sys1 golgi trafficking protein; SYS1-DBNDD2 readthrough (NMD candidate)	4.55	6.32	-3.4	0	0
201238_s_at	g13529130	CAPZA2	capping protein (actin filament) muscle Z-line, alpha 2	6.97	8.73	-3.39	0	0
201516_at	g4507208	SRM	spermidine synthase	5.35	7.11	-3.39	0	0
203109_at	g4507790	UBE2M	ubiquitin-conjugating enzyme E2M	4.77	6.53	-3.39	0	0
203584_at	g7661909	EMC2	ER membrane protein complex subunit 2	6.04	7.8	-3.39	0	0
209567_at	g12804750	RRS1	RRS1 ribosome biogenesis regulator homolog (S. cerevisiae)	5.27	7.03	-3.39	0	0
204194_at	g4502352	BACH1	BTB and CNC homology 1, basic leucine zipper transcription factor 1	4.81	6.57	-3.38	0	0
218117_at	g7657507	RBX1	ring-box 1, E3 ubiquitin protein ligase	6.81	8.57	-3.38	0	0
218755_at	g5032012	KIF20A	kinesin family member 20A	3.21	4.97	-3.38	0	0
219117_s_at	g7706130	FKBP11	FK506 binding protein 11, 19 kDa	7.23	8.99	-3.38	0	0
219732_at	g8923280	LPPR1	lipid phosphate phosphatase-related protein type 1	4.56	6.31	-3.38	0	0
200658_s_at	Hs.75323.0	PHB	prohibitin	5.71	7.46	-3.37	0	0
201138_s_at	Hs.83715.0	SSB	Sjogren syndrome antigen B (autoantigen La)	5.43	7.18	-3.37	0	0
201405_s_at	g5803095	COPS6	COP9 signalosome subunit 6	6.24	8	-3.37	0	0
202321_at	Hs.55498.0	GGPS1	geranylgeranyl diphosphate synthase 1	3.63	5.38	-3.37	0	0
202706_s_at	g2081619	UMPS	uridine monophosphate synthetase	5.01	6.76	-3.37	0	0
202769_at	Hs.79069.0	CCNG2	cyclin G2	5.25	7	-3.37	0	0
202967_at	g4504172	GSTA4	glutathione S-transferase alpha 4	6.29	8.04	-3.37	0	0
203764_at	g7661851	DLGAP5	discs, large (Drosophila) homolog-associated protein 5	3.21	4.96	-3.37	0	0
218842_at	g13375808	RPAP3	RNA polymerase II associated protein 3	3.89	5.65	-3.37	0	0
200916_at	g4507356	TAGLN2	transgelin 2	7.24	8.99	-3.36	0	0
208837_at	g12652570	TMED3	transmembrane emp24 protein transport domain containing 3	3.94	5.69	-3.36	0	0
209679_s_at	g13097236	SMAGP	small cell adhesion glycoprotein	4.11	5.86	-3.36	0	0
212295_s_at	Hs.14846.0	SLC7A1	solute carrier family 7 (cationic amino acid transporter, y+ system), member 1	3.75	5.5	-3.36	0	0
212765_at	Hs.23585.0	CAMSAP2	calmodulin regulated spectrin-associated protein family, member 2	5.28	7.03	-3.36	0	0
213975_s_at	Hs.277431.0	LYZ	lysozyme	8.43	10.18	-3.36	0	0
218605_at	g11641288	TFB2M	transcription factor B2, mitochondrial	6.51	8.26	-3.36	0	0
221540_x_at	g5531808	GTF2H2	general transcription factor IIH, polypeptide 2, 44kDa; general transcription factor IIH, polypeptide 2B (pseudogene); GTF2H2 family member C; GTF2H2 family member C, copy 2	5.64	7.39	-3.36	0	0
202246_s_at	g4502734	CDK4	cyclin-dependent kinase 4	6.22	7.96	-3.35	0	0
202911_at	g4504190	MSH6	mutS homolog 6	6.64	8.39	-3.35	0	0
202946_s_at	g7662401	BTBD3	BTB (POZ) domain containing 3	4.78	6.52	-3.35	0	0
203521_s_at	g7657183	ZNF318	zinc finger protein 318	4.09	5.84	-3.35	0	0
204589_at	g7662169	NUAK1	NUAK family, SNF1-like kinase, 1	6.17	7.92	-3.35	0	0
207332_s_at	g4507456	TFRC	transferrin receptor	7.28	9.03	-3.35	0	0
218069_at	g13129099	DCTPP1	dCTP pyrophosphatase 1	5.35	7.09	-3.35	0	0
218355_at	g7305204	KIF4A	kinesin family member 4A	3.38	5.13	-3.35	0	0
221561_at	g4878021	SOAT1	sterol O-acyltransferase 1	3.92	5.67	-3.35	0	0
202095_s_at	g4502144	BIRC5	baculoviral IAP repeat containing 5	3.52	5.26	-3.34	0	0
202154_x_at	g5174736	TUBB3	tubulin, beta 3 class III	6.29	8.03	-3.34	0	0
204788_s_at	g4506000	PPOX	protoporphyrinogen oxidase	4.82	6.56	-3.34	0	0
205054_at	g8400716	NEB	nebulin	3.79	5.53	-3.34	0	0
212563_at	Hs.30736.0	BOP1	block of proliferation 1; microRNA 7112	3.93	5.67	-3.34	0	0
202642_s_at	g4507690	TRRAP	transformation/transcription domain-associated protein	4.57	6.31	-3.33	0	0
203743_s_at	g4507422	TDG	thymine-DNA glycosylase	5.79	7.53	-3.33	0	0
211989_at	Hs.332848.0	SMARCE1	SWI/SNF related, matrix associated, actin dependent regulator of chromatin, subfamily e, member 1	6.42	8.15	-3.33	0	0
212922_s_at	Hs.66170.1	SMYD2	SET and MYND domain containing 2	7.54	9.27	-3.33	0	0
221570_s_at	g9295179	METTL5	methyltransferase like 5	6.89	8.63	-3.33	0	0
200875_s_at	g5453793	MIR1292	microRNA 1292; NOP56 ribonucleoprotein; small nucleolar RNA, C/D box 110; small nucleolar RNA, C/D box 57; small nucleolar RNA, C/D box 86	6.71	8.45	-3.32	0	0
201980_s_at	g10800408	RSU1	Ras suppressor protein 1	5.44	7.17	-3.32	0	0
203856_at	g4507902	VRK1	vaccinia related kinase 1	4.04	5.77	-3.32	0	0
206550_s_at	g4758843	NUP155	nucleoporin 155kDa	3.74	5.47	-3.32	0	0
206734_at	g4504806	JRKL	JRK-like	3.85	5.58	-3.32	0	0
207668_x_at	g5031972	PDIA6	protein disulfide isomerase family A, member 6	7.92	9.65	-3.32	0	0
208343_s_at	g5002241	NR5A2	nuclear receptor subfamily 5, group A, member 2	3.76	5.49	-3.32	0	0
209027_s_at	Hs.24752.2	ABI1	abl-interactor 1	4.85	6.58	-3.32	0	0
218184_at	g12383052	TULP4	tubby like protein 4	5.09	6.83	-3.32	0	0
218549_s_at	g7705802	RMDN1	regulator of microtubule dynamics 1	6.1	7.83	-3.32	0	0
200764_s_at	Hs.178452.0	CTNNA1	catenin (cadherin-associated protein), alpha 1, 102kDa	5.96	7.69	-3.31	0	0
200821_at	g7669502	LAMP2	lysosomal-associated membrane protein 2	6.57	8.3	-3.31	0	0
207396_s_at	g5031952	ALG3	ALG3, alpha-1,3- mannosyltransferase	5.26	6.99	-3.31	0	0
211297_s_at	g348242	CDK7	cyclin-dependent kinase 7	4.45	6.18	-3.31	0	0
212141_at	Hs.154443.0	MCM4	minichromosome maintenance complex component 4	4.19	5.92	-3.31	0	0
217286_s_at	Hs.240615.3	NDRG3	NDRG family member 3	5.66	7.39	-3.31	0	0
218434_s_at	g12965198	AACS	acetoacetyl-CoA synthetase	4.19	5.92	-3.31	0	0
201699_at	g4506214	PSMC6	proteasome (prosome, macropain) 26S subunit, ATPase, 6	7.13	8.85	-3.3	0	0
202020_s_at	g5174444	LANCL1	LanC lantibiotic synthetase component C-like 1 (bacterial)	6.55	8.27	-3.3	0	0
202396_at	g5729753	TCERG1	transcription elongation regulator 1	6.26	7.98	-3.3	0	0
202926_at	g7706239	NBAS	neuroblastoma amplified sequence	4.57	6.29	-3.3	0	0
203209_at	g12804840	RFC5	replication factor C (activator 1) 5, 36.5kDa	4.38	6.11	-3.3	0	0
205922_at	g4759313	VNN2	vanin 2	4.02	5.74	-3.3	0	0
208684_at	g1638873	COPA	coatomer protein complex, subunit alpha	7.48	9.2	-3.3	0	0
212539_at	Hs.14570.0	CHD1L	chromodomain helicase DNA binding protein 1-like	7.4	9.13	-3.3	0	0
220367_s_at	g13375706	SAP130	Sin3A-associated protein, 130kDa	4.19	5.91	-3.3	0	0
200049_at	g5901961	KAT7	K(lysine) acetyltransferase 7	4.79	6.51	-3.29	0	0
200737_at	g4505762	PGK1	phosphoglycerate kinase 1	5.55	7.27	-3.29	0	0
204391_x_at	g7706233	TRIM24	tripartite motif containing 24	6.64	8.36	-3.29	0	0
218915_at	g9994194	NF2	neurofibromin 2 (merlin)	4.58	6.3	-3.29	0	0
219228_at	g10092612	ZNF331	zinc finger protein 331	4.74	6.46	-3.29	0	0
219649_at	g7019324	ALG6	ALG6, alpha-1,3-glucosyltransferase	5	6.72	-3.29	0	0
201141_at	g4505404	GPNMB	glycoprotein (transmembrane) nmb	6.68	8.4	-3.28	0	0
202041_s_at	g7262377	FIBP	fibroblast growth factor (acidic) intracellular binding protein	5.62	7.33	-3.28	0	0
202758_s_at	g4506498	RFXANK	regulatory factor X-associated ankyrin-containing protein	4.31	6.02	-3.28	0	0
203780_at	g9392652	MPZL2	myelin protein zero-like 2	4.58	6.29	-3.28	0	0
206976_s_at	g5729878	HSPH1	heat shock 105kDa/110kDa protein 1	6.71	8.42	-3.28	0	0
218968_s_at	g8922626	ZFP64	ZFP64 zinc finger protein	4.85	6.56	-3.28	0	0
202475_at	g5453781	TMEM147	transmembrane protein 147	7.03	8.74	-3.27	0	0
202647_s_at	g6006027	NRAS	neuroblastoma RAS viral (v-ras) oncogene homolog	3.92	5.63	-3.27	0	0
205229_s_at	Hs.21016.0	COCH	cochlin	3.55	5.26	-3.27	0	0
214075_at	Hs.109494.1	NENF	neudesin neurotrophic factor	4.46	6.17	-3.27	0	0
218135_at	g7706104	ERGIC2	ERGIC and golgi 2	6.03	7.74	-3.27	0	0
218238_at	g6912531	GTPBP4	GTP binding protein 4	4.2	5.91	-3.27	0	0
200841_s_at	Hs.55921.0	EPRS	glutamyl-prolyl-tRNA synthetase	3.75	5.46	-3.26	0	0
201804_x_at	g4502848	TBCB	tubulin folding cofactor B	6.08	7.78	-3.26	0	0
204160_s_at	Hs.54037.0	ENPP4	ectonucleotide pyrophosphatase/phosphodiesterase 4 (putative)	3.93	5.64	-3.26	0	0
204900_x_at	g4506782	SAP30	Sin3A-associated protein, 30kDa	4.42	6.13	-3.26	0	0
208828_at	g13278800	POLE3	polymerase (DNA directed), epsilon 3, accessory subunit	4.69	6.39	-3.26	0	0
214061_at	Hs.95631.0	TBC1D31	TBC1 domain family, member 31	3.5	5.2	-3.26	0	0
218291_at	g7661727	LAMTOR2	late endosomal/lysosomal adaptor, MAPK and MTOR activator 2	6.02	7.73	-3.26	0	0
218684_at	g8922441	LRRC8D	leucine rich repeat containing 8 family, member D	6.15	7.86	-3.26	0	0
218839_at	g6912411	HEY1	hes-related family bHLH transcription factor with YRPW motif 1	3.97	5.68	-3.26	0	0
219125_s_at	g10047123	SLC50A1	solute carrier family 50 (sugar efflux transporter), member 1	5.76	7.46	-3.26	0	0
221645_s_at	g341790	ZNF83	zinc finger protein 83	4.54	6.25	-3.26	0	0
201756_at	g4506584	RPA2	replication protein A2, 32kDa	5	6.7	-3.25	0	0
203960_s_at	g7706382	HSPB11	heat shock protein family B (small), member 11	4.6	6.3	-3.25	0	0
209326_at	g1526437	SLC35A2	solute carrier family 35 (UDP-galactose transporter), member A2	4.99	6.7	-3.25	0	0
209688_s_at	g13477224	CCDC93	coiled-coil domain containing 93	4.47	6.17	-3.25	0	0
211963_s_at	Hs.82425.1	ARPC5	actin related protein 2/3 complex, subunit 5, 16kDa	7.61	9.31	-3.25	0	0
218536_at	Hs.30057.0	MRS2	MRS2 magnesium transporter	4.46	6.16	-3.25	0	0
219933_at	g7705627	GLRX2	glutaredoxin 2	6.13	7.83	-3.25	0	0
221873_at	Hs.154095.1	ZNF143	zinc finger protein 143	4.4	6.1	-3.25	0	0
202006_at	g4506286	PTPN12	protein tyrosine phosphatase, non-receptor type 12	6.5	8.2	-3.24	0	0
203744_at	g4885420	HMGB3	high mobility group box 3	4.9	6.59	-3.24	0	0
204593_s_at	Hs.240062.0	MIEF1	mitochondrial elongation factor 1	4.54	6.24	-3.24	0	0
205060_at	g4505608	PARG	poly (ADP-ribose) glycohydrolase	4.61	6.31	-3.24	0	0
209103_s_at	g12654446	UFD1L	ubiquitin fusion degradation 1 like (yeast)	7.24	8.94	-3.24	0	0
217777_s_at	g7705458	PTPLAD1	protein tyrosine phosphatase-like A domain containing 1	5.3	6.99	-3.24	0	0
218816_at	g8922660	LRRC1	leucine rich repeat containing 1	3.16	4.86	-3.24	0	0
219192_at	g8923858	UBAP2	ubiquitin associated protein 2	6.16	7.86	-3.24	0	0
200622_x_at	Hs.141011.0	CALM1	calmodulin 1 (phosphorylase kinase, delta); calmodulin 2 (phosphorylase kinase, delta); calmodulin 3 (phosphorylase kinase, delta)	5.19	6.88	-3.23	0	0
202427_s_at	g7661601	MPC2	mitochondrial pyruvate carrier 2	8.5	10.19	-3.23	0	0
210827_s_at	g1841524	ELF3	E74-like factor 3 (ets domain transcription factor, epithelial-specific )	5.67	7.36	-3.23	0	0
212337_at	Hs.699.1	TUG1	taurine up-regulated 1 (non-protein coding)	5.62	7.31	-3.23	0	0
212399_s_at	Hs.155584.1	VGLL4	vestigial-like family member 4	5.31	7	-3.23	0	0
213043_s_at	Hs.23106.1	MED24	mediator complex subunit 24; microRNA 6884	4.57	6.26	-3.23	0	0
201072_s_at	Hs.172280.0	SMARCC1	SWI/SNF related, matrix associated, actin dependent regulator of chromatin, subfamily c, member 1	4.11	5.8	-3.22	0	0
202882_x_at	g13569842	NOL7	nucleolar protein 7, 27kDa	7.54	9.23	-3.22	0	0
203062_s_at	g7661965	MDC1	mediator of DNA-damage checkpoint 1	4.65	6.34	-3.22	0	0
203936_s_at	g4826835	MMP9	matrix metallopeptidase 9 (gelatinase B, 92kDa gelatinase, 92kDa type IV collagenase)	3.62	5.31	-3.22	0	0
201760_s_at	g8923880	WSB2	WD repeat and SOCS box containing 2	7.06	8.74	-3.21	0	0
204493_at	g4557360	BID	BH3 interacting domain death agonist	4.72	6.4	-3.21	0	0
205740_s_at	g13236562	RBM42	RNA binding motif protein 42	5.91	7.59	-3.21	0	0
208002_s_at	g6857796	ACOT7	acyl-CoA thioesterase 7	4.66	6.34	-3.21	0	0
213405_at	Hs.19180.0	RAB22A	RAB22A, member RAS oncogene family	5.23	6.92	-3.21	0	0
218343_s_at	g6912397	GTF3C3	general transcription factor IIIC, polypeptide 3, 102kDa	4.28	5.96	-3.21	0	0
218514_at	g8922539	SMG8	SMG8 nonsense mediated mRNA decay factor	4.77	6.45	-3.21	0	0
202395_at	g11079227	LOC101930324	uncharacterized LOC101930324; N-ethylmaleimide-sensitive factor	5.56	7.23	-3.2	0	0
203630_s_at	g5453669	COG5	component of oligomeric golgi complex 5	5.14	6.82	-3.2	0	0
207168_s_at	g4758495	H2AFY	H2A histone family, member Y	8.11	9.79	-3.2	0	0
208755_x_at	Hs.181307.2	H3F3A	H3 histone, family 3A; H3 histone, family 3A, pseudogene 4; H3 histone, family 3B (H3.3B)	9.95	11.63	-3.2	0	0
212186_at	Hs.7232.0	ACACA	acetyl-CoA carboxylase alpha	6.35	8.03	-3.2	0	0
212934_at	Hs.155572.0	UBXN2B	UBX domain protein 2B	5.94	7.62	-3.2	0	0
219862_s_at	g6912523	NARF	nuclear prelamin A recognition factor	5.38	7.06	-3.2	0	0
221039_s_at	g8923867	ASAP1	ArfGAP with SH3 domain, ankyrin repeat and PH domain 1	3.8	5.47	-3.2	0	0
221750_at	Hs.77910.1	HMGCS1	3-hydroxy-3-methylglutaryl-CoA synthase 1 (soluble)	7.53	9.21	-3.2	0	0
221827_at	Hs.247280.3	RBCK1	RanBP-type and C3HC4-type zinc finger containing 1	6.64	8.31	-3.2	0	0
202187_s_at	g5453949	PPP2R5A	protein phosphatase 2, regulatory subunit B', alpha	7.39	9.07	-3.19	0	0
208759_at	g9992877	NCSTN	nicastrin	6.1	7.77	-3.19	0	0
209180_at	g1216503	RABGGTB	Rab geranylgeranyltransferase, beta subunit	5.35	7.02	-3.19	0	0
209523_at	Hs.122752.0	TAF2	TAF2 RNA polymerase II, TATA box binding protein (TBP)-associated factor, 150kDa	6.02	7.69	-3.19	0	0
218795_at	g7705954	ACP6	acid phosphatase 6, lysophosphatidic	5.44	7.11	-3.19	0	0
219345_at	g7705637	BOLA1	bolA family member 1	4.02	5.69	-3.19	0	0
200897_s_at	g7706354	PALLD	palladin, cytoskeletal associated protein	6.96	8.62	-3.18	0	0
202330_s_at	g6224978	UNG	uracil-DNA glycosylase	5.25	6.92	-3.18	0	0
202495_at	g4507372	TBCC	tubulin folding cofactor C	4.52	6.18	-3.17	0	0
203126_at	g7657235	IMPA2	inositol(myo)-1(or 4)-monophosphatase 2	5.11	6.78	-3.17	0	0
204058_at	Hs.14732.0	ME1	malic enzyme 1, NADP(+)-dependent, cytosolic	4.16	5.83	-3.17	0	0
208510_s_at	g7705548	PPARG	peroxisome proliferator-activated receptor gamma	3.73	5.4	-3.17	0	0
213578_at	Hs.2534.1	BMPR1A	bone morphogenetic protein receptor, type IA	5.09	6.76	-3.17	0	0
217797_at	g7705480	UFC1	ubiquitin-fold modifier conjugating enzyme 1	7.75	9.41	-3.17	0	0
219010_at	g8922753	C1orf106	chromosome 1 open reading frame 106	3.65	5.31	-3.17	0	0
220147_s_at	g10864048	FAM60A	family with sequence similarity 60, member A	5.46	7.12	-3.17	0	0
221031_s_at	g13540611	APOLD1	apolipoprotein L domain containing 1	4.07	5.73	-3.17	0	0
37462_i_at	4850895	SF3A2	splicing factor 3a, subunit 2, 66kDa	4.87	6.53	-3.17	0	0
200830_at	g4506226	PSMD2	proteasome (prosome, macropain) 26S subunit, non-ATPase, 2	6.5	8.16	-3.16	0	0
200998_s_at	Hs.74368.0	CKAP4	cytoskeleton-associated protein 4	6.16	7.82	-3.16	0	0
202185_at	g4505890	PLOD3	procollagen-lysine, 2-oxoglutarate 5-dioxygenase 3	6.77	8.43	-3.16	0	0
203773_x_at	g4502416	BLVRA	biliverdin reductase A	5.22	6.88	-3.16	0	0
213243_at	Hs.21077.1	VPS13B	vacuolar protein sorting 13 homolog B (yeast)	5.01	6.67	-3.16	0	0
213391_at	Hs.71969.0	DPY19L4	dpy-19-like 4 (C. elegans)	4.51	6.16	-3.16	0	0
218014_at	g13376258	NUP85	nucleoporin 85kDa	5.4	7.06	-3.16	0	0
219880_at	g12597650	CTC-338M12.4	uncharacterized LOC101928649	3.81	5.47	-3.16	0	0
201326_at	Hs.82916.0	CCT6A	chaperonin containing TCP1, subunit 6A (zeta 1)	6.98	8.64	-3.15	0	0
203983_at	g5174730	TSNAX	translin-associated factor X	6.84	8.5	-3.15	0	0
204045_at	g4759215	TCEAL1	transcription elongation factor A (SII)-like 1	4.46	6.11	-3.15	0	0
209449_at	g11225486	LSM2	LSM2 homolog, U6 small nuclear RNA associated (S. cerevisiae)	4.58	6.23	-3.15	0	0
214264_s_at	Hs.87819.1	EFCAB11	EF-hand calcium binding domain 11	3.53	5.18	-3.15	0	0
219553_at	g7242158	NME7	NME/NM23 family member 7	4.09	5.74	-3.15	0	0
202060_at	g7661949	CTR9	CTR9, Paf1/RNA polymerase II complex component	6.52	8.17	-3.14	0	0
202116_at	g10862706	DPF2	D4, zinc and double PHD fingers family 2	4.72	6.37	-3.14	0	0
202243_s_at	g4506198	PSMB4	proteasome (prosome, macropain) subunit, beta type, 4	8.87	10.52	-3.14	0	0
203819_s_at	Hs.79440.0	IGF2BP3	insulin-like growth factor 2 mRNA binding protein 3	3.1	4.75	-3.14	0	0
204228_at	g5454153	PPIH	peptidylprolyl isomerase H (cyclophilin H)	5.18	6.84	-3.14	0	0
205542_at	g9558758	STEAP1	six transmembrane epithelial antigen of the prostate 1	4.37	6.02	-3.14	0	0
211068_x_at	g13623660	FAM21C	family with sequence similarity 21, member C; uncharacterized LOC101930591	6.82	8.48	-3.14	0	0
217766_s_at	g7657594	TMEM50A	transmembrane protein 50A	5.87	7.52	-3.14	0	0
218689_at	g12232376	FANCF	Fanconi anemia, complementation group F	3.96	5.61	-3.14	0	0
219363_s_at	g7705587	MTERF3	mitochondrial transcription termination factor 3	6.23	7.88	-3.14	0	0
219953_s_at	g11034852	AKIP1	A kinase (PRKA) interacting protein 1	4.25	5.91	-3.14	0	0
221773_at	Hs.288555.0	ELK3	ELK3, ETS-domain protein (SRF accessory protein 2)	4.34	5.99	-3.14	0	0
201523_x_at	Hs.75355.0	UBE2N	ubiquitin-conjugating enzyme E2N	5.43	7.08	-3.13	0	0
203319_s_at	g388318	ZNF148	zinc finger protein 148	4.79	6.44	-3.13	0	0
212595_s_at	Hs.75416.1	DAZAP2	DAZ associated protein 2	4.82	6.47	-3.13	0	0
217911_s_at	g6631072	BAG3	BCL2-associated athanogene 3	5.52	7.16	-3.13	0	0
218145_at	g11056039	TRIB3	tribbles pseudokinase 3	5.64	7.29	-3.13	0	0
203956_at	g7662339	MORC2	MORC family CW-type zinc finger 2	5.93	7.57	-3.12	0	0
211150_s_at	g619443	DLAT	dihydrolipoamide S-acetyltransferase	4.03	5.67	-3.12	0	0
211764_s_at	g13543662	UBE2D1	ubiquitin-conjugating enzyme E2D 1	5.56	7.2	-3.12	0	0
212293_at	Hs.12259.0	HIPK1	homeodomain interacting protein kinase 1	5.42	7.07	-3.12	0	0
217968_at	g4507702	TSSC1	tumor suppressing subtransferable candidate 1	4.07	5.72	-3.12	0	0
219913_s_at	g11072090	CRNKL1	crooked neck pre-mRNA splicing factor 1	4.34	5.98	-3.12	0	0
200661_at	g4505988	CTSA	cathepsin A	8.25	9.88	-3.11	0	0
202337_at	g6005831	PMF1	polyamine-modulated factor 1	5.71	7.34	-3.11	0	0
202351_at	Hs.295726.0	ITGAV	integrin, alpha V	7.07	8.71	-3.11	0	0
215071_s_at	Hs.28777.3	HIST1H2AC	histone cluster 1, H2ac	7	8.64	-3.11	0	0
200064_at	g9082288	HSP90AB1	heat shock protein 90kDa alpha (cytosolic), class B member 1	8.94	10.57	-3.1	0	0
201730_s_at	Hs.169750.0	TPR	translocated promoter region, nuclear basket protein	6.9	8.53	-3.1	0	0
207809_s_at	g4557340	ATP6AP1	ATPase, H+ transporting, lysosomal accessory protein 1	7.08	8.71	-3.1	0	0
208939_at	Hs.124027.1	SEPHS1	selenophosphate synthetase 1	5.07	6.7	-3.1	0	0
209219_at	g190973	MIR1236	microRNA 1236; negative elongation factor complex member E	6.5	8.13	-3.1	0	0
209903_s_at	g1235901	ATR	ATR serine/threonine kinase	5.97	7.6	-3.1	0	0
212345_s_at	Hs.13659.0	CREB3L2	cAMP responsive element binding protein 3-like 2	6.6	8.23	-3.1	0	0
218072_at	g7661827	COMMD9	COMM domain containing 9	5.19	6.83	-3.1	0	0
201569_s_at	g7661541	SAMM50	SAMM50 sorting and assembly machinery component	5.5	7.13	-3.09	0	0
202220_at	g7662371	KIAA0907	KIAA0907	7.12	8.75	-3.09	0	0
203090_at	g5902073	SDF2	stromal cell-derived factor 2	4.91	6.53	-3.09	0	0
203269_at	g4505464	NSMAF	neutral sphingomyelinase (N-SMase) activation associated factor	5.19	6.81	-3.09	0	0
203406_at	g5174552	MFAP1	microfibrillar-associated protein 1	5.6	7.23	-3.09	0	0
204091_at	g4505670	PDE6D	phosphodiesterase 6D, cGMP-specific, rod, delta	4.88	6.5	-3.09	0	0
204426_at	g5803148	TMED2	transmembrane emp24 domain trafficking protein 2	5.06	6.69	-3.09	0	0
218982_s_at	g7705424	MRPS17	mitochondrial ribosomal protein S17	5.7	7.32	-3.09	0	0
200695_at	g7657474	PPP2R1A	protein phosphatase 2, regulatory subunit A, alpha	5.92	7.55	-3.08	0	0
201127_s_at	Hs.174140.0	ACLY	ATP citrate lyase	4.6	6.22	-3.08	0	0
203511_s_at	g2791803	TRAPPC3	trafficking protein particle complex 3	5.11	6.73	-3.08	0	0
205909_at	g4505934	POLE2	polymerase (DNA directed), epsilon 2, accessory subunit	3.68	5.3	-3.08	0	0
207180_s_at	g5454125	HTATIP2	HIV-1 Tat interactive protein 2, 30kDa	6.31	7.93	-3.08	0	0
213009_s_at	Hs.8164.0	TRIM37	tripartite motif containing 37	5.26	6.88	-3.08	0	0
218699_at	Hs.115325.0	RAB29	RAB29, member RAS oncogene family	6.51	8.13	-3.08	0	0
201771_at	g5032076	SCAMP3	secretory carrier membrane protein 3	5.7	7.32	-3.07	0	0
202908_at	g13376995	WFS1	Wolfram syndrome 1 (wolframin)	4.48	6.1	-3.07	0	0
203909_at	g5454069	SLC9A6	solute carrier family 9, subfamily A (NHE6, cation proton antiporter 6), member 6	5.39	7.01	-3.07	0	0
208743_s_at	g12655022	YWHAB	tyrosine 3-monooxygenase/tryptophan 5-monooxygenase activation protein, beta	6.87	8.49	-3.07	0	0
212637_s_at	Hs.324275.0	WWP1	WW domain containing E3 ubiquitin protein ligase 1	6.16	7.78	-3.07	0	0
212983_at	Hs.37003.0	HRAS	Harvey rat sarcoma viral oncogene homolog	4.53	6.15	-3.07	0	0
214211_at	Hs.62954.5	FTH1	ferritin, heavy polypeptide 1	8.61	10.23	-3.07	0	0
218243_at	g13376756	RUFY1	RUN and FYVE domain containing 1	5.58	7.2	-3.07	0	0
221637_s_at	g12655158	C11orf48	chromosome 11 open reading frame 48; uncharacterized LOC102288414	6.22	7.83	-3.07	0	0
221647_s_at	g12053364	MIR6743	microRNA 6743; RIC8 guanine nucleotide exchange factor A	5.48	7.1	-3.07	0	0
202831_at	g4504102	GPX2	glutathione peroxidase 2 (gastrointestinal)	8.12	9.74	-3.07	1.09e-11	1.34e-11
201548_s_at	Hs.143323.0	KDM5B	lysine (K)-specific demethylase 5B	3.89	5.5	-3.06	0	0
204970_s_at	g4505072	MAFG	v-maf avian musculoaponeurotic fibrosarcoma oncogene homolog G	4.22	5.83	-3.06	0	0
207431_s_at	g4505192	DEGS1	delta(4)-desaturase, sphingolipid 1	5.07	6.68	-3.06	0	0
208683_at	g511636	CAPN2	calpain 2, (m/II) large subunit	7.74	9.35	-3.06	0	0
209817_at	g180706	PPP3CB	protein phosphatase 3, catalytic subunit, beta isozyme	4.55	6.16	-3.06	0	0
218108_at	g8922451	UBR7	ubiquitin protein ligase E3 component n-recognin 7 (putative)	4.97	6.58	-3.06	0	0
218550_s_at	g8922643	LRRC20	leucine rich repeat containing 20	4.31	5.92	-3.06	0	0
219641_at	g8922230	DET1	de-etiolated homolog 1 (Arabidopsis)	4.44	6.06	-3.06	0	0
221050_s_at	g9506762	GTPBP2	GTP binding protein 2	4	5.61	-3.06	0	0
221729_at	Hs.82985.0	COL5A2	collagen, type V, alpha 2	5.38	6.99	-3.06	0	0
201422_at	g5453695	IFI30	interferon, gamma-inducible protein 30; phosphoinositide-3-kinase, regulatory subunit 2 (beta)	7.69	9.31	-3.05	0	0
203484_at	g7657545	SEC61G	Sec61 gamma subunit	7.73	9.34	-3.05	0	0
221761_at	Hs.90011.0	ADSS	adenylosuccinate synthase	5.4	7	-3.05	0	0
201076_at	g4826859	NHP2L1	NHP2 non-histone chromosome protein 2-like 1 (S. cerevisiae)	4.97	6.57	-3.04	0	0
204839_at	g7705422	POP5	processing of precursor 5, ribonuclease P/MRP subunit (S. cerevisiae)	6.14	7.75	-3.04	0	0
208103_s_at	g13569878	ANP32E	acidic (leucine-rich) nuclear phosphoprotein 32 family, member E	3.45	5.06	-3.04	0	0
209284_s_at	Hs.23440.0	FAM208A	family with sequence similarity 208, member A	5.16	6.76	-3.04	0	0
209435_s_at	g12653008	ARHGEF2	Rho/Rac guanine nucleotide exchange factor (GEF) 2	5.24	6.84	-3.04	0	0
212561_at	Hs.26797.0	DENND5A	DENN/MADD domain containing 5A	5.95	7.55	-3.04	0	0
217986_s_at	g7304918	BAZ1A	bromodomain adjacent to zinc finger domain, 1A	4.67	6.27	-3.04	0	0
219253_at	g13129145	TMEM185B	transmembrane protein 185B	3.59	5.19	-3.04	0	0
221521_s_at	g13112024	GINS2	GINS complex subunit 2 (Psf2 homolog)	3.98	5.59	-3.04	0	0
202505_at	g4507122	SNRPB2	small nuclear ribonucleoprotein polypeptide B	6.96	8.56	-3.03	0	0
203466_at	g4505240	MPV17	MpV17 mitochondrial inner membrane protein	4.47	6.07	-3.03	0	0
208886_at	g12652786	H1F0	H1 histone family, member 0	7.25	8.85	-3.03	0	0
209252_at	g899108	HARS2	histidyl-tRNA synthetase 2, mitochondrial	4.51	6.11	-3.03	0	0
212977_at	Hs.23016.0	ACKR3	atypical chemokine receptor 3	3.82	5.41	-3.03	0	0
213007_at	Hs.80961.1	FANCI	Fanconi anemia, complementation group I	3.56	5.16	-3.03	0	0
213320_at	Hs.152337.0	PRMT3	protein arginine methyltransferase 3	4.09	5.69	-3.03	0	0
217790_s_at	g6005883	SSR3	signal sequence receptor, gamma (translocon-associated protein gamma)	4.21	5.8	-3.03	0	0
217840_at	g7705259	DDX41	DEAD (Asp-Glu-Ala-Asp) box polypeptide 41	5.44	7.04	-3.03	0	0
217956_s_at	g10864016	ENOPH1	enolase-phosphatase 1	6.17	7.77	-3.03	0	0
218942_at	g13376135	PIP4K2C	phosphatidylinositol-5-phosphate 4-kinase, type II, gamma	5.46	7.06	-3.03	0	0
200828_s_at	Hs.62112.0	ZNF207	zinc finger protein 207	6.54	8.14	-3.02	0	0
202556_s_at	g5453693	MCRS1	microspherule protein 1	4.55	6.14	-3.02	0	0
203333_at	g7657592	KIFAP3	kinesin-associated protein 3	4.77	6.37	-3.02	0	0
209251_x_at	g13436316	TUBA1C	tubulin, alpha 1c	9.6	11.19	-3.02	0	0
209536_s_at	g11386004	EHD4	EH-domain containing 4	5.83	7.42	-3.02	0	0
210907_s_at	g12803370	PDCD10	programmed cell death 10	6.94	8.53	-3.02	0	0
217992_s_at	g13443015	EFHD2	EF-hand domain family, member D2	4.38	5.97	-3.02	0	0
218460_at	g8923371	HEATR2	HEAT repeat containing 2	5.22	6.81	-3.02	0	0
218464_s_at	g8922595	FAM222B	family with sequence similarity 222, member B	5.04	6.63	-3.02	0	0
219035_s_at	g13376704	RNF34	ring finger protein 34, E3 ubiquitin protein ligase	5.58	7.18	-3.02	0	0
201077_s_at	g6318598	ANXA2	annexin A2; NHP2 non-histone chromosome protein 2-like 1 (S. cerevisiae)	7.44	9.03	-3.01	0	0
201874_at	Hs.14891.0	MPZL1	myelin protein zero-like 1	5.28	6.87	-3.01	0	0
207738_s_at	g7305302	NCKAP1	NCK-associated protein 1	7.46	9.05	-3.01	0	0
208778_s_at	g12653758	SNORA29	small nucleolar RNA, H/ACA box 29; t-complex 1	7.35	8.94	-3.01	0	0
209895_at	g7770146	PTPN11	protein tyrosine phosphatase, non-receptor type 11	4.46	6.05	-3.01	0	0
218071_s_at	g8850222	MKRN2	makorin ring finger protein 2	5.26	6.85	-3.01	0	0
218973_at	g13375759	EFTUD1	elongation factor Tu GTP binding domain containing 1	4.07	5.66	-3.01	0	0
218992_at	g8923931	PLGRKT	plasminogen receptor, C-terminal lysine transmembrane protein	4.51	6.1	-3.01	0	0
219146_at	g13375953	TEFM	transcription elongation factor, mitochondrial	4.17	5.76	-3.01	0	0
221041_s_at	g6912665	SLC17A5	solute carrier family 17 (acidic sugar transporter), member 5	5.3	6.89	-3.01	0	0
221970_s_at	Hs.321105.0	NOL11	nucleolar protein 11	6.44	8.03	-3.01	0	0
201481_s_at	g4506350	PYGB	phosphorylase, glycogen; brain	4.65	6.23	-3	0	0
202535_at	g4505228	FADD	Fas (TNFRSF6)-associated via death domain	4.27	5.86	-3	0	0
202658_at	g4505718	PEX11B	peroxisomal biogenesis factor 11 beta	6.14	7.72	-3	0	0
203459_s_at	g12007657	VPS16	vacuolar protein sorting 16 homolog (S. cerevisiae)	5.05	6.64	-3	0	0
208699_x_at	Hs.89643.0	TKT	transketolase	6.12	7.7	-3	0	0
212542_s_at	Hs.10177.2	PHIP	pleckstrin homology domain interacting protein	5.94	7.53	-3	0	0
213188_s_at	Hs.23294.1	MINA	MYC induced nuclear antigen	5.92	7.51	-3	0	0
218501_at	g9506400	ARHGEF3	Rho guanine nucleotide exchange factor (GEF) 3	3.82	5.41	-3	0	0
218856_at	g7706171	TNFRSF21	tumor necrosis factor receptor superfamily, member 21	5.16	6.74	-3	0	0
219032_x_at	g7657070	OPN3	opsin 3	6.37	7.95	-3	0	0
221654_s_at	g4689127	USP3	ubiquitin specific peptidase 3	5.78	7.37	-3	0	0
200934_at	g4503248	DEK	DEK proto-oncogene	7.3	8.88	-2.99	0	0
201892_s_at	g4504688	IMPDH2	IMP (inosine 5'-monophosphate) dehydrogenase 2	7.09	8.67	-2.99	0	0
202693_s_at	Hs.9075.0	STK17A	serine/threonine kinase 17a	4.09	5.67	-2.99	0	0
204238_s_at	g5454001	DNPH1	2'-deoxynucleoside 5'-phosphate N-hydrolase 1	5.1	6.67	-2.99	0	0
204976_s_at	Hs.326142.0	AMMECR1	Alport syndrome, mental retardation, midface hypoplasia and elliptocytosis chromosomal region gene 1	4.17	5.74	-2.99	0	0
208393_s_at	g5032016	RAD50	RAD50 homolog (S. cerevisiae)	5.33	6.91	-2.99	0	0
212296_at	Hs.178761.0	PSMD14	proteasome (prosome, macropain) 26S subunit, non-ATPase, 14	7.83	9.41	-2.99	0	0
212861_at	Hs.19210.0	MFSD5	major facilitator superfamily domain containing 5	4.05	5.63	-2.99	0	0
213253_at	Hs.119023.2	SMC2	structural maintenance of chromosomes 2	3.62	5.2	-2.99	0	0
218576_s_at	g6005955	DUSP12	dual specificity phosphatase 12	4.5	6.08	-2.99	0	0
218611_at	g7706080	IER5	immediate early response 5	5.14	6.72	-2.99	0	0
200956_s_at	Hs.79162.0	SSRP1	structure specific recognition protein 1	5.11	6.68	-2.98	0	0
201080_at	Hs.6335.0	PIP4K2B	phosphatidylinositol-5-phosphate 4-kinase, type II, beta	5.08	6.65	-2.98	0	0
201582_at	Hs.173497.0	SEC23B	Sec23 homolog B (S. cerevisiae)	5.21	6.79	-2.98	0	0
202043_s_at	g4759151	SMS	spermine synthase	5.43	7	-2.98	0	0
202823_at	Hs.184693.0	TCEB1	transcription elongation factor B (SIII), polypeptide 1 (15kDa, elongin C)	3.61	5.18	-2.98	0	0
203802_x_at	g8922321	NSUN5	NOP2/Sun domain family, member 5	5.7	7.28	-2.98	0	0
206200_s_at	g4557316	ANXA11	annexin A11	6.62	8.2	-2.98	0	0
206949_s_at	g7657370	RUSC1	RUN and SH3 domain containing 1	5.03	6.6	-2.98	0	0
209194_at	g13529121	CETN2	centrin, EF-hand protein, 2	6.56	8.13	-2.98	0	0
212709_at	Hs.22559.0	NUP160	nucleoporin 160kDa	4.25	5.82	-2.98	0	0
213480_at	Hs.6651.0	VAMP4	vesicle-associated membrane protein 4	5.19	6.77	-2.98	0	0
200739_s_at	Hs.85119.0	SUMO3	small ubiquitin-like modifier 3	4.74	6.31	-2.97	0	0
201198_s_at	Hs.3887.0	PSMD1	proteasome (prosome, macropain) 26S subunit, non-ATPase, 1	5.28	6.85	-2.97	0	0
201558_at	g4506398	RAE1	ribonucleic acid export 1	6.08	7.65	-2.97	0	0
201609_x_at	Hs.183212.0	ICMT	isoprenylcysteine carboxyl methyltransferase	5.4	6.97	-2.97	0	0
203411_s_at	g5031874	LMNA	lamin A/C	6.68	8.25	-2.97	0	0
204349_at	g13528908	MED7	mediator complex subunit 7	4	5.57	-2.97	0	0
209674_at	g1304106	CRY1	cryptochrome circadian clock 1	5.24	6.81	-2.97	0	0
212474_at	Hs.150275.0	AVL9	AVL9 homolog (S. cerevisiase)	5.74	7.31	-2.97	0	0
213184_at	Hs.15787.0	SENP5	SUMO1/sentrin specific peptidase 5	4.74	6.31	-2.97	0	0
218329_at	g9055315	PRDM4	PR domain containing 4	4.76	6.33	-2.97	0	0
218836_at	g13376252	RPP21	ribonuclease P/MRP 21kDa subunit; tripartite motif containing 39; TRIM39-RPP21 readthrough	5.53	7.1	-2.97	0	0
220435_at	g8922154	SLC30A10	solute carrier family 30, member 10	5.93	7.51	-2.97	0	0
201456_s_at	Hs.40323.0	BUB3	BUB3 mitotic checkpoint protein	5.35	6.92	-2.96	0	0
203829_at	g9506684	ELP4	elongator acetyltransferase complex subunit 4	4.5	6.06	-2.96	0	0
203974_at	g6912345	HDHD1	haloacid dehalogenase-like hydrolase domain containing 1	4.69	6.26	-2.96	0	0
204362_at	g4506962	SKAP2	src kinase associated phosphoprotein 2	5.52	7.08	-2.96	0	0
207714_s_at	g4757923	SERPINH1	serpin peptidase inhibitor, clade H (heat shock protein 47), member 1, (collagen binding protein 1)	5.05	6.61	-2.96	0	0
207791_s_at	g4758987	RAB1A	RAB1A, member RAS oncogene family	6.58	8.14	-2.96	0	0
209149_s_at	Hs.91586.0	TM9SF1	transmembrane 9 superfamily member 1	4.77	6.34	-2.96	0	0
209417_s_at	g12655016	IFI35	interferon-induced protein 35	4.76	6.33	-2.96	0	0
212689_s_at	Hs.321707.0	KDM3A	lysine (K)-specific demethylase 3A	5.21	6.77	-2.96	0	0
212913_at	Hs.112193.1	MSH5-SAPCD1	MSH5-SAPCD1 readthrough (NMD candidate); suppressor APC domain containing 1	3.72	5.28	-2.96	0	0
218512_at	g8922736	WDR12	WD repeat domain 12	6.34	7.9	-2.96	0	0
218852_at	g8923599	PPP2R3C	protein phosphatase 2, regulatory subunit B'', gamma	4.55	6.11	-2.96	0	0
221482_s_at	g13097335	ARPP19	cAMP-regulated phosphoprotein, 19kDa	3.86	5.43	-2.96	0	0
221509_at	g12248760	DENR	density-regulated protein	6.93	8.49	-2.96	0	0
201362_at	g12003206	IVNS1ABP	influenza virus NS1A binding protein	5.03	6.59	-2.95	0	0
201459_at	g5730022	RUVBL2	RuvB-like AAA ATPase 2	6.09	7.66	-2.95	0	0
202668_at	Hs.30942.0	EFNB2	ephrin-B2	4.59	6.15	-2.95	0	0
204859_s_at	g7108332	APAF1	apoptotic peptidase activating factor 1	3.67	5.23	-2.95	0	0
212370_x_at	Hs.13273.2	FAM21A	family with sequence similarity 21, member A; family with sequence similarity 21, member C; uncharacterized LOC101930591	6.94	8.5	-2.95	0	0
215416_s_at	Hs.3439.1	STOML2	stomatin (EPB72)-like 2	5.93	7.49	-2.95	0	0
218715_at	g8923721	UTP6	UTP6, small subunit (SSU) processome component, homolog (yeast)	6.48	8.04	-2.95	0	0
201177_s_at	g4885648	UBA2	ubiquitin-like modifier activating enzyme 2	7.42	8.97	-2.94	0	0
201453_x_at	g5032040	RHEB	Ras homolog enriched in brain	8.53	10.08	-2.94	0	0
201504_s_at	Hs.75066.0	TSN	translin	4.41	5.97	-2.94	0	0
202474_s_at	g4885402	HCFC1	host cell factor C1	4.79	6.35	-2.94	0	0
204699_s_at	Hs.194754.0	DIEXF	digestive organ expansion factor homolog (zebrafish)	3.99	5.54	-2.94	0	0
206214_at	g4826883	PLA2G7	phospholipase A2, group VII (platelet-activating factor acetylhydrolase, plasma)	3.67	5.22	-2.94	0	0
208713_at	Hs.155218.0	HNRNPUL1	heterogeneous nuclear ribonucleoprotein U-like 1	5.82	7.37	-2.94	0	0
208977_x_at	g13278848	TUBB4B	tubulin, beta 4B class IVb	7.72	9.27	-2.94	0	0
209196_at	g12653238	WDR46	WD repeat domain 46	4.6	6.16	-2.94	0	0
209899_s_at	g6740005	PUF60	poly-U binding splicing factor 60KDa	7.13	8.69	-2.94	0	0
217850_at	g7657047	GNL3	guanine nucleotide binding protein-like 3 (nucleolar); small nucleolar RNA, C/D box 19B	6.29	7.85	-2.94	0	0
218378_s_at	g13375900	LOC100289561	uncharacterized LOC100289561; LOC100289561-PRKRIP1 readthrough; PRKR interacting protein 1 (IL11 inducible)	5.02	6.57	-2.94	0	0
219083_at	g8922499	SHQ1	SHQ1, H/ACA ribonucleoprotein assembly factor	5.4	6.96	-2.94	0	0
50374_at	4870169_RC	OXLD1	oxidoreductase-like domain containing 1	4.53	6.09	-2.94	0	0
200712_s_at	Hs.234279.0	MAPRE1	microtubule-associated protein, RP/EB family, member 1	4.28	5.83	-2.93	0	0
203207_s_at	Hs.170198.0	MTFR1	mitochondrial fission regulator 1	4.88	6.43	-2.93	0	0
204776_at	g4507488	THBS4	thrombospondin 4	3.51	5.07	-2.93	0	0
204785_x_at	g4504600	IFNAR2	interferon (alpha, beta and omega) receptor 2	5.49	7.04	-2.93	0	0
208800_at	Hs.237825.0	SRP72	signal recognition particle 72kDa	5.14	6.69	-2.93	0	0
209344_at	g12803958	TPM4	tropomyosin 4	4.22	5.77	-2.93	0	0
216505_x_at	Hs.284299.0	RPS10L		5.29	6.84	-2.93	0	0
218535_s_at	g8922904	RIOK2	RIO kinase 2	4.08	5.64	-2.93	0	0
200831_s_at	Hs.119597.0	SCD	stearoyl-CoA desaturase (delta-9-desaturase)	7.66	9.21	-2.92	0	0
200950_at	g5454077	ARPC1A	actin related protein 2/3 complex, subunit 1A, 41kDa	7.14	8.69	-2.92	0	0
200966_x_at	g4557304	ALDOA	aldolase A, fructose-bisphosphate	8.3	9.85	-2.92	0	0
201543_s_at	g9910541	SAR1A	secretion associated, Ras related GTPase 1A	6.03	7.58	-2.92	0	0
203593_at	g11321633	CD2AP	CD2-associated protein	6.51	8.06	-2.92	0	0
209953_s_at	g1421820	CDC37	cell division cycle 37	5.09	6.64	-2.92	0	0
215158_s_at	Hs.169681.2	DEDD	death effector domain containing	6.17	7.72	-2.92	0	0
217393_x_at	Hs.272352.0	UBE2NL	ubiquitin-conjugating enzyme E2N-like	6.59	8.14	-2.92	0	0
218324_s_at	g12751480	SPATS2	spermatogenesis associated, serine-rich 2	3.54	5.09	-2.92	0	0
222139_at	Hs.147710.0	ERV3-2	endogenous retrovirus group 3, member 2	3.82	5.36	-2.92	0	0
201816_s_at	g4503936	GBAS	glioblastoma amplified sequence	5.57	7.11	-2.91	0	0
202872_at	Hs.86905.0	ATP6V1C1	ATPase, H+ transporting, lysosomal 42kDa, V1 subunit C1	3.62	5.17	-2.91	0	0
203025_at	g10835056	NAA10	N(alpha)-acetyltransferase 10, NatA catalytic subunit	5.11	6.65	-2.91	0	0
204993_at	g4504050	GNAZ	guanine nucleotide binding protein (G protein), alpha z polypeptide	3.41	4.95	-2.91	0	0
208677_s_at	Hs.74631.0	BSG	basigin (Ok blood group)	5.99	7.54	-2.91	0	0
211075_s_at	g396704	CD47	CD47 molecule	6.52	8.06	-2.91	0	0
212129_at	Hs.83724.0	NIPA2	non imprinted in Prader-Willi/Angelman syndrome 2	7.11	8.65	-2.91	0	0
213528_at	Hs.33922.0	METTL18	methyltransferase like 18	4.58	6.12	-2.91	0	0
215535_s_at	Hs.240534.2	AGPAT1	1-acylglycerol-3-phosphate O-acyltransferase 1	5.59	7.13	-2.91	0	0
217836_s_at	g8922730	YY1AP1	YY1 associated protein 1	6.34	7.88	-2.91	0	0
217841_s_at	g7706644	PPME1	protein phosphatase methylesterase 1	5	6.54	-2.91	0	0
219079_at	g7705898	CYB5R4	cytochrome b5 reductase 4	4.34	5.88	-2.91	0	0
200790_at	g4505488	ODC1	ornithine decarboxylase 1	7.17	8.7	-2.9	0	0
201079_at	g4759201	SYNGR2	synaptogyrin 2	5.9	7.44	-2.9	0	0
201324_at	g4503558	EMP1	epithelial membrane protein 1	4.18	5.72	-2.9	0	0
203362_s_at	g6466452	MAD2L1	MAD2 mitotic arrest deficient-like 1 (yeast)	3.36	4.9	-2.9	0	0
208693_s_at	g577711	GARS	glycyl-tRNA synthetase	7.15	8.69	-2.9	0	0
213435_at	Hs.12896.0	SATB2	SATB homeobox 2	3.95	5.48	-2.9	0	0
218088_s_at	g11995471	RRAGC	Ras-related GTP binding C	5.8	7.33	-2.9	0	0
200703_at	g4505812	DYNLL1	dynein, light chain, LC8-type 1	8.59	10.12	-2.89	0	0
201742_x_at	g5902075	SRSF1	serine/arginine-rich splicing factor 1	5.84	7.37	-2.89	0	0
202148_s_at	g5902035	PYCR1	pyrroline-5-carboxylate reductase 1	3.82	5.35	-2.89	0	0
203501_at	g5174626	CPQ	carboxypeptidase Q	6.2	7.73	-2.89	0	0
204480_s_at	g13129127	C9orf16	chromosome 9 open reading frame 16	4.55	6.08	-2.89	0	0
208689_s_at	g13097707	RPN2	ribophorin II	8.61	10.14	-2.89	0	0
209397_at	g12652790	ME2	malic enzyme 2, NAD(+)-dependent, mitochondrial	5.94	7.47	-2.89	0	0
218107_at	g13376760	WDR26	WD repeat domain 26	7.15	8.68	-2.89	0	0
218137_s_at	g11345477	SMAP1	small ArfGAP 1	6.15	7.68	-2.89	0	0
219200_at	g13129089	FASTKD3	FAST kinase domains 3	5.16	6.69	-2.89	0	0
201038_s_at	Hs.285013.0	ANP32A	acidic (leucine-rich) nuclear phosphoprotein 32 family, member A	4.49	6.02	-2.88	0	0
201729_s_at	g7661903	KIAA0100	KIAA0100	5.27	6.8	-2.88	0	0
201956_s_at	g7657133	GNPAT	glyceronephosphate O-acyltransferase	7.98	9.5	-2.88	0	0
202263_at	g7706454	CYB5R1	cytochrome b5 reductase 1	6.36	7.88	-2.88	0	0
204929_s_at	g5730111	VAMP5	vesicle-associated membrane protein 5	4.67	6.19	-2.88	0	0
207525_s_at	g5031714	GIPC1	GIPC PDZ domain containing family, member 1	5.15	6.68	-2.88	0	0
209662_at	g13529247	CETN3	centrin, EF-hand protein, 3	5.08	6.61	-2.88	0	0
218253_s_at	g11386190	EIF2D	eukaryotic translation initiation factor 2D	6.49	8.01	-2.88	0	0
218311_at	g4506376	MAP4K3	mitogen-activated protein kinase kinase kinase kinase 3	5.54	7.07	-2.88	0	0
218670_at	g13376819	PUS1	pseudouridylate synthase 1	4.74	6.27	-2.88	0	0
218697_at	g7705265	NCKIPSD	NCK interacting protein with SH3 domain	5.37	6.89	-2.88	0	0
220945_x_at	g8922334	MANSC1	MANSC domain containing 1	4.81	6.34	-2.88	0	0
200783_s_at	g13518023	STMN1	stathmin 1	4.02	5.54	-2.87	0	0
209154_at	g12005281	P2RX5-TAX1BP3	P2RX5-TAX1BP3 readthrough (NMD candidate); Tax1 (human T-cell leukemia virus type I) binding protein 3	7.07	8.6	-2.87	0	0
209507_at	g13528944	RPA3	replication protein A3, 14kDa	6.63	8.15	-2.87	0	0
209803_s_at	g2150049	PHLDA2	pleckstrin homology-like domain, family A, member 2	3.68	5.2	-2.87	0	0
216559_x_at	Hs.302108.0	HNRNPA1P3	heterogeneous nuclear ribonucleoprotein A1 pseudogene 3	4.34	5.86	-2.87	0	0
200693_at	g5803226	YWHAQ	tyrosine 3-monooxygenase/tryptophan 5-monooxygenase activation protein, theta	7.89	9.4	-2.86	0	0
201054_at	Hs.77492.0	HNRNPA0	heterogeneous nuclear ribonucleoprotein A0	6.79	8.3	-2.86	0	0
201379_s_at	g4507642	TPD52L2	tumor protein D52-like 2	5.24	6.76	-2.86	0	0
202251_at	g4758555	PRPF3	pre-mRNA processing factor 3	5.58	7.09	-2.86	0	0
202749_at	g4759325	WRB	tryptophan rich basic protein	6.26	7.78	-2.86	0	0
203095_at	g4505276	MTIF2	mitochondrial translational initiation factor 2	6.74	8.26	-2.86	0	0
208114_s_at	g13569959	ISG20L2	interferon stimulated exonuclease gene 20kDa-like 2	4.78	6.29	-2.86	0	0
212493_s_at	Hs.6947.1	SETD2	SET domain containing 2	5.82	7.33	-2.86	0	0
215452_x_at	Hs.113293.0	SUMO4	small ubiquitin-like modifier 4	6.13	7.65	-2.86	0	0
217837_s_at	g7706352	CHMP3	charged multivesicular body protein 3; RNF103-CHMP3 readthrough	5.64	7.15	-2.86	0	0
218331_s_at	g8923334	FAM208B	family with sequence similarity 208, member B	5.87	7.38	-2.86	0	0
218477_at	g7662638	TMEM14A	transmembrane protein 14A	7.91	9.43	-2.86	0	0
218503_at	g8923357	FOCAD	focadhesin	4	5.51	-2.86	0	0
219134_at	g11545907	ELTD1	EGF, latrophilin and seven transmembrane domain containing 1	4.03	5.55	-2.86	0	0
221504_s_at	g6563195	ATP6V1H	ATPase, H+ transporting, lysosomal 50/57kDa, V1 subunit H	5.66	7.18	-2.86	0	0
203824_at	g4759237	TSPAN8	tetraspanin 8	7.87	9.39	-2.86	9.1e-09	1.07e-08
200826_at	g7242206	SNRPD2	small nuclear ribonucleoprotein D2 polypeptide 16.5kDa	8.86	10.36	-2.85	0	0
201722_s_at	Hs.80120.0	GALNT1	polypeptide N-acetylgalactosaminyltransferase 1	6.47	7.98	-2.85	0	0
201801_s_at	g3694939	SLC29A1	solute carrier family 29 (equilibrative nucleoside transporter), member 1	4.85	6.36	-2.85	0	0
202112_at	g9257255	VWF	von Willebrand factor	4.64	6.16	-2.85	0	0
203149_at	g5360209	PVRL2	poliovirus receptor-related 2 (herpesvirus entry mediator B)	4.82	6.33	-2.85	0	0
204559_s_at	g7706422	LSM7	LSM7 homolog, U6 small nuclear RNA associated (S. cerevisiae)	6.25	7.77	-2.85	0	0
204812_at	g4759343	ZW10	zw10 kinetochore protein	5.08	6.59	-2.85	0	0
207945_s_at	g4503090	CSNK1D	casein kinase 1, delta	5.08	6.59	-2.85	0	0
208657_s_at	g11055010	2015-09-09	septin 9	5.5	7.01	-2.85	0	0
209565_at	g12654052	RNF113A	ring finger protein 113A	5.42	6.94	-2.85	0	0
212491_s_at	Hs.74711.3	DNAJC8	DnaJ (Hsp40) homolog, subfamily C, member 8	4.54	6.05	-2.85	0	0
218300_at	g13375653	PAGR1	PAXIP1 associated glutamate-rich protein 1	4.41	5.92	-2.85	0	0
200050_at	g6005965	ZNF146	zinc finger protein 146	5.96	7.47	-2.84	0	0
200662_s_at	g7657256	TOMM20	translocase of outer mitochondrial membrane 20 homolog (yeast)	8.65	10.16	-2.84	0	0
200973_s_at	g5032200	TSPAN3	tetraspanin 3	5.12	6.63	-2.84	0	0
201821_s_at	g13325239	TIMM17A	translocase of inner mitochondrial membrane 17 homolog A (yeast)	6.51	8.01	-2.84	0	0
202097_at	g4826871	NUP153	nucleoporin 153kDa	6.28	7.79	-2.84	0	0
202461_at	g7657057	EIF2B2	eukaryotic translation initiation factor 2B, subunit 2 beta, 39kDa	5.07	6.58	-2.84	0	0
202559_x_at	Hs.323817.0	CHTOP	chromatin target of PRMT1	6.56	8.06	-2.84	0	0
203695_s_at	g4758153	DFNA5	deafness, autosomal dominant 5	4.82	6.32	-2.84	0	0
204141_at	g4507728	TUBB2A	tubulin, beta 2A class IIa	8.31	9.82	-2.84	0	0
204634_at	g4507276	NEK4	NIMA-related kinase 4	5.2	6.71	-2.84	0	0
207654_x_at	g4503380	DR1	down-regulator of transcription 1, TBP-binding (negative cofactor 2)	4.22	5.73	-2.84	0	0
208815_x_at	g4579908	HSPA4	heat shock 70kDa protein 4	7.3	8.8	-2.84	0	0
221452_s_at	g13624338	TMEM14B	transmembrane protein 14B	6.87	8.37	-2.84	0	0
202122_s_at	g5032182	PLIN3	perilipin 3	5.55	7.06	-2.83	0	0
202352_s_at	Hs.4295.0	PSMD12	proteasome (prosome, macropain) 26S subunit, non-ATPase, 12	6.55	8.05	-2.83	0	0
202372_at	Hs.197289.0	AURKAPS1	aurora kinase A pseudogene 1; RAB3 GTPase activating protein subunit 2 (non-catalytic)	5.87	7.37	-2.83	0	0
204459_at	g4557492	CSTF2	cleavage stimulation factor, 3' pre-RNA, subunit 2, 64kDa	4.19	5.69	-2.83	0	0
208758_at	g2317691	ATIC	5-aminoimidazole-4-carboxamide ribonucleotide formyltransferase/IMP cyclohydrolase	6.9	8.4	-2.83	0	0
214429_at	Hs.79877.1	MTMR6	myotubularin related protein 6	5.08	6.58	-2.83	0	0
218133_s_at	g11141898	NIF3L1	NIF3 NGG1 interacting factor 3-like 1 (S. cerevisiae)	5.85	7.36	-2.83	0	0
218439_s_at	g7706662	COMMD10	COMM domain containing 10	4.96	6.46	-2.83	0	0
219428_s_at	Hs.241205.0	PXMP4	peroxisomal membrane protein 4, 24kDa	5.39	6.89	-2.83	0	0
221734_at	Hs.6614.0	PRRC1	proline-rich coiled-coil 1	5.43	6.93	-2.83	0	0
202165_at	Hs.267819.0	PPP1R2	protein phosphatase 1, regulatory (inhibitor) subunit 2	3.96	5.46	-2.82	0	0
204247_s_at	g4826674	CDK5	cyclin-dependent kinase 5	4.19	5.69	-2.82	0	0
205321_at	g4503506	EIF2S3	eukaryotic translation initiation factor 2, subunit 3 gamma, 52kDa	5.11	6.6	-2.82	0	0
209411_s_at	Hs.87726.0	GGA3	golgi-associated, gamma adaptin ear containing, ARF binding protein 3	4.6	6.09	-2.82	0	0
210054_at	g13177750	HAUS3	HAUS augmin-like complex, subunit 3	3.94	5.43	-2.82	0	0
212330_at	Hs.79353.2	TFDP1	transcription factor Dp-1	5.31	6.8	-2.82	0	0
213793_s_at	Hs.9192.3	HOMER1	homer homolog 1 (Drosophila)	3.46	4.96	-2.82	0	0
217808_s_at	g13129137	MAPKAP1	mitogen-activated protein kinase associated protein 1	4.92	6.42	-2.82	0	0
220342_x_at	g8922223	EDEM3	ER degradation enhancer, mannosidase alpha-like 3	4.84	6.34	-2.82	0	0
200701_at	g5453677	NPC2	Niemann-Pick disease, type C2	7.86	9.34	-2.81	0	0
202088_at	Hs.79136.0	SLC39A6	solute carrier family 39 (zinc transporter), member 6	6.5	7.99	-2.81	0	0
202205_at	g4507868	VASP	vasodilator-stimulated phosphoprotein	4.78	6.27	-2.81	0	0
202265_at	g4885094	BMI1	BMI1 proto-oncogene, polycomb ring finger; COMMD3-BMI1 readthrough	7.04	8.53	-2.81	0	0
202715_at	g4757895	CAD	carbamoyl-phosphate synthetase 2, aspartate transcarbamylase, and dihydroorotase	4.89	6.39	-2.81	0	0
205037_at	g9257237	IFT27	intraflagellar transport 27 homolog (Chlamydomonas)	4.47	5.96	-2.81	0	0
205656_at	g7657446	PCDH17	protocadherin 17	3.9	5.39	-2.81	0	0
205661_s_at	g13376805	FLAD1	flavin adenine dinucleotide synthetase 1	3.7	5.19	-2.81	0	0
212009_s_at	Hs.75612.2	STIP1	stress-induced phosphoprotein 1	4.01	5.51	-2.81	0	0
212846_at	Hs.152629.0	RRP1B	ribosomal RNA processing 1B	6.74	8.23	-2.81	0	0
213462_at	Hs.296355.0	NPAS2	neuronal PAS domain protein 2	3.76	5.25	-2.81	0	0
218235_s_at	g7705808	UTP11L	UTP11-like, U3 small nucleolar ribonucleoprotein (yeast)	5.44	6.93	-2.81	0	0
219696_at	g9506654	DENND1B	DENN/MADD domain containing 1B	5.33	6.82	-2.81	0	0
221825_at	Hs.157078.0	ANGEL2	angel homolog 2 (Drosophila)	6.21	7.7	-2.81	0	0
200619_at	g5803154	SF3B2	splicing factor 3b, subunit 2, 145kDa	6.5	7.98	-2.8	0	0
200665_s_at	g4507170	SPARC	secreted protein, acidic, cysteine-rich (osteonectin)	7.96	9.45	-2.8	0	0
201145_at	g13435355	HAX1	HCLS1 associated protein X-1	7.46	8.94	-2.8	0	0
201763_s_at	g4503256	DAXX	death-domain associated protein	4.55	6.03	-2.8	0	0
201807_at	g4758509	VPS26A	vacuolar protein sorting 26 homolog A (S. pombe)	7.21	8.7	-2.8	0	0
202105_at	g4557662	IGBP1	immunoglobulin (CD79A) binding protein 1	5.22	6.71	-2.8	0	0
202179_at	g4557366	BLMH	bleomycin hydrolase	4.31	5.8	-2.8	0	0
204171_at	g4506736	RPS6KB1	ribosomal protein S6 kinase, 70kDa, polypeptide 1	3.79	5.28	-2.8	0	0
207391_s_at	g4505814	PIP5K1A	phosphatidylinositol-4-phosphate 5-kinase, type I, alpha	5.39	6.88	-2.8	0	0
212264_s_at	Hs.154978.0	WAPAL	wings apart-like homolog (Drosophila)	5.09	6.57	-2.8	0	0
216338_s_at	Hs.107747.1	YIPF3	Yip1 domain family, member 3	4.87	6.36	-2.8	0	0
217932_at	g7705737	MRPS7	mitochondrial ribosomal protein S7	5.52	7	-2.8	0	0
219397_at	g13376736	COQ10B	coenzyme Q10 homolog B (S. cerevisiae)	5.85	7.33	-2.8	0	0
221770_at	Hs.125845.0	RPE	ribulose-5-phosphate-3-epimerase	4.78	6.27	-2.8	0	0
202138_x_at	g11125769	AIMP2	aminoacyl tRNA synthetase complex-interacting multifunctional protein 2	6.93	8.41	-2.79	0	0
205401_at	g4501992	AGPS	alkylglycerone phosphate synthase	4.22	5.7	-2.79	0	0
208726_s_at	g12653382	EIF2S2	eukaryotic translation initiation factor 2, subunit 2 beta, 38kDa	7.92	9.39	-2.79	0	0
209631_s_at	g2076881	GPR37	G protein-coupled receptor 37 (endothelin receptor type B-like); sel-1 suppressor of lin-12-like 2 (C. elegans)	4.37	5.85	-2.79	0	0
212255_s_at	Hs.106778.4	ATP2C1	ATPase, Ca++ transporting, type 2C, member 1	4.79	6.27	-2.79	0	0
212828_at	Hs.61289.1	SYNJ2	synaptojanin 2	4.31	5.79	-2.79	0	0
219539_at	g13376126	GEMIN6	gem (nuclear organelle) associated protein 6	4.98	6.46	-2.79	0	0
222209_s_at	Hs.183887.1	TMEM135	transmembrane protein 135	6.13	7.6	-2.79	0	0
203103_s_at	g7657380	PRPF19	pre-mRNA processing factor 19	5.3	6.78	-2.78	0	0
203345_s_at	Hs.31016.0	MTF2	metal response element binding transcription factor 2	4.88	6.35	-2.78	0	0
203840_at	g4504804	BLZF1	basic leucine zipper nuclear factor 1	3.55	5.03	-2.78	0	0
206286_s_at	g4507424	TDGF1	teratocarcinoma-derived growth factor 1; teratocarcinoma-derived growth factor 1 pseudogene 3	4.13	5.61	-2.78	0	0
215380_s_at	Hs.288649.2	GGCT	gamma-glutamylcyclotransferase	7.83	9.31	-2.78	0	0
217815_at	g6005756	SUPT16H	suppressor of Ty 16 homolog (S. cerevisiae)	5.8	7.27	-2.78	0	0
217960_s_at	g9910381	TOMM22	translocase of outer mitochondrial membrane 22 homolog (yeast)	5.02	6.49	-2.78	0	0
221732_at	Hs.8859.0	CANT1	calcium activated nucleotidase 1	5.55	7.03	-2.78	0	0
200808_s_at	g4508046	ZYX	zyxin	5.48	6.95	-2.77	0	0
201096_s_at	Hs.75290.0	ARF4	ADP-ribosylation factor 4	7.21	8.68	-2.77	0	0
204108_at	Hs.797.1	NFYA	nuclear transcription factor Y, alpha	4.06	5.53	-2.77	0	0
204620_s_at	g4758081	VCAN	versican	4.19	5.66	-2.77	0	0
206445_s_at	g4504496	PRMT1	protein arginine methyltransferase 1	6.08	7.55	-2.77	0	0
209323_at	g9886758	PRKRIR	protein-kinase, interferon-inducible double stranded RNA dependent inhibitor, repressor of (P58 repressor)	5.75	7.22	-2.77	0	0
209398_at	g12803628	HIST1H1C	histone cluster 1, H1c	6.32	7.79	-2.77	0	0
211944_at	Hs.69559.2	PRRC2C	proline-rich coiled-coil 2C	4.35	5.82	-2.77	0	0
212799_at	Hs.12311.0	STX6	syntaxin 6	4.41	5.88	-2.77	0	0
215354_s_at	Hs.274149.1	PELP1	proline, glutamate and leucine rich protein 1	4.6	6.07	-2.77	0	0
217786_at	g5174682	PRMT5	protein arginine methyltransferase 5	5.03	6.5	-2.77	0	0
218059_at	g7705816	ZNF706	zinc finger protein 706	8.12	9.59	-2.77	0	0
218618_s_at	g12232434	FNDC3B	fibronectin type III domain containing 3B; uncharacterized LOC101928615	7.28	8.75	-2.77	0	0
37384_at	4902380	PPM1F	protein phosphatase, Mg2+/Mn2+ dependent, 1F	4.47	5.93	-2.77	0	0
201140_s_at	g4759019	RAB5C	RAB5C, member RAS oncogene family	5.91	7.37	-2.76	0	0
201944_at	g13128866	HEXB	hexosaminidase B (beta polypeptide)	8.67	10.13	-2.76	0	0
202268_s_at	g4502168	NAE1	NEDD8 activating enzyme E1 subunit 1	6.63	8.09	-2.76	0	0
202580_x_at	g11386144	FOXM1	forkhead box M1	3.26	4.73	-2.76	0	0
207098_s_at	g8923620	MFN1	mitofusin 1	4.2	5.67	-2.76	0	0
209864_at	g13365650	FRAT2	frequently rearranged in advanced T-cell lymphomas 2	4.42	5.88	-2.76	0	0
212155_at	Hs.144904.1	RNF187	ring finger protein 187	6.64	8.11	-2.76	0	0
218196_at	g7661737	OSTM1	osteopetrosis associated transmembrane protein 1	4.44	5.9	-2.76	0	0
222122_s_at	Hs.16411.1	THOC2	THO complex 2	5.73	7.2	-2.76	0	0
222231_s_at	Hs.283558.4	LRRC59	leucine rich repeat containing 59	7.2	8.66	-2.76	0	0
200005_at	g4503522	EIF3D	eukaryotic translation initiation factor 3, subunit D	7.83	9.29	-2.75	0	0
200037_s_at	g7705406	CBX3	chromobox homolog 3	7.97	9.43	-2.75	0	0
202023_at	g4758245	EFNA1	ephrin-A1	8.4	9.86	-2.75	0	0
202606_s_at	g6912719	TLK1	tousled-like kinase 1	6.16	7.62	-2.75	0	0
202643_s_at	Hs.211600.0	TNFAIP3	tumor necrosis factor, alpha-induced protein 3	4.19	5.65	-2.75	0	0
203351_s_at	g2906225	ORC4	origin recognition complex, subunit 4	5.94	7.4	-2.75	0	0
203564_at	g4759335	FANCG	Fanconi anemia, complementation group G	3.74	5.2	-2.75	0	0
203843_at	Hs.173965.0	RPS6KA3	ribosomal protein S6 kinase, 90kDa, polypeptide 3	5.42	6.88	-2.75	0	0
204744_s_at	g7770071	IARS	isoleucyl-tRNA synthetase	7.91	9.37	-2.75	0	0
205263_at	g4092066	BCL10	B-cell CLL/lymphoma 10	5.21	6.67	-2.75	0	0
206364_at	g7661877	KIF14	kinesin family member 14	3.22	4.67	-2.75	0	0
209153_s_at	g339477	TCF3	transcription factor 3	4.42	5.88	-2.75	0	0
211208_s_at	g13359270	CASK	calcium/calmodulin-dependent serine protein kinase (MAGUK family)	5.37	6.83	-2.75	0	0
211595_s_at	g13620888	MRPS11	mitochondrial ribosomal protein S11	5.72	7.18	-2.75	0	0
212062_at	Hs.70604.0	ATP9A	ATPase, class II, type 9A	6.24	7.7	-2.75	0	0
213394_at	Hs.259729.0	MAPKBP1	mitogen-activated protein kinase binding protein 1	4.32	5.78	-2.75	0	0
218465_at	g8922490	TMEM33	transmembrane protein 33	5.36	6.82	-2.75	0	0
219814_at	g8922990	MBNL3	muscleblind-like splicing regulator 3	4.13	5.59	-2.75	0	0
220085_at	g8922361	HELLS	helicase, lymphoid-specific	3.48	4.93	-2.75	0	0
221538_s_at	g12052849	PLXNA1	plexin A1	4.65	6.11	-2.75	0	0
222163_s_at	Hs.5555.1	SPATA5L1	spermatogenesis associated 5-like 1	4.79	6.25	-2.75	0	0
200601_at	g3157975	ACTN4	actinin, alpha 4	6.31	7.77	-2.74	0	0
201434_at	g4507710	TTC1	tetratricopeptide repeat domain 1	6.24	7.69	-2.74	0	0
201745_at	g4506274	TWF1	twinfilin actin-binding protein 1	6.84	8.29	-2.74	0	0
202163_s_at	g4758945	CNOT8	CCR4-NOT transcription complex, subunit 8	4.16	5.62	-2.74	0	0
202167_s_at	g13375625	MMS19	MMS19 nucleotide excision repair homolog (S. cerevisiae)	4.31	5.76	-2.74	0	0
203262_s_at	g4758219	FAM50A	family with sequence similarity 50, member A	5.9	7.35	-2.74	0	0
203327_at	Hs.1508.0	IDE	insulin-degrading enzyme	6.31	7.76	-2.74	0	0
203581_at	g12803248	RAB4A	RAB4A, member RAS oncogene family; S-phase response (cyclin related)	6.8	8.26	-2.74	0	0
208788_at	g12053372	ELOVL5	ELOVL fatty acid elongase 5	8.21	9.66	-2.74	0	0
209484_s_at	g9295185	NSL1	NSL1, MIS12 kinetochore complex component	7.05	8.51	-2.74	0	0
212087_s_at	Hs.3426.0	ERAL1	Era-like 12S mitochondrial rRNA chaperone 1	4.59	6.05	-2.74	0	0
212165_at	Hs.17481.1	TMEM183A	transmembrane protein 183A; transmembrane protein 183B	6.2	7.65	-2.74	0	0
213226_at	Hs.91728.1	CCNA2	cyclin A2	3.56	5.02	-2.74	0	0
218302_at	g8923937	PSENEN	presenilin enhancer gamma secretase subunit	4.6	6.06	-2.74	0	0
218342_s_at	g13487920	ERMP1	endoplasmic reticulum metallopeptidase 1	4.27	5.72	-2.74	0	0
218687_s_at	g8923068	MUC13	mucin 13, cell surface associated	3.43	4.89	-2.74	0	0
221622_s_at	g12005514	TMEM126B	transmembrane protein 126B	6.96	8.41	-2.74	0	0
222235_s_at	Hs.287761.0	CSGALNACT2	chondroitin sulfate N-acetylgalactosaminyltransferase 2	4.62	6.08	-2.74	0	0
203142_s_at	g4501974	AP3B1	adaptor-related protein complex 3, beta 1 subunit	4.82	6.27	-2.73	0	0
203211_s_at	Hs.181326.0	MTMR2	myotubularin related protein 2	4.01	5.46	-2.73	0	0
204000_at	g7705366	GNB5	guanine nucleotide binding protein (G protein), beta 5	5.44	6.89	-2.73	0	0
214113_s_at	Hs.65648.1	RBM8A	RNA binding motif protein 8A	6.7	8.15	-2.73	0	0
214909_s_at	Hs.247362.2	DDAH2	dimethylarginine dimethylaminohydrolase 2	4.53	5.97	-2.73	0	0
218091_at	Hs.171545.0	AGFG1	ArfGAP with FG repeats 1	5.64	7.1	-2.73	0	0
218138_at	g9055271	MKKS	McKusick-Kaufman syndrome	6.42	7.87	-2.73	0	0
201399_s_at	g7657654	TRAM1	translocation associated membrane protein 1	7.73	9.18	-2.72	0	0
201509_at	g5901981	IDH3B	isocitrate dehydrogenase 3 (NAD+) beta	5.65	7.1	-2.72	0	0
201517_at	g12654824	NCBP2	nuclear cap binding protein subunit 2, 20kDa	5.43	6.87	-2.72	0	0
201825_s_at	Hs.238126.0	SCCPDH	saccharopine dehydrogenase (putative)	8.23	9.68	-2.72	0	0
201991_s_at	Hs.149436.0	KIF5B	kinesin family member 5B	6.81	8.25	-2.72	0	0
202721_s_at	Hs.1674.0	GFPT1	glutamine--fructose-6-phosphate transaminase 1	5.1	6.55	-2.72	0	0
203427_at	g7661591	ASF1A	anti-silencing function 1A histone chaperone	4.24	5.68	-2.72	0	0
204484_at	g11136637	PIK3C2B	phosphatidylinositol-4-phosphate 3-kinase, catalytic subunit type 2 beta	5.2	6.65	-2.72	0	0
204977_at	g13514830	DDX10	DEAD (Asp-Glu-Ala-Asp) box polypeptide 10	4.93	6.37	-2.72	0	0
208613_s_at	Hs.81008.0	FLNB	filamin B, beta	5.22	6.66	-2.72	0	0
209091_s_at	g8118529	SH3GLB1	SH3-domain GRB2-like endophilin B1	5.71	7.15	-2.72	0	0
211951_at	Hs.75337.1	NOLC1	nucleolar and coiled-body phosphoprotein 1	6.72	8.17	-2.72	0	0
212483_at	Hs.225767.1	NIPBL	Nipped-B homolog (Drosophila)	3.91	5.35	-2.72	0	0
213186_at	Hs.165662.1	DZIP3	DAZ interacting zinc finger protein 3	4.39	5.83	-2.72	0	0
213302_at	Hs.105478.0	PFAS	phosphoribosylformylglycinamidine synthase	4.16	5.61	-2.72	0	0
216483_s_at	Hs.296443.0	C19orf10	chromosome 19 open reading frame 10	6.63	8.07	-2.72	0	0
218083_at	g13376616	PTGES2	prostaglandin E synthase 2	4.92	6.36	-2.72	0	0
218356_at	g7019376	FTSJ2	FtsJ RNA methyltransferase homolog 2 (E. coli)	5.25	6.69	-2.72	0	0
219677_at	g13376674	SPSB1	splA/ryanodine receptor domain and SOCS box containing 1	4.41	5.85	-2.72	0	0
219731_at	g13236594	ENTPD1-AS1	ENTPD1 antisense RNA 1	3.83	5.27	-2.72	0	0
202293_at	Hs.286148.0	STAG1	stromal antigen 1	4.17	5.6	-2.71	0	0
203832_at	g4507130	SNRPF	small nuclear ribonucleoprotein polypeptide F	7.26	8.69	-2.71	0	0
205061_s_at	g4826921	EXOSC9	exosome component 9	4.67	6.11	-2.71	0	0
205380_at	g4505702	PDZK1	PDZ domain containing 1	8.28	9.72	-2.71	0	0
207480_s_at	g9910355	MEIS2	Meis homeobox 2	4.75	6.19	-2.71	0	0
207628_s_at	g8923713	WBSCR22	Williams Beuren syndrome chromosome region 22	5.62	7.06	-2.71	0	0
207688_s_at	g5031794			3.88	5.33	-2.71	0	0
209175_at	Hs.300208.0	SEC23IP	SEC23 interacting protein	4.37	5.81	-2.71	0	0
217948_at	g7661599	FAM127B	family with sequence similarity 127, member B	3.88	5.32	-2.71	0	0
221531_at	g11139241	WDR61	WD repeat domain 61	4.05	5.49	-2.71	0	0
200975_at	g4506030	PPT1	palmitoyl-protein thioesterase 1	7.8	9.23	-2.7	0	0
204569_at	g7662387	ICK	intestinal cell (MAK-like) kinase	4	5.44	-2.7	0	0
208972_s_at	g5262506	ATP5G1	ATP synthase, H+ transporting, mitochondrial Fo complex, subunit C1 (subunit 9)	6.07	7.5	-2.7	0	0
209230_s_at	g5732669	NUPR1	nuclear protein, transcriptional regulator, 1	8.43	9.86	-2.7	0	0
209665_at	g2935319	CYB561D2	cytochrome b561 family, member D2	4.52	5.96	-2.7	0	0
212997_s_at	Hs.57553.1	TLK2	tousled-like kinase 2	4.77	6.2	-2.7	0	0
217770_at	g7706257	PIGT	phosphatidylinositol glycan anchor biosynthesis, class T	5.91	7.35	-2.7	0	0
217963_s_at	g7657043	NGFRAP1	nerve growth factor receptor (TNFRSF16) associated protein 1	8.95	10.38	-2.7	0	0
220761_s_at	g7705559	TAOK3	TAO kinase 3	5.98	7.41	-2.7	0	0
221250_s_at	g13775221	MXD3	MAX dimerization protein 3	3.79	5.22	-2.7	0	0
202619_s_at	Hs.41270.0	PLOD2	procollagen-lysine, 2-oxoglutarate 5-dioxygenase 2	6.14	7.56	-2.69	0	0
202678_at	g4758485	GTF2A2	general transcription factor IIA, 2, 12kDa	6.07	7.5	-2.69	0	0
202844_s_at	Hs.75447.0	RALBP1	ralA binding protein 1	6.26	7.68	-2.69	0	0
203517_at	g5729936	MTX2	metaxin 2	6.28	7.71	-2.69	0	0
204694_at	g4501988	AFP	alpha-fetoprotein	3.62	5.05	-2.69	0	0
208676_s_at	g4099505	PA2G4	proliferation-associated 2G4, 38kDa	6.53	7.95	-2.69	0	0
209143_s_at	g2209234	CLNS1A	chloride channel, nucleotide-sensitive, 1A	6.96	8.39	-2.69	0	0
212279_at	Hs.199695.0	TMEM97	transmembrane protein 97	7.06	8.49	-2.69	0	0
213246_at	Hs.275352.0	TMEM251	transmembrane protein 251	4.4	5.83	-2.69	0	0
218339_at	g7661815	MRPL22	mitochondrial ribosomal protein L22	6.1	7.53	-2.69	0	0
222039_at	Hs.274448.1	KIF18B	kinesin family member 18B	3.6	5.03	-2.69	0	0
200678_x_at	g4504150	GRN	granulin	6.86	8.29	-2.68	0	0
200992_at	Hs.5151.0	IPO7	importin 7	6.68	8.1	-2.68	0	0
201419_at	g4757835	BAP1	BRCA1 associated protein-1 (ubiquitin carboxy-terminal hydrolase)	5.44	6.86	-2.68	0	0
202022_at	g4885062	ALDOC	aldolase C, fructose-bisphosphate	5.39	6.82	-2.68	0	0
202433_at	g5032212	SLC35B1	solute carrier family 35, member B1	6.99	8.41	-2.68	0	0
203360_s_at	g1785850	GJA9	gap junction protein, alpha 9, 59kDa; GJA9-MYCBP readthrough; MYC binding protein	4.13	5.55	-2.68	0	0
208527_x_at	g4504266	HIST1H2BE	histone cluster 1, H2be	3.83	5.25	-2.68	0	0
209678_s_at	g432273	PRKCI	protein kinase C, iota	4.51	5.93	-2.68	0	0
218567_x_at	g11342681	DPP3	dipeptidyl-peptidase 3	4.69	6.11	-2.68	0	0
218598_at	g11345465	RINT1	RAD50 interactor 1	3.98	5.4	-2.68	0	0
200913_at	g4505998	PPM1G	protein phosphatase, Mg2+/Mn2+ dependent, 1G	5.22	6.64	-2.67	0	0
201268_at	g4505408	NME1-NME2	NME1-NME2 readthrough; NME/NM23 nucleoside diphosphate kinase 2	9.01	10.42	-2.67	0	0
201330_at	g4506428	RARS	arginyl-tRNA synthetase	6.99	8.41	-2.67	0	0
201491_at	g6912279	AHSA1	AHA1, activator of heat shock 90kDa protein ATPase homolog 1 (yeast)	6.66	8.07	-2.67	0	0
201790_s_at	Hs.11806.0	DHCR7	7-dehydrocholesterol reductase	6.23	7.65	-2.67	0	0
202257_s_at	g5174408	CD2BP2	CD2 (cytoplasmic tail) binding protein 2	5.25	6.67	-2.67	0	0
202596_at	g12653334	ENSA	endosulfine alpha	8.19	9.61	-2.67	0	0
209104_s_at	g12652540	NHP2	NHP2 ribonucleoprotein	7.59	9.01	-2.67	0	0
209386_at	Hs.3337.0	TM4SF1	transmembrane 4 L six family member 1	7.17	8.59	-2.67	0	0
211703_s_at	g13625458	TM2D1	TM2 domain containing 1	4.53	5.95	-2.67	0	0
212415_at	Hs.90998.0	2015-09-06	septin 6	4.49	5.91	-2.67	0	0
213090_s_at	Hs.24644.0	TAF4	TAF4 RNA polymerase II, TATA box binding protein (TBP)-associated factor, 135kDa	5.45	6.87	-2.67	0	0
218545_at	g8922858	CCDC91	coiled-coil domain containing 91	3.97	5.39	-2.67	0	0
218989_x_at	g12597642	SLC30A5	solute carrier family 30 (zinc transporter), member 5	5.55	6.96	-2.67	0	0
219166_at	g8922518	DNAAF2	dynein, axonemal, assembly factor 2	4.28	5.7	-2.67	0	0
220477_s_at	g7661833	TMEM230	transmembrane protein 230	6.59	8.01	-2.67	0	0
221497_x_at	g13529208	EGLN1	egl-9 family hypoxia-inducible factor 1	4.71	6.13	-2.67	0	0
221804_s_at	Hs.267923.1	FAM45A	family with sequence similarity 45, member A; family with sequence similarity 45, member A pseudogene	7.66	9.08	-2.67	0	0
200885_at	g4885066	RHOC	ras homolog family member C	6.6	8.02	-2.66	0	0
200922_at	g5803047	KDELR1	KDEL (Lys-Asp-Glu-Leu) endoplasmic reticulum protein retention receptor 1	4.57	5.98	-2.66	0	0
201471_s_at	g4505570	SQSTM1	sequestosome 1	8.84	10.25	-2.66	0	0
202141_s_at	g13111846	COPS8	COP9 signalosome subunit 8	6.48	7.89	-2.66	0	0
202213_s_at	Hs.155976.0	CUL4B	cullin 4B	4.57	5.98	-2.66	0	0
202852_s_at	g13375923	AAGAB	alpha- and gamma-adaptin binding protein	3.97	5.37	-2.66	0	0
202939_at	g5032128	ZMPSTE24	zinc metallopeptidase STE24	7.01	8.42	-2.66	0	0
203525_s_at	Hs.75081.0	APC	adenomatous polyposis coli	4.47	5.88	-2.66	0	0
203883_s_at	Hs.173656.0	RAB11FIP2	RAB11 family interacting protein 2 (class I)	4.27	5.68	-2.66	0	0
203967_at	g1684902	CDC6	cell division cycle 6	3.23	4.64	-2.66	0	0
204370_at	g5803028	CLP1	cleavage and polyadenylation factor I subunit 1	4.8	6.21	-2.66	0	0
205324_s_at	g7110660	FTSJ1	FtsJ RNA methyltransferase homolog 1 (E. coli)	4.44	5.86	-2.66	0	0
208999_at	Hs.80712.0	2015-09-08	septin 8	5.22	6.63	-2.66	0	0
212712_at	Hs.184793.0	CAMSAP1	calmodulin regulated spectrin-associated protein 1	4.27	5.68	-2.66	0	0
213460_x_at	Hs.295112.3	NSUN5P1	NOP2/Sun domain family, member 5 pseudogene 1; NOP2/Sun domain family, member 5 pseudogene 2	5.65	7.06	-2.66	0	0
218061_at	g7657325	MEA1	male-enhanced antigen 1	7.86	9.27	-2.66	0	0
218163_at	g7662501	MCTS1	malignant T cell amplified sequence 1	6.97	8.38	-2.66	0	0
218263_s_at	g10864022	ZBED5	zinc finger, BED-type containing 5	5.37	6.78	-2.66	0	0
218415_at	g9945311	VPS33B	vacuolar protein sorting 33 homolog B (yeast)	4.23	5.64	-2.66	0	0
218710_at	g8923244	TTC27	tetratricopeptide repeat domain 27	4.03	5.44	-2.66	0	0
218721_s_at	g8923461	C1orf27	chromosome 1 open reading frame 27	6.07	7.48	-2.66	0	0
201264_at	g6005734	COPE	coatomer protein complex, subunit epsilon	7.24	8.65	-2.65	0	0
201389_at	g4504750	ITGA5	integrin, alpha 5 (fibronectin receptor, alpha polypeptide)	5.8	7.21	-2.65	0	0
201512_s_at	g13177705	TOMM70A	translocase of outer mitochondrial membrane 70 homolog A (S. cerevisiae)	5.74	7.14	-2.65	0	0
202200_s_at	g4507218	SRPK1	SRSF protein kinase 1	6.43	7.83	-2.65	0	0
203160_s_at	Hs.24439.0	RNF8	ring finger protein 8, E3 ubiquitin protein ligase	4.5	5.91	-2.65	0	0
203403_s_at	g5174652	RNF6	ring finger protein (C3H2C3 type) 6	5.68	7.09	-2.65	0	0
208952_s_at	Hs.78851.0	LARP4B	La ribonucleoprotein domain family, member 4B	4.03	5.43	-2.65	0	0
209388_at	g12654216	PAPOLA	poly(A) polymerase alpha	5.6	7.01	-2.65	0	0
210568_s_at	g12654452	RECQL	RecQ helicase-like	3.7	5.1	-2.65	0	0
215136_s_at	Hs.274170.1	EXOSC8	exosome component 8	4.59	6	-2.65	0	0
218367_x_at	g6912741	USP21	ubiquitin specific peptidase 21	4.11	5.52	-2.65	0	0
218645_at	g11496268	ZNF277	zinc finger protein 277	5.73	7.14	-2.65	0	0
221193_s_at	g8923105	ZCCHC10	zinc finger, CCHC domain containing 10	4.61	6.02	-2.65	0	0
222033_s_at	Hs.138671.2	FLT1	fms-related tyrosine kinase 1	4.87	6.28	-2.65	0	0
38671_at	4878500	PLXND1	plexin D1	4.81	6.22	-2.65	0	0
201527_at	g4757819	ATP6V1F	ATPase, H+ transporting, lysosomal 14kDa, V1 subunit F; V-type proton ATPase subunit F-like	7.31	8.71	-2.64	0	0
202420_s_at	g13514819	DHX9	DEAH (Asp-Glu-Ala-His) box helicase 9	4.79	6.19	-2.64	0	0
202766_s_at	g4557590	FBN1	fibrillin 1	5.03	6.43	-2.64	0	0
203545_at	g13129069	ALG8	ALG8, alpha-1,3-glucosyltransferase	6.87	8.27	-2.64	0	0
205596_s_at	g12408118	SMURF2	SMAD specific E3 ubiquitin protein ligase 2	4.42	5.82	-2.64	0	0
207030_s_at	g4503100	CSRP2	cysteine and glycine-rich protein 2	6.34	7.74	-2.64	0	0
209422_at	Hs.112594.0	PHF20	PHD finger protein 20	5.4	6.8	-2.64	0	0
209576_at	g4884070	GNAI1	guanine nucleotide binding protein (G protein), alpha inhibiting activity polypeptide 1	4.37	5.77	-2.64	0	0
212510_at	Hs.82432.0	GPD1L	glycerol-3-phosphate dehydrogenase 1-like	4.31	5.71	-2.64	0	0
217823_s_at	Hs.184325.0	UBE2J1	ubiquitin-conjugating enzyme E2, J1	5.95	7.35	-2.64	0	0
218098_at	Hs.118249.0	ARFGEF2	ADP-ribosylation factor guanine nucleotide-exchange factor 2 (brefeldin A-inhibited)	7.48	8.88	-2.64	0	0
218283_at	g10047103	SS18L2	synovial sarcoma translocation gene on chromosome 18-like 2	5.79	7.19	-2.64	0	0
44696_at	4871766_RC	TBC1D13	TBC1 domain family, member 13	4.96	6.36	-2.64	0	0
200726_at	g4506006	PPP1CC	protein phosphatase 1, catalytic subunit, gamma isozyme	8.27	9.66	-2.63	0	0
200744_s_at	Hs.215595.0	GNB1	guanine nucleotide binding protein (G protein), beta polypeptide 1	5.57	6.97	-2.63	0	0
200820_at	g4506232	PSMD8	proteasome (prosome, macropain) 26S subunit, non-ATPase, 8	6.9	8.29	-2.63	0	0
201001_s_at	Hs.75875.0	TMEM189	transmembrane protein 189; TMEM189-UBE2V1 readthrough; ubiquitin-conjugating enzyme E2 variant 1; ubiquitin-conjugating enzyme E2 variant 2	6.16	7.56	-2.63	0	0
202763_at	g4757911	CASP3	caspase 3, apoptosis-related cysteine peptidase	4.49	5.89	-2.63	0	0
202785_at	g4826849	NDUFA7	NADH dehydrogenase (ubiquinone) 1 alpha subcomplex, 7, 14.5kDa	6.39	7.79	-2.63	0	0
203297_s_at	Hs.40154.0	JARID2	jumonji, AT rich interactive domain 2	4.08	5.47	-2.63	0	0
203311_s_at	g178988	ARF6	ADP-ribosylation factor 6	4.43	5.83	-2.63	0	0
204531_s_at	g6552300	BRCA1	breast cancer 1, early onset	3.84	5.23	-2.63	0	0
205250_s_at	g7662079	CEP290	centrosomal protein 290kDa	3.84	5.23	-2.63	0	0
208658_at	g12653312	PDIA4	protein disulfide isomerase family A, member 4	6.98	8.38	-2.63	0	0
212169_at	Hs.302749.0	FKBP9	FK506 binding protein 9, 63 kDa	6.26	7.66	-2.63	0	0
214092_x_at	Hs.190452.1	SUGP2	SURP and G patch domain containing 2	4.85	6.25	-2.63	0	0
217814_at	g9910241	CCDC47	coiled-coil domain containing 47	5.9	7.29	-2.63	0	0
218037_at	g13236511	FAM134A	family with sequence similarity 134, member A	5.83	7.23	-2.63	0	0
218627_at	g8922957	DRAM1	DNA-damage regulated autophagy modulator 1	4.53	5.93	-2.63	0	0
221229_s_at	g13435382	TRMT61B	tRNA methyltransferase 61 homolog B (S. cerevisiae)	5.55	6.94	-2.63	0	0
201214_s_at	g4506012	PPP1R7	protein phosphatase 1, regulatory subunit 7	5.87	7.26	-2.62	0	0
201704_at	g4557422	ENTPD6	ectonucleoside triphosphate diphosphohydrolase 6 (putative)	5.74	7.13	-2.62	0	0
203776_at	g7662668	GPKOW	G patch domain and KOW motifs	4.79	6.18	-2.62	0	0
207956_x_at	g7705287	PDS5B	PDS5, regulator of cohesion maintenance, homolog B (S. cerevisiae)	4.33	5.72	-2.62	0	0
208777_s_at	g2150045	PSMD11	proteasome (prosome, macropain) 26S subunit, non-ATPase, 11	6.61	8	-2.62	0	0
210980_s_at	g3860239	ASAH1	N-acylsphingosine amidohydrolase (acid ceramidase) 1	6.22	7.61	-2.62	0	0
212485_at	Hs.105749.0	GPATCH8	G patch domain containing 8	5	6.39	-2.62	0	0
212532_s_at	Hs.155485.3	LSM12	LSM12 homolog (S. cerevisiae)	6.44	7.83	-2.62	0	0
212919_at	Hs.21056.0	DCP2	decapping mRNA 2	5.77	7.16	-2.62	0	0
213069_at	Hs.296326.0	HEG1	heart development protein with EGF-like domains 1	5.3	6.69	-2.62	0	0
213283_s_at	Hs.79971.0	SALL2	spalt-like transcription factor 2	4.3	5.69	-2.62	0	0
214948_s_at	Hs.140945.0	TMF1	TATA element modulatory factor 1	5.82	7.21	-2.62	0	0
215464_s_at	Hs.12956.1	P2RX5	purinergic receptor P2X, ligand-gated ion channel, 5; P2RX5-TAX1BP3 readthrough (NMD candidate); Tax1 (human T-cell leukemia virus type I) binding protein 3	4.14	5.53	-2.62	0	0
218358_at	g13236568	CRELD2	cysteine-rich with EGF-like domains 2	7.6	8.99	-2.62	0	0
218678_at	g13375818	NES	nestin	3.99	5.38	-2.62	0	0
219175_s_at	g8923438	SLC41A3	solute carrier family 41, member 3	4.36	5.75	-2.62	0	0
219555_s_at	g8922096	CENPN	centromere protein N	4.01	5.4	-2.62	0	0
219765_at	g13375841	ZNF329	zinc finger protein 329	4.28	5.67	-2.62	0	0
221016_s_at	g13786122	TCF7L1	transcription factor 7-like 1 (T-cell specific, HMG-box)	4.73	6.11	-2.62	0	0
201247_at	Hs.108689.0	SREBF2	sterol regulatory element binding transcription factor 2	4.76	6.15	-2.61	0	0
201823_s_at	g4757761	RNF14	ring finger protein 14	4.55	5.94	-2.61	0	0
202487_s_at	g6912615	H2AFV	H2A histone family, member V	6.73	8.12	-2.61	0	0
202708_s_at	g4504276	HIST2H2BE	histone cluster 2, H2be	4.98	6.36	-2.61	0	0
202717_s_at	g4502700	CDC16	cell division cycle 16	5	6.38	-2.61	0	0
203292_s_at	g11141864	VPS11	vacuolar protein sorting 11 homolog (S. cerevisiae)	4.54	5.92	-2.61	0	0
203515_s_at	g5729979	PMVK	phosphomevalonate kinase	5.43	6.81	-2.61	0	0
204226_at	g7657624	STAU2	staufen double-stranded RNA binding protein 2	4.6	5.98	-2.61	0	0
205084_at	g9994198	BCAP29	B-cell receptor-associated protein 29	3.91	5.3	-2.61	0	0
208611_s_at	g1805279	SPTAN1	spectrin, alpha, non-erythrocytic 1	6.88	8.26	-2.61	0	0
209024_s_at	Hs.155489.1	SYNCRIP	synaptotagmin binding, cytoplasmic RNA interacting protein	6.48	7.87	-2.61	0	0
210009_s_at	g12711466	GOSR2	golgi SNAP receptor complex member 2	4.17	5.55	-2.61	0	0
212050_at	Hs.13996.0	WIPF2	WAS/WASL interacting protein family, member 2	5.44	6.83	-2.61	0	0
212428_at	Hs.3852.1	KIAA0368	KIAA0368	5.73	7.11	-2.61	0	0
212959_s_at	Hs.7041.0	GNPTAB	N-acetylglucosamine-1-phosphate transferase, alpha and beta subunits	5.42	6.81	-2.61	0	0
218065_s_at	g11034854	TMEM9B	TMEM9 domain family, member B	5.69	7.08	-2.61	0	0
218859_s_at	g7705402	ESF1	ESF1, nucleolar pre-rRNA processing protein, homolog (S. cerevisiae)	5.55	6.94	-2.61	0	0
218936_s_at	g7661789	CCDC59	coiled-coil domain containing 59	5.77	7.15	-2.61	0	0
218956_s_at	g13357213	ATP5J2-PTCD1	ATP5J2-PTCD1 readthrough; pentatricopeptide repeat domain 1	4.78	6.16	-2.61	0	0
221725_at	Hs.288908.0	WASF2	WAS protein family, member 2	5.23	6.61	-2.61	0	0
205284_at	g7661931	URB2	URB2 ribosome biogenesis 2 homolog (S. cerevisiae)	3.84	5.22	-2.6	0	0
205664_at	g13124882	KIN	KIN, antigenic determinant of recA protein homolog (mouse)	3.88	5.26	-2.6	0	0
205930_at	g5031726	GTF2E1	general transcription factor IIE, polypeptide 1, alpha 56kDa	4.63	6.01	-2.6	0	0
208097_s_at	g13559515	TMX1	thioredoxin-related transmembrane protein 1	4.47	5.84	-2.6	0	0
208647_at	Hs.48876.1	FDFT1	farnesyl-diphosphate farnesyltransferase 1	7.71	9.09	-2.6	0	0
208678_at	g13325247	ATP6V1E1	ATPase, H+ transporting, lysosomal 31kDa, V1 subunit E1	7.51	8.89	-2.6	0	0
209186_at	g184100	ATP2A2	ATPase, Ca++ transporting, cardiac muscle, slow twitch 2	8.44	9.82	-2.6	0	0
212536_at	Hs.75478.0	ATP11B	ATPase, class VI, type 11B	5.11	6.48	-2.6	0	0
212730_at	Hs.10587.0	SYNM	synemin, intermediate filament protein	4.67	6.05	-2.6	0	0
217788_s_at	g9945385	GALNT2	polypeptide N-acetylgalactosaminyltransferase 2	6.85	8.23	-2.6	0	0
217809_at	g7661743	BZW2	basic leucine zipper and W2 domains 2	6.63	8	-2.6	0	0
200644_at	g13491173	MARCKSL1	MARCKS-like 1	6.73	8.1	-2.59	0	0
201016_at	Hs.4310.0	EIF1AX	eukaryotic translation initiation factor 1A, X-linked	5.7	7.08	-2.59	0	0
202027_at	g7110634	TMEM184B	transmembrane protein 184B	4.62	5.99	-2.59	0	0
202113_s_at	g2827433	SNX2	sorting nexin 2	6.19	7.56	-2.59	0	0
202171_at	Hs.6557.0	VEZF1	vascular endothelial zinc finger 1	5.82	7.2	-2.59	0	0
202961_s_at	g4757811	ARMC2-AS1	ARMC2 antisense RNA 1; ATP synthase, H+ transporting, mitochondrial Fo complex, subunit F2	8.52	9.89	-2.59	0	0
203040_s_at	g4504422	HMBS	hydroxymethylbilane synthase	4.69	6.07	-2.59	0	0
203229_s_at	g4502882	CLK2	CDC-like kinase 2	6.51	7.89	-2.59	0	0
203502_at	g4502444	BPGM	2,3-bisphosphoglycerate mutase	3.71	5.08	-2.59	0	0
203560_at	g4503986	GGH	gamma-glutamyl hydrolase (conjugase, folylpolygammaglutamyl hydrolase)	8.67	10.04	-2.59	0	0
204689_at	g10835016	HHEX	hematopoietically expressed homeobox	6.61	7.98	-2.59	0	0
205289_at	Hs.73853.0	BMP2	bone morphogenetic protein 2	3.52	4.9	-2.59	0	0
210028_s_at	g4337055	ORC3	origin recognition complex, subunit 3	5.28	6.66	-2.59	0	0
211964_at	Hs.75617.0	COL4A2	collagen, type IV, alpha 2	6.83	8.2	-2.59	0	0
212544_at	Hs.2210.0	ZNHIT3	zinc finger, HIT-type containing 3	5.82	7.19	-2.59	0	0
212857_x_at	Hs.74861.1	SUB1	SUB1 homolog (S. cerevisiae)	9.49	10.87	-2.59	0	0
214290_s_at	Hs.795.1	HIST2H2AA3	histone cluster 2, H2aa3; histone cluster 2, H2aa4	7.07	8.44	-2.59	0	0
215223_s_at	Hs.318885.2	LOC100129518	uncharacterized LOC100129518; superoxide dismutase 2, mitochondrial	6.81	8.18	-2.59	0	0
217370_x_at	Hs.99969.2	FUS	FUS RNA binding protein	4.68	6.05	-2.59	0	0
217976_s_at	g7705852	DYNC1LI1	dynein, cytoplasmic 1, light intermediate chain 1	4.13	5.5	-2.59	0	0
218381_s_at	Hs.7655.0	U2AF2	U2 small nuclear RNA auxiliary factor 2	6.14	7.52	-2.59	0	0
218726_at	g8922180	HJURP	Holliday junction recognition protein	3.74	5.11	-2.59	0	0
219216_at	g9506580	ETAA1	Ewing tumor-associated antigen 1	3.95	5.32	-2.59	0	0
204971_at	g4885164	CSTA	cystatin A (stefin A)	6.65	8.03	-2.59	3.71e-13	4.71e-13
201797_s_at	g5454157	VARS	valyl-tRNA synthetase	4.07	5.44	-2.58	0	0
202597_at	Hs.11801.0	IRF6	interferon regulatory factor 6	6.58	7.95	-2.58	0	0
203114_at	g5453837	SSSCA1	Sjogren syndrome/scleroderma autoantigen 1	3.98	5.35	-2.58	0	0
203414_at	g6912507	MMD	monocyte to macrophage differentiation-associated	6.42	7.78	-2.58	0	0
204434_at	g5174486	SPATA2	spermatogenesis associated 2	4.02	5.39	-2.58	0	0
205047_s_at	g4502258	ASNS	asparagine synthetase (glutamine-hydrolyzing)	3.56	4.93	-2.58	0	0
206958_s_at	g12620405	UPF3A	UPF3 regulator of nonsense transcripts homolog A (yeast)	5.18	6.55	-2.58	0	0
207922_s_at	g9257203	LOC101928676	uncharacterized LOC101928676; macrophage erythroblast attacher	5.8	7.17	-2.58	0	0
212902_at	Hs.211612.0	SEC24A	SEC24 family member A	4.94	6.31	-2.58	0	0
212943_at	Hs.30656.0	C2CD5	C2 calcium-dependent domain containing 5	6.27	7.64	-2.58	0	0
213940_s_at	Hs.301763.1	FNBP1	formin binding protein 1	5.36	6.72	-2.58	0	0
213989_x_at	Hs.50748.2	SETD4	SET domain containing 4	3.7	5.07	-2.58	0	0
217746_s_at	g7019486	PDCD6IP	programmed cell death 6 interacting protein	7.49	8.86	-2.58	0	0
219219_at	g8923476	TMEM160	transmembrane protein 160	3.83	5.19	-2.58	0	0
219507_at	g7706163	RSRC1	arginine/serine-rich coiled-coil 1	3.89	5.25	-2.58	0	0
219988_s_at	g8922541	RNF220	ring finger protein 220	5.14	6.5	-2.58	0	0
220202_s_at	g9256536	RC3H2	ring finger and CCCH-type domains 2	4.26	5.63	-2.58	0	0
200060_s_at	g12804496	RNPS1	RNA binding protein S1, serine-rich domain	7.1	8.46	-2.57	0	0
200709_at	g4503724	FKBP1A	FK506 binding protein 1A, 12kDa; uncharacterized LOC101929368	8.06	9.43	-2.57	0	0
200825_s_at	g13699861	HYOU1	hypoxia up-regulated 1	7.95	9.31	-2.57	0	0
201267_s_at	Hs.250758.0	PSMC3	proteasome (prosome, macropain) 26S subunit, ATPase, 3	6.26	7.62	-2.57	0	0
201589_at	Hs.211602.0	SMC1A	structural maintenance of chromosomes 1A	6.88	8.25	-2.57	0	0
202232_s_at	g5453653	EIF3M	eukaryotic translation initiation factor 3, subunit M	7.34	8.7	-2.57	0	0
202541_at	Hs.146401.0	AIMP1	aminoacyl tRNA synthetase complex-interacting multifunctional protein 1	4.95	6.31	-2.57	0	0
203286_at	g7662485	RNF44	ring finger protein 44	4.81	6.17	-2.57	0	0
203410_at	g5802999	AP3M2	adaptor-related protein complex 3, mu 2 subunit	3.76	5.12	-2.57	0	0
203448_s_at	Hs.194562.0	TERF1	telomeric repeat binding factor (NIMA-interacting) 1	4.95	6.31	-2.57	0	0
205034_at	g4757931	CCNE2	cyclin E2	3.25	4.61	-2.57	0	0
205140_at	g4503776	FPGT	fucose-1-phosphate guanylyltransferase	4.16	5.52	-2.57	0	0
207727_s_at	g6912519	MUTYH	mutY homolog	4.89	6.25	-2.57	0	0
208794_s_at	g505087	SMARCA4	SWI/SNF related, matrix associated, actin dependent regulator of chromatin, subfamily a, member 4	5.68	7.04	-2.57	0	0
212248_at	Hs.243901.0	MTDH	metadherin	7.58	8.94	-2.57	0	0
212871_at	Hs.30327.0	MAPKAPK5	mitogen-activated protein kinase-activated protein kinase 5	4.14	5.5	-2.57	0	0
213532_at	Hs.52438.1	ADAM17	ADAM metallopeptidase domain 17	5.43	6.79	-2.57	0	0
218220_at	g11056017	C12orf10	chromosome 12 open reading frame 10	5.07	6.43	-2.57	0	0
218349_s_at	g8922195	ZWILCH	zwilch kinetochore protein	3.45	4.81	-2.57	0	0
218448_at	g8923556	GID8	GID complex subunit 8	5.7	7.06	-2.57	0	0
218695_at	g9506688	EXOSC4	exosome component 4	6.3	7.66	-2.57	0	0
218803_at	g8922674	CHFR	checkpoint with forkhead and ring finger domains, E3 ubiquitin protein ligase	4.61	5.97	-2.57	0	0
220386_s_at	g9506630	EML4	echinoderm microtubule associated protein like 4	4.94	6.3	-2.57	0	0
221433_at	g9506596	FGF21	fibroblast growth factor 21	3.77	5.13	-2.57	0	0
222279_at	Hs.178036.0	HLA-F-AS1	HLA-F antisense RNA 1	4.39	5.75	-2.57	0	0
201951_at	Hs.10247.0	ALCAM	activated leukocyte cell adhesion molecule	5.42	6.78	-2.56	0	0
202307_s_at	g9665247	TAP1	transporter 1, ATP-binding cassette, sub-family B (MDR/TAP)	5.54	6.9	-2.56	0	0
202836_s_at	g5729801	TXNL4A	thioredoxin-like 4A	7.65	9	-2.56	0	0
208679_s_at	g12751114	ARPC2	actin related protein 2/3 complex, subunit 2, 34kDa	8.19	9.55	-2.56	0	0
208799_at	g13278740	PSMB5	proteasome (prosome, macropain) subunit, beta type, 5	6.85	8.21	-2.56	0	0
209482_at	g12655150	POP7	processing of precursor 7, ribonuclease P/MRP subunit (S. cerevisiae)	6.01	7.37	-2.56	0	0
209635_at	g13097710	AP1S1	adaptor-related protein complex 1, sigma 1 subunit	4.86	6.22	-2.56	0	0
210596_at	g11493511	MAGT1	magnesium transporter 1	5.19	6.55	-2.56	0	0
211987_at	Hs.75248.0	TOP2B	topoisomerase (DNA) II beta 180kDa	6.65	8	-2.56	0	0
218962_s_at	g11968036	TMEM168	transmembrane protein 168	5.9	7.25	-2.56	0	0
221580_s_at	g12805036	MIR1304	microRNA 1304; small nucleolar RNA, H/ACA box 1; small nucleolar RNA, H/ACA box 18; small nucleolar RNA, H/ACA box 32; small nucleolar RNA, H/ACA box 40; small nucleolar RNA, H/ACA box 8; small nucleolar RNA, C/D box 5; TATA box binding protein (TBP)-associated factor, RNA polymerase I, D, 41kDa	6.98	8.34	-2.56	0	0
221922_at	Hs.93121.1	GPSM2	G-protein signaling modulator 2	3.43	4.79	-2.56	0	0
201794_s_at	g7662023	SMG7	SMG7 nonsense mediated mRNA decay factor	6.22	7.57	-2.55	0	0
202536_at	Hs.11449.0	CHMP2B	charged multivesicular body protein 2B	5.3	6.65	-2.55	0	0
202955_s_at	g5052120	ARFGEF1	ADP-ribosylation factor guanine nucleotide-exchange factor 1 (brefeldin A-inhibited)	4.42	5.77	-2.55	0	0
203228_at	g4505586	PAFAH1B3	platelet-activating factor acetylhydrolase 1b, catalytic subunit 3 (29kDa)	3.88	5.23	-2.55	0	0
203338_at	g5453955	PPP2R5E	protein phosphatase 2, regulatory subunit B', epsilon isoform	5.62	6.97	-2.55	0	0
203342_at	g5032180	TIMM17B	translocase of inner mitochondrial membrane 17 homolog B (yeast)	5.13	6.48	-2.55	0	0
213835_x_at	Hs.246112.3	GTPBP3	GTP binding protein 3 (mitochondrial)	4.83	6.18	-2.55	0	0
218096_at	g8922941	AGPAT5	1-acylglycerol-3-phosphate O-acyltransferase 5	5.98	7.33	-2.55	0	0
218398_at	g7706187	MRPS30	mitochondrial ribosomal protein S30	5.68	7.03	-2.55	0	0
219069_at	g8923180	ANKRD49	ankyrin repeat domain 49	5.94	7.29	-2.55	0	0
219202_at	g13375798	RHBDF2	rhomboid 5 homolog 2 (Drosophila)	4.33	5.68	-2.55	0	0
219715_s_at	g8922860	TDP1	tyrosyl-DNA phosphodiesterase 1	4.55	5.91	-2.55	0	0
221934_s_at	Hs.280978.1	DALRD3	DALR anticodon binding domain containing 3	4.34	5.69	-2.55	0	0
200044_at	g4506902	GATC	glutamyl-tRNA(Gln) amidotransferase, subunit C; serine/arginine-rich splicing factor 9	6.92	8.27	-2.54	0	0
200069_at	Hs.116875.0	SART3	squamous cell carcinoma antigen recognized by T cells 3	4.53	5.88	-2.54	0	0
201157_s_at	Hs.111039.0	NMT1	N-myristoyltransferase 1	6.55	7.9	-2.54	0	0
201298_s_at	g13097287	MOB1A	MOB kinase activator 1A	5.25	6.59	-2.54	0	0
201935_s_at	Hs.25732.0	EIF4G3	eukaryotic translation initiation factor 4 gamma, 3	4.87	6.21	-2.54	0	0
201973_s_at	Hs.289112.0	CCZ1	CCZ1 vacuolar protein trafficking and biogenesis associated homolog (S. cerevisiae); CCZ1 vacuolar protein trafficking and biogenesis associated homolog B (S. cerevisiae)	8.04	9.38	-2.54	0	0
202726_at	g4557718	LIG1	ligase I, DNA, ATP-dependent	4.13	5.47	-2.54	0	0
203175_at	g4502218	RHOG	ras homolog family member G	5.4	6.74	-2.54	0	0
203719_at	g4503598	ERCC1	excision repair cross-complementation group 1	4.88	6.22	-2.54	0	0
204528_s_at	g4758755	NAP1L1	nucleosome assembly protein 1-like 1	7.8	9.14	-2.54	0	0
204957_at	g4505524	ORC5	origin recognition complex, subunit 5	5.31	6.66	-2.54	0	0
205395_s_at	g5031920	MRE11A	MRE11 meiotic recombination 11 homolog A (S. cerevisiae)	4.47	5.81	-2.54	0	0
209751_s_at	g9937492	TRAPPC2	trafficking protein particle complex 2; trafficking protein particle complex 2 pseudogene 1	4.4	5.74	-2.54	0	0
210026_s_at	g13488606	CARD10	caspase recruitment domain family, member 10	6.2	7.54	-2.54	0	0
218008_at	g8922228	TMEM248	transmembrane protein 248	6.85	8.19	-2.54	0	0
218010_x_at	g13236523	PPDPF	pancreatic progenitor cell differentiation and proliferation factor	3.88	5.23	-2.54	0	0
218140_x_at	g10864014	SRPRB	signal recognition particle receptor, B subunit	7.01	8.35	-2.54	0	0
218281_at	g7706332	MRPL48	mitochondrial ribosomal protein L48	5.51	6.85	-2.54	0	0
218734_at	g13376118	NAA40	N(alpha)-acetyltransferase 40, NatD catalytic subunit	3.59	4.93	-2.54	0	0
219347_at	g8922791	NUDT15	nudix (nucleoside diphosphate linked moiety X)-type motif 15	5.17	6.52	-2.54	0	0
219357_at	g7661735	GTPBP1	GTP binding protein 1	4.8	6.14	-2.54	0	0
219600_s_at	g8659558	TMEM50B	transmembrane protein 50B	5.55	6.9	-2.54	0	0
221311_x_at	g10092688	LYRM2	LYR motif containing 2	4.56	5.91	-2.54	0	0
221744_at	Hs.288283.0	DCAF7	DDB1 and CUL4 associated factor 7	4.18	5.53	-2.54	0	0
48808_at	4878663_RC	DHFR	dihydrofolate reductase	5.03	6.38	-2.54	0	0
200877_at	g5453604	CCT4	chaperonin containing TCP1, subunit 4 (delta)	8.38	9.72	-2.53	0	0
201125_s_at	g4504772	ITGB5	integrin, beta 5	6.66	8	-2.53	0	0
202066_at	Hs.183648.0	PPFIA1	protein tyrosine phosphatase, receptor type, f polypeptide (PTPRF), interacting protein (liprin), alpha 1	6.9	8.24	-2.53	0	0
203702_s_at	Hs.169910.0	TTLL4	tubulin tyrosine ligase-like family, member 4	3.75	5.09	-2.53	0	0
203911_at	g4506414	RAP1GAP	RAP1 GTPase activating protein	4.26	5.6	-2.53	0	0
204083_s_at	g4507648	TPM2	tropomyosin 2 (beta)	4.56	5.9	-2.53	0	0
208549_x_at	g7706414	PTMA	prothymosin, alpha	7.74	9.08	-2.53	0	0
209014_at	g9963809	MAGED1	melanoma antigen family D, 1	7.99	9.32	-2.53	0	0
212774_at	Hs.69997.1	ZBTB18	zinc finger and BTB domain containing 18	7.34	8.68	-2.53	0	0
217894_at	g7705836	KCTD3	potassium channel tetramerization domain containing 3	7.67	9.01	-2.53	0	0
217900_at	g8922355	IARS2	isoleucyl-tRNA synthetase 2, mitochondrial	8.16	9.5	-2.53	0	0
218977_s_at	g8923459	TRNAU1AP	tRNA selenocysteine 1 associated protein 1	4	5.34	-2.53	0	0
221517_s_at	g4838128	MED17	mediator complex subunit 17	4.46	5.8	-2.53	0	0
222103_at	Hs.36908.0	ATF1	activating transcription factor 1	5.1	6.44	-2.53	0	0
201245_s_at	Hs.108504.0	LOC101927673	uncharacterized LOC101927673; OTU deubiquitinase, ubiquitin aldehyde binding 1	4.61	5.95	-2.52	0	0
201817_at	g7661855	UBE3C	ubiquitin protein ligase E3C	5.86	7.19	-2.52	0	0
201954_at	g5031600	ARPC1B	actin related protein 2/3 complex, subunit 1B, 41kDa	7.22	8.55	-2.52	0	0
202811_at	g5453544	STAMBP	STAM binding protein	5.74	7.07	-2.52	0	0
203460_s_at	g7549812	PSEN1	presenilin 1	5.57	6.9	-2.52	0	0
204847_at	g7657702	ZBTB11	zinc finger and BTB domain containing 11	5.42	6.75	-2.52	0	0
205020_s_at	g5031602	ARL4A	ADP-ribosylation factor-like 4A	5.32	6.65	-2.52	0	0
208854_s_at	Hs.168913.1	STK24	serine/threonine kinase 24	5.76	7.09	-2.52	0	0
209026_x_at	g4929137	TUBB	tubulin, beta class I	8.57	9.9	-2.52	0	0
209096_at	g4775663	UBE2V2	ubiquitin-conjugating enzyme E2 variant 2	6.9	8.23	-2.52	0	0
210410_s_at	g2653648	MSH5	mutS homolog 5; MSH5-SAPCD1 readthrough (NMD candidate); suppressor APC domain containing 1	3.5	4.83	-2.52	0	0
212121_at	Hs.181185.0	TCTN3	tectonic family member 3	5.56	6.89	-2.52	0	0
212519_at	Hs.7766.0	UBE2E1	ubiquitin-conjugating enzyme E2E 1	7.88	9.22	-2.52	0	0
212666_at	Hs.119120.0	SMURF1	SMAD specific E3 ubiquitin protein ligase 1	4.62	5.95	-2.52	0	0
213282_at	Hs.5181.1	APOOL	apolipoprotein O-like	6.39	7.72	-2.52	0	0
213473_at	Hs.122764.1	BRAP	BRCA1 associated protein	4.01	5.35	-2.52	0	0
213535_s_at	Hs.84285.2	UBE2I	ubiquitin-conjugating enzyme E2I	6.13	7.46	-2.52	0	0
214766_s_at	Hs.33363.1	AHCTF1	AT hook containing transcription factor 1	5.79	7.13	-2.52	0	0
217092_x_at	Hs.247871.0	RP6-11O7.2	ribosomal protein L7 pseudogene 52	7.85	9.18	-2.52	0	0
218106_s_at	g8922522	MRPS10	mitochondrial ribosomal protein S10	6.52	7.85	-2.52	0	0
218189_s_at	g12056472	NANS	N-acetylneuraminic acid synthase	6.19	7.52	-2.52	0	0
218500_at	g7706199	THEM6	thioesterase superfamily member 6	4.53	5.86	-2.52	0	0
221492_s_at	g11493699	ATG3	autophagy related 3	7.29	8.62	-2.52	0	0
221571_at	Hs.297660.1	TRAF3	TNF receptor-associated factor 3	4.28	5.61	-2.52	0	0
37152_at	4850396	PPARD	peroxisome proliferator-activated receptor delta	5.87	7.2	-2.52	0	0
40465_at	4884740_RC	DDX23	DEAD (Asp-Glu-Ala-Asp) box polypeptide 23	4.53	5.86	-2.52	0	0
200065_s_at	g3360490	ARF1	ADP-ribosylation factor 1; microRNA 3620	9.1	10.43	-2.51	0	0
200604_s_at	g1526988	PRKAR1A	protein kinase, cAMP-dependent, regulatory, type I, alpha	6.59	7.92	-2.51	0	0
200936_at	g4506662	RPL8	ribosomal protein L8	10.58	11.91	-2.51	0	0
201059_at	g4885204	CTTN	cortactin	6.79	8.12	-2.51	0	0
201483_s_at	g12803910	SUPT4H1	suppressor of Ty 4 homolog 1 (S. cerevisiae)	6.73	8.06	-2.51	0	0
201676_x_at	g4506178	PSMA1	proteasome (prosome, macropain) subunit, alpha type, 1	8.56	9.89	-2.51	0	0
201853_s_at	g11641412	CDC25B	cell division cycle 25B	5.81	7.14	-2.51	0	0
201912_s_at	g4504166	GSPT1	G1 to S phase transition 1	6.1	7.43	-2.51	0	0
202197_at	g10835108	MTMR3	myotubularin related protein 3	4.63	5.96	-2.51	0	0
202326_at	g5729833	EHMT2	euchromatic histone-lysine N-methyltransferase 2	5.17	6.49	-2.51	0	0
203164_at	Hs.285176.0	SLC33A1	solute carrier family 33 (acetyl-CoA transporter), member 1	6.63	7.96	-2.51	0	0
204341_at	g5453643	TRIM16	tripartite motif containing 16	3.76	5.09	-2.51	0	0
205089_at	g4508034	ZNF7	zinc finger protein 7	4.41	5.74	-2.51	0	0
208579_x_at	g11036645	H2BFS	H2B histone family, member S (pseudogene)	6.16	7.49	-2.51	0	0
209725_at	g11464475	UTP20	UTP20, small subunit (SSU) processome component, homolog (yeast)	3.76	5.09	-2.51	0	0
210201_x_at	g2199534	BIN1	bridging integrator 1	4.94	6.27	-2.51	0	0
212780_at	Hs.326392.1	SOS1	son of sevenless homolog 1 (Drosophila)	4.54	5.87	-2.51	0	0
213017_at	Hs.13377.0	ABHD3	abhydrolase domain containing 3	7.37	8.7	-2.51	0	0
213118_at	Hs.153293.0	UHRF1BP1L	UHRF1 binding protein 1-like	4.63	5.96	-2.51	0	0
213248_at	Hs.7921.0	LOC730101	uncharacterized LOC730101	4.41	5.73	-2.51	0	0
213728_at	Hs.150101.1	LAMP1	lysosomal-associated membrane protein 1	4.55	5.88	-2.51	0	0
218344_s_at	g8922732	RCOR3	REST corepressor 3	4.32	5.64	-2.51	0	0
218679_s_at	g7705884	VPS28	vacuolar protein sorting 28 homolog (S. cerevisiae)	7.43	8.75	-2.51	0	0
219038_at	g13375906	MORC4	MORC family CW-type zinc finger 4	5.39	6.72	-2.51	0	0
219043_s_at	g13129043	PDCL3	phosducin-like 3; phosducin-like 3 pseudogene 4	5.42	6.75	-2.51	0	0
200071_at	Hs.79968.0	SMNDC1	survival motor neuron domain containing 1	5.87	7.19	-2.5	0	0
200863_s_at	Hs.75618.0	RAB11A	RAB11A, member RAS oncogene family	8.32	9.65	-2.5	0	0
201351_s_at	g4454687	YME1L1	YME1-like 1 ATPase	7.29	8.61	-2.5	0	0
201635_s_at	Hs.82712.0	FXR1	fragile X mental retardation, autosomal homolog 1	5.94	7.26	-2.5	0	0
201651_s_at	g6005825	PACSIN2	protein kinase C and casein kinase substrate in neurons 2	7.23	8.55	-2.5	0	0
203496_s_at	g3319289	MED1	mediator complex subunit 1	3.94	5.26	-2.5	0	0
204720_s_at	Hs.44896.0	DNAJC6	DnaJ (Hsp40) homolog, subfamily C, member 6	3.18	4.5	-2.5	0	0
208091_s_at	g13540577	VOPP1	vesicular, overexpressed in cancer, prosurvival protein 1	6.44	7.77	-2.5	0	0
208398_s_at	g4759233	TBPL1	TBP-like 1	5.36	6.68	-2.5	0	0
208786_s_at	g9963772	MAP1LC3B	microtubule-associated protein 1 light chain 3 beta	5.77	7.1	-2.5	0	0
209265_s_at	g12804482	METTL3	methyltransferase like 3	6.55	7.87	-2.5	0	0
212571_at	Hs.173421.0	CHD8	chromodomain helicase DNA binding protein 8	4.69	6.02	-2.5	0	0
212685_s_at	Hs.52515.1	TBL2	transducin (beta)-like 2	6.8	8.12	-2.5	0	0
213483_at	Hs.1191.0	PPWD1	peptidylprolyl isomerase domain and WD repeat containing 1	4.76	6.09	-2.5	0	0
217336_at	Hs.272301.0	RPS10P2	ribosomal protein S10 pseudogene 2	4.06	5.38	-2.5	0	0
218104_at	g8923268	TEX10	testis expressed 10	3.97	5.29	-2.5	0	0
218167_at	g7706167	AMZ2	archaelysin family metallopeptidase 2	5.95	7.27	-2.5	0	0
218334_at	g13376622	THOC7	THO complex 7 homolog (Drosophila)	6.79	8.11	-2.5	0	0
218696_at	g4758891	EIF2AK3	eukaryotic translation initiation factor 2-alpha kinase 3	5.51	6.83	-2.5	0	0
218911_at	g5729837	YEATS4	YEATS domain containing 4	3.45	4.77	-2.5	0	0
222281_s_at	Hs.293472.0	C1orf186	chromosome 1 open reading frame 186; uncharacterized LOC100505650; uncharacterized LOC101929219	3.62	4.94	-2.5	0	0
202310_s_at	Hs.172928.0	COL1A1	collagen, type I, alpha 1	6.39	7.71	-2.5	1.68e-14	2.18e-14
200014_s_at	g4758543	HNRNPC	heterogeneous nuclear ribonucleoprotein C (C1/C2)	7.41	8.73	-2.49	0	0
200046_at	g4503252	DAD1	defender against cell death 1	8.18	9.5	-2.49	0	0
200690_at	Hs.3069.0	HSPA9	heat shock 70kDa protein 9 (mortalin)	5.61	6.92	-2.49	0	0
200935_at	g5921996	CALR	calreticulin	6.05	7.36	-2.49	0	0
201416_at	Hs.83484.0	SOX4	SRY (sex determining region Y)-box 4	3.76	5.08	-2.49	0	0
201927_s_at	Hs.152151.0	PKP4	plakophilin 4	4.27	5.58	-2.49	0	0
202052_s_at	g13470085	RAI14	retinoic acid induced 14	6.72	8.04	-2.49	0	0
202078_at	g4502974	COPS3	COP9 signalosome subunit 3	5.88	7.2	-2.49	0	0
202170_s_at	g7106835	AASDHPPT	aminoadipate-semialdehyde dehydrogenase-phosphopantetheinyl transferase	4.25	5.57	-2.49	0	0
202188_at	g7661901	NUP93	nucleoporin 93kDa	4.42	5.74	-2.49	0	0
202360_at	g13376996	MAML1	mastermind-like 1 (Drosophila)	5.46	6.77	-2.49	0	0
202806_at	g4758123	DBN1	drebrin 1	3.51	4.83	-2.49	0	0
203258_at	g5453635	DRAP1	DR1-associated protein 1 (negative cofactor 2 alpha)	5.29	6.61	-2.49	0	0
205024_s_at	g4506388	RAD51	RAD51 recombinase	3.89	5.21	-2.49	0	0
208982_at	Hs.78146.0	PECAM1	platelet/endothelial cell adhesion molecule 1	6.55	7.87	-2.49	0	0
209445_x_at	Hs.8173.1	COA1	cytochrome c oxidase assembly factor 1 homolog (S. cerevisiae)	4.73	6.05	-2.49	0	0
209654_at	g13436178	ICE1	interactor of little elongator complex ELL subunit 1	6.05	7.37	-2.49	0	0
210115_at	g388035	RPL39L	ribosomal protein L39-like	3.39	4.7	-2.49	0	0
211071_s_at	g13623686	MLLT11	myeloid/lymphoid or mixed-lineage leukemia (trithorax homolog, Drosophila); translocated to, 11	4.14	5.45	-2.49	0	0
213086_s_at	Hs.84264.3	CSNK1A1	casein kinase 1, alpha 1	6.6	7.92	-2.49	0	0
214011_s_at	Hs.279918.1	NOP16	NOP16 nucleolar protein	5.85	7.17	-2.49	0	0
218258_at	g7705739	POLR1D	polymerase (RNA) I polypeptide D, 16kDa	7.01	8.33	-2.49	0	0
222216_s_at	Hs.10026.1	MRPL17	mitochondrial ribosomal protein L17	6.07	7.39	-2.49	0	0
200055_at	g5454105	TAF10	TAF10 RNA polymerase II, TATA box binding protein (TBP)-associated factor, 30kDa	8.3	9.61	-2.48	0	0
201065_s_at	g4504202	GTF2I	general transcription factor IIi; general transcription factor IIi, pseudogene 1; general transcription factor II, i, pseudogene	7.94	9.25	-2.48	0	0
202290_at	g7657440	PDAP1	PDGFA associated protein 1	5.74	7.05	-2.48	0	0
202777_at	g6677944	SHOC2	soc-2 suppressor of clear homolog (C. elegans)	5.83	7.14	-2.48	0	0
204448_s_at	g4104074	PDCL	phosducin-like	3.6	4.9	-2.48	0	0
205763_s_at	g13787205	DDX18	DEAD (Asp-Glu-Ala-Asp) box polypeptide 18	4.73	6.04	-2.48	0	0
207949_s_at	g4826767	ICA1	islet cell autoantigen 1, 69kDa	3.92	5.23	-2.48	0	0
208736_at	g2209346	ARPC3	actin related protein 2/3 complex, subunit 3, 21kDa	8.12	9.43	-2.48	0	0
208765_s_at	Hs.15265.0	HNRNPR	heterogeneous nuclear ribonucleoprotein R	6.59	7.9	-2.48	0	0
209666_s_at	g4185272	CHUK	conserved helix-loop-helix ubiquitous kinase	4.92	6.23	-2.48	0	0
210428_s_at	g9022388	HGS	hepatocyte growth factor-regulated tyrosine kinase substrate	6.27	7.59	-2.48	0	0
212590_at	Hs.206097.0	RRAS2	related RAS viral (r-ras) oncogene homolog 2	5.55	6.86	-2.48	0	0
213342_at	Hs.8939.0	YAP1	Yes-associated protein 1	4.02	5.33	-2.48	0	0
217730_at	g11545897	MIR6513	microRNA 6513; transmembrane BAX inhibitor motif containing 1	6.6	7.91	-2.48	0	0
217848_s_at	g11056043	PPA1	pyrophosphatase (inorganic) 1	9.08	10.39	-2.48	0	0
218158_s_at	g6912241	APPL1	adaptor protein, phosphotyrosine interaction, PH domain and leucine zipper containing 1	4.09	5.4	-2.48	0	0
218270_at	g13375698	MRPL24	mitochondrial ribosomal protein L24	6.69	8.01	-2.48	0	0
219130_at	g11024703	TRMT13	tRNA methyltransferase 13 homolog (S. cerevisiae)	4.85	6.16	-2.48	0	0
220755_s_at	g8393383	C6orf48	chromosome 6 open reading frame 48	6.85	8.16	-2.48	0	0
222001_x_at	Hs.295901.1	LINC00623	long intergenic non-protein coding RNA 623; long intergenic non-protein coding RNA 869	5.9	7.21	-2.48	0	0
213429_at	Hs.100261.0	BICC1	BicC family RNA binding protein 1	4.15	5.46	-2.48	1.11e-16	1.5e-16
200027_at	g7262387	NARS	asparaginyl-tRNA synthetase	8.8	10.1	-2.47	0	0
201406_at	g10445222	RPL36A	ribosomal protein L36a; RPL36A-HNRNPH2 readthrough	9.84	11.15	-2.47	0	0
202000_at	g12803858	NDUFA6	NADH dehydrogenase (ubiquinone) 1 alpha subcomplex, 6, 14kDa	5.39	6.69	-2.47	0	0
203278_s_at	g7706159	PHF21A	PHD finger protein 21A	5	6.31	-2.47	0	0
203436_at	g5454023	RPP30	ribonuclease P/MRP 30kDa subunit	5.51	6.82	-2.47	0	0
207023_x_at	g4557696	KRT10	keratin 10	6.51	7.82	-2.47	0	0
207821_s_at	g5032000	PTK2	protein tyrosine kinase 2	4.65	5.95	-2.47	0	0
208728_s_at	g13277547	CDC42	cell division cycle 42	6.61	7.91	-2.47	0	0
210053_at	Hs.96103.0	TAF5	TAF5 RNA polymerase II, TATA box binding protein (TBP)-associated factor, 100kDa	3.85	5.15	-2.47	0	0
210541_s_at	g12275875	TRIM27	tripartite motif containing 27	5.49	6.8	-2.47	0	0
212017_at	Hs.296356.0	FAM168B	family with sequence similarity 168, member B	6.61	7.91	-2.47	0	0
212807_s_at	Hs.281706.1	SORT1	sortilin 1	3.5	4.81	-2.47	0	0
215068_s_at	Hs.287418.2	FBXL18	F-box and leucine-rich repeat protein 18	3.67	4.97	-2.47	0	0
218575_at	g12056970	ANAPC1	anaphase promoting complex subunit 1; anaphase-promoting complex subunit 1-like	4.76	6.07	-2.47	0	0
218609_s_at	g4502124	NUDT2	nudix (nucleoside diphosphate linked moiety X)-type motif 2	4.02	5.32	-2.47	0	0
218974_at	g8922262	SOBP	sine oculis binding protein homolog (Drosophila)	4.09	5.4	-2.47	0	0
220235_s_at	g8922961	LRIF1	ligand dependent nuclear receptor interacting factor 1	4.12	5.43	-2.47	0	0
220746_s_at	g7706482	UIMC1	ubiquitin interaction motif containing 1	4.96	6.27	-2.47	0	0
200068_s_at	g179831	CANX	calnexin	10.16	11.46	-2.46	0	0
200631_s_at	g4506890	SET	SET nuclear proto-oncogene; SET-like protein	8.2	9.5	-2.46	0	0
200996_at	g7262289	ACTR3	ARP3 actin-related protein 3 homolog (yeast)	7.47	8.77	-2.46	0	0
201098_at	g4758031	COPB2	coatomer protein complex, subunit beta 2 (beta prime)	7.66	8.96	-2.46	0	0
201598_s_at	g4755141	INPPL1	inositol polyphosphate phosphatase-like 1	4.81	6.11	-2.46	0	0
201606_s_at	Hs.172589.0	PWP1	PWP1 homolog (S. cerevisiae)	6.68	7.98	-2.46	0	0
201828_x_at	g4503180	FAM127A	family with sequence similarity 127, member A	6.91	8.21	-2.46	0	0
202346_at	g12545382	UBE2K	ubiquitin-conjugating enzyme E2K	5.6	6.9	-2.46	0	0
202757_at	g7661663	NELFB	negative elongation factor complex member B	4.83	6.13	-2.46	0	0
202860_at	g7662151	DENND4B	DENN/MADD domain containing 4B	5.59	6.89	-2.46	0	0
203519_s_at	g11693131	UPF2	UPF2 regulator of nonsense transcripts homolog (yeast)	5.66	6.95	-2.46	0	0
203551_s_at	g4758033	COX11	cytochrome c oxidase assembly homolog 11 (yeast)	4.93	6.23	-2.46	0	0
207483_s_at	g8924259	CAND1	cullin-associated and neddylation-dissociated 1	5.73	7.02	-2.46	0	0
207513_s_at	g10835038	ZNF189	zinc finger protein 189	5.76	7.07	-2.46	0	0
207983_s_at	g5730068	STAG2	stromal antigen 2	5.49	6.79	-2.46	0	0
208270_s_at	g13443030	RNPEP	arginyl aminopeptidase (aminopeptidase B)	6.04	7.34	-2.46	0	0
208723_at	g12653164	USP11	ubiquitin specific peptidase 11	5.6	6.9	-2.46	0	0
209115_at	g5912116	UBA3	ubiquitin-like modifier activating enzyme 3	6.31	7.6	-2.46	0	0
209118_s_at	g4929133	TUBA1A	tubulin, alpha 1a	6.51	7.81	-2.46	0	0
209165_at	g5813798	AATF	apoptosis antagonizing transcription factor	5.89	7.18	-2.46	0	0
209649_at	g6599205	STAM2	signal transducing adaptor molecule (SH3 domain and ITAM motif) 2	4.74	6.04	-2.46	0	0
212135_s_at	Hs.305923.2	ATP2B4	ATPase, Ca++ transporting, plasma membrane 4	6.04	7.34	-2.46	0	0
212287_at	Hs.197803.0	SUZ12	SUZ12 polycomb repressive complex 2 subunit	6.78	8.08	-2.46	0	0
213126_at	Hs.301756.0	MED8	mediator complex subunit 8	4.04	5.34	-2.46	0	0
213137_s_at	Hs.82829.1	PTPN2	protein tyrosine phosphatase, non-receptor type 2	5.09	6.38	-2.46	0	0
213410_at	Hs.227209.0	EDRF1	erythroid differentiation regulatory factor 1	4.62	5.92	-2.46	0	0
213549_at	Hs.194110.1	PDZD8	PDZ domain containing 8	5	6.3	-2.46	0	0
214678_x_at	Hs.2074.2	ZFX	zinc finger protein, X-linked	3.8	5.1	-2.46	0	0
215470_at	Hs.14658.0	GTF2H2B	general transcription factor IIH, polypeptide 2B (pseudogene)	4.23	5.53	-2.46	0	0
218236_s_at	g6563384	PRKD3	protein kinase D3	5.68	6.98	-2.46	0	0
218244_at	g8923662	NOL8	nucleolar protein 8	5.67	6.97	-2.46	0	0
218470_at	g7705709	YARS2	tyrosyl-tRNA synthetase 2, mitochondrial	4.75	6.05	-2.46	0	0
218472_s_at	g7705599	PELO	pelota homolog (Drosophila)	4.53	5.83	-2.46	0	0
219373_at	g9506552	DPM3	dolichyl-phosphate mannosyltransferase polypeptide 3	6.01	7.31	-2.46	0	0
219421_at	g7110678	TTC33	tetratricopeptide repeat domain 33	4.07	5.37	-2.46	0	0
220486_x_at	g8923168	LOC101928589	uncharacterized LOC101928589; transmembrane protein 164	3.98	5.28	-2.46	0	0
200887_s_at	g6274551	STAT1	signal transducer and activator of transcription 1, 91kDa	8.61	9.91	-2.45	0	0
200990_at	g5032178	TRIM28	tripartite motif containing 28	6.93	8.23	-2.45	0	0
201066_at	g4503184	CYC1	cytochrome c-1	7.59	8.88	-2.45	0	0
201390_s_at	g10334850	CSNK2B	casein kinase 2, beta polypeptide	8.22	9.52	-2.45	0	0
203032_s_at	Hs.75653.0	FH	fumarate hydratase	4.41	5.7	-2.45	0	0
203712_at	g7661865	KIAA0020	KIAA0020	4.72	6.02	-2.45	0	0
203827_at	g8922207	WIPI1	WD repeat domain, phosphoinositide interacting 1	4.92	6.21	-2.45	0	0
205562_at	g5454025	RPP38	ribonuclease P/MRP 38kDa subunit	4.92	6.21	-2.45	0	0
207606_s_at	g8922797	ARHGAP12	Rho GTPase activating protein 12	6.05	7.34	-2.45	0	0
208775_at	g2626839	XPO1	exportin 1	8.24	9.53	-2.45	0	0
212038_s_at	Hs.149155.2	VDAC1	voltage-dependent anion channel 1	8.35	9.64	-2.45	0	0
212499_s_at	Hs.81360.0	FCF1	FCF1 rRNA-processing protein; mitogen-activated protein kinase 1 interacting protein 1-like	5.12	6.41	-2.45	0	0
213039_at	Hs.6150.0	ARHGEF18	Rho/Rac guanine nucleotide exchange factor (GEF) 18	6.86	8.16	-2.45	0	0
218458_at	g11968020	GMCL1	germ cell-less, spermatogenesis associated 1	4.38	5.67	-2.45	0	0
219286_s_at	g12232444	RBM15	RNA binding motif protein 15	5.25	6.54	-2.45	0	0
222201_s_at	Hs.122843.1	CASP8AP2	caspase 8 associated protein 2	4.13	5.42	-2.45	0	0
200755_s_at	Hs.7753.0	CALU	calumenin	6.18	7.47	-2.44	0	0
201639_s_at	g9558724	CPSF1	cleavage and polyadenylation specific factor 1, 160kDa; microRNA 1234; microRNA 6849; microRNA 939	5.94	7.23	-2.44	0	0
202424_at	g13489053	MAP2K2	mitogen-activated protein kinase kinase 2	6.82	8.11	-2.44	0	0
203087_s_at	g4758643	KIF2A	kinesin heavy chain member 2A	3.45	4.74	-2.44	0	0
205690_s_at	g4503836	BUD31	BUD31 homolog (S. cerevisiae)	6.88	8.17	-2.44	0	0
208264_s_at	g4503510	EIF3J	eukaryotic translation initiation factor 3, subunit J	4.62	5.91	-2.44	0	0
208739_x_at	g5566605	LOC101929087	small ubiquitin-related modifier 2-like; small ubiquitin-like modifier 2; small ubiquitin-like modifier 3	8.24	9.53	-2.44	0	0
211599_x_at	g625085	MET	MET proto-oncogene, receptor tyrosine kinase	4.26	5.55	-2.44	0	0
211615_s_at	g177109	LRPPRC	leucine-rich pentatricopeptide repeat containing	6.87	8.16	-2.44	0	0
212447_at	Hs.20237.1	KBTBD2	kelch repeat and BTB (POZ) domain containing 2	5.56	6.85	-2.44	0	0
213526_s_at	Hs.42514.0	LIN37	lin-37 homolog (C. elegans)	4.69	5.98	-2.44	0	0
215693_x_at	Hs.65234.2	DDX27	DEAD (Asp-Glu-Ala-Asp) box polypeptide 27	5.5	6.78	-2.44	0	0
218052_s_at	g9966896	ATP13A1	ATPase type 13A1	4.73	6.01	-2.44	0	0
218722_s_at	g13375914	CCDC51	coiled-coil domain containing 51	4.67	5.96	-2.44	0	0
221877_at	Hs.6217.0	IRGQ	immunity-related GTPase family, Q	4.43	5.72	-2.44	0	0
201303_at	g7661919	EIF4A3	eukaryotic translation initiation factor 4A3	7.28	8.56	-2.43	0	0
201433_s_at	g7662646	PTDSS1	phosphatidylserine synthase 1	7.55	8.83	-2.43	0	0
201622_at	g7657430	SND1	staphylococcal nuclease and tudor domain containing 1	7.6	8.88	-2.43	0	0
201660_at	Hs.268012.0	ACSL3	acyl-CoA synthetase long-chain family member 3	7.26	8.53	-2.43	0	0
202338_at	g4507518	TK1	thymidine kinase 1, soluble	3.79	5.08	-2.43	0	0
203189_s_at	g4505370	MIR4691	microRNA 4691; microRNA 7113; NADH dehydrogenase (ubiquinone) Fe-S protein 8, 23kDa (NADH-coenzyme Q reductase)	6.08	7.36	-2.43	0	0
203446_s_at	g13325071	OCRL	oculocerebrorenal syndrome of Lowe	5.05	6.33	-2.43	0	0
204297_at	g4505800	PIK3C3	phosphatidylinositol 3-kinase, catalytic subunit type 3	5.51	6.79	-2.43	0	0
204567_s_at	g8051574	ABCG1	ATP-binding cassette, sub-family G (WHITE), member 1	4.22	5.5	-2.43	0	0
204944_at	g11386168	PTPRG	protein tyrosine phosphatase, receptor type, G	3.56	4.85	-2.43	0	0
207338_s_at	g4508012	ZNF200	zinc finger protein 200	3.83	5.11	-2.43	0	0
208652_at	g12653262	PPP2CA	protein phosphatase 2, catalytic subunit, alpha isozyme	7.29	8.57	-2.43	0	0
210022_at	g13436325	PCGF1	polycomb group ring finger 1	4.94	6.22	-2.43	0	0
210378_s_at	g13278674	SSNA1	Sjogren syndrome nuclear autoantigen 1	4.21	5.49	-2.43	0	0
212100_s_at	Hs.278314.1	POLDIP3	polymerase (DNA-directed), delta interacting protein 3	5.22	6.5	-2.43	0	0
212138_at	Hs.31921.1	PDS5A	PDS5, regulator of cohesion maintenance, homolog A (S. cerevisiae)	6.33	7.61	-2.43	0	0
212180_at	Hs.5613.0	CRKL	v-crk avian sarcoma virus CT10 oncogene homolog-like	5.91	7.19	-2.43	0	0
213168_at	Hs.44450.1	SP3	Sp3 transcription factor	7.27	8.55	-2.43	0	0
214751_at	Hs.23240.0	ZNF468	zinc finger protein 468	3.37	4.65	-2.43	0	0
218118_s_at	g5454121	TIMM23	translocase of inner mitochondrial membrane 23 homolog (yeast); translocase of inner mitochondrial membrane 23 homolog B (yeast)	6.02	7.3	-2.43	0	0
218315_s_at	g7705484	CDK5RAP1	CDK5 regulatory subunit associated protein 1	4.99	6.27	-2.43	0	0
218438_s_at	g13376801	MED28	mediator complex subunit 28	4.35	5.63	-2.43	0	0
218521_s_at	g8922821	UBE2W	ubiquitin-conjugating enzyme E2W (putative)	4.57	5.85	-2.43	0	0
220949_s_at	g13162284	C7orf49	chromosome 7 open reading frame 49	4.01	5.29	-2.43	0	0
200812_at	g5453606	CCT7	chaperonin containing TCP1, subunit 7 (eta)	6.76	8.03	-2.42	0	0
200894_s_at	Hs.848.0	FKBP4	FK506 binding protein 4, 59kDa	5.03	6.3	-2.42	0	0
200987_x_at	Hs.152978.0	PSME3	proteasome (prosome, macropain) activator subunit 3 (PA28 gamma; Ki)	5.15	6.42	-2.42	0	0
201595_s_at	g8923807	ZC3H15	zinc finger CCCH-type containing 15	7.39	8.66	-2.42	0	0
201948_at	g7019418	GNL2	guanine nucleotide binding protein-like 2 (nucleolar)	5.86	7.14	-2.42	0	0
202073_at	Hs.278898.0	OPTN	optineurin	5.71	6.99	-2.42	0	0
202583_s_at	g4885570	RANBP9	RAN binding protein 9	5.36	6.63	-2.42	0	0
203053_at	g5031652	BCAS2	breast carcinoma amplified sequence 2	7.09	8.37	-2.42	0	0
203192_at	g9955962	ABCB6	ATP-binding cassette, sub-family B (MDR/TAP), member 6	4.81	6.09	-2.42	0	0
203696_s_at	g4506486	RFC2	replication factor C (activator 1) 2, 40kDa	3.99	5.26	-2.42	0	0
203818_s_at	g5803166	SF3A3	splicing factor 3a, subunit 3, 60kDa	6.01	7.28	-2.42	0	0
204279_at	g4506204	PSMB9	proteasome (prosome, macropain) subunit, beta type, 9	5.85	7.12	-2.42	0	0
204382_at	g7661603	NAT9	N-acetyltransferase 9 (GCN5-related, putative)	4.48	5.75	-2.42	0	0
204510_at	g11038647	CDC7	cell division cycle 7	3.46	4.73	-2.42	0	0
205761_s_at	Hs.97627.0	DUS4L	dihydrouridine synthase 4-like (S. cerevisiae)	4.23	5.5	-2.42	0	0
208850_s_at	Hs.125359.0	THY1	Thy-1 cell surface antigen	3.65	4.92	-2.42	0	0
208984_x_at	g13278827	RBM10	RNA binding motif protein 10	5.77	7.05	-2.42	0	0
209463_s_at	g1345403	TAF12	TAF12 RNA polymerase II, TATA box binding protein (TBP)-associated factor, 20kDa	4.04	5.32	-2.42	0	0
209553_at	g12803042	VPS8	vacuolar protein sorting 8 homolog (S. cerevisiae)	4.76	6.04	-2.42	0	0
212190_at	Hs.21858.2	SERPINE2	serpin peptidase inhibitor, clade E (nexin, plasminogen activator inhibitor type 1), member 2	5.7	6.98	-2.42	0	0
212945_s_at	Hs.23763.0	MGA	MGA, MAX dimerization protein	4.26	5.53	-2.42	0	0
217726_at	g7706336	COPZ1	coatomer protein complex, subunit zeta 1	6.52	7.79	-2.42	0	0
217871_s_at	g4505184	MIF	macrophage migration inhibitory factor (glycosylation-inhibiting factor)	9.17	10.45	-2.42	0	0
217873_at	g7706480	CAB39	calcium binding protein 39	6.81	8.08	-2.42	0	0
218586_at	g8922763	MRGBP	MRG/MORF4L binding protein	3.74	5.01	-2.42	0	0
221776_s_at	Hs.279762.1	BRD7	bromodomain containing 7	5.05	6.33	-2.42	0	0
46167_at	4858877_RC	MROH7-TTC4	MROH7-TTC4 readthrough (NMD candidate); tetratricopeptide repeat domain 4	4.73	6	-2.42	0	0
201092_at	g13259504	RBBP7	retinoblastoma binding protein 7	7.41	8.68	-2.41	0	0
201901_s_at	Hs.97496.0	YY1	YY1 transcription factor	7.48	8.75	-2.41	0	0
202594_at	g7662509	LEPROTL1	leptin receptor overlapping transcript-like 1	5.5	6.77	-2.41	0	0
203606_at	g4758791	NDUFS6	NADH dehydrogenase (ubiquinone) Fe-S protein 6, 13kDa (NADH-coenzyme Q reductase)	7.7	8.97	-2.41	0	0
204068_at	g5454093	STK3	serine/threonine kinase 3	6.09	7.36	-2.41	0	0
207707_s_at	g13491163	SEC13	SEC13 homolog (S. cerevisiae)	7.85	9.11	-2.41	0	0
208374_s_at	g5453596	CAPZA1	capping protein (actin filament) muscle Z-line, alpha 1	8.29	9.56	-2.41	0	0
208499_s_at	g5453979	DNAJC3	DnaJ (Hsp40) homolog, subfamily C, member 3	4.57	5.83	-2.41	0	0
208648_at	Hs.106357.0	VCP	valosin containing protein	5.78	7.05	-2.41	0	0
208674_x_at	g12803530	DDOST	dolichyl-diphosphooligosaccharide--protein glycosyltransferase subunit (non-catalytic)	7.06	8.33	-2.41	0	0
208715_at	Hs.93832.1	TMCO1	transmembrane and coiled-coil domains 1	7.15	8.42	-2.41	0	0
208945_s_at	Hs.12272.0	BECN1	beclin 1, autophagy related	5	6.27	-2.41	0	0
209053_s_at	Hs.110457.3	WHSC1	Wolf-Hirschhorn syndrome candidate 1	3.45	4.72	-2.41	0	0
209238_at	Hs.82240.0	STX3	syntaxin 3	4.42	5.68	-2.41	0	0
209408_at	g1695881	KIF2C	kinesin family member 2C	3.47	4.74	-2.41	0	0
209785_s_at	g3811344	PLA2G4C	phospholipase A2, group IVC (cytosolic, calcium-independent)	5.22	6.49	-2.41	0	0
210371_s_at	g13111850	RBBP4	retinoblastoma binding protein 4	6.88	8.15	-2.41	0	0
210416_s_at	g13278893	CHEK2	checkpoint kinase 2	3.64	4.91	-2.41	0	0
210749_x_at	g403386	DDR1	discoidin domain receptor tyrosine kinase 1; microRNA 4640	4.43	5.7	-2.41	0	0
212145_at	Hs.122669.0	MRPS27	mitochondrial ribosomal protein S27	5.71	6.98	-2.41	0	0
212200_at	Hs.100729.0	ANKLE2	ankyrin repeat and LEM domain containing 2	3.87	5.14	-2.41	0	0
212764_at	Hs.232068.2	LOC100996668	uncharacterized LOC100996668; zinc finger E-box binding homeobox 1	5.91	7.18	-2.41	0	0
212899_at	Hs.129836.0	CDK19	cyclin-dependent kinase 19	5.24	6.51	-2.41	0	0
213018_at	Hs.21145.0	GATAD1	GATA zinc finger domain containing 1	5.32	6.59	-2.41	0	0
215548_s_at	Hs.27023.1	SCFD1	sec1 family domain containing 1	6.07	7.34	-2.41	0	0
217829_s_at	g5730024	USP39	ubiquitin specific peptidase 39	4.78	6.05	-2.41	0	0
217888_s_at	g8922651	ARFGAP1	ADP-ribosylation factor GTPase activating protein 1	4.45	5.72	-2.41	0	0
218080_x_at	g5901947	FAF1	Fas (TNFRSF6) associated factor 1	6.42	7.69	-2.41	0	0
218385_at	g8922510	MRPS18A	mitochondrial ribosomal protein S18A	4.42	5.69	-2.41	0	0
218626_at	g10947034	EIF4ENIF1	eukaryotic translation initiation factor 4E nuclear import factor 1	4.38	5.65	-2.41	0	0
218646_at	g8923502	C4orf27	chromosome 4 open reading frame 27	5.62	6.88	-2.41	0	0
218946_at	g7661719	NFU1	NFU1 iron-sulfur cluster scaffold homolog (S. cerevisiae)	6.07	7.34	-2.41	0	0
219000_s_at	g13129095	DSCC1	DNA replication and sister chromatid cohesion 1	3.56	4.83	-2.41	0	0
219961_s_at	g8923814	KIZ	kizuna centrosomal protein	4.25	5.52	-2.41	0	0
221488_s_at	g7341254	CUTA	cutA divalent cation tolerance homolog (E. coli)	8.51	9.78	-2.41	0	0
35666_at	4871689_RC	SEMA3F	sema domain, immunoglobulin domain (Ig), short basic domain, secreted, (semaphorin) 3F	4.51	5.78	-2.41	0	0
200960_x_at	g6005992	CLTA	clathrin, light chain A	8.7	9.97	-2.4	0	0
201132_at	g9624997	HNRNPH2	heterogeneous nuclear ribonucleoprotein H2 (H'); RPL36A-HNRNPH2 readthrough	6.85	8.11	-2.4	0	0
201414_s_at	g5174612	NAP1L4	nucleosome assembly protein 1-like 4	5.57	6.83	-2.4	0	0
201505_at	g4504950	LAMB1	laminin, beta 1	4.89	6.15	-2.4	0	0
202033_s_at	Hs.50421.0	RB1CC1	RB1-inducible coiled-coil 1	6.79	8.05	-2.4	0	0
202194_at	Hs.296155.0	TMED5	transmembrane emp24 protein transport domain containing 5	8.52	9.78	-2.4	0	0
202750_s_at	g5262598	TFIP11	tuftelin interacting protein 11	5.45	6.72	-2.4	0	0
202978_s_at	Hs.29417.0	CREBZF	CREB/ATF bZIP transcription factor	3.96	5.23	-2.4	0	0
203050_at	g5032188	TP53BP1	tumor protein p53 binding protein 1	4.09	5.35	-2.4	0	0
203089_s_at	g7019476	HTRA2	HtrA serine peptidase 2	5	6.26	-2.4	0	0
203401_at	g4506128	PRPS2	phosphoribosyl pyrophosphate synthetase 2	5.62	6.88	-2.4	0	0
204033_at	g11321606	TRIP13	thyroid hormone receptor interactor 13	3.55	4.81	-2.4	0	0
205204_at	g10835106	NMB	neuromedin B	4.24	5.51	-2.4	0	0
207541_s_at	g4505916	EXOSC10	exosome component 10	5.05	6.32	-2.4	0	0
209313_at	g11094140	GPN1	GPN-loop GTPase 1	6.14	7.4	-2.4	0	0
209628_at	Hs.25010.1	NXT2	nuclear transport factor 2-like export factor 2	5.54	6.81	-2.4	0	0
211566_x_at	g726035	BRE	brain and reproductive organ-expressed (TNFRSF1A modulator)	5.14	6.4	-2.4	0	0
212124_at	Hs.7252.0	ZMIZ1	zinc finger, MIZ-type containing 1	7.13	8.4	-2.4	0	0
212147_at	Hs.4990.0	SMG5	SMG5 nonsense mediated mRNA decay factor	4.63	5.89	-2.4	0	0
212648_at	Hs.95665.0	DHX29	DEAH (Asp-Glu-Ala-His) box polypeptide 29	6.55	7.81	-2.4	0	0
212836_at	Hs.82502.0	POLD3	polymerase (DNA-directed), delta 3, accessory subunit	4.41	5.67	-2.4	0	0
213506_at	Hs.168102.0	F2RL1	coagulation factor II (thrombin) receptor-like 1	4.76	6.02	-2.4	0	0
216251_s_at	Hs.82563.1	TTLL12	tubulin tyrosine ligase-like family, member 12	5.18	6.44	-2.4	0	0
218027_at	g7661805	MRPL15	mitochondrial ribosomal protein L15	7.44	8.7	-2.4	0	0
218134_s_at	g8922327	RBM22	RNA binding motif protein 22	6.56	7.82	-2.4	0	0
218445_at	g8923919	H2AFY2	H2A histone family, member Y2	4.02	5.28	-2.4	0	0
218496_at	Hs.178655.0	RNASEH1	ribonuclease H1	4.84	6.1	-2.4	0	0
218858_at	g12232472	DEPTOR	DEP domain containing MTOR-interacting protein	6.22	7.48	-2.4	0	0
219041_s_at	g7656889	REPIN1	replication initiator 1	8.16	9.42	-2.4	0	0
219288_at	g10190735	C3orf14	chromosome 3 open reading frame 14	4.01	5.28	-2.4	0	0
221676_s_at	g12803080	CORO1C	coronin, actin binding protein, 1C	6.14	7.4	-2.4	0	0
33736_at	4867060_RC	STOML1	stomatin (EPB72)-like 1	4.34	5.61	-2.4	0	0
52731_at	4849365_RC	AMBRA1	autophagy/beclin-1 regulator 1	3.98	5.24	-2.4	0	0
200660_at	g5032056	S100A11	S100 calcium binding protein A11	6.11	7.36	-2.39	0	0
200700_s_at	g8051609	KDELR2	KDEL (Lys-Asp-Glu-Leu) endoplasmic reticulum protein retention receptor 2	8.49	9.74	-2.39	0	0
201183_s_at	Hs.74441.0	CHD4	chromodomain helicase DNA binding protein 4	5.88	7.13	-2.39	0	0
201537_s_at	g12803692	DUSP3	dual specificity phosphatase 3	4.02	5.28	-2.39	0	0
202527_s_at	g4885456	SMAD4	SMAD family member 4	5.28	6.54	-2.39	0	0
202529_at	g4506130	PRPSAP1	phosphoribosyl pyrophosphate synthetase-associated protein 1	7.61	8.87	-2.39	0	0
202603_at	Hs.172028.0	ADAM10	ADAM metallopeptidase domain 10	7.66	8.92	-2.39	0	0
204947_at	g12669910	E2F1	E2F transcription factor 1	4	5.26	-2.39	0	0
207563_s_at	g2266993	OGT	O-linked N-acetylglucosamine (GlcNAc) transferase	4.85	6.11	-2.39	0	0
209055_s_at	Hs.155174.0	CDC5L	cell division cycle 5-like	4.81	6.07	-2.39	0	0
209279_s_at	g12652968	NSDHL	NAD(P) dependent steroid dehydrogenase-like	3.91	5.17	-2.39	0	0
209644_x_at	g1353569	CDKN2A	cyclin-dependent kinase inhibitor 2A	3.89	5.14	-2.39	0	0
212153_at	Hs.107088.0	POGZ	pogo transposable element with ZNF domain	6.9	8.15	-2.39	0	0
216267_s_at	Hs.91566.1	TMEM115	transmembrane protein 115	3.95	5.21	-2.39	0	0
218213_s_at	g7656933	TMEM258	transmembrane protein 258	8.88	10.14	-2.39	0	0
218249_at	g11968052	ZDHHC6	zinc finger, DHHC-type containing 6	6.42	7.68	-2.39	0	0
218386_x_at	g5454155	USP16	ubiquitin specific peptidase 16	6.03	7.29	-2.39	0	0
218391_at	g6005754	SNF8	SNF8, ESCRT-II complex subunit	6.68	7.94	-2.39	0	0
218498_s_at	g7657068	ERO1L	ERO1-like (S. cerevisiae)	4.82	6.08	-2.39	0	0
219020_at	g11968000	HS1BP3	HCLS1 binding protein 3	5.12	6.37	-2.39	0	0
221572_s_at	g13344998	MIR6824	microRNA 6824; solute carrier family 26 (anion exchanger), member 6	3.51	4.77	-2.39	0	0
200028_s_at	g9910251	STARD7	StAR-related lipid transfer (START) domain containing 7	8.34	9.59	-2.38	0	0
200792_at	g4503840	XRCC6	X-ray repair complementing defective repair in Chinese hamster cells 6	8.53	9.78	-2.38	0	0
201243_s_at	g4502276	ATP1B1	ATPase, Na+/K+ transporting, beta 1 polypeptide	9.28	10.53	-2.38	0	0
201475_x_at	g4826825	MARS	methionyl-tRNA synthetase; microRNA 6758	6.29	7.54	-2.38	0	0
201487_at	g4503140	CTSC	cathepsin C	6.68	7.93	-2.38	0	0
201632_at	g4503502	EIF2B1	eukaryotic translation initiation factor 2B, subunit 1 alpha, 26kDa	6.62	7.87	-2.38	0	0
203162_s_at	g5031816	KATNB1	katanin p80 (WD repeat containing) subunit B 1	4.06	5.31	-2.38	0	0
203552_at	Hs.246970.0	MAP4K5	mitogen-activated protein kinase kinase kinase kinase 5	4.19	5.44	-2.38	0	0
204352_at	g11321602	TRAF5	TNF receptor-associated factor 5	4.44	5.69	-2.38	0	0
204875_s_at	g4504030	GMDS	GDP-mannose 4,6-dehydratase	4.56	5.81	-2.38	0	0
206138_s_at	g4505808	PI4KB	phosphatidylinositol 4-kinase, catalytic, beta	6.1	7.35	-2.38	0	0
208880_s_at	g4164165	PRPF6	pre-mRNA processing factor 6	6.2	7.45	-2.38	0	0
209281_s_at	g184269	ATP2B1	ATPase, Ca++ transporting, plasma membrane 1	4.29	5.54	-2.38	0	0
209998_at	g12654408	PIGO	phosphatidylinositol glycan anchor biosynthesis, class O	4.41	5.66	-2.38	0	0
211342_x_at	g13279313	MED12	mediator complex subunit 12	4.68	5.93	-2.38	0	0
212476_at	Hs.24340.0	ACAP2	ArfGAP with coiled-coil, ankyrin repeat and PH domains 2	5.92	7.17	-2.38	0	0
212509_s_at	Hs.250723.2	MXRA7	matrix-remodelling associated 7	7.49	8.74	-2.38	0	0
212614_at	Hs.12702.0	ARID5B	AT rich interactive domain 5B (MRF1-like)	5.71	6.97	-2.38	0	0
217903_at	g7019572	STRN4	striatin, calmodulin binding protein 4	4.48	5.73	-2.38	0	0
218262_at	g12232432	RMND5B	required for meiotic nuclear division 5 homolog B (S. cerevisiae)	4.18	5.43	-2.38	0	0
218659_at	g8922749	ASXL2	additional sex combs like transcriptional regulator 2	6.11	7.36	-2.38	0	0
218857_s_at	g13376633	ASRGL1	asparaginase like 1	4.37	5.62	-2.38	0	0
219007_at	g13375888	NUP43	nucleoporin 43kDa	7.02	8.27	-2.38	0	0
219889_at	g4885246	FRAT1	frequently rearranged in advanced T-cell lymphomas 1	3.98	5.23	-2.38	0	0
220917_s_at	g13386465	WDR19	WD repeat domain 19	5.43	6.68	-2.38	0	0
64486_at	4873982_RC	CORO1B	coronin, actin binding protein, 1B	4.87	6.13	-2.38	0	0
201400_at	g4506196	PSMB3	proteasome (prosome, macropain) subunit, beta type, 3	8.53	9.77	-2.37	0	0
203082_at	g7661979	BMS1	BMS1 ribosome biogenesis factor	4.86	6.1	-2.37	0	0
203098_at	Hs.16081.0	CDYL	chromodomain protein, Y-like	4.5	5.74	-2.37	0	0
203344_s_at	g4506440	RBBP8	retinoblastoma binding protein 8	5	6.24	-2.37	0	0
203916_at	g4505352	NDST2	N-deacetylase/N-sulfotransferase (heparan glucosaminyl) 2	4.26	5.51	-2.37	0	0
203980_at	g4557578	FABP4	fatty acid binding protein 4, adipocyte	3.9	5.14	-2.37	0	0
204208_at	g4506562	RNGTT	RNA guanylyltransferase and 5'-phosphatase	3.95	5.19	-2.37	0	0
204262_s_at	g4506164	PSEN2	presenilin 2	3.93	5.17	-2.37	0	0
206468_s_at	g7706255	METTL13	methyltransferase like 13	4.16	5.41	-2.37	0	0
212351_at	Hs.2437.0	EIF2B5	eukaryotic translation initiation factor 2B, subunit 5 epsilon, 82kDa	5.31	6.56	-2.37	0	0
212630_at	Hs.8088.0	EXOC3	exocyst complex component 3	4.91	6.16	-2.37	0	0
213402_at	Hs.79531.1	ZNF787	zinc finger protein 787	4.24	5.49	-2.37	0	0
214474_at	Hs.50732.0	PRKAB2	protein kinase, AMP-activated, beta 2 non-catalytic subunit	3.89	5.13	-2.37	0	0
214934_at	Hs.91471.1	ATP9B	ATPase, class II, type 9B	3.91	5.16	-2.37	0	0
217915_s_at	g10047101	RSL24D1	ribosomal L24 domain containing 1	6.82	8.07	-2.37	0	0
217942_at	g11141894	MRPS35	mitochondrial ribosomal protein S35	7.06	8.3	-2.37	0	0
218028_at	g7705798	ELOVL1	ELOVL fatty acid elongase 1; microRNA 6734	4.78	6.03	-2.37	0	0
218282_at	g8922666	EDEM2	ER degradation enhancer, mannosidase alpha-like 2	5.28	6.52	-2.37	0	0
218784_s_at	g8922866	SAYSD1	SAYSVFN motif domain containing 1	3.76	5.01	-2.37	0	0
219342_at	g12597638	CASD1	CAS1 domain containing 1	3.89	5.13	-2.37	0	0
221652_s_at	g12751064	ASUN	asunder spermatogenesis regulator	5.43	6.68	-2.37	0	0
51176_at	4870921	MED27	mediator complex subunit 27	4.13	5.38	-2.37	0	0
201532_at	g4506182	PSMA3	proteasome (prosome, macropain) subunit, alpha type, 3	8.21	9.45	-2.36	0	0
201618_x_at	g6031166	GPAA1	glycosylphosphatidylinositol anchor attachment 1	6.05	7.29	-2.36	0	0
201707_at	g4506338	PEX19	peroxisomal biogenesis factor 19	5.98	7.22	-2.36	0	0
201833_at	g4557640	HDAC2	histone deacetylase 2	6.88	8.12	-2.36	0	0
202228_s_at	g9257239	NPTN	neuroplastin	8.36	9.59	-2.36	0	0
202809_s_at	g12711679	INTS3	integrator complex subunit 3	6.98	8.23	-2.36	0	0
202810_at	g4758795	DRG1	developmentally regulated GTP binding protein 1	7.5	8.74	-2.36	0	0
203221_at	Hs.28935.0	TLE1	transducin-like enhancer of split 1 (E(sp1) homolog, Drosophila)	7.81	9.05	-2.36	0	0
203270_at	g6912339	DTYMK	deoxythymidylate kinase (thymidylate kinase)	3.6	4.83	-2.36	0	0
204630_s_at	g4758455	GOSR1	golgi SNAP receptor complex member 1	6.54	7.77	-2.36	0	0
205187_at	g2317785	SMAD5	SMAD family member 5	3.99	5.23	-2.36	0	0
205854_at	Hs.169084.0	TULP3	tubby like protein 3	4.42	5.65	-2.36	0	0
208384_s_at	g6912503	MID2	midline 2	3.83	5.06	-2.36	0	0
210788_s_at	g6318547	DHRS7	dehydrogenase/reductase (SDR family) member 7	7.97	9.21	-2.36	0	0
212265_at	Hs.15020.1	QKI	QKI, KH domain containing, RNA binding	7.46	8.7	-2.36	0	0
212439_at	Hs.74579.0	IP6K1	inositol hexakisphosphate kinase 1	4.54	5.78	-2.36	0	0
212672_at	Hs.194382.2	ATM	ATM serine/threonine kinase	4.8	6.04	-2.36	0	0
218051_s_at	g12597652	NT5DC2	5'-nucleotidase domain containing 2	3.37	4.61	-2.36	0	0
218070_s_at	g11761616	GMPPA	GDP-mannose pyrophosphorylase A	4.56	5.8	-2.36	0	0
218336_at	g12408674	PFDN2	prefoldin subunit 2	7.09	8.32	-2.36	0	0
218882_s_at	g5803220	WDR3	WD repeat domain 3	4.67	5.91	-2.36	0	0
219449_s_at	g8923499	TMEM70	transmembrane protein 70	7.57	8.81	-2.36	0	0
219526_at	g13375884	C14orf169	chromosome 14 open reading frame 169	4.97	6.21	-2.36	0	0
221520_s_at	g12804484	CDCA8	cell division cycle associated 8	3.78	5.01	-2.36	0	0
221593_s_at	g12804504	RPL31	ribosomal protein L31	5.51	6.75	-2.36	0	0
221821_s_at	Hs.268189.1	KANSL2	KAT8 regulatory NSL complex subunit 2	5.3	6.53	-2.36	0	0
200054_at	g4508020	ZPR1	ZPR1 zinc finger	5.55	6.78	-2.35	0	0
200627_at	g12804292	PTGES3	prostaglandin E synthase 3 (cytosolic)	9.83	11.07	-2.35	0	0
201407_s_at	Hs.21537.0	PPP1CB	protein phosphatase 1, catalytic subunit, beta isozyme	6.46	7.69	-2.35	0	0
202124_s_at	Hs.154248.0	TRAK2	trafficking protein, kinesin binding 2	4.83	6.06	-2.35	0	0
202630_at	Hs.84084.0	APPBP2	amyloid beta precursor protein (cytoplasmic tail) binding protein 2	5.44	6.68	-2.35	0	0
202776_at	g7657203	DNTTIP2	deoxynucleotidyltransferase, terminal, interacting protein 2	6.61	7.85	-2.35	0	0
204408_at	g7656891	APEX2	APEX nuclease (apurinic/apyrimidinic endonuclease) 2	4.81	6.05	-2.35	0	0
210085_s_at	g10436073	ANXA9	annexin A9	4.41	5.64	-2.35	0	0
212298_at	Hs.69285.2	NRP1	neuropilin 1	5.68	6.92	-2.35	0	0
212460_at	Hs.241507.4	SPTSSA	serine palmitoyltransferase, small subunit A	6.39	7.62	-2.35	0	0
212640_at	Hs.5957.0	PTPLB	protein tyrosine phosphatase-like (proline instead of catalytic arginine), member b	7.99	9.23	-2.35	0	0
213119_at	Hs.18593.0	SLC36A1	solute carrier family 36 (proton/amino acid symporter), member 1	3.89	5.12	-2.35	0	0
213305_s_at	Hs.171734.2	PPP2R5C	protein phosphatase 2, regulatory subunit B', gamma	5.94	7.17	-2.35	0	0
215947_s_at	Hs.125078.2	FAM136A	family with sequence similarity 136, member A; protein FAM136A-like	6.05	7.28	-2.35	0	0
217768_at	g7706321	C14orf166	chromosome 14 open reading frame 166	7.89	9.12	-2.35	0	0
217972_at	g8923389	CHCHD3	coiled-coil-helix-coiled-coil-helix domain containing 3	5.95	7.18	-2.35	0	0
218057_x_at	g5174614	EMC8	ER membrane protein complex subunit 8	4.91	6.15	-2.35	0	0
218131_s_at	g8923093	GATAD2A	GATA zinc finger domain containing 2A	4.69	5.93	-2.35	0	0
218286_s_at	g7657521	RNF7	ring finger protein 7	5.13	6.36	-2.35	0	0
218579_s_at	g11345467	DHX35	DEAH (Asp-Glu-Ala-His) box polypeptide 35	4.32	5.55	-2.35	0	0
220617_s_at	g8922593	ZNF532	zinc finger protein 532	4.22	5.45	-2.35	0	0
220661_s_at	g8923497	ZNF692	zinc finger protein 692	4.85	6.09	-2.35	0	0
40020_at	4858618_RC	CELSR3	cadherin, EGF LAG seven-pass G-type receptor 3	3.6	4.84	-2.35	0	0
201231_s_at	g4503570	ENO1	enolase 1, (alpha)	8.95	10.18	-2.34	0	0
201758_at	g5454139	TSG101	tumor susceptibility 101	7.54	8.77	-2.34	0	0
202004_x_at	g9257243	SDHC	succinate dehydrogenase complex, subunit C, integral membrane protein, 15kDa	7.55	8.78	-2.34	0	0
202013_s_at	g4557572	EXT2	exostosin glycosyltransferase 2	4.82	6.04	-2.34	0	0
202906_s_at	Hs.25812.0	NBN	nibrin	4.95	6.18	-2.34	0	0
203987_at	g4503830	FZD6	frizzled class receptor 6	3.26	4.49	-2.34	0	0
204461_x_at	g4506384	RAD1	RAD1 homolog (S. pombe)	4.18	5.4	-2.34	0	0
208930_s_at	Hs.256583.1	ILF3	interleukin enhancer binding factor 3, 90kDa	4.81	6.04	-2.34	0	0
211976_at	Hs.188882.0	NUDT3	nudix (nucleoside diphosphate linked moiety X)-type motif 3	6.8	8.03	-2.34	0	0
212612_at	Hs.78398.0	RCOR1	REST corepressor 1	4.3	5.52	-2.34	0	0
212995_x_at	Hs.3343.4	MZT2A	mitotic spindle organizing protein 2A; mitotic spindle organizing protein 2B; phosphoglycerate dehydrogenase	7.19	8.41	-2.34	0	0
213085_s_at	Hs.21543.0	WWC1	WW and C2 domain containing 1	5	6.23	-2.34	0	0
213292_s_at	Hs.283881.0	SNX13	sorting nexin 13	4.57	5.8	-2.34	0	0
216120_s_at	Hs.305923.3	ATP2B2	ATPase, Ca++ transporting, plasma membrane 2	4.76	5.98	-2.34	0	0
217716_s_at	g7019414	SEC61A1	Sec61 alpha 1 subunit (S. cerevisiae)	7.47	8.69	-2.34	0	0
217835_x_at	g10047115	C20orf24	chromosome 20 open reading frame 24; TGIF2-C20orf24 readthrough	9.21	10.43	-2.34	0	0
218192_at	g7705552	IP6K2	inositol hexakisphosphate kinase 2	4.42	5.65	-2.34	0	0
218335_x_at	g13236543	TNIP2	TNFAIP3 interacting protein 2	4.7	5.93	-2.34	0	0
218604_at	g7706606	LEMD3	LEM domain containing 3	5.66	6.89	-2.34	0	0
219374_s_at	g13376061	ALG9	ALG9, alpha-1,2-mannosyltransferase	4.62	5.85	-2.34	0	0
221434_s_at	g13654277	SLIRP	SRA stem-loop interacting RNA binding protein	8.19	9.41	-2.34	0	0
221515_s_at	g12654744	LCMT1	leucine carboxyl methyltransferase 1	4.82	6.05	-2.34	0	0
221685_s_at	g9885350	SPDL1	spindle apparatus coiled-coil protein 1	3.38	4.61	-2.34	0	0
200016_x_at	g4504444	HNRNPA1	heterogeneous nuclear ribonucleoprotein A1; heterogeneous nuclear ribonucleoprotein A1 pseudogene 10	9.75	10.97	-2.33	0	0
200932_s_at	g13259506	DCTN2	dynactin 2 (p50)	7.44	8.66	-2.33	0	0
201671_x_at	g13097695	USP14	ubiquitin specific peptidase 14 (tRNA-guanine transglycosylase)	6.4	7.62	-2.33	0	0
201726_at	g13097227	ELAVL1	ELAV like RNA binding protein 1	7.67	8.89	-2.33	0	0
202233_s_at	g5174744	UQCRH	ubiquinol-cytochrome c reductase hinge protein; ubiquinol-cytochrome c reductase hinge protein-like	9.16	10.38	-2.33	0	0
202677_at	g4506430	RASA1	RAS p21 protein activator (GTPase activating protein) 1	6.96	8.18	-2.33	0	0
203091_at	g4503800	FUBP1	far upstream element (FUSE) binding protein 1	4.63	5.85	-2.33	0	0
203648_at	g7662007	TATDN2	TatD DNase domain containing 2	4.94	6.16	-2.33	0	0
203694_s_at	g13787201	DHX16	DEAH (Asp-Glu-Ala-His) box polypeptide 16	6.14	7.36	-2.33	0	0
204405_x_at	g7657197	DIMT1	DIM1 dimethyladenosine transferase 1 homolog (S. cerevisiae)	6.55	7.77	-2.33	0	0
204435_at	g7662097	NUPL1	nucleoporin like 1	4.99	6.21	-2.33	0	0
204579_at	g13112051	FGFR4	fibroblast growth factor receptor 4	6.24	7.46	-2.33	0	0
205352_at	g4826903	SERPINI1	serpin peptidase inhibitor, clade I (neuroserpin), member 1	3.33	4.56	-2.33	0	0
205812_s_at	g5730070	TMED9	transmembrane emp24 protein transport domain containing 9	8.64	9.86	-2.33	0	0
206875_s_at	g7661993	SLK	STE20-like kinase	5.34	6.56	-2.33	0	0
208771_s_at	g187174	LOC101928830	uncharacterized LOC101928830; leukotriene A4 hydrolase	7.22	8.44	-2.33	0	0
210242_x_at	g10442005	ST20	suppressor of tumorigenicity 20	5.36	6.58	-2.33	0	0
210613_s_at	g12653878	SYNGR1	synaptogyrin 1	3.99	5.21	-2.33	0	0
211538_s_at	g4204879	HSPA2	heat shock 70kDa protein 2	4.19	5.41	-2.33	0	0
211773_s_at	g13543957	ZKSCAN3	zinc finger with KRAB and SCAN domains 3	3.85	5.07	-2.33	0	0
211979_at	Hs.6639.1	GPR107	G protein-coupled receptor 107	4.73	5.95	-2.33	0	0
212215_at	Hs.110.0	PREPL	prolyl endopeptidase-like	6.04	7.26	-2.33	0	0
212218_s_at	Hs.11050.2	FASN	fatty acid synthase	7.6	8.81	-2.33	0	0
212931_at	Hs.201668.0	TCF20	transcription factor 20 (AR1)	5.45	6.67	-2.33	0	0
213012_at	Hs.1565.0	NEDD4	neural precursor cell expressed, developmentally down-regulated 4, E3 ubiquitin protein ligase	5.83	7.05	-2.33	0	0
217872_at	g8923597	PIH1D1	PIH1 domain containing 1	6.4	7.62	-2.33	0	0
218481_at	g9910359	EXOSC5	exosome component 5	4.05	5.27	-2.33	0	0
47608_at	4860704_RC	TJAP1	tight junction associated protein 1 (peripheral)	5.55	6.77	-2.33	0	0
200039_s_at	g4506194	PSMB2	proteasome (prosome, macropain) subunit, beta type, 2	8.62	9.83	-2.32	0	0
200076_s_at	g13623702	KXD1	KxDL motif containing 1	4.47	5.69	-2.32	0	0
200834_s_at	g4506698	RPS21	ribosomal protein S21	10.57	11.78	-2.32	0	0
201319_at	g5453739	MYL12A	myosin, light chain 12A, regulatory, non-sarcomeric	7.79	9.01	-2.32	0	0
201652_at	g5803045	COPS5	COP9 signalosome subunit 5	7.04	8.26	-2.32	0	0
201678_s_at	g9910181	HMCES	5-hydroxymethylcytosine (hmC) binding, ES cell-specific	4.51	5.72	-2.32	0	0
202180_s_at	g9665254	MVP	major vault protein	5.44	6.65	-2.32	0	0
202467_s_at	g4759263	COPS2	COP9 signalosome subunit 2	7.31	8.52	-2.32	0	0
204618_s_at	g8051592	GABPB1	GA binding protein transcription factor, beta subunit 1	5.37	6.58	-2.32	0	0
205172_x_at	g6005994	CLTB	clathrin, light chain B	4.81	6.02	-2.32	0	0
208898_at	g11999089	ATP6V1D	ATPase, H+ transporting, lysosomal 34kDa, V1 subunit D	7.42	8.63	-2.32	0	0
210156_s_at	g1332402	PCMT1	protein-L-isoaspartate (D-aspartate) O-methyltransferase	5.66	6.87	-2.32	0	0
210213_s_at	g2809382	EIF6	eukaryotic translation initiation factor 6	7.49	8.7	-2.32	0	0
210716_s_at	g180621	CLIP1	CAP-GLY domain containing linker protein 1	4.08	5.29	-2.32	0	0
211684_s_at	g13649464	DYNC1I2	dynein, cytoplasmic 1, intermediate chain 2	7.54	8.75	-2.32	0	0
212334_at	Hs.164036.0	GNS	glucosamine (N-acetyl)-6-sulfatase	8.21	9.43	-2.32	0	0
212502_at	Hs.99821.1	ADO	2-aminoethanethiol (cysteamine) dioxygenase	4.95	6.17	-2.32	0	0
212675_s_at	Hs.79507.1	CEP68	centrosomal protein 68kDa	4.52	5.73	-2.32	0	0
212742_at	Hs.16537.0	RNF115	ring finger protein 115	5.1	6.31	-2.32	0	0
212893_at	Hs.5364.0	ZZZ3	zinc finger, ZZ-type containing 3	5.53	6.74	-2.32	0	0
213373_s_at	Hs.19949.2	CASP8	caspase 8, apoptosis-related cysteine peptidase	6.05	7.27	-2.32	0	0
217774_s_at	g7705476	TRMT112	tRNA methyltransferase 11-2 homolog (S. cerevisiae)	8.95	10.16	-2.32	0	0
218160_at	g7657368	NDUFA8	NADH dehydrogenase (ubiquinone) 1 alpha subcomplex, 8, 19kDa	6.62	7.83	-2.32	0	0
218867_s_at	g13376059	C12orf49	chromosome 12 open reading frame 49	4.01	5.22	-2.32	0	0
219055_at	g8922391	SRBD1	S1 RNA binding domain 1	4.41	5.63	-2.32	0	0
219979_s_at	g7705470	C11orf73	chromosome 11 open reading frame 73	3.55	4.76	-2.32	0	0
31807_at	4863599	DDX49	DEAD (Asp-Glu-Ala-Asp) box polypeptide 49	4.98	6.19	-2.32	0	0
200020_at	g6678270	TARDBP	TAR DNA binding protein	6.76	7.97	-2.31	0	0
200051_at	g10863888	SART1	squamous cell carcinoma antigen recognized by T cells	5.22	6.43	-2.31	0	0
200070_at	g12655084	CNPPD1	cyclin Pas1/PHO80 domain containing 1	5.8	7.01	-2.31	0	0
201263_at	g4507366	TARS	threonyl-tRNA synthetase	7.23	8.43	-2.31	0	0
201285_at	g7305272	MKRN1	makorin ring finger protein 1	6.13	7.34	-2.31	0	0
201776_s_at	Hs.62515.0	EFCAB14	EF-hand calcium binding domain 14	5.57	6.77	-2.31	0	0
202024_at	g4757795	ASNA1	arsA arsenite transporter, ATP-binding, homolog 1 (bacterial)	5	6.21	-2.31	0	0
202128_at	g7662051	AREL1	apoptosis resistant E3 ubiquitin protein ligase 1	4.92	6.12	-2.31	0	0
202539_s_at	Hs.11899.0	HMGCR	3-hydroxy-3-methylglutaryl-CoA reductase	5.47	6.68	-2.31	0	0
202573_at	Hs.181390.0	CSNK1G2	casein kinase 1, gamma 2	5.52	6.73	-2.31	0	0
203605_at	g4507214	SRP54	signal recognition particle 54kDa	6.48	7.69	-2.31	0	0
203716_s_at	g181569	DPP4	dipeptidyl-peptidase 4	5.59	6.8	-2.31	0	0
203830_at	g11641248	C17orf75	chromosome 17 open reading frame 75	3.62	4.82	-2.31	0	0
203964_at	g4758813	NMI	N-myc (and STAT) interactor	6.65	7.86	-2.31	0	0
204283_at	g5729819	FARS2	phenylalanyl-tRNA synthetase 2, mitochondrial	4.25	5.46	-2.31	0	0
205345_at	g4557348	BARD1	BRCA1 associated RING domain 1	4.03	5.24	-2.31	0	0
205644_s_at	g4507132	SNRPG	small nuclear ribonucleoprotein polypeptide G	8.86	10.06	-2.31	0	0
206066_s_at	g4506390	RAD51C	RAD51 paralog C	3.95	5.16	-2.31	0	0
209271_at	g6683491	BPTF	bromodomain PHD finger transcription factor	5.34	6.55	-2.31	0	0
210638_s_at	g6103646	FBXO9	F-box protein 9	7.49	8.7	-2.31	0	0
211658_at	g440307	PRDX2	peroxiredoxin 2	5.1	6.31	-2.31	0	0
212194_s_at	Hs.79305.1	TM9SF4	transmembrane 9 superfamily protein member 4	4.93	6.14	-2.31	0	0
212676_at	Hs.58220.0	LOC101930150	neurofibromin-like; neurofibromin 1	4.8	6.01	-2.31	0	0
213794_s_at	Hs.9043.0	NGDN	neuroguidin, EIF4E binding protein	6.65	7.86	-2.31	0	0
216241_s_at	Hs.78869.1	TCEA1	transcription elongation factor A (SII), 1	8.33	9.54	-2.31	0	0
217852_s_at	g8922600	ARL8B	ADP-ribosylation factor-like 8B	7.89	9.1	-2.31	0	0
218408_at	g6912707	TIMM10	translocase of inner mitochondrial membrane 10 homolog (yeast)	5.82	7.03	-2.31	0	0
218463_s_at	g13376706	MUS81	MUS81 structure-specific endonuclease subunit	4.93	6.13	-2.31	0	0
218845_at	g9910431	DUSP22	dual specificity phosphatase 22	6.13	7.34	-2.31	0	0
220056_at	g10864066	IL22RA1	interleukin 22 receptor, alpha 1	3.79	5	-2.31	0	0
220865_s_at	g11863164	PDSS1	prenyl (decaprenyl) diphosphate synthase, subunit 1	4.27	5.48	-2.31	0	0
220948_s_at	g4502268	ATP1A1	ATPase, Na+/K+ transporting, alpha 1 polypeptide	7.2	8.41	-2.31	0	0
221269_s_at	g13775197	SH3BGRL3	SH3 domain binding glutamate-rich protein like 3	6.19	7.4	-2.31	0	0
221381_s_at	g6996927	MORF4L1	mortality factor 4 like 1	6.87	8.08	-2.31	0	0
37424_at	4850640	CCHCR1	coiled-coil alpha-helical rod protein 1	4.43	5.63	-2.31	0	0
200059_s_at	g12655024	RHOA	ras homolog family member A	9.24	10.44	-2.3	0	0
200968_s_at	g4758949	PPIB	peptidylprolyl isomerase B (cyclophilin B)	9.68	10.88	-2.3	0	0
202514_at	Hs.154294.0	DLG1	discs, large homolog 1 (Drosophila)	5.03	6.23	-2.3	0	0
202591_s_at	g4507230	SSBP1	single-stranded DNA binding protein 1, mitochondrial	8.1	9.3	-2.3	0	0
202915_s_at	Hs.5737.0	FAM20B	family with sequence similarity 20, member B	5.03	6.23	-2.3	0	0
203291_at	g7019466	CNOT4	CCR4-NOT transcription complex, subunit 4	4.9	6.1	-2.3	0	0
204054_at	g4506248	PTEN	phosphatase and tensin homolog	4.5	5.71	-2.3	0	0
204502_at	g7661593	SAMHD1	SAM domain and HD domain 1	4.85	6.05	-2.3	0	0
204838_s_at	g7657336	MLH3	mutL homolog 3	4.57	5.77	-2.3	0	0
207121_s_at	g4506090	MAPK6	mitogen-activated protein kinase 6	8.24	9.44	-2.3	0	0
208619_at	g695361	DDB1	damage-specific DNA binding protein 1, 127kDa	6.98	8.18	-2.3	0	0
208832_at	Hs.13493.0	ATXN10	ataxin 10	4.95	6.15	-2.3	0	0
209533_s_at	g5326865	PLAA	phospholipase A2-activating protein	4.37	5.57	-2.3	0	0
212512_s_at	Hs.143696.1	CARM1	coactivator-associated arginine methyltransferase 1	5.33	6.53	-2.3	0	0
212625_at	Hs.43812.0	STX10	syntaxin 10	4.81	6.01	-2.3	0	0
212989_at	Hs.153716.0	SGMS1	sphingomyelin synthase 1	4.74	5.94	-2.3	0	0
213082_s_at	Hs.90078.0	SLC35D2	solute carrier family 35 (UDP-GlcNAc/UDP-glucose transporter), member D2	5.89	7.09	-2.3	0	0
214838_at	Hs.119254.0	SFT2D2	SFT2 domain containing 2	4.18	5.38	-2.3	0	0
217765_at	g7019332	NRBP1	nuclear receptor binding protein 1	4.41	5.62	-2.3	0	0
218048_at	g6912277	COMMD3	COMM domain containing 3	7.64	8.84	-2.3	0	0
218316_at	g6912713	TIMM9	translocase of inner mitochondrial membrane 9 homolog (yeast)	4.28	5.48	-2.3	0	0
218919_at	g13375984	ZFAND1	zinc finger, AN1-type domain 1	5.85	7.05	-2.3	0	0
220952_s_at	g9506616	PLEKHA5	pleckstrin homology domain containing, family A member 5	6.06	7.26	-2.3	0	0
222119_s_at	Hs.284289.1	FBXO11	F-box protein 11	5.62	6.82	-2.3	0	0
202859_x_at	g10834977	CXCL8	chemokine (C-X-C motif) ligand 8	5.47	6.67	-2.3	2.2e-09	2.61e-09
200719_at	Hs.171626.0	SKP1	S-phase kinase-associated protein 1	6.21	7.4	-2.29	0	0
200749_at	Hs.10842.0	RAN	RAN, member RAS oncogene family	5.73	6.92	-2.29	0	0
201443_s_at	g12005668	ATP6AP2	ATPase, H+ transporting, lysosomal accessory protein 2	8.72	9.91	-2.29	0	0
201840_at	g5453759	NEDD8	neural precursor cell expressed, developmentally down-regulated 8	8.28	9.47	-2.29	0	0
202221_s_at	Hs.25272.0	EP300	E1A binding protein p300	5.6	6.8	-2.29	0	0
202442_at	g4502860	AP3S1	adaptor-related protein complex 3, sigma 1 subunit	8.44	9.63	-2.29	0	0
203253_s_at	g7662117	PPIP5K2	diphosphoinositol pentakisphosphate kinase 2	5.65	6.85	-2.29	0	0
203272_s_at	Hs.8186.0	TUSC2	tumor suppressor candidate 2	5.21	6.4	-2.29	0	0
203462_x_at	g4503526	EIF3B	eukaryotic translation initiation factor 3, subunit B	7.38	8.58	-2.29	0	0
204367_at	g460712	SP2	Sp2 transcription factor	4.36	5.56	-2.29	0	0
204693_at	g5902007	CDC42EP1	CDC42 effector protein (Rho GTPase binding) 1	4.63	5.82	-2.29	0	0
205526_s_at	g9951918	KATNA1	katanin p60 (ATPase containing) subunit A 1	4.46	5.66	-2.29	0	0
209161_at	Hs.8551.0	PRPF4	pre-mRNA processing factor 4	5.66	6.85	-2.29	0	0
210502_s_at	g2828150	PPIE	peptidylprolyl isomerase E (cyclophilin E)	4.93	6.12	-2.29	0	0
210792_x_at	g5737690	SIVA1	SIVA1, apoptosis-inducing factor	5.46	6.65	-2.29	0	0
212127_at	Hs.183800.0	RANGAP1	Ran GTPase activating protein 1	4.03	5.22	-2.29	0	0
212317_at	Hs.69235.0	TNPO3	transportin 3	5.72	6.91	-2.29	0	0
212696_s_at	Hs.66394.1	RNF4	ring finger protein 4	6.25	7.45	-2.29	0	0
212894_at	Hs.106469.0	SUPV3L1	suppressor of var1, 3-like 1 (S. cerevisiae)	5.78	6.98	-2.29	0	0
213154_s_at	Hs.17411.1	BICD2	bicaudal D homolog 2 (Drosophila)	4.78	5.98	-2.29	0	0
217733_s_at	g10863894	TMSB10	thymosin beta 10	9.98	11.18	-2.29	0	0
217737_x_at	g7705482	RTFDC1	replication termination factor 2 domain containing 1	4.5	5.7	-2.29	0	0
217749_at	g11559928	COPG1	coatomer protein complex, subunit gamma 1	7.1	8.3	-2.29	0	0
218003_s_at	g4503726	FKBP3	FK506 binding protein 3, 25kDa	7.58	8.77	-2.29	0	0
218365_s_at	Hs.59346.0	DARS2	aspartyl-tRNA synthetase 2, mitochondrial	3.82	5.01	-2.29	0	0
218493_at	g13443017	SNRNP25	small nuclear ribonucleoprotein 25kDa (U11/U12)	5.39	6.59	-2.29	0	0
218588_s_at	g8922068	FAM114A2	family with sequence similarity 114, member A2	4.39	5.59	-2.29	0	0
219797_at	g6912501	MGAT4A	mannosyl (alpha-1,3-)-glycoprotein beta-1,4-N-acetylglucosaminyltransferase, isozyme A	3.63	4.83	-2.29	0	0
221893_s_at	Hs.27262.1	ADCK2	aarF domain containing kinase 2	4.24	5.44	-2.29	0	0
32032_at	4864280_RC	DGCR14	DiGeorge syndrome critical region gene 14; testis-specific serine kinase 2	4.55	5.75	-2.29	0	0
200024_at	g4506728	RPS5	ribosomal protein S5	10.06	11.25	-2.28	0	0
200096_s_at	Hs.24322.2	ATP6V0E1	ATPase, H+ transporting, lysosomal 9kDa, V0 subunit e1	8.69	9.88	-2.28	0	0
202176_at	g4557562	ERCC3	excision repair cross-complementation group 3	4.46	5.65	-2.28	0	0
202276_at	g5453639	SHFM1	split hand/foot malformation (ectrodactyly) type 1	8.59	9.78	-2.28	0	0
202332_at	g4503092	CSNK1E	LOC400927-CSNK1E readthrough; casein kinase 1, epsilon	4.08	5.27	-2.28	0	0
202520_s_at	g4557756	MLH1	mutL homolog 1	6.53	7.72	-2.28	0	0
202697_at	g5901925	NUDT21	nudix (nucleoside diphosphate linked moiety X)-type motif 21	4.49	5.68	-2.28	0	0
202893_at	g5454147	UNC13B	unc-13 homolog B (C. elegans)	6.25	7.44	-2.28	0	0
203127_s_at	g13477298	SPTLC2	serine palmitoyltransferase, long chain base subunit 2	4.19	5.38	-2.28	0	0
203450_at	g7656941	CBY1	chibby homolog 1 (Drosophila)	5.33	6.52	-2.28	0	0
203596_s_at	g6912629	IFIT5	interferon-induced protein with tetratricopeptide repeats 5	4.79	5.98	-2.28	0	0
203855_at	g7662363	WDR47	WD repeat domain 47	4.14	5.33	-2.28	0	0
204003_s_at	g6679073	NUPL2	nucleoporin like 2	4.18	5.37	-2.28	0	0
204088_at	g4505548	P2RX4	purinergic receptor P2X, ligand-gated ion channel, 4	4.95	6.14	-2.28	0	0
208660_at	g12652712	CS	citrate synthase	7.94	9.13	-2.28	0	0
[truncated: 1,345 more rows]

## Sheet: non-HCC vs. HBV-HCC-stage B
Transcript Cluster ID	Transcript ID(Array Design)	Gene Symbol	Description	non_HCC Bi-weight Avg Signal (log2)	HBV related HCC stage B Bi-weight Avg Signal (log2)	Fold Change (linear) (non_HCC vs. HBV related HCC stage B)	ANOVA p-value (non_HCC vs. HBV related HCC stage B)	FDR p-value (non_HCC vs. HBV related HCC stage B)
206239_s_at	g4507178	SPINK1	serine peptidase inhibitor, Kazal type 1	4.14	11.57	-172.47	0	0
209220_at	g1237180	GPC3	glypican 3	4.16	11.01	-115.29	0	0
206561_s_at	g13346507	AKR1B10	aldo-keto reductase family 1, member B10 (aldose reductase)	4.82	10.45	-49.43	0	0
205476_at	g4759075	CCL20	chemokine (C-C motif) ligand 20	3.62	8.53	-30.15	0	0
202422_s_at	g12669908	ACSL4	acyl-CoA synthetase long-chain family member 4	3.55	8.38	-28.46	0	0
204694_at	g4501988	AFP	alpha-fetoprotein	3.62	8.23	-24.45	0	0
209218_at	g4204674	SQLE	squalene epoxidase	4.75	9.29	-23.33	0	0
202503_s_at	g7661905	KIAA0101	KIAA0101	3.92	8.42	-22.64	0	0
213194_at	Hs.301198.0	ROBO1	roundabout, axon guidance receptor, homolog 1 (Drosophila)	5.22	9.69	-22.2	0	0
201291_s_at	Hs.156346.0	TOP2A	topoisomerase (DNA) II alpha 170kDa	3.35	7.81	-21.95	0	0
208650_s_at	Hs.286124.1	CD24	CD24 molecule	4.69	9	-19.84	0	0
201890_at	Hs.75319.0	RRM2	ribonucleotide reductase M2	3.33	7.59	-19.12	0	0
214710_s_at	Hs.23960.2	CCNB1	cyclin B1	3.29	7.4	-17.24	0	0
219918_s_at	g8922484	ASPM	asp (abnormal spindle) homolog, microcephaly associated (Drosophila)	3.24	7.33	-16.99	0	0
206102_at	g10800147	GINS1	GINS complex subunit 1 (Psf1 homolog)	3.5	7.45	-15.51	0	0
204170_s_at	g4502858	CKS2	CDC28 protein kinase regulatory subunit 2	4.86	8.8	-15.42	0	0
204351_at	g5174662	S100P	S100 calcium binding protein P	3.37	7.22	-14.47	0	0
203213_at	Hs.184572.0	CDK1	cyclin-dependent kinase 1	3.33	7.04	-13.03	0	0
201088_at	g4504896	KPNA2	karyopherin alpha 2 (RAG cohort 1, importin alpha 1)	5.49	9.17	-12.81	0	0
213222_at	Hs.41143.0	PLCB1	phospholipase C, beta 1 (phosphoinositide-specific)	3.66	7.32	-12.63	0	0
202954_at	g5902145	UBE2C	ubiquitin-conjugating enzyme E2C	4.57	8.21	-12.48	0	0
218039_at	g7705950	NUSAP1	nucleolar and spindle associated protein 1	4.17	7.8	-12.38	0	0
218847_at	g5729883	IGF2BP2	insulin-like growth factor 2 mRNA binding protein 2	4.57	8.19	-12.29	0	0
217820_s_at	g8922657	ENAH	enabled homolog (Drosophila)	4.68	8.3	-12.25	0	0
202345_s_at	g4557580	FABP5	fatty acid binding protein 5 (psoriasis-associated)	3.69	7.18	-11.16	0	0
222077_s_at	Hs.23900.1	RACGAP1	Rac GTPase activating protein 1	3.45	6.89	-10.83	0	0
218009_s_at	g4506038	PRC1	protein regulator of cytokinesis 1	3.38	6.82	-10.82	0	0
204026_s_at	g6857828	ZWINT	ZW10 interacting kinetochore protein	3.97	7.39	-10.7	0	0
205890_s_at	g5454143	GABBR1	gamma-aminobutyric acid (GABA) B receptor, 1; ubiquitin D	7.9	11.29	-10.45	0	0
209875_s_at	g189150	SPP1	secreted phosphoprotein 1	5.98	9.34	-10.27	9.1e-15	2.35e-14
203554_x_at	g11038651	PTTG1	pituitary tumor-transforming 1	4.91	8.27	-10.26	0	0
208029_s_at	g8923827	LAPTM4B	lysosomal protein transmembrane 4 beta	5.88	9.23	-10.22	0	0
203120_at	g4885642	TP53BP2	tumor protein p53 binding protein 2	4.74	8.08	-10.15	0	0
201930_at	g7427518	MCM6	minichromosome maintenance complex component 6	4.69	8.02	-10.09	0	0
205342_s_at	g2828823	SULT1C2	sulfotransferase family, cytosolic, 1C, member 2	3.5	6.76	-9.6	0	0
204092_s_at	g4507274	AURKA	aurora kinase A	3.91	7.17	-9.58	0	0
209035_at	g182650	MDK	midkine (neurite growth-promoting factor 2)	4.04	7.29	-9.49	0	0
212551_at	Hs.296341.0	CAP2	CAP, adenylate cyclase-associated protein, 2 (yeast)	3.77	7.01	-9.46	0	0
210052_s_at	g6073830	TPX2	TPX2, microtubule-associated	3.76	6.99	-9.35	0	0
218782_s_at	g7662630	ATAD2	ATPase family, AAA domain containing 2	4.35	7.53	-9.12	0	0
204023_at	g4506490	RFC4	replication factor C (activator 1) 4, 37kDa	4.22	7.34	-8.73	0	0
204688_at	g10835046	SGCE	sarcoglycan, epsilon	4.89	8.01	-8.72	0	0
201663_s_at	g4885112	SMC4	structural maintenance of chromosomes 4	4.16	7.28	-8.71	0	0
209836_x_at	g12001971	BOLA2	bolA family member 2; bolA family member 2B	4.92	8.03	-8.62	0	0
218585_s_at	g7705575	DTL	denticleless E3 ubiquitin protein ligase homolog (Drosophila)	3.42	6.51	-8.5	0	0
205436_s_at	g4504252	H2AFX	H2A histone family, member X	4.8	7.86	-8.34	0	0
205542_at	g9558758	STEAP1	six transmembrane epithelial antigen of the prostate 1	4.37	7.43	-8.34	0	0
201681_s_at	Hs.170290.0	DLG5	discs, large homolog 5 (Drosophila)	4.55	7.59	-8.26	0	0
211980_at	Hs.119129.0	COL4A1	collagen, type IV, alpha 1	6.06	9.1	-8.22	0	0
207828_s_at	g4885132	CENPF	centromere protein F, 350/400kDa	3.56	6.55	-7.94	0	0
201818_at	g13376233	LPCAT1	lysophosphatidylcholine acyltransferase 1	4.08	7.04	-7.79	0	0
212531_at	Hs.204238.0	LCN2	lipocalin 2	4.25	7.2	-7.77	0	0
201251_at	g4505838	PKM	pyruvate kinase, muscle	4.52	7.46	-7.66	0	0
201136_at	g4505892	PLP2	proteolipid protein 2 (colonic epithelium-enriched)	4.34	7.28	-7.63	0	0
209714_s_at	g12734643	CDKN3	cyclin-dependent kinase inhibitor 3	3.43	6.35	-7.56	0	0
203218_at	Hs.246857.0	MAPK9	mitogen-activated protein kinase 9	4.2	7.11	-7.5	0	0
202679_at	g4557802	NPC1	Niemann-Pick disease, type C1	4.99	7.88	-7.45	0	0
202589_at	g4507750	TYMS	thymidylate synthetase	5.25	8.14	-7.43	0	0
214774_x_at	Hs.110826.3	TOX3	TOX high mobility group box family member 3	4.12	7.02	-7.43	0	0
201555_at	g6631094	MCM3	minichromosome maintenance complex component 3	4.54	7.43	-7.4	0	0
204767_s_at	g12653112	FEN1	flap structure-specific endonuclease 1	4.11	7	-7.4	0	0
208694_at	g13570016	PRKDC	protein kinase, DNA-activated, catalytic polypeptide	4.51	7.4	-7.4	0	0
212092_at	Hs.137476.0	PEG10	paternally expressed 10	3.68	6.57	-7.39	0	0
217946_s_at	g7705472	SAE1	SUMO1 activating enzyme subunit 1	5.29	8.17	-7.34	0	0
212271_at	Hs.324473.2	MAPK1	mitogen-activated protein kinase 1	4.93	7.77	-7.17	0	0
202690_s_at	g12804598	SNRPD1	small nuclear ribonucleoprotein D1 polypeptide 16kDa	4.76	7.6	-7.15	0	0
200607_s_at	Hs.81848.0	RAD21	RAD21 homolog (S. pombe)	4.6	7.43	-7.11	0	0
212556_at	Hs.239784.0	SCRIB	scribbled planar cell polarity protein	4.58	7.4	-7.03	0	0
203159_at	g7662327	GLS	glutaminase	4.9	7.7	-7.01	0	0
201656_at	g4557674	ITGA6	integrin, alpha 6	4.29	7.08	-6.95	0	0
204017_at	g8051612	KDELR3	KDEL (Lys-Asp-Glu-Leu) endoplasmic reticulum protein retention receptor 3	4.75	7.55	-6.95	0	0
205361_s_at	Hs.91161.0	PFDN4	prefoldin subunit 4	4.75	7.54	-6.9	0	0
204825_at	g7661973	MELK	maternal embryonic leucine zipper kinase	3.38	6.16	-6.86	0	0
208882_s_at	Hs.278428.0	UBR5	ubiquitin protein ligase E3 component n-recognin 5	4.66	7.44	-6.86	0	0
218883_s_at	g13375855	CENPU	centromere protein U	3.66	6.43	-6.84	0	0
221529_s_at	g12963352	PLVAP	plasmalemma vesicle associated protein	4.21	6.98	-6.84	0	0
203819_s_at	Hs.79440.0	IGF2BP3	insulin-like growth factor 2 mRNA binding protein 3	3.1	5.87	-6.83	0	0
33322_i_at	4866611	SFN	stratifin	5.36	8.12	-6.77	0	0
202107_s_at	g4758705	MCM2	minichromosome maintenance complex component 2	3.79	6.54	-6.75	0	0
218237_s_at	g13492978	SLC38A1	solute carrier family 38, member 1	4.8	7.54	-6.69	0	0
202963_at	Hs.166891.0	RFX5	regulatory factor X, 5 (influences HLA class II expression)	4.98	7.71	-6.63	0	0
209392_at	g537905	ENPP2	ectonucleotide pyrophosphatase/phosphodiesterase 2	7.02	9.74	-6.61	0	0
200052_s_at	g4758601	ILF2	interleukin enhancer binding factor 2	5.19	7.91	-6.6	0	0
218350_s_at	g7705681	GMNN	geminin, DNA replication inhibitor	5.91	8.62	-6.56	0	0
202870_s_at	g4557436	CDC20	cell division cycle 20	3.29	6	-6.53	0	0
210609_s_at	g12653408	TP53I3	tumor protein p53 inducible protein 3	4.17	6.88	-6.52	0	0
201839_s_at	g4505058	EPCAM	epithelial cell adhesion molecule	4.45	7.16	-6.52	1.04e-10	2.02e-10
202705_at	g10938017	CCNB2	cyclin B2	3.54	6.24	-6.51	0	0
201111_at	g3560556	CSE1L	CSE1 chromosome segregation 1-like (yeast)	4.62	7.31	-6.48	0	0
205449_at	g9558738	SAC3D1	SAC3 domain containing 1	4.2	6.89	-6.47	0	0
201485_s_at	g13436151	RCN2	reticulocalbin 2, EF-hand calcium binding domain	4.43	7.12	-6.45	0	0
201772_at	g7706219	AZIN1	antizyme inhibitor 1	5.48	8.17	-6.43	0	0
205830_at	g4758003	CLGN	calmegin	3.33	6.02	-6.42	0	0
219787_s_at	g8922431	ECT2	epithelial cell transforming 2	3.18	5.86	-6.42	0	0
201841_s_at	g4996892	HSPB1	heat shock 27kDa protein 1	8.53	11.2	-6.38	0	0
213610_s_at	Hs.18724.0	KLHL23	kelch-like family member 23; PHOSPHO2-KLHL23 readthrough	4.43	7.1	-6.36	0	0
218193_s_at	g7705635	GOLT1B	golgi transport 1B	4.29	6.96	-6.35	0	0
202733_at	g4758867	LOC101927705	uncharacterized LOC101927705; prolyl 4-hydroxylase, alpha polypeptide II	4.25	6.92	-6.33	0	0
218251_at	g10864050	MID1IP1	MID1 interacting protein 1	4.87	7.53	-6.32	0	0
204127_at	g12803002	RFC3	replication factor C (activator 1) 3, 38kDa	4.23	6.87	-6.24	0	0
202748_at	g6996011	GBP2	guanylate binding protein 2, interferon-inducible	5.1	7.73	-6.18	0	0
212247_at	Hs.84790.0	NUP205	nucleoporin 205kDa	4.49	7.12	-6.17	0	0
205047_s_at	g4502258	ASNS	asparagine synthetase (glutamine-hydrolyzing)	3.56	6.18	-6.16	0	0
208836_at	g1522634	ATP1B3	ATPase, Na+/K+ transporting, beta 3 polypeptide	6.09	8.7	-6.09	0	0
207165_at	g7108350	HMMR	hyaluronan-mediated motility receptor (RHAMM)	3.42	6.03	-6.08	0	0
202404_s_at	g4502946	COL1A2	collagen, type I, alpha 2	5.1	7.69	-6.02	1.12e-10	2.19e-10
218905_at	g8923495	INTS8	integrator complex subunit 8	5.79	8.37	-5.98	0	0
200638_s_at	g13177678	YWHAZ	tyrosine 3-monooxygenase/tryptophan 5-monooxygenase activation protein, zeta	6.96	9.54	-5.96	0	0
209135_at	g11878115	ASPH	aspartate beta-hydroxylase	5.95	8.51	-5.92	0	0
203022_at	g5454009	RNASEH2A	ribonuclease H2, subunit A	3.56	6.11	-5.87	0	0
200632_s_at	g5174656	NDRG1	N-myc downstream regulated 1	7.12	9.66	-5.84	0	0
201577_at	g4557796	NME1	NME/NM23 nucleoside diphosphate kinase 1	6.91	9.45	-5.83	0	0
208699_x_at	Hs.89643.0	TKT	transketolase	6.12	8.66	-5.82	0	0
209306_s_at	Hs.153026.0	SWAP70	SWAP switching B-cell complex 70kDa subunit	4.04	6.58	-5.81	0	0
213088_s_at	Hs.44131.2	DNAJC9	DnaJ (Hsp40) homolog, subfamily C, member 9	5.59	8.12	-5.81	0	0
208962_s_at	Hs.132898.0	FADS1	fatty acid desaturase 1; microRNA 1908	5.63	8.16	-5.78	0	0
204146_at	Hs.24596.0	RAD51AP1	RAD51 associated protein 1	3.12	5.64	-5.76	0	0
218662_s_at	g11641252	NCAPG	non-SMC condensin I complex, subunit G	3.46	5.99	-5.76	0	0
205194_at	g4758971	PSPH	phosphoserine phosphatase	3.65	6.17	-5.74	0	0
204165_at	g4507912	WASF1	WAS protein family, member 1	3.85	6.37	-5.73	0	0
203755_at	g5729749	BUB1B	BUB1 mitotic checkpoint serine/threonine kinase B	3.43	5.94	-5.71	0	0
204905_s_at	g4758861	EEF1E1	eukaryotic translation elongation factor 1 epsilon 1	4.82	7.33	-5.7	0	0
217975_at	g10047099	WBP5	WW domain binding protein 5	5.77	8.28	-5.69	0	0
217755_at	g7705876	HN1	hematological and neurological expressed 1	4.75	7.26	-5.67	0	0
202846_s_at	g4505794	PIGC	phosphatidylinositol glycan anchor biosynthesis, class C	4.8	7.31	-5.66	0	0
201688_s_at	Hs.2384.0	TPD52	tumor protein D52	4.25	6.74	-5.61	0	0
201985_at	g7661987	KIAA0196	KIAA0196	4.73	7.21	-5.61	0	0
206809_s_at	g5031692	HNRNPA3	heterogeneous nuclear ribonucleoprotein A3; heterogeneous nuclear ribonucleoprotein A3 pseudogene 1	4.74	7.23	-5.6	0	0
221039_s_at	g8923867	ASAP1	ArfGAP with SH3 domain, ankyrin repeat and PH domain 1	3.8	6.28	-5.6	0	0
221523_s_at	Hs.238679.0	RRAGD	Ras-related GTP binding D	3.6	6.09	-5.6	0	0
208926_at	g4099140	NEU1	sialidase 1 (lysosomal sialidase)	5.53	8.01	-5.59	0	0
217901_at	Hs.2631.0	DSG2	desmoglein 2	6.01	8.49	-5.58	0	0
200889_s_at	Hs.250773.0	SSR1	signal sequence receptor, alpha	4.99	7.47	-5.57	0	0
202261_at	g5174714	VPS72	vacuolar protein sorting 72 homolog (S. cerevisiae)	4.9	7.38	-5.56	0	0
219029_at	g11968034	C5orf28	chromosome 5 open reading frame 28	3.99	6.46	-5.55	0	0
203358_s_at	g4758323	EZH2	enhancer of zeste 2 polycomb repressive complex 2 subunit	3.44	5.91	-5.54	0	0
202382_s_at	g13027377	GNPDA1	glucosamine-6-phosphate deaminase 1	4.42	6.89	-5.53	0	0
203429_s_at	g7705321	SUCO	SUN domain containing ossification factor	4.66	7.13	-5.53	0	0
213241_at	Hs.184697.0	PLXNC1	plexin C1	3.62	6.08	-5.51	0	0
218963_s_at	g7661573	KRT23	keratin 23 (histone deacetylase inducible)	3.83	6.3	-5.51	2.88e-13	6.74e-13
202543_s_at	g13529184	GMFB	glia maturation factor, beta	3.97	6.43	-5.5	0	0
208808_s_at	g12654170	HMGB2	high mobility group box 2	6.2	8.65	-5.48	0	0
201940_at	Hs.5057.0	CPD	carboxypeptidase D	5.63	8.07	-5.42	0	0
209160_at	g6624210	AKR1C3	aldo-keto reductase family 1, member C3	9.01	11.45	-5.42	0	0
200787_s_at	g12803230	PEA15	phosphoprotein enriched in astrocytes 15	4.64	7.08	-5.4	0	0
200943_at	g4826757	HMGN1	high mobility group nucleosome binding domain 1	6.3	8.73	-5.4	0	0
203064_s_at	g4758599	FOXK2	forkhead box K2	4.22	6.66	-5.4	0	0
212055_at	Hs.22981.0	TPGS2	tubulin polyglutamylase complex subunit 2	5.33	7.76	-5.4	0	0
218622_at	g13129027	NUP37	nucleoporin 37kDa	4.76	7.2	-5.4	0	0
201518_at	g5803075	CBX1	chromobox homolog 1	4.74	7.17	-5.39	0	0
202381_at	g4501914	ADAM9	ADAM metallopeptidase domain 9	5.31	7.74	-5.39	0	0
204641_at	g4505372	NEK2	NIMA-related kinase 2	3.19	5.62	-5.39	0	0
205922_at	g4759313	VNN2	vanin 2	4.02	6.44	-5.36	0	0
204159_at	g4502750	CDKN2C	cyclin-dependent kinase inhibitor 2C (p18, inhibits CDK4)	3.72	6.14	-5.35	0	0
217791_s_at	g4506348	ALDH18A1	aldehyde dehydrogenase 18 family, member A1	4.77	7.19	-5.33	0	0
203477_at	g4502940	COL15A1	collagen, type XV, alpha 1	3.38	5.78	-5.29	0	0
208837_at	g12652570	TMED3	transmembrane emp24 protein transport domain containing 3	3.94	6.34	-5.29	0	0
209803_s_at	g2150049	PHLDA2	pleckstrin homology-like domain, family A, member 2	3.68	6.08	-5.29	0	0
219192_at	g8923858	UBAP2	ubiquitin associated protein 2	6.16	8.56	-5.29	0	0
218829_s_at	g8923329	CHD7	chromodomain helicase DNA binding protein 7	4.18	6.58	-5.26	0	0
219960_s_at	g7706752	UCHL5	ubiquitin carboxyl-terminal hydrolase L5	4.73	7.12	-5.24	0	0
214435_x_at	Hs.288757.0	RALA	v-ral simian leukemia viral oncogene homolog A (ras related)	4.61	7	-5.23	0	0
218728_s_at	g7661823	CNIH4	cornichon family AMPA receptor auxiliary protein 4	5.72	8.11	-5.23	0	0
201377_at	g7661941	UBAP2L	ubiquitin associated protein 2-like	5.33	7.72	-5.22	0	0
204341_at	g5453643	TRIM16	tripartite motif containing 16	3.76	6.14	-5.21	0	0
205506_at	g6005943	VIL1	villin 1	4.15	6.53	-5.2	0	0
201201_at	g4503116	CSTB	cystatin B (stefin B)	8.1	10.47	-5.18	0	0
209610_s_at	Hs.323878.0	SLC1A4	solute carrier family 1 (glutamate/neutral amino acid transporter), member 4	4.41	6.77	-5.14	0	0
202264_s_at	g5174722	TOMM40	translocase of outer mitochondrial membrane 40 homolog (yeast)	4.68	7.04	-5.13	0	0
204822_at	g4507718	TTK	TTK protein kinase	3.23	5.59	-5.13	0	0
200853_at	g4504254	H2AFZ	H2A histone family, member Z	6.13	8.49	-5.12	0	0
201578_at	g4885556	PODXL	podocalyxin-like	4.17	6.52	-5.12	0	0
202806_at	g4758123	DBN1	drebrin 1	3.51	5.87	-5.12	0	0
210243_s_at	g3132897	B4GALT3	UDP-Gal:betaGlcNAc beta 1,4- galactosyltransferase, polypeptide 3	4.57	6.93	-5.12	0	0
202918_s_at	g4929658	HSPE1-MOB4	HSPE1-MOB4 readthrough; MOB family member 4, phocein	4.69	7.05	-5.11	0	0
202935_s_at	Hs.2316.0	SOX9	SRY (sex determining region Y)-box 9	4.67	7.02	-5.11	0	0
202813_at	g5032156	TARBP1	TAR (HIV-1) RNA binding protein 1	5.03	7.38	-5.1	0	0
218772_x_at	g8922460	TMEM38B	transmembrane protein 38B	4.41	6.76	-5.1	0	0
220147_s_at	g10864048	FAM60A	family with sequence similarity 60, member A	5.46	7.81	-5.1	0	0
201266_at	g4507746	TXNRD1	thioredoxin reductase 1	7.18	9.53	-5.09	0	0
222250_s_at	Hs.48604.1	INTS7	integrator complex subunit 7	4.11	6.46	-5.08	0	0
201725_at	g5174422	CDC123	cell division cycle 123	5.81	8.15	-5.07	0	0
212563_at	Hs.30736.0	BOP1	block of proliferation 1; microRNA 7112	3.93	6.28	-5.07	0	0
205807_s_at	g9910595	TUFT1	tuftelin 1	3.73	6.07	-5.06	0	0
210589_s_at	g496370	GBAP1	glucosidase, beta, acid pseudogene 1	5.95	8.29	-5.05	0	0
202666_s_at	g4757717	ACTL6A	actin-like 6A	4.35	6.69	-5.04	0	0
200910_at	g5174726	CCT3	chaperonin containing TCP1, subunit 3 (gamma); uncharacterized LOC101927137	7.55	9.88	-5.03	0	0
201271_s_at	g8051630	RALY	RALY heterogeneous nuclear ribonucleoprotein	4.72	7.05	-5.03	0	0
209080_x_at	g6840952	GLRX3	glutaredoxin 3	5.07	7.4	-5.02	0	0
218638_s_at	g6912681	LOC100130872	uncharacterized LOC100130872; spondin 2, extracellular matrix protein	7.32	9.64	-5.02	0	0
221522_at	g12053080	ANKRD27	ankyrin repeat domain 27 (VPS9 domain)	4.97	7.3	-5.01	0	0
220199_s_at	g12383075	AIDA	axin interactor, dorsalization associated	4.8	7.12	-4.99	0	0
218640_s_at	g13375826	PLEKHF2	pleckstrin homology domain containing, family F (with FYVE domain) member 2	4.85	7.17	-4.98	0	0
208921_s_at	g459835	SRI	sorcin	6.2	8.51	-4.96	0	0
200770_s_at	g186916	LAMC1	laminin, gamma 1 (formerly LAMB2)	5.36	7.67	-4.95	0	0
218094_s_at	g8923782	DBNDD2	dysbindin (dystrobrevin binding protein 1) domain containing 2; Sys1 golgi trafficking protein; SYS1-DBNDD2 readthrough (NMD candidate)	4.55	6.85	-4.92	0	0
221830_at	Hs.301746.0	RAP2A	RAP2A, member of RAS oncogene family	5.83	8.13	-4.92	0	0
218238_at	g6912531	GTPBP4	GTP binding protein 4	4.2	6.5	-4.9	0	0
36711_at	4848734_RC	MAFF	v-maf avian musculoaponeurotic fibrosarcoma oncogene homolog F	5.51	7.81	-4.9	1.41e-10	2.72e-10
201587_s_at	g4755143	IRAK1	interleukin-1 receptor-associated kinase 1	6.42	8.71	-4.89	0	0
212295_s_at	Hs.14846.0	SLC7A1	solute carrier family 7 (cationic amino acid transporter, y+ system), member 1	3.75	6.04	-4.89	0	0
218049_s_at	g7662495	MRPL13	mitochondrial ribosomal protein L13	6.06	8.34	-4.88	0	0
218185_s_at	g8922478	ARMC1	armadillo repeat containing 1	4.88	7.17	-4.87	0	0
219061_s_at	g5174432	LAGE3	L antigen family, member 3	4.85	7.13	-4.87	0	0
202779_s_at	g7657045	UBE2S	ubiquitin-conjugating enzyme E2S	3.57	5.86	-4.86	0	0
202323_s_at	Hs.6831.0	ACBD3	acyl-CoA binding domain containing 3	4.48	6.75	-4.83	0	0
203693_s_at	g12669913	E2F3	E2F transcription factor 3	4.32	6.58	-4.8	0	0
203963_at	g9951924	CA12	carbonic anhydrase XII	3.22	5.48	-4.79	0	0
219295_s_at	g7019482	PCOLCE2	procollagen C-endopeptidase enhancer 2	4.99	7.25	-4.78	0	0
203196_at	Hs.139336.0	ABCC4	ATP-binding cassette, sub-family C (CFTR/MRP), member 4	3.71	5.96	-4.77	0	0
203336_s_at	Hs.173274.1	ITGB1BP1	integrin beta 1 binding protein 1	5.4	7.66	-4.77	0	0
208938_at	g13436211	PRCC	papillary renal cell carcinoma (translocation-associated)	4.84	7.09	-4.77	0	0
201714_at	g4507730	TUBG1	tubulin, gamma 1	4.32	6.57	-4.76	0	0
209825_s_at	g12804106	MIR3658	microRNA 3658; uridine-cytidine kinase 2	3.83	6.09	-4.76	0	0
202469_s_at	Hs.64542.0	CPSF6	cleavage and polyadenylation specific factor 6, 68kDa	5.47	7.72	-4.75	0	0
210827_s_at	g1841524	ELF3	E74-like factor 3 (ets domain transcription factor, epithelial-specific )	5.67	7.92	-4.75	0	0
217771_at	g7706084	GOLM1	golgi membrane protein 1	5.35	7.6	-4.75	5.34e-10	9.91e-10
201667_at	g4755136	GJA1	gap junction protein, alpha 1, 43kDa	4.56	6.81	-4.74	0	0
204105_s_at	g4826863	NRCAM	neuronal cell adhesion molecule	3.42	5.67	-4.74	0	0
208682_s_at	g4732088	MAGED2	melanoma antigen family D, 2	4.53	6.77	-4.74	0	0
217916_s_at	g7705303	FAM49B	family with sequence similarity 49, member B	5.27	7.51	-4.74	0	0
209781_s_at	g3273831	KHDRBS3	KH domain containing, RNA binding, signal transduction associated 3	4.14	6.38	-4.71	0	0
205573_s_at	g7706714	SNX7	sorting nexin 7	4.75	6.98	-4.69	0	0
218816_at	g8922660	LRRC1	leucine rich repeat containing 1	3.16	5.39	-4.69	0	0
202998_s_at	g4505010	LOXL2	lysyl oxidase-like 2	3.59	5.82	-4.68	0	0
219060_at	g8922280	WDYHV1	WDYHV motif containing 1	3.97	6.19	-4.68	0	0
218594_at	g8922377	HEATR1	HEAT repeat containing 1	4.81	7.03	-4.67	0	0
201554_x_at	g4758491	GYG1	glycogenin 1	4.39	6.6	-4.64	0	0
204244_s_at	g5729733	DBF4	DBF4 zinc finger	3.74	5.96	-4.64	0	0
217286_s_at	Hs.240615.3	NDRG3	NDRG family member 3	5.66	7.87	-4.64	0	0
219161_s_at	g10092593	CKLF	chemokine-like factor; CKLF-CMTM1 readthrough	4.85	7.06	-4.64	0	0
204620_s_at	g4758081	VCAN	versican	4.19	6.4	-4.63	6.66e-16	1.85e-15
202651_at	g7661995	LPGAT1	lysophosphatidylglycerol acyltransferase 1	6.57	8.78	-4.62	0	0
208644_at	g190266	PARP1	poly (ADP-ribose) polymerase 1	5.21	7.41	-4.62	0	0
208795_s_at	g1255616	MCM7	minichromosome maintenance complex component 7	4.99	7.2	-4.61	0	0
222116_s_at	Hs.91973.1	TBC1D16	TBC1 domain family, member 16	4.17	6.38	-4.61	0	0
208319_s_at	g5803136	RBM3	RNA binding motif (RNP1, RRM) protein 3	5.96	8.16	-4.59	0	0
203936_s_at	g4826835	MMP9	matrix metallopeptidase 9 (gelatinase B, 92kDa gelatinase, 92kDa type IV collagenase)	3.62	5.81	-4.57	0	0
212371_at	Hs.12314.0	DESI2	desumoylating isopeptidase 2	5.74	7.94	-4.57	0	0
204776_at	g4507488	THBS4	thrombospondin 4	3.51	5.7	-4.56	0	0
202223_at	g4504786	STT3A	STT3A, subunit of the oligosaccharyltransferase complex (catalytic)	5.7	7.88	-4.54	0	0
202275_at	g4503844	G6PD	glucose-6-phosphate dehydrogenase	3.7	5.88	-4.53	0	0
212160_at	Hs.85951.0	XPOT	exportin, tRNA	6.39	8.57	-4.53	0	0
218172_s_at	g8924181	DERL1	derlin 1	5.33	7.51	-4.52	0	0
209044_x_at	g13279088	SF3B4	splicing factor 3b, subunit 4, 49kDa	5.46	7.63	-4.5	0	0
212973_at	Hs.79886.0	RPIA	ribose 5-phosphate isomerase A	4.49	6.66	-4.5	0	0
201259_s_at	Hs.80919.0	SYPL1	synaptophysin-like 1	5.43	7.6	-4.49	0	0
201478_s_at	g2737893	DKC1	dyskeratosis congenita 1, dyskerin; microRNA 664b; small nucleolar RNA, H/ACA box 56	4.88	7.05	-4.49	0	0
205463_s_at	g4505678	PDGFA	platelet-derived growth factor alpha polypeptide	3.57	5.74	-4.49	0	0
213793_s_at	Hs.9192.3	HOMER1	homer homolog 1 (Drosophila)	3.46	5.63	-4.49	0	0
200875_s_at	g5453793	MIR1292	microRNA 1292; NOP56 ribonucleoprotein; small nucleolar RNA, C/D box 110; small nucleolar RNA, C/D box 57; small nucleolar RNA, C/D box 86	6.71	8.88	-4.48	0	0
204058_at	Hs.14732.0	ME1	malic enzyme 1, NADP(+)-dependent, cytosolic	4.16	6.32	-4.47	0	0
208696_at	g10834761	CCT5	chaperonin containing TCP1, subunit 5 (epsilon)	6.83	8.99	-4.46	0	0
208875_s_at	Hs.284275.0	PAK2	p21 protein (Cdc42/Rac)-activated kinase 2	4.42	6.57	-4.46	0	0
206074_s_at	g4504432	HMGA1	high mobility group AT-hook 1	4.51	6.67	-4.45	0	0
218145_at	g11056039	TRIB3	tribbles pseudokinase 3	5.64	7.79	-4.45	0	0
218252_at	g8922641	CKAP2	cytoskeleton associated protein 2	3.52	5.68	-4.45	0	0
205548_s_at	g5802989	BTG3	BTG family, member 3	4.02	6.17	-4.44	0	0
209386_at	Hs.3337.0	TM4SF1	transmembrane 4 L six family member 1	7.17	9.32	-4.44	0	0
201516_at	g4507208	SRM	spermidine synthase	5.35	7.5	-4.43	0	0
209154_at	g12005281	P2RX5-TAX1BP3	P2RX5-TAX1BP3 readthrough (NMD candidate); Tax1 (human T-cell leukemia virus type I) binding protein 3	7.07	9.22	-4.43	0	0
218974_at	g8922262	SOBP	sine oculis binding protein homolog (Drosophila)	4.09	6.24	-4.43	0	0
205176_s_at	g7657205	ITGB3BP	integrin beta 3 binding protein (beta3-endonexin)	4.33	6.47	-4.42	0	0
203739_at	g5730123	ZNF217	zinc finger protein 217	5.4	7.54	-4.41	0	0
201379_s_at	g4507642	TPD52L2	tumor protein D52-like 2	5.24	7.38	-4.39	0	0
202730_s_at	g7657448	MIR4680	microRNA 4680; programmed cell death 4 (neoplastic transformation inhibitor)	3.9	6.03	-4.38	0	0
203008_x_at	g5031582	TXNDC9	thioredoxin domain containing 9	5.51	7.64	-4.38	0	0
208691_at	g12654696	TFRC	transferrin receptor	7.72	9.85	-4.38	0	0
221514_at	g12654624	UTP14A	UTP14, U3 small nucleolar ribonucleoprotein, homolog A (yeast)	4.11	6.24	-4.38	0	0
205229_s_at	Hs.21016.0	COCH	cochlin	3.55	5.67	-4.36	0	0
200916_at	g4507356	TAGLN2	transgelin 2	7.24	9.36	-4.34	0	0
201584_s_at	g5031658	DDX39A	DEAD (Asp-Glu-Ala-Asp) box polypeptide 39A	6.03	8.15	-4.34	0	0
208821_at	g190246	SNRPB	small nuclear ribonucleoprotein polypeptides B and B1	6.35	8.46	-4.34	0	0
202892_at	g4757947	CDC23	cell division cycle 23	5.01	7.13	-4.33	0	0
218434_s_at	g12965198	AACS	acetoacetyl-CoA synthetase	4.19	6.3	-4.32	0	0
218984_at	g9506680	PUS7	pseudouridylate synthase 7 (putative)	4.46	6.57	-4.32	0	0
55065_at	4876436_RC	MARK4	MAP/microtubule affinity-regulating kinase 4	4.91	7.02	-4.32	0	0
213310_at	Hs.324504.1	AGO2	argonaute RISC catalytic component 2; cancer susceptibility candidate 7 (non-protein coding); Homo sapiens cDNA FLJ38845 fis, clone MESAN2003709.	3.48	5.58	-4.31	0	0
218698_at	g7705723	APIP	APAF1 interacting protein	5.07	7.17	-4.3	0	0
219293_s_at	g9558756	OLA1	Obg-like ATPase 1	7.83	9.93	-4.29	0	0
206116_s_at	g4507646	TPM1	tropomyosin 1 (alpha)	5.42	7.52	-4.29	3.77e-15	1e-14
201020_at	g4507950	YWHAH	tyrosine 3-monooxygenase/tryptophan 5-monooxygenase activation protein, eta	5.08	7.18	-4.28	0	0
218543_s_at	g12232412	PARP12	poly (ADP-ribose) polymerase family, member 12	5.59	7.69	-4.28	0	0
202144_s_at	g4557268	ADSL	adenylosuccinate lyase	6.61	8.7	-4.27	0	0
209275_s_at	g4102728	CLN3	ceroid-lipofuscinosis, neuronal 3	4.82	6.92	-4.27	0	0
212136_at	Hs.305923.2	ATP2B4	ATPase, Ca++ transporting, plasma membrane 4	5.39	7.48	-4.27	0	0
208659_at	g4426566	CLIC1	chloride intracellular channel 1	7.21	9.29	-4.25	0	0
217911_s_at	g6631072	BAG3	BCL2-associated athanogene 3	5.52	7.6	-4.25	0	0
219481_at	g13375669	TTC13	tetratricopeptide repeat domain 13	4.64	6.73	-4.25	0	0
200836_s_at	g4505098	MAP4	microtubule-associated protein 4	4.53	6.61	-4.24	0	0
203013_at	g6005783	ECD	ecdysoneless homolog (Drosophila)	5.1	7.18	-4.24	0	0
201697_s_at	g4503350	DNMT1	DNA (cytosine-5-)-methyltransferase 1	4.55	6.63	-4.23	0	0
202967_at	g4504172	GSTA4	glutathione S-transferase alpha 4	6.29	8.37	-4.22	0	0
203773_x_at	g4502416	BLVRA	biliverdin reductase A	5.22	7.3	-4.22	0	0
219404_at	g13375671	EPS8L3	EPS8-like 3	3.78	5.86	-4.22	0	0
217968_at	g4507702	TSSC1	tumor suppressing subtransferable candidate 1	4.07	6.15	-4.21	0	0
202786_at	g7019542	STK39	serine threonine kinase 39	3.54	5.61	-4.2	0	0
215017_s_at	Hs.239681.1	FNBP1L	formin binding protein 1-like	4.29	6.36	-4.2	0	0
203780_at	g9392652	MPZL2	myelin protein zero-like 2	4.58	6.65	-4.19	0	0
209523_at	Hs.122752.0	TAF2	TAF2 RNA polymerase II, TATA box binding protein (TBP)-associated factor, 150kDa	6.02	8.08	-4.19	0	0
203594_at	g4506588	RTCA	RNA 3'-terminal phosphate cyclase	5.3	7.36	-4.18	0	0
218708_at	g7019470	NXT1	nuclear transport factor 2-like export factor 1	4.19	6.25	-4.18	0	0
203109_at	g4507790	UBE2M	ubiquitin-conjugating enzyme E2M	4.77	6.83	-4.17	0	0
204695_at	Hs.1634.0	CDC25A	cell division cycle 25A	3.53	5.58	-4.17	0	0
209679_s_at	g13097236	SMAGP	small cell adhesion glycoprotein	4.11	6.17	-4.17	0	0
209796_s_at	g12654402	CNPY2	canopy FGF signaling regulator 2	5.55	7.61	-4.17	0	0
217850_at	g7657047	GNL3	guanine nucleotide binding protein-like 3 (nucleolar); small nucleolar RNA, C/D box 19B	6.29	8.35	-4.17	0	0
221729_at	Hs.82985.0	COL5A2	collagen, type V, alpha 2	5.38	7.44	-4.17	0	0
202184_s_at	g8922689	NUP133	nucleoporin 133kDa	5.13	7.19	-4.16	0	0
202769_at	Hs.79069.0	CCNG2	cyclin G2	5.25	7.31	-4.16	0	0
203743_s_at	g4507422	TDG	thymine-DNA glycosylase	5.79	7.85	-4.16	0	0
207469_s_at	g4505822	PIR	pirin (iron-binding nuclear protein)	4.6	6.66	-4.16	0	0
202736_s_at	Hs.76719.0	LSM4	LSM4 homolog, U6 small nuclear RNA associated (S. cerevisiae)	5.98	8.04	-4.15	0	0
218229_s_at	g8923835	POGK	pogo transposable element with KRAB domain	5.77	7.82	-4.15	0	0
218460_at	g8923371	HEATR2	HEAT repeat containing 2	5.22	7.27	-4.15	0	0
212168_at	Hs.180895.0	RBM12	RNA binding motif protein 12	4.76	6.81	-4.14	0	0
218187_s_at	g12751496	C8orf33	chromosome 8 open reading frame 33	4.62	6.67	-4.14	0	0
218308_at	g5454101	TACC3	transforming, acidic coiled-coil containing protein 3	3.79	5.84	-4.14	0	0
209435_s_at	g12653008	ARHGEF2	Rho/Rac guanine nucleotide exchange factor (GEF) 2	5.24	7.28	-4.13	0	0
218578_at	g13375677	CDC73	cell division cycle 73	4.03	6.07	-4.13	0	0
209326_at	g1526437	SLC35A2	solute carrier family 35 (UDP-galactose transporter), member A2	4.99	7.03	-4.12	0	0
218247_s_at	g7706165	MEX3C	mex-3 RNA binding family member C	4.19	6.23	-4.12	0	0
219275_at	g4759223	PDCD5	programmed cell death 5	4.81	6.85	-4.12	0	0
205173_x_at	g4502676	CD58	CD58 molecule	4.73	6.77	-4.11	0	0
212688_at	Hs.239818.0	PIK3CB	phosphatidylinositol-4,5-bisphosphate 3-kinase, catalytic subunit beta	5.57	7.61	-4.11	0	0
201416_at	Hs.83484.0	SOX4	SRY (sex determining region Y)-box 4	3.76	5.79	-4.1	0	0
213243_at	Hs.21077.1	VPS13B	vacuolar protein sorting 13 homolog B (yeast)	5.01	7.05	-4.09	0	0
201238_s_at	g13529130	CAPZA2	capping protein (actin filament) muscle Z-line, alpha 2	6.97	9	-4.08	0	0
204817_at	g6912453	ESPL1	extra spindle pole bodies homolog 1 (S. cerevisiae)	3.97	5.99	-4.07	0	0
206316_s_at	g7661959	KNTC1	kinetochore associated 1	3.65	5.67	-4.07	0	0
212737_at	Hs.278242.3	GM2A	GM2 ganglioside activator	5.59	7.61	-4.07	0	0
218269_at	g7106396	DROSHA	drosha, ribonuclease type III	5.5	7.52	-4.07	0	0
221736_at	Hs.25431.0	RALGAPB	Ral GTPase activating protein, beta subunit (non-catalytic)	4.92	6.94	-4.07	0	0
201487_at	g4503140	CTSC	cathepsin C	6.68	8.7	-4.06	0	0
202983_at	Hs.3068.0	HLTF	helicase-like transcription factor	6.13	8.15	-4.06	0	0
213097_s_at	Hs.82254.0	DNAJC2	DnaJ (Hsp40) homolog, subfamily C, member 2	6.26	8.28	-4.06	0	0
202642_s_at	g4507690	TRRAP	transformation/transcription domain-associated protein	4.57	6.59	-4.05	0	0
206214_at	g4826883	PLA2G7	phospholipase A2, group VII (platelet-activating factor acetylhydrolase, plasma)	3.67	5.69	-4.05	0	0
212268_at	Hs.183583.0	SERPINB1	serpin peptidase inhibitor, clade B (ovalbumin), member 1	4.96	6.98	-4.05	0	0
219137_s_at	g9910247	MFF	mitochondrial fission factor	5.1	7.12	-4.05	0	0
200658_s_at	Hs.75323.0	PHB	prohibitin	5.71	7.72	-4.04	0	0
203630_s_at	g5453669	COG5	component of oligomeric golgi complex 5	5.14	7.16	-4.04	0	0
209180_at	g1216503	RABGGTB	Rab geranylgeranyltransferase, beta subunit	5.35	7.37	-4.04	0	0
209257_s_at	Hs.24485.0	SMC3	structural maintenance of chromosomes 3	4.5	6.51	-4.04	0	0
218257_s_at	g9910279	UGGT1	UDP-glucose glycoprotein glucosyltransferase 1	4.37	6.39	-4.04	0	0
206200_s_at	g4557316	ANXA11	annexin A11	6.62	8.63	-4.03	0	0
203732_at	g7706430	TRIP4	thyroid hormone receptor interactor 4	4.51	6.52	-4.01	0	0
209925_at	g1322281	OCLN	occludin	3.87	5.88	-4.01	0	0
203269_at	g4505464	NSMAF	neutral sphingomyelinase (N-SMase) activation associated factor	5.19	7.19	-4	0	0
213608_s_at	Hs.20225.3	SRRD	SRR1 domain containing	4.31	6.31	-4	0	0
208949_s_at	g12654570	LGALS3	lectin, galactoside-binding, soluble, 3	6.73	8.73	-4	2.22e-12	4.87e-12
201252_at	g5729990	PSMC4	proteasome (prosome, macropain) 26S subunit, ATPase, 4	6.63	8.63	-3.99	0	0
202580_x_at	g11386144	FOXM1	forkhead box M1	3.26	5.26	-3.99	0	0
212120_at	Hs.166982.1	RHOQ	ras homolog family member Q	5.43	7.42	-3.99	0	0
221654_s_at	g4689127	USP3	ubiquitin specific peptidase 3	5.78	7.78	-3.99	0	0
201472_at	g9257253	VBP1	von Hippel-Lindau binding protein 1	6.62	8.61	-3.98	0	0
201594_s_at	g4826933	PPP4R1	protein phosphatase 4, regulatory subunit 1	6.05	8.04	-3.98	0	0
203544_s_at	g4507248	STAM	signal transducing adaptor molecule (SH3 domain and ITAM motif) 1	3.92	5.92	-3.98	0	0
209268_at	g9294732	VPS45	vacuolar protein sorting 45 homolog (S. cerevisiae)	5.57	7.56	-3.98	0	0
217809_at	g7661743	BZW2	basic leucine zipper and W2 domains 2	6.63	8.62	-3.98	0	0
218209_s_at	g8922574	RPRD1A	regulation of nuclear pre-mRNA domain containing 1A	4.33	6.32	-3.98	0	0
213975_s_at	Hs.277431.0	LYZ	lysozyme	8.43	10.42	-3.98	9.99e-15	2.57e-14
203105_s_at	g6996004	DNM1L	dynamin 1-like	4.15	6.14	-3.97	0	0
218423_x_at	g7705396	VPS54	vacuolar protein sorting 54 homolog (S. cerevisiae)	4.86	6.85	-3.97	0	0
201629_s_at	Hs.75393.0	ACP1	acid phosphatase 1, soluble	4.41	6.39	-3.96	0	0
203584_at	g7661909	EMC2	ER membrane protein complex subunit 2	6.04	8.03	-3.96	0	0
206734_at	g4504806	JRKL	JRK-like	3.85	5.84	-3.96	0	0
202557_at	Hs.288799.0	HSPA13	heat shock protein 70kDa family, member 13	4.48	6.46	-3.95	0	0
208693_s_at	g577711	GARS	glycyl-tRNA synthetase	7.15	9.13	-3.95	0	0
209567_at	g12804750	RRS1	RRS1 ribosome biogenesis regulator homolog (S. cerevisiae)	5.27	7.25	-3.95	0	0
211068_x_at	g13623660	FAM21C	family with sequence similarity 21, member C; uncharacterized LOC101930591	6.82	8.81	-3.95	0	0
214431_at	Hs.5398.0	GMPS	guanine monphosphate synthase	6.38	8.36	-3.95	0	0
218351_at	g8923457	COMMD8	COMM domain containing 8	5.04	7.02	-3.95	0	0
218735_s_at	Hs.142634.0	ZNF544	zinc finger protein 544	5.25	7.23	-3.95	0	0
203302_at	g4503268	DCK	deoxycytidine kinase	4.1	6.07	-3.94	0	0
221873_at	Hs.154095.1	ZNF143	zinc finger protein 143	4.4	6.38	-3.94	0	0
200998_s_at	Hs.74368.0	CKAP4	cytoskeleton-associated protein 4	6.16	8.14	-3.93	0	0
203738_at	Hs.151046.0	C5orf22	chromosome 5 open reading frame 22	5.77	7.75	-3.93	0	0
212934_at	Hs.155572.0	UBXN2B	UBX domain protein 2B	5.94	7.92	-3.93	0	0
221538_s_at	g12052849	PLXNA1	plexin A1	4.65	6.63	-3.93	0	0
200661_at	g4505988	CTSA	cathepsin A	8.25	10.22	-3.92	0	0
201202_at	g4505640	PCNA	proliferating cell nuclear antigen	6.8	8.77	-3.92	0	0
201764_at	g13129025	TMEM106C	transmembrane protein 106C	6.32	8.29	-3.92	0	0
213007_at	Hs.80961.1	FANCI	Fanconi anemia, complementation group I	3.56	5.53	-3.92	0	0
213391_at	Hs.71969.0	DPY19L4	dpy-19-like 4 (C. elegans)	4.51	6.48	-3.92	0	0
218343_s_at	g6912397	GTF3C3	general transcription factor IIIC, polypeptide 3, 102kDa	4.28	6.25	-3.92	0	0
219148_at	g8923876	PBK	PDZ binding kinase	3.12	5.09	-3.92	0	0
213429_at	Hs.100261.0	BICC1	BicC family RNA binding protein 1	4.15	6.12	-3.92	1.33e-15	3.63e-15
202154_x_at	g5174736	TUBB3	tubulin, beta 3 class III	6.29	8.26	-3.91	0	0
203987_at	g4503830	FZD6	frizzled class receptor 6	3.26	5.23	-3.91	0	0
211623_s_at	g181154	FBL	fibrillarin	7.05	9.01	-3.91	0	0
217750_s_at	g12751494	UBE2Z	ubiquitin-conjugating enzyme E2Z	5.15	7.12	-3.91	0	0
217851_s_at	g7705609	SLMO2	slowmo homolog 2 (Drosophila)	5.76	7.72	-3.91	0	0
201090_x_at	g5174476	TUBA1B	tubulin, alpha 1b	8.9	10.86	-3.9	0	0
201897_s_at	g4502856	CKS1B	CDC28 protein kinase regulatory subunit 1B	6.53	8.49	-3.9	0	0
202754_at	g7661873	R3HDM1	R3H domain containing 1	5.24	7.21	-3.9	0	0
205053_at	g4506050	PRIM1	primase, DNA, polypeptide 1 (49kDa)	3.84	5.8	-3.9	0	0
209899_s_at	g6740005	PUF60	poly-U binding splicing factor 60KDa	7.13	9.1	-3.9	0	0
210720_s_at	g10798740	NECAB3	N-terminal EF-hand calcium binding protein 3	4.16	6.12	-3.9	0	0
211928_at	Hs.7720.3	DYNC1H1	dynein, cytoplasmic 1, heavy chain 1	6.3	8.26	-3.9	0	0
201326_at	Hs.82916.0	CCT6A	chaperonin containing TCP1, subunit 6A (zeta 1)	6.98	8.94	-3.89	0	0
202043_s_at	g4759151	SMS	spermine synthase	5.43	7.39	-3.89	0	0
208051_s_at	g5453845	PAIP1	poly(A) binding protein interacting protein 1	4.82	6.78	-3.89	0	0
217919_s_at	Hs.112110.0	MRPL42	mitochondrial ribosomal protein L42	5.16	7.13	-3.89	0	0
222029_x_at	Hs.205736.1	MIR6834	microRNA 6834; prefoldin subunit 6	4.33	6.29	-3.89	0	0
202351_at	Hs.295726.0	ITGAV	integrin, alpha V	7.07	9.03	-3.88	0	0
219030_at	g7705589	TPRKB	TP53RK binding protein	5.34	7.3	-3.88	0	0
201381_x_at	g3063652	CACYBP	calcyclin binding protein	7.05	9	-3.87	0	0
209087_x_at	g4336423	MCAM	melanoma cell adhesion molecule	4.36	6.31	-3.87	0	0
212542_s_at	Hs.10177.2	PHIP	pleckstrin homology domain interacting protein	5.94	7.9	-3.87	0	0
218454_at	g13376231	PLBD1	phospholipase B domain containing 1	5.14	7.09	-3.87	0	0
218561_s_at	g9966892	LYRM4	LYR motif containing 4	4.54	6.49	-3.87	0	0
219602_s_at	g13384601	PIEZO2	piezo-type mechanosensitive ion channel component 2	5	6.95	-3.87	0	0
200712_s_at	Hs.234279.0	MAPRE1	microtubule-associated protein, RP/EB family, member 1	4.28	6.23	-3.86	0	0
201389_at	g4504750	ITGA5	integrin, alpha 5 (fibronectin receptor, alpha polypeptide)	5.8	7.75	-3.86	0	0
202246_s_at	g4502734	CDK4	cyclin-dependent kinase 4	6.22	8.17	-3.86	0	0
202421_at	Hs.81234.0	IGSF3	immunoglobulin superfamily, member 3	3.88	5.83	-3.86	0	0
203262_s_at	g4758219	FAM50A	family with sequence similarity 50, member A	5.9	7.85	-3.86	0	0
203432_at	Hs.11355.0	TMPO	thymopoietin	5.2	7.15	-3.86	0	0
203622_s_at	g10047139	PNO1	partner of NOB1 homolog (S. cerevisiae)	4.2	6.15	-3.86	0	0
210538_s_at	g1145290	BIRC3	baculoviral IAP repeat containing 3	4.56	6.51	-3.86	0	0
212242_at	Hs.75318.0	TUBA4A	tubulin, alpha 4a	5.8	7.75	-3.86	0	0
212370_x_at	Hs.13273.2	FAM21A	family with sequence similarity 21, member A; family with sequence similarity 21, member C; uncharacterized LOC101930591	6.94	8.89	-3.86	0	0
212399_s_at	Hs.155584.1	VGLL4	vestigial-like family member 4	5.31	7.26	-3.86	0	0
200872_at	g4506760	S100A10	S100 calcium binding protein A10	8.98	10.93	-3.85	0	0
201275_at	g4503684	FDPS	farnesyl diphosphate synthase	7.65	9.59	-3.85	0	0
201422_at	g5453695	IFI30	interferon, gamma-inducible protein 30; phosphoinositide-3-kinase, regulatory subunit 2 (beta)	7.69	9.64	-3.85	0	0
203466_at	g4505240	MPV17	MpV17 mitochondrial inner membrane protein	4.47	6.42	-3.85	0	0
212467_at	Hs.12707.0	DNAJC13	DnaJ (Hsp40) homolog, subfamily C, member 13	4.69	6.64	-3.85	0	0
218296_x_at	g8922469	MSTO1	misato 1, mitochondrial distribution and morphology regulator; misato family member 2, pseudogene	4.15	6.09	-3.85	0	0
221498_at	Hs.67619.0	SNX27	sorting nexin family member 27	5.09	7.04	-3.85	0	0
221570_s_at	g9295179	METTL5	methyltransferase like 5	6.89	8.83	-3.85	0	0
219880_at	g12597650	CTC-338M12.4	uncharacterized LOC101928649	3.81	5.75	-3.84	0	0
201405_s_at	g5803095	COPS6	COP9 signalosome subunit 6	6.24	8.18	-3.83	0	0
201585_s_at	Hs.180610.0	SFPQ	splicing factor proline/glutamine-rich	5.12	7.06	-3.83	0	0
203211_s_at	Hs.181326.0	MTMR2	myotubularin related protein 2	4.01	5.95	-3.83	0	0
204194_at	g4502352	BACH1	BTB and CNC homology 1, basic leucine zipper transcription factor 1	4.81	6.75	-3.83	0	0
206052_s_at	g5729861	SLBP	stem-loop binding protein	6	7.94	-3.83	0	0
210768_x_at	g12751037	TMCO1	transmembrane and coiled-coil domains 1	5.34	7.28	-3.83	0	0
212510_at	Hs.82432.0	GPD1L	glycerol-3-phosphate dehydrogenase 1-like	4.31	6.25	-3.83	0	0
212984_at	Hs.80285.0	ATF2	activating transcription factor 2	4.66	6.6	-3.83	0	0
221050_s_at	g9506762	GTPBP2	GTP binding protein 2	4	5.94	-3.83	0	0
221540_x_at	g5531808	GTF2H2	general transcription factor IIH, polypeptide 2, 44kDa; general transcription factor IIH, polypeptide 2B (pseudogene); GTF2H2 family member C; GTF2H2 family member C, copy 2	5.64	7.58	-3.83	0	0
206441_s_at	g8923422	COMMD4	COMM domain containing 4	5.61	7.55	-3.82	0	0
220085_at	g8922361	HELLS	helicase, lymphoid-specific	3.48	5.41	-3.82	0	0
201505_at	g4504950	LAMB1	laminin, beta 1	4.89	6.82	-3.82	3.55e-15	9.43e-15
204162_at	g5174456	NDC80	NDC80 kinetochore complex component	3.3	5.23	-3.81	0	0
219485_s_at	g4506216	PSMD10	proteasome (prosome, macropain) 26S subunit, non-ATPase, 10	5.61	7.54	-3.81	0	0
221677_s_at	g8118230	DONSON	downstream neighbor of SON	4.31	6.24	-3.81	0	0
202168_at	g4507350	AK6	adenylate kinase 6; TAF9 RNA polymerase II, TATA box binding protein (TBP)-associated factor, 32kDa	6.63	8.55	-3.8	0	0
203145_at	g5453631	SPAG5	sperm associated antigen 5	4.6	6.53	-3.8	0	0
205321_at	g4503506	EIF2S3	eukaryotic translation initiation factor 2, subunit 3 gamma, 52kDa	5.11	7.04	-3.8	0	0
205324_s_at	g7110660	FTSJ1	FtsJ RNA methyltransferase homolog 1 (E. coli)	4.44	6.37	-3.8	0	0
212296_at	Hs.178761.0	PSMD14	proteasome (prosome, macropain) 26S subunit, non-ATPase, 14	7.83	9.76	-3.8	0	0
218681_s_at	g11545742	SDF2L1	stromal cell-derived factor 2-like 1	5.8	7.73	-3.8	0	0
218755_at	g5032012	KIF20A	kinesin family member 20A	3.21	5.14	-3.8	0	0
219228_at	g10092612	ZNF331	zinc finger protein 331	4.74	6.67	-3.8	0	0
217837_s_at	g7706352	CHMP3	charged multivesicular body protein 3; RNF103-CHMP3 readthrough	5.64	7.56	-3.79	0	0
221676_s_at	g12803080	CORO1C	coronin, actin binding protein, 1C	6.14	8.06	-3.79	0	0
203046_s_at	g4507506	TIMELESS	timeless circadian clock	3.93	5.85	-3.78	0	0
204480_s_at	g13129127	C9orf16	chromosome 9 open reading frame 16	4.55	6.46	-3.78	0	0
204976_s_at	Hs.326142.0	AMMECR1	Alport syndrome, mental retardation, midface hypoplasia and elliptocytosis chromosomal region gene 1	4.17	6.09	-3.78	0	0
218853_s_at	g9506542	MOSPD1	motile sperm domain containing 1	4.36	6.28	-3.78	0	0
201471_s_at	g4505570	SQSTM1	sequestosome 1	8.84	10.75	-3.77	0	0
202458_at	g6005881	PRSS23	protease, serine, 23	4.83	6.75	-3.77	0	0
204352_at	g11321602	TRAF5	TNF receptor-associated factor 5	4.44	6.35	-3.77	0	0
207480_s_at	g9910355	MEIS2	Meis homeobox 2	4.75	6.67	-3.77	0	0
211764_s_at	g13543662	UBE2D1	ubiquitin-conjugating enzyme E2D 1	5.56	7.47	-3.77	0	0
218839_at	g6912411	HEY1	hes-related family bHLH transcription factor with YRPW motif 1	3.97	5.89	-3.77	0	0
218988_at	g8922084	SLC35E3	solute carrier family 35, member E3	5.02	6.93	-3.77	0	0
212977_at	Hs.23016.0	ACKR3	atypical chemokine receptor 3	3.82	5.73	-3.76	0	0
221517_s_at	g4838128	MED17	mediator complex subunit 17	4.46	6.37	-3.76	0	0
205060_at	g4505608	PARG	poly (ADP-ribose) glycohydrolase	4.61	6.52	-3.75	0	0
218088_s_at	g11995471	RRAGC	Ras-related GTP binding C	5.8	7.71	-3.75	0	0
218909_at	g6912635	RPS6KC1	ribosomal protein S6 kinase, 52kDa, polypeptide 1	4.27	6.18	-3.75	0	0
219053_s_at	g8923694	VPS37C	vacuolar protein sorting 37 homolog C (S. cerevisiae)	5.16	7.07	-3.75	0	0
202185_at	g4505890	PLOD3	procollagen-lysine, 2-oxoglutarate 5-dioxygenase 3	6.77	8.67	-3.74	0	0
202289_s_at	g11119413	TACC2	transforming, acidic coiled-coil containing protein 2	4.9	6.8	-3.74	0	0
204615_x_at	g4758583	IDI1	isopentenyl-diphosphate delta isomerase 1	7.53	9.43	-3.74	0	0
218757_s_at	g12711673	UPF3B	UPF3 regulator of nonsense transcripts homolog B (yeast)	4.3	6.19	-3.73	0	0
219397_at	g13376736	COQ10B	coenzyme Q10 homolog B (S. cerevisiae)	5.85	7.75	-3.73	0	0
202643_s_at	Hs.211600.0	TNFAIP3	tumor necrosis factor, alpha-induced protein 3	4.19	6.08	-3.72	0	0
204866_at	g7662005	JADE3	jade family PHD finger 3	4.83	6.73	-3.72	0	0
203721_s_at	g7705764	UTP18	UTP18 small subunit (SSU) processome component homolog (yeast)	5.9	7.79	-3.71	0	0
207809_s_at	g4557340	ATP6AP1	ATPase, H+ transporting, lysosomal accessory protein 1	7.08	8.97	-3.71	0	0
208510_s_at	g7705548	PPARG	peroxisome proliferator-activated receptor gamma	3.73	5.63	-3.71	0	0
208828_at	g13278800	POLE3	polymerase (DNA directed), epsilon 3, accessory subunit	4.69	6.58	-3.71	0	0
212445_s_at	Hs.12017.1	NEDD4L	neural precursor cell expressed, developmentally down-regulated 4-like, E3 ubiquitin protein ligase	3.61	5.5	-3.71	0	0
219119_at	g7706424	LSM8	LSM8 homolog, U6 small nuclear RNA associated (S. cerevisiae)	5.17	7.06	-3.71	0	0
204699_s_at	Hs.194754.0	DIEXF	digestive organ expansion factor homolog (zebrafish)	3.99	5.88	-3.7	0	0
207945_s_at	g4503090	CSNK1D	casein kinase 1, delta	5.08	6.97	-3.7	0	0
218046_s_at	g7705625	MRPS16	mitochondrial ribosomal protein S16	5.88	7.77	-3.7	0	0
207396_s_at	g5031952	ALG3	ALG3, alpha-1,3- mannosyltransferase	5.26	7.14	-3.69	0	0
214033_at	Hs.274260.0	ABCC6	ATP-binding cassette, sub-family C (CFTR/MRP), member 6; ATP-binding cassette, sub-family C, member 6 pseudogene 1 (functional); ATP-binding cassette, sub-family C, member 6 pseudogene 2; multidrug resistance-associated protein 6-like	6.47	8.36	-3.69	8.1e-15	2.1e-14
206550_s_at	g4758843	NUP155	nucleoporin 155kDa	3.74	5.62	-3.68	0	0
206571_s_at	g4758523	MAP4K4	mitogen-activated protein kinase kinase kinase kinase 4	5.1	6.98	-3.68	0	0
209609_s_at	g13325435	MRPL9	mitochondrial ribosomal protein L9	7.17	9.05	-3.68	0	0
201456_s_at	Hs.40323.0	BUB3	BUB3 mitotic checkpoint protein	5.35	7.23	-3.67	0	0
204537_s_at	g12707559	GABRE	gamma-aminobutyric acid (GABA) A receptor, epsilon; microRNA 224; microRNA 452	3.99	5.87	-3.67	0	0
201804_x_at	g4502848	TBCB	tubulin folding cofactor B	6.08	7.95	-3.66	0	0
207668_x_at	g5031972	PDIA6	protein disulfide isomerase family A, member 6	7.92	9.79	-3.66	0	0
212591_at	Hs.17428.2	ARID4B	AT rich interactive domain 4B (RBP1-like); RNA binding motif protein 34	5.85	7.72	-3.66	0	0
212815_at	Hs.48295.0	ASCC3	activating signal cointegrator 1 complex subunit 3	5.44	7.31	-3.66	0	0
218768_at	g9966880	NUP107	nucleoporin 107kDa	5.78	7.65	-3.66	0	0
220367_s_at	g13375706	SAP130	Sin3A-associated protein, 130kDa	4.19	6.06	-3.66	0	0
200644_at	g13491173	MARCKSL1	MARCKS-like 1	6.73	8.6	-3.65	0	0
201773_at	g12229216	ADNP	activity-dependent neuroprotector homeobox	5.79	7.65	-3.65	0	0
209175_at	Hs.300208.0	SEC23IP	SEC23 interacting protein	4.37	6.24	-3.65	0	0
201138_s_at	Hs.83715.0	SSB	Sjogren syndrome antigen B (autoantigen La)	5.43	7.29	-3.64	0	0
201892_s_at	g4504688	IMPDH2	IMP (inosine 5'-monophosphate) dehydrogenase 2	7.09	8.95	-3.64	0	0
202330_s_at	g6224978	UNG	uracil-DNA glycosylase	5.25	7.11	-3.64	0	0
202148_s_at	g5902035	PYCR1	pyrroline-5-carboxylate reductase 1	3.82	5.68	-3.63	0	0
204900_x_at	g4506782	SAP30	Sin3A-associated protein, 30kDa	4.42	6.28	-3.63	0	0
209027_s_at	Hs.24752.2	ABI1	abl-interactor 1	4.85	6.71	-3.63	0	0
209572_s_at	g3420789	EED	embryonic ectoderm development	5.13	6.99	-3.63	0	0
212765_at	Hs.23585.0	CAMSAP2	calmodulin regulated spectrin-associated protein family, member 2	5.28	7.14	-3.63	0	0
213405_at	Hs.19180.0	RAB22A	RAB22A, member RAS oncogene family	5.23	7.09	-3.63	0	0
218618_s_at	g12232434	FNDC3B	fibronectin type III domain containing 3B; uncharacterized LOC101928615	7.28	9.14	-3.63	0	0
200695_at	g7657474	PPP2R1A	protein phosphatase 2, regulatory subunit A, alpha	5.92	7.78	-3.62	0	0
200722_s_at	Hs.278672.0	CAPRIN1	cell cycle associated protein 1	4.48	6.34	-3.62	0	0
209093_s_at	g183021	GBA	glucosidase, beta, acid; glucosidase, beta, acid pseudogene 1	4.18	6.04	-3.62	0	0
212832_s_at	Hs.76989.0	CKAP5	cytoskeleton associated protein 5	4.42	6.27	-3.62	0	0
200660_at	g5032056	S100A11	S100 calcium binding protein A11	6.11	7.96	-3.62	8.88e-16	2.45e-15
201946_s_at	Hs.6456.0	CCT2	chaperonin containing TCP1, subunit 2 (beta)	5.88	7.73	-3.61	0	0
202306_at	g4505946	POLR2G	polymerase (RNA) II (DNA directed) polypeptide G	6.08	7.93	-3.61	0	0
207431_s_at	g4505192	DEGS1	delta(4)-desaturase, sphingolipid 1	5.07	6.92	-3.61	0	0
207714_s_at	g4757923	SERPINH1	serpin peptidase inhibitor, clade H (heat shock protein 47), member 1, (collagen binding protein 1)	5.05	6.9	-3.61	0	0
213043_s_at	Hs.23106.1	MED24	mediator complex subunit 24; microRNA 6884	4.57	6.42	-3.61	0	0
216237_s_at	Hs.77171.1	MCM5	minichromosome maintenance complex component 5	4.76	6.61	-3.61	0	0
217978_s_at	g8923743	UBE2Q1	ubiquitin-conjugating enzyme E2Q family member 1	7.56	9.41	-3.61	0	0
201362_at	g12003206	IVNS1ABP	influenza virus NS1A binding protein	5.03	6.88	-3.6	0	0
204478_s_at	g4506378	RABIF	RAB interacting factor	4.59	6.43	-3.6	0	0
218243_at	g13376756	RUFY1	RUN and FYVE domain containing 1	5.58	7.43	-3.6	0	0
[truncated: 3,143 more rows]

## Sheet: non-HCC vs. HBV-HCC-stage C
Transcript Cluster ID	Transcript ID(Array Design)	Gene Symbol	Description	non_HCC Bi-weight Avg Signal (log2)	HBV related HCC stage C Bi-weight Avg Signal (log2)	Fold Change (linear) (non_HCC vs.HBV related HCC stage C)	ANOVA p-value (non_HCC vs. HBV related HCC stage C)	FDR p-value (non_HCC vs. HBV related HCC stage C)
[truncated: 3,667 more rows]
