# Supplementary material for: Bioinformatics Analysis Reveals Distinct Molecular Characteristics of Hepatitis B-Related Hepatocellular Carcinomas from Very Early to Advanced Barcelona Clinic Liver Cancer Stages
Source: PLoS One. 2016 Jul 25;11(7):e0158286. doi: 10.1371/journal.pone.0158286 (PMC4959694; doi:10.1371/journal.pone.0158286)
Supplement: S3 Table — (XLSX) [file pone.0158286.s003.xlsx]

## Sheet: Common DEGs
Transcript Cluster ID	Transcript ID(Array Design)	Gene Symbol	Description	non_HCC vs. HBV related HCC stage 0			non_HCC vs. HBV related HCC stage A			non_HCC vs. HBV related HCC stage B			non_HCC vs. HBV related HCC stage C
				non_HCC	HBV related HCC stage 0	Fold Change	non_HCC	HBV related HCC stage A	Fold Change	non_HCC	HBV related HCC stage B	Fold Change	non_HCC	HBV related HCC stage C	Fold Change
209220_at	g1237180	GPC3	glypican 3	6.97	8.27	-2.47	6.97	8.14	-2.26	6.97	8.55	-2.99	6.97	8.38	-2.66
202422_s_at	g12669908	ACSL4	acyl-CoA synthetase long-chain family member 4	6.18	7.46	-2.43	6.18	7.32	-2.2	6.18	7.46	-2.43	6.18	7.28	-2.15
206561_s_at	g13346507	AKR1B10	aldo-keto reductase family 1, member B10 (aldose reductase)	6.49	7.9	-2.67	6.49	7.64	-2.22	6.49	8.22	-3.32	8.78	9.97	-2.29
204694_at	g4501988	AFP	alpha-fetoprotein	4.49	6	-2.83	4.49	5.91	-2.67	4.49	5.69	-2.3	4.49	5.71	-2.32
206239_s_at	g4507178	SPINK1	serine peptidase inhibitor, Kazal type 1	5.22	6.58	-2.57	5.22	6.63	-2.66	5.22	6.69	-2.77	5.22	6.67	-2.73
213194_at	Hs.301198.0	ROBO1	roundabout, axon guidance receptor, homolog 1 (Drosophila)	5.5	6.96	-2.75	5.5	7.01	-2.85	5.5	7.34	-3.59	5.5	7.28	-3.44
209218_at	g4204674	SQLE	squalene epoxidase	4.19	6.01	-3.53	4.19	5.92	-3.31	4.19	6.3	-4.32	4.19	5.9	-3.26
201291_s_at	Hs.156346.0	TOP2A	topoisomerase (DNA) II alpha 170kDa	3.97	5.36	-2.63	3.97	5.37	-2.66	3.97	5.23	-2.41	3.97	5.33	-2.57
202503_s_at	g7661905	KIAA0101	KIAA0101	4.45	5.69	-2.35	4.45	5.61	-2.23	4.45	5.51	-2.09	4.45	5.72	-2.4
201890_at	Hs.75319.0	RRM2	ribonucleotide reductase M2	4.25	5.38	-2.19	4.25	5.57	-2.49	4.25	5.48	-2.34	4.25	5.46	-2.31
212092_at	Hs.137476.0	PEG10	paternally expressed 10	6.97	4.76	4.6	6.97	5.06	3.75	6.97	4.42	5.84	6.97	4.06	7.48
205476_at	g4759075	CCL20	chemokine (C-C motif) ligand 20	5.89	7.21	-2.51	5.89	7.18	-2.46	5.89	7.22	-2.52	5.89	7	-2.16
219918_s_at	g8922484	ASPM	asp (abnormal spindle) homolog, microcephaly associated (Drosophila)	10.84	9.37	2.78	10.84	9.62	2.33	10.84	9.03	3.51	10.84	8.8	4.12
204170_s_at	g4502858	CKS2	CDC28 protein kinase regulatory subunit 2	9.22	6.73	5.59	9.22	6.87	5.07	9.22	6.23	7.91	9.22	5.23	15.84
214710_s_at	Hs.23960.2	CCNB1	cyclin B1	4.81	6.06	-2.38	4.81	6.09	-2.42	4.81	6.02	-2.31	4.81	6.04	-2.35
218039_at	g7705950	NUSAP1	nucleolar and spindle associated protein 1	4.11	5.11	-2.01	4.11	5.19	-2.13	4.11	5.23	-2.18	4.11	5.48	-2.59
213222_at	Hs.41143.0	PLCB1	phospholipase C, beta 1 (phosphoinositide-specific)	3.71	5.59	-3.68	3.71	5.58	-3.67	3.71	5.96	-4.77	3.71	6.22	-5.69
205890_s_at	g5454143	GABBR1	gamma-aminobutyric acid (GABA) B receptor, 1; ubiquitin D	6.47	8.26	-3.44	6.47	8.52	-4.12	6.47	8.36	-3.69	6.47	8.45	-3.94
217820_s_at	g8922657	ENAH	enabled homolog (Drosophila)	5.45	6.58	-2.19	5.45	6.47	-2.03	5.45	6.61	-2.23	5.45	6.84	-2.63
201663_s_at	g4885112	SMC4	structural maintenance of chromosomes 4	6.97	8.33	-2.57	6.97	8.05	-2.12	6.97	8.08	-2.17	6.97	8.03	-2.1
201088_at	g4504896	KPNA2	karyopherin alpha 2 (RAG cohort 1, importin alpha 1)	3.96	5.05	-2.13	3.96	5.09	-2.2	3.96	5.27	-2.49	3.96	5.13	-2.25
204688_at	g10835046	SGCE	sarcoglycan, epsilon	4.22	6.05	-3.54	4.22	5.5	-2.43	4.22	5.56	-2.52	4.22	6.1	-3.67
202954_at	g5902145	UBE2C	ubiquitin-conjugating enzyme E2C	6.93	5.84	2.12	6.93	5.56	2.58	6.93	5.04	3.68	6.93	5.15	3.43
208650_s_at	Hs.286124.1	CD24	CD24 molecule	7.81	6.04	3.41	7.81	6.53	2.43	7.81	6.44	2.58	7.81	6.19	3.07
201930_at	g7427518	MCM6	minichromosome maintenance complex component 6	7.37	8.48	-2.15	7.37	8.7	-2.51	7.37	8.68	-2.48	7.37	8.44	-2.1
204026_s_at	g6857828	ZWINT	ZW10 interacting kinetochore protein	4.85	6.59	-3.34	4.85	6.58	-3.32	4.85	6.71	-3.63	4.85	6.5	-3.14
203554_x_at	g11038651	PTTG1	pituitary tumor-transforming 1	5.39	6.65	-2.39	5.39	6.51	-2.16	5.39	6.8	-2.65	5.39	6.94	-2.93
203213_at	Hs.184572.0	CDK1	cyclin-dependent kinase 1	9.29	8.25	2.06	10.96	9.95	2.01	10.96	9.81	2.23	9.29	7.79	2.83
208029_s_at	g8923827	LAPTM4B	lysosomal protein transmembrane 4 beta	6.35	8.47	-4.34	6.35	8.03	-3.2	6.35	8.19	-3.56	6.35	8.12	-3.4
206102_at	g10800147	GINS1	GINS complex subunit 1 (Psf1 homolog)	8.85	7.01	3.58	8.45	7.3	2.22	8.45	6.59	3.62	8.13	6.39	3.34
212551_at	Hs.296341.0	CAP2	CAP, adenylate cyclase-associated protein, 2 (yeast)	6.61	5.51	2.15	6.61	5.46	2.22	6.61	5.1	2.86	6.61	4.7	3.77
218009_s_at	g4506038	PRC1	protein regulator of cytokinesis 1	8.03	6.55	2.79	8.03	6.58	2.73	8.03	6.56	2.76	8.03	6.31	3.28
203120_at	g4885642	TP53BP2	tumor protein p53 binding protein 2	5.92	7.27	-2.55	5.92	7.17	-2.38	5.92	7.33	-2.66	5.92	7.24	-2.5
204092_s_at	g4507274	AURKA	aurora kinase A	4.48	6.67	-4.58	4.48	6.58	-4.3	4.48	6.75	-4.83	4.48	6.9	-5.37
211980_at	Hs.119129.0	COL4A1	collagen, type IV, alpha 1	3.82	5.45	-3.11	3.82	5.41	-3.03	3.82	5.73	-3.76	3.82	5.98	-4.48
222077_s_at	Hs.23900.1	RACGAP1	Rac GTPase activating protein 1	4.6	6.27	-3.18	4.6	6.22	-3.08	4.6	6.39	-3.45	4.6	6.51	-3.75
205922_at	g4759313	VNN2	vanin 2	4.66	6.28	-3.07	4.66	6.34	-3.21	4.66	6.33	-3.17	4.66	6.16	-2.83
209714_s_at	g12734643	CDKN3	cyclin-dependent kinase inhibitor 3	4.41	6.23	-3.53	4.41	6.25	-3.57	4.41	6.39	-3.96	4.41	6.41	-4.01
202345_s_at	g4557580	FABP5	fatty acid binding protein 5 (psoriasis-associated)	5.44	7.3	-3.64	5.44	7.11	-3.19	5.44	6.85	-2.66	5.44	6.46	-2.03
204023_at	g4506490	RFC4	replication factor C (activator 1) 4, 37kDa	7.26	8.58	-2.51	7.26	8.53	-2.43	7.26	8.65	-2.62	7.26	8.69	-2.7
218585_s_at	g7705575	DTL	denticleless E3 ubiquitin protein ligase homolog (Drosophila)	3.55	9.05	-45.04	3.55	8	-21.9	3.55	8.38	-28.46	3.55	8.45	-29.77
218847_at	g5729883	IGF2BP2	insulin-like growth factor 2 mRNA binding protein 2	6.78	4.71	4.22	6.43	4.54	3.72	6.78	4.39	5.25	6.43	4.02	5.32
210052_s_at	g6073830	TPX2	TPX2, microtubule-associated	8.59	6.41	4.54	8.59	6.87	3.3	8.59	6.11	5.59	8.59	5.28	9.9
212531_at	Hs.204238.0	LCN2	lipocalin 2	10.53	11.74	-2.32	10.53	11.54	-2.03	10.53	11.71	-2.27	10.96	12.2	-2.37
204351_at	g5174662	S100P	S100 calcium binding protein P	4.35	6.55	-4.57	4.35	6.56	-4.63	4.35	6.69	-5.04	4.35	7.02	-6.34
201555_at	g6631094	MCM3	minichromosome maintenance complex component 3	6.31	7.91	-3.03	6.31	7.77	-2.74	6.31	7.92	-3.04	6.31	7.84	-2.88
203477_at	g4502940	COL15A1	collagen, type XV, alpha 1	5.14	6.48	-2.53	5.14	6.29	-2.21	5.14	6.32	-2.27	4.92	6.16	-2.36
209836_x_at	g12001971	BOLA2	bolA family member 2; bolA family member 2B	7.98	9.21	-2.34	7.98	9.13	-2.22	7.98	9.02	-2.05	7.98	9.12	-2.2
205342_s_at	g2828823	SULT1C2	sulfotransferase family, cytosolic, 1C, member 2	7.47	9.08	-3.06	7.47	8.77	-2.46	7.47	8.88	-2.66	7.47	8.89	-2.67
218782_s_at	g7662630	ATAD2	ATPase family, AAA domain containing 2	5.52	6.92	-2.63	5.52	6.64	-2.18	5.52	6.71	-2.28	5.52	6.68	-2.24
200052_s_at	g4758601	ILF2	interleukin enhancer binding factor 2	5.53	6.83	-2.47	5.53	6.69	-2.23	5.53	6.64	-2.16	5.53	6.73	-2.29
209035_at	g182650	MDK	midkine (neurite growth-promoting factor 2)	3.92	4.99	-2.1	3.92	5.02	-2.14	3.92	4.97	-2.08	3.92	5.28	-2.57
202404_s_at	g4502946	COL1A2	collagen, type I, alpha 2	3.65	5.11	-2.74	3.65	4.83	-2.27	3.65	5.14	-2.8	3.65	5.02	-2.58
200607_s_at	Hs.81848.0	RAD21	RAD21 homolog (S. pombe)	7.66	8.96	-2.45	7.66	8.92	-2.39	7.66	9.05	-2.61	7.66	9.01	-2.55
202690_s_at	g12804598	SNRPD1	small nuclear ribonucleoprotein D1 polypeptide 16kDa	5.43	6.85	-2.68	5.43	6.79	-2.57	5.43	6.97	-2.91	5.43	7.07	-3.13
205436_s_at	g4504252	H2AFX	H2A histone family, member X	5.31	7.41	-4.28	5.31	7.24	-3.81	5.31	7.74	-5.39	5.31	7.87	-5.88
207165_at	g7108350	HMMR	hyaluronan-mediated motility receptor (RHAMM)	9.43	10.53	-2.15	9.43	10.56	-2.2	9.43	10.49	-2.09	9.43	10.56	-2.19
204825_at	g7661973	MELK	maternal embryonic leucine zipper kinase	4.24	5.42	-2.26	4.24	5.44	-2.29	4.24	5.46	-2.32	4.24	5.35	-2.15
207828_s_at	g4885132	CENPF	centromere protein F, 350/400kDa	5.22	3.81	2.65	5.22	3.9	2.5	5.22	3.8	2.67	5.22	3.74	2.8
202963_at	Hs.166891.0	RFX5	regulatory factor X, 5 (influences HLA class II expression)	6.81	7.91	-2.15	6.81	7.92	-2.17	6.89	7.92	-2.03	6.89	8.01	-2.17
205830_at	g4758003	CLGN	calmegin	12.05	10.12	3.81	12.05	10.5	2.94	12.05	9.96	4.25	12.05	9.16	7.4
218350_s_at	g7705681	GMNN	geminin, DNA replication inhibitor	12.43	10.99	2.71	12.43	10.9	2.89	12.43	9.86	5.92	12.43	9.21	9.31
201681_s_at	Hs.170290.0	DLG5	discs, large homolog 5 (Drosophila)	12.08	8.79	9.77	12.08	9.52	5.89	12.08	8.38	12.97	12.08	8.1	15.72
221529_s_at	g12963352	PLVAP	plasmalemma vesicle associated protein	10.66	9.31	2.56	8.04	6.24	3.48	10.66	8.69	3.92	8.04	5.59	5.44
204767_s_at	g12653112	FEN1	flap structure-specific endonuclease 1	7.23	5.01	4.63	7.23	5.07	4.47	7.23	4.86	5.17	7.23	4.78	5.43
202589_at	g4507750	TYMS	thymidylate synthetase	4.66	5.76	-2.14	4.66	5.73	-2.09	4.66	6.39	-3.31	4.66	5.85	-2.28
201656_at	g4557674	ITGA6	integrin, alpha 6	5.79	7.64	-3.6	5.79	7.6	-3.51	5.79	7.65	-3.65	5.79	7.89	-4.29
221523_s_at	Hs.238679.0	RRAGD	Ras-related GTP binding D	4.49	5.55	-2.09	4.49	5.61	-2.18	4.49	5.53	-2.06	4.49	5.74	-2.38
208694_at	g13570016	PRKDC	protein kinase, DNA-activated, catalytic polypeptide	4.95	6.19	-2.35	4.95	6.17	-2.32	4.95	6.22	-2.4	4.95	6.22	-2.4
202705_at	g10938017	CCNB2	cyclin B2	5.94	6.95	-2.02	5.94	6.94	-2.01	5.94	7.13	-2.29	5.94	7.06	-2.18
221729_at	Hs.82985.0	COL5A2	collagen, type V, alpha 2	6.16	3.65	5.71	6.16	3.74	5.35	6.16	3.58	6.01	6.16	3.62	5.84
203218_at	Hs.246857.0	MAPK9	mitogen-activated protein kinase 9	6.61	8.74	-4.37	6.61	8.47	-3.61	6.61	8.7	-4.27	6.61	8.58	-3.9
203819_s_at	Hs.79440.0	IGF2BP3	insulin-like growth factor 2 mRNA binding protein 3	5.4	6.99	-3.01	5.4	7	-3.05	5.4	6.91	-2.86	5.4	6.86	-2.76
212271_at	Hs.324473.2	MAPK1	mitogen-activated protein kinase 1	9.84	7.09	6.75	9.84	7.65	4.57	9.84	5.98	14.51	9.84	6.34	11.35
217975_at	g10047099	WBP5	WW domain binding protein 5	3.62	8.99	-41.36	3.62	5.05	-2.69	3.62	8.23	-24.45	3.62	8.2	-23.93
205361_s_at	Hs.91161.0	PFDN4	prefoldin subunit 4	4.11	5.44	-2.52	4.11	5.29	-2.27	4.11	5.76	-3.14	4.11	5.47	-2.57
201111_at	g3560556	CSE1L	CSE1 chromosome segregation 1-like (yeast)	5.64	6.88	-2.36	5.64	7.1	-2.73	5.64	7.02	-2.59	5.64	7.1	-2.75
219787_s_at	g8922431	ECT2	epithelial cell transforming 2	3.82	5.03	-2.32	3.82	5	-2.28	3.82	4.89	-2.1	3.82	4.9	-2.12
218728_s_at	g7661823	CNIH4	cornichon family AMPA receptor auxiliary protein 4	3.48	5.16	-3.22	3.48	5.26	-3.44	3.48	5.58	-4.31	3.48	5.53	-4.15
205449_at	g9558738	SAC3D1	SAC3 domain containing 1	5.59	7.06	-2.76	5.59	7.13	-2.91	5.59	6.99	-2.63	5.59	7.09	-2.83
217946_s_at	g7705472	SAE1	SUMO1 activating enzyme subunit 1	4.22	5.76	-2.91	4.22	5.7	-2.79	4.22	5.74	-2.87	4.22	5.76	-2.91
218251_at	g10864050	MID1IP1	MID1 interacting protein 1	9.35	8.15	2.29	9.35	8.32	2.04	9.35	8.11	2.36	9.35	6.43	7.58
202813_at	g5032156	TARBP1	TAR (HIV-1) RNA binding protein 1	5.79	7.15	-2.56	5.79	7.13	-2.52	5.79	6.83	-2.04	5.79	7.41	-3.07
201251_at	g4505838	PKM	pyruvate kinase, muscle	6.66	7.93	-2.42	6.66	8.07	-2.67	6.66	8.13	-2.77	6.66	8.31	-3.14
200889_s_at	Hs.250773.0	SSR1	signal sequence receptor, alpha	4.8	7.24	-5.43	4.8	7.22	-5.36	4.8	7.12	-4.99	4.8	6.91	-4.3
209610_s_at	Hs.323878.0	SLC1A4	solute carrier family 1 (glutamate/neutral amino acid transporter), member 4	4.95	6.31	-2.56	4.95	6.31	-2.57	4.95	6.28	-2.51	4.95	6.33	-2.61
208808_s_at	g12654170	HMGB2	high mobility group box 2	6.93	8.43	-2.84	6.93	8.41	-2.79	6.93	8.32	-2.63	6.93	8.21	-2.43
221830_at	Hs.301746.0	RAP2A	RAP2A, member of RAS oncogene family	5.78	7.96	-4.54	5.78	7.89	-4.33	5.78	7.56	-3.45	5.78	7.88	-4.31
202107_s_at	g4758705	MCM2	minichromosome maintenance complex component 2	6.51	7.74	-2.34	6.51	7.69	-2.27	6.51	7.76	-2.38	6.51	7.55	-2.06
202261_at	g5174714	VPS72	vacuolar protein sorting 72 homolog (S. cerevisiae)	6.63	8.76	-4.38	6.63	8.51	-3.68	6.63	8.55	-3.8	6.63	8.5	-3.68
218883_s_at	g13375855	CENPU	centromere protein U	4.25	5.92	-3.18	4.25	5.91	-3.14	4.25	5.88	-3.1	4.25	5.92	-3.18
201485_s_at	g13436151	RCN2	reticulocalbin 2, EF-hand calcium binding domain	4.82	10.3	-44.55	4.82	10.65	-56.54	4.82	10.45	-49.43	4.82	10.7	-58.7
219960_s_at	g7706752	UCHL5	ubiquitin carboxyl-terminal hydrolase L5	9.01	11.59	-5.99	9.01	11.36	-5.12	9.01	11.45	-5.42	9.01	11.23	-4.66
201275_at	g4503684	FDPS	farnesyl diphosphate synthase	10.64	7.9	6.66	10.64	7.68	7.8	10.64	7.11	11.54	10.64	5.14	45.32
204165_at	g4507912	WASF1	WAS protein family, member 1	8.75	5.87	7.35	8.75	6.77	3.94	8.75	6.12	6.19	8.75	5.7	8.26
201985_at	g7661987	KIAA0196	KIAA0196	5.42	6.98	-2.95	5.42	6.78	-2.56	5.42	6.93	-2.85	5.42	7	-2.99
201577_at	g4557796	NME1	NME/NM23 nucleoside diphosphate kinase 1	4.77	6.79	-4.05	4.77	6.57	-3.47	4.77	7.19	-5.33	4.77	6.85	-4.23
205173_x_at	g4502676	CD58	CD58 molecule	6.29	5.11	2.26	6.29	5.22	2.11	6.29	5.06	2.35	6.29	4.86	2.69
209160_at	g6624210	AKR1C3	aldo-keto reductase family 1, member C3	11.96	10.45	2.84	11.96	10.8	2.22	11.96	10.35	3.05	11.96	9.33	6.17
203358_s_at	g4758323	EZH2	enhancer of zeste 2 polycomb repressive complex 2 subunit	10.95	9.66	2.45	4.9	3.88	2.03	9.79	8.16	3.1	9.79	7.99	3.47
204127_at	g12803002	RFC3	replication factor C (activator 1) 3, 38kDa	10.51	9.05	2.76	10.51	9.13	2.62	10.51	8.95	2.95	10.51	7.62	7.42
205542_at	g9558758	STEAP1	six transmembrane epithelial antigen of the prostate 1	8.3	10.2	-3.73	8.3	9.85	-2.92	8.3	10.14	-3.59	8.3	10.53	-4.67
203936_s_at	g4826835	MMP9	matrix metallopeptidase 9 (gelatinase B, 92kDa gelatinase, 92kDa type IV collagenase)	10.41	8.38	4.1	10.41	8.83	2.99	10.41	6.91	11.35	10.41	6.56	14.47
218252_at	g8922641	CKAP2	cytoskeleton associated protein 2	5.39	6.94	-2.92	5.39	6.82	-2.68	5.39	6.62	-2.35	5.39	6.6	-2.31
202846_s_at	g4505794	PIGC	phosphatidylinositol glycan anchor biosynthesis, class C	4.81	6.78	-3.92	4.81	6.62	-3.51	4.81	6.24	-2.69	4.81	6.32	-2.86
212247_at	Hs.84790.0	NUP205	nucleoporin 205kDa	5.26	6.98	-3.29	5.26	6.99	-3.31	5.26	7.14	-3.69	5.26	6.95	-3.23
203755_at	g5729749	BUB1B	BUB1 mitotic checkpoint serine/threonine kinase B	5	6.59	-3.01	5	6.72	-3.29	5	6.2	-2.3	5	6.17	-2.26
209875_s_at	g189150	SPP1	secreted phosphoprotein 1	6.87	8.22	-2.55	6.87	8.27	-2.64	6.87	8.36	-2.8	6.87	8.09	-2.33
210839_s_at	g662289	ENPP2	ectonucleotide pyrophosphatase/phosphodiesterase 2	4.62	5.7	-2.11	4.62	5.85	-2.34	4.62	5.98	-2.57	4.62	5.8	-2.27
218622_at	g13129027	NUP37	nucleoporin 37kDa	4.98	3.79	2.28	4.98	3.83	2.22	4.98	3.62	2.56	4.98	3.69	2.45
200787_s_at	g12803230	PEA15	phosphoprotein enriched in astrocytes 15	3.98	5.35	-2.57	3.98	5.24	-2.4	3.98	5.36	-2.59	3.98	5.29	-2.48
218185_s_at	g8922478	ARMC1	armadillo repeat containing 1	5.08	6.55	-2.76	5.08	6.19	-2.16	5.08	6.41	-2.52	5.08	6.62	-2.91
208836_at	g1522634	ATP1B3	ATPase, Na+/K+ transporting, beta 3 polypeptide	4.17	5.79	-3.09	4.17	5.74	-2.99	4.17	6.09	-3.78	4.17	5.8	-3.09
204822_at	g4507718	TTK	TTK protein kinase	5.95	7.36	-2.67	5.95	7.27	-2.5	5.95	7.2	-2.39	5.95	7.07	-2.18
218351_at	g8923457	COMMD8	COMM domain containing 8	4.76	5.97	-2.31	4.76	6.07	-2.47	4.76	6.22	-2.75	4.76	5.93	-2.24
218594_at	g8922377	HEATR1	HEAT repeat containing 1	7.42	8.53	-2.16	7.42	8.52	-2.14	7.42	8.6	-2.27	7.42	8.52	-2.15
201578_at	g4885556	PODXL	podocalyxin-like	11.88	10.18	3.24	11.88	10.77	2.15	11.88	10.08	3.47	11.88	9.87	4.03
213241_at	Hs.184697.0	PLXNC1	plexin C1	6.21	7.57	-2.57	6.21	7.7	-2.81	6.21	7.55	-2.53	6.21	7.62	-2.65
200853_at	g4504254	H2AFZ	H2A histone family, member Z	3.87	5.32	-2.73	3.87	5.14	-2.41	3.87	5.49	-3.06	3.87	5.57	-3.25
204615_x_at	g4758583	IDI1	isopentenyl-diphosphate delta isomerase 1	4.97	6.95	-3.94	4.97	6.85	-3.67	4.97	7.3	-5.01	4.97	6.96	-3.97
201940_at	Hs.5057.0	CPD	carboxypeptidase D	5.94	7.15	-2.3	5.94	7.29	-2.55	5.94	7.3	-2.57	5.94	7.14	-2.29
219029_at	g11968034	C5orf28	chromosome 5 open reading frame 28	6.94	5.26	3.21	6.94	5.87	2.1	6.94	4.87	4.2	6.94	4.78	4.48
213712_at	Hs.30504.0	ELOVL2	ELOVL fatty acid elongase 2	4.49	5.97	-2.79	4.49	6.02	-2.88	4.49	5.94	-2.72	4.49	6.04	-2.91
218193_s_at	g7705635	GOLT1B	golgi transport 1B	3.45	5.06	-3.05	3.45	5.06	-3.04	3.45	5.01	-2.95	3.45	5.32	-3.64
200632_s_at	g5174656	NDRG1	N-myc downstream regulated 1	8.1	5.98	4.34	8.1	5.8	4.92	8.1	5.73	5.16	8.1	5.05	8.26
201518_at	g5803075	CBX1	chromobox homolog 1	6.62	8.25	-3.1	6.62	8.2	-2.98	6.62	8.63	-4.03	6.62	8.3	-3.19
202748_at	g6996011	GBP2	guanylate binding protein 2, interferon-inducible	7.44	9.04	-3.03	7.44	9.03	-3.01	7.44	9.18	-3.34	7.44	9.21	-3.4
204905_s_at	g4758861	EEF1E1	eukaryotic translation elongation factor 1 epsilon 1	7.48	8.9	-2.67	7.48	8.49	-2.01	7.48	9.09	-3.04	7.48	9.05	-2.96
206809_s_at	g5031692	HNRNPA3	heterogeneous nuclear ribonucleoprotein A3; heterogeneous nuclear ribonucleoprotein A3 pseudogene 1	4.41	5.97	-2.95	4.41	5.64	-2.35	4.41	5.44	-2.03	6.17	7.28	-2.16
203622_s_at	g10047139	PNO1	partner of NOB1 homolog (S. cerevisiae)	9.97	8.57	2.64	9.97	8.9	2.1	9.97	8.21	3.38	9.97	7.9	4.2
222250_s_at	Hs.48604.1	INTS7	integrator complex subunit 7	4.86	6.15	-2.45	4.86	6.22	-2.56	4.86	6.32	-2.75	4.86	6.23	-2.59
220199_s_at	g12383075	AIDA	axin interactor, dorsalization associated	7.26	8.45	-2.29	7.26	8.4	-2.21	7.26	8.39	-2.19	7.26	8.32	-2.09
209257_s_at	Hs.24485.0	SMC3	structural maintenance of chromosomes 3	4.82	6.39	-2.97	4.82	6.27	-2.73	4.82	6.26	-2.73	4.82	6.01	-2.29
202918_s_at	g4929658	HSPE1-MOB4	HSPE1-MOB4 readthrough; MOB family member 4, phocein	3.76	5.17	-2.65	3.76	5.12	-2.57	3.76	5.13	-2.58	3.76	5.27	-2.85
204641_at	g4505372	NEK2	NIMA-related kinase 2	8.44	9.79	-2.56	8.44	9.63	-2.29	8.44	9.62	-2.26	8.44	9.44	-2.01
204146_at	Hs.24596.0	RAD51AP1	RAD51 associated protein 1	3.67	5.34	-3.17	3.67	5.23	-2.95	3.67	5.35	-3.21	3.67	5.35	-3.21
208926_at	g4099140	NEU1	sialidase 1 (lysosomal sialidase)	4.47	6	-2.89	4.47	5.88	-2.66	4.47	5.75	-2.44	4.47	5.7	-2.36
201897_s_at	g4502856	CKS1B	CDC28 protein kinase regulatory subunit 1B	8.81	10.03	-2.33	8.81	9.92	-2.16	8.81	9.99	-2.26	8.81	10.04	-2.34
214774_x_at	Hs.110826.3	TOX3	TOX high mobility group box family member 3	4.81	6.19	-2.6	4.81	6.05	-2.35	4.81	6.02	-2.31	4.81	6.25	-2.71
208644_at	g190266	PARP1	poly (ADP-ribose) polymerase 1	6.58	7.73	-2.22	6.58	7.75	-2.25	6.58	7.79	-2.31	6.58	7.84	-2.4
213610_s_at	Hs.18724.0	KLHL23	kelch-like family member 23; PHOSPHO2-KLHL23 readthrough	5.07	7.12	-4.16	5.07	7.2	-4.4	5.07	7.17	-4.3	5.07	7.05	-3.95
201688_s_at	Hs.2384.0	TPD52	tumor protein D52	6.17	7.21	-2.06	6.17	7.18	-2.01	6.17	7.29	-2.17	6.17	7.25	-2.11
202679_at	g4557802	NPC1	Niemann-Pick disease, type C1	10.44	8.38	4.18	10.44	9.39	2.08	10.44	8.28	4.48	10.44	7.29	8.89
203022_at	g5454009	RNASEH2A	ribonuclease H2, subunit A	8.9	4.72	18.12	8.9	5.17	13.34	8.9	4.88	16.24	8.9	4.32	23.91
201377_at	g7661941	UBAP2L	ubiquitin associated protein 2-like	4.07	5.51	-2.72	4.07	5.73	-3.17	4.07	5.71	-3.12	4.07	5.9	-3.55
202651_at	g7661995	LPGAT1	lysophosphatidylglycerol acyltransferase 1	5.26	6.49	-2.34	5.26	6.44	-2.26	5.26	6.34	-2.11	5.26	6.35	-2.12
209306_s_at	Hs.153026.0	SWAP70	SWAP switching B-cell complex 70kDa subunit	6.39	7.65	-2.4	6.39	7.72	-2.52	6.39	7.75	-2.56	6.39	7.41	-2.03
201772_at	g7706219	AZIN1	antizyme inhibitor 1	5.44	6.64	-2.3	5.44	6.68	-2.35	5.44	6.7	-2.39	5.44	6.48	-2.05
205506_at	g6005943	VIL1	villin 1	4.09	5.62	-2.89	4.09	5.4	-2.48	4.09	5.6	-2.84	4.09	5.42	-2.51
200943_at	g4826757	HMGN1	high mobility group nucleosome binding domain 1	5.69	6.71	-2.03	5.69	6.87	-2.27	5.69	6.89	-2.3	5.69	6.83	-2.21
200910_at	g5174726	CCT3	chaperonin containing TCP1, subunit 3 (gamma); uncharacterized LOC101927137	5.35	3.78	2.97	6.62	5.44	2.26	5.35	3.81	2.91	6.62	4.31	4.96
202382_s_at	g13027377	GNPDA1	glucosamine-6-phosphate deaminase 1	4.92	6.35	-2.7	4.92	6.12	-2.31	4.92	6.15	-2.35	4.92	6.16	-2.37
203429_s_at	g7705321	SUCO	SUN domain containing ossification factor	9.1	10.34	-2.37	9.1	10.43	-2.51	9.1	10.61	-2.84	9.1	10.62	-2.87
218772_x_at	g8922460	TMEM38B	transmembrane protein 38B	6.82	7.88	-2.09	6.82	7.92	-2.15	6.82	8.07	-2.39	6.82	8.13	-2.48
208882_s_at	Hs.278428.0	UBR5	ubiquitin protein ligase E3 component n-recognin 5	7.21	8.77	-2.94	7.21	8.68	-2.77	7.21	8.92	-3.27	7.21	8.84	-3.09
203714_s_at	g6006029	TBCE	tubulin folding cofactor E	4.43	5.68	-2.38	4.43	5.83	-2.63	4.43	5.73	-2.46	4.43	5.75	-2.49
202870_s_at	g4557436	CDC20	cell division cycle 20	4.45	5.64	-2.28	4.45	5.72	-2.41	4.45	6.04	-3.01	4.45	5.83	-2.6
218788_s_at	g12232400	SMYD3	SET and MYND domain containing 3	7.03	8.39	-2.57	7.03	8.19	-2.24	7.03	8.41	-2.59	7.03	8.39	-2.56
204159_at	g4502750	CDKN2C	cyclin-dependent kinase inhibitor 2C (p18, inhibits CDK4)	4.42	5.69	-2.4	4.42	5.77	-2.55	4.42	5.96	-2.9	4.42	5.93	-2.84
209825_s_at	g12804106	MIR3658	microRNA 3658; uridine-cytidine kinase 2	7.48	9.03	-2.93	7.48	8.88	-2.64	7.48	9.09	-3.05	7.48	8.73	-2.38
218662_s_at	g11641252	NCAPG	non-SMC condensin I complex, subunit G	6.05	7.51	-2.76	6.05	7.34	-2.45	6.05	7.26	-2.32	6.05	7.35	-2.48
202730_s_at	g7657448	MIR4680	microRNA 4680; programmed cell death 4 (neoplastic transformation inhibitor)	4.2	5.37	-2.25	4.2	5.33	-2.19	4.2	5.32	-2.17	4.2	5.38	-2.26
202184_s_at	g8922689	NUP133	nucleoporin 133kDa	6.86	8.21	-2.55	6.86	8.16	-2.45	6.86	8.15	-2.44	6.86	8.09	-2.34
202469_s_at	Hs.64542.0	CPSF6	cleavage and polyadenylation specific factor 6, 68kDa	5.24	7.06	-3.53	5.24	6.84	-3.04	5.24	7.28	-4.13	5.24	7.46	-4.67
209080_x_at	g6840952	GLRX3	glutaredoxin 3	3.82	5.55	-3.31	3.82	5.41	-3	3.82	5.56	-3.33	3.82	5.84	-4.03
203138_at	g4504340	HAT1	histone acetyltransferase 1	5.2	6.52	-2.49	5.2	6.39	-2.28	5.2	6.69	-2.81	5.2	6.33	-2.19
202421_at	Hs.81234.0	IGSF3	immunoglobulin superfamily, member 3	5.85	7.96	-4.3	5.85	8.05	-4.6	5.85	7.72	-3.66	5.85	8.14	-4.88
203008_x_at	g5031582	TXNDC9	thioredoxin domain containing 9	5.71	7.45	-3.33	5.71	6.97	-2.38	5.71	7.06	-2.54	5.71	6.85	-2.2
202779_s_at	g7657045	UBE2S	ubiquitin-conjugating enzyme E2S	5.24	6.51	-2.42	5.24	6.39	-2.23	5.24	6.51	-2.42	5.24	6.51	-2.42
201020_at	g4507950	YWHAH	tyrosine 3-monooxygenase/tryptophan 5-monooxygenase activation protein, eta	4.23	6	-3.43	4.23	6.07	-3.58	4.23	6.05	-3.53	4.23	6.09	-3.65
213088_s_at	Hs.44131.2	DNAJC9	DnaJ (Hsp40) homolog, subfamily C, member 9	3.95	5.23	-2.44	3.95	5.06	-2.17	3.95	5.19	-2.38	3.95	5.15	-2.31
217916_s_at	g7705303	FAM49B	family with sequence similarity 49, member B	5.32	6.69	-2.58	5.32	6.65	-2.52	5.32	6.77	-2.74	5.32	6.87	-2.94
201554_x_at	g4758491	GYG1	glycogenin 1	7.89	9.35	-2.76	7.89	9.1	-2.31	7.89	9.29	-2.64	7.89	9.16	-2.4
202983_at	Hs.3068.0	HLTF	helicase-like transcription factor	4.88	7.41	-5.76	4.88	7.09	-4.61	4.88	7.17	-4.87	4.88	6.79	-3.76
212556_at	Hs.239784.0	SCRIB	scribbled planar cell polarity protein	8.52	10.1	-2.99	8.52	9.89	-2.59	8.52	9.93	-2.66	8.52	9.82	-2.47
203064_s_at	g4758599	FOXK2	forkhead box K2	7.14	8.81	-3.19	7.14	8.69	-2.92	7.14	8.92	-3.44	7.14	8.55	-2.66
212737_at	Hs.278242.3	GM2A	GM2 ganglioside activator	7.22	8.55	-2.51	7.22	8.55	-2.52	7.22	8.85	-3.1	7.22	8.77	-2.93
218049_s_at	g7662495	MRPL13	mitochondrial ribosomal protein L13	8.19	9.59	-2.63	8.19	9.55	-2.56	8.42	9.63	-2.3	8.42	9.7	-2.43
218905_at	g8923495	INTS8	integrator complex subunit 8	8.12	9.48	-2.56	8.12	9.43	-2.48	8.12	9.58	-2.75	8.12	9.55	-2.68
219148_at	g8923876	PBK	PDZ binding kinase	7.61	9.46	-3.6	7.61	9.31	-3.25	7.61	8.96	-2.55	7.61	9.28	-3.19
219295_s_at	g7019482	PCOLCE2	procollagen C-endopeptidase enhancer 2	6.99	8.17	-2.26	6.99	8.06	-2.1	6.99	8.05	-2.08	6.99	8.17	-2.27
201714_at	g4507730	TUBG1	tubulin, gamma 1	3.86	5.46	-3.02	3.86	5.43	-2.96	3.86	5.52	-3.15	3.86	5.55	-3.21
205807_s_at	g9910595	TUFT1	tuftelin 1	6.22	7.77	-2.93	6.22	7.61	-2.62	6.22	7.8	-2.99	6.22	7.59	-2.59
221750_at	Hs.77910.1	HMGCS1	3-hydroxy-3-methylglutaryl-CoA synthase 1 (soluble)	3.8	5.95	-4.44	3.8	5.47	-3.2	3.8	6.28	-5.6	3.8	5.78	-3.96
201725_at	g5174422	CDC123	cell division cycle 123	5.44	7.41	-3.92	5.44	7.31	-3.64	5.44	7.31	-3.66	5.44	7.38	-3.84
212371_at	Hs.12314.0	DESI2	desumoylating isopeptidase 2	4.24	5.71	-2.78	4.24	5.68	-2.72	4.24	5.35	-2.17	4.24	5.62	-2.61
210609_s_at	g12653408	TP53I3	tumor protein p53 inducible protein 3	3.56	5.36	-3.49	3.56	4.93	-2.58	3.56	6.18	-6.16	3.56	6.24	-6.41
202892_at	g4757947	CDC23	cell division cycle 23	6.03	4.13	3.73	6.03	4.07	3.89	6.03	3.84	4.57	6.03	3.74	4.88
201587_s_at	g4755143	IRAK1	interleukin-1 receptor-associated kinase 1	5.95	7.9	-3.87	5.95	7.83	-3.69	5.95	8.51	-5.92	5.95	8.21	-4.8
202223_at	g4504786	STT3A	STT3A, subunit of the oligosaccharyltransferase complex (catalytic)	3.24	7.32	-16.85	3.24	7.41	-17.9	3.24	7.33	-16.99	3.24	7.75	-22.68
209268_at	g9294732	VPS45	vacuolar protein sorting 45 homolog (S. cerevisiae)	4.37	6.2	-3.56	4.37	5.62	-2.38	4.37	5.72	-2.55	4.37	6.16	-3.45
217755_at	g7705876	HN1	hematological and neurological expressed 1	12.59	10.92	3.18	12.59	11.03	2.95	12.59	10.87	3.29	12.59	10.42	4.52
218816_at	g8922660	LRRC1	leucine rich repeat containing 1	5.43	6.69	-2.39	5.43	6.68	-2.37	5.43	6.76	-2.52	5.43	6.57	-2.2
218229_s_at	g8923835	POGK	pogo transposable element with KRAB domain	6.11	7.53	-2.69	6.11	7.36	-2.38	6.11	7.46	-2.55	6.11	7.4	-2.45
201259_s_at	Hs.80919.0	SYPL1	synaptophysin-like 1	4.35	7.36	-8.06	4.35	7.15	-7	4.35	7.53	-9.12	4.35	7.59	-9.5
208938_at	g13436211	PRCC	papillary renal cell carcinoma (translocation-associated)	3.92	5.05	-2.2	3.92	5.04	-2.18	3.92	5.05	-2.19	3.92	5.16	-2.36
205573_s_at	g7706714	SNX7	sorting nexin 7	5.1	6.54	-2.71	5.1	6.44	-2.53	5.1	6.3	-2.3	5.1	6.51	-2.65
201764_at	g13129025	TMEM106C	transmembrane protein 106C	4.66	6.66	-4	4.66	6.55	-3.69	4.66	6.6	-3.83	4.66	6.55	-3.69
203432_at	Hs.11355.0	TMPO	thymopoietin	9.37	8.24	2.2	9.37	8	2.59	9.37	7.89	2.79	9.37	8.16	2.32
200638_s_at	g13177678	YWHAZ	tyrosine 3-monooxygenase/tryptophan 5-monooxygenase activation protein, zeta	5.16	6.29	-2.19	5.16	6.18	-2.03	5.16	6.28	-2.17	5.16	6.28	-2.17
205229_s_at	Hs.21016.0	COCH	cochlin	7.29	8.76	-2.77	7.29	8.62	-2.52	7.29	8.47	-2.26	7.29	8.65	-2.57
214435_x_at	Hs.288757.0	RALA	v-ral simian leukemia viral oncogene homolog A (ras related)	4.18	5.47	-2.43	4.18	5.27	-2.12	4.18	5.27	-2.12	4.18	5.27	-2.12
218681_s_at	g11545742	SDF2L1	stromal cell-derived factor 2-like 1	6.9	8.61	-3.27	6.9	8.4	-2.83	6.9	8.61	-3.28	6.9	8.82	-3.79
219161_s_at	g10092593	CKLF	chemokine-like factor; CKLF-CMTM1 readthrough	4.8	6.2	-2.63	4.8	6.04	-2.36	4.8	6.15	-2.53	4.8	6.12	-2.49
219119_at	g7706424	LSM8	LSM8 homolog, U6 small nuclear RNA associated (S. cerevisiae)	5.11	6.7	-3.02	5.11	6.48	-2.6	5.11	6.51	-2.64	5.11	6.52	-2.67
204162_at	g5174456	NDC80	NDC80 kinetochore complex component	4.73	6.01	-2.43	4.73	6.01	-2.44	4.73	6.17	-2.72	4.73	6.19	-2.76
202306_at	g4505946	POLR2G	polymerase (RNA) II (DNA directed) polypeptide G	7.2	8.67	-2.76	7.2	8.41	-2.31	7.2	8.52	-2.49	7.2	8.87	-3.17
201478_s_at	g2737893	DKC1	dyskeratosis congenita 1, dyskerin; microRNA 664b; small nucleolar RNA, H/ACA box 56	9.28	10.45	-2.25	9.28	10.53	-2.38	9.28	10.3	-2.03	9.28	10.76	-2.8
210589_s_at	g496370	GBAP1	glucosidase, beta, acid pseudogene 1	6.09	8.61	-5.75	6.09	8.04	-3.87	6.09	8.7	-6.09	6.09	8.48	-5.24
219061_s_at	g5174432	LAGE3	L antigen family, member 3	8.44	9.65	-2.32	8.44	9.82	-2.6	8.44	10.05	-3.05	8.44	9.86	-2.68
208051_s_at	g5453845	PAIP1	poly(A) binding protein interacting protein 1	4.29	5.67	-2.6	4.29	5.54	-2.38	4.29	5.41	-2.17	4.29	5.91	-3.09
202323_s_at	Hs.6831.0	ACBD3	acyl-CoA binding domain containing 3	6.04	7.63	-3.01	6.04	7.34	-2.46	5.39	7.48	-4.27	5.39	6.98	-3.01
202998_s_at	g4505010	LOXL2	lysyl oxidase-like 2	3.94	4.99	-2.06	4.79	6.27	-2.79	3.94	5.07	-2.19	4.37	5.37	-2.01
202666_s_at	g4757717	ACTL6A	actin-like 6A	6.07	7.76	-3.23	6.07	7.5	-2.7	6.07	7.09	-2.03	6.07	7.26	-2.28
205176_s_at	g7657205	ITGB3BP	integrin beta 3 binding protein (beta3-endonexin)	4.78	6.16	-2.61	4.78	6.16	-2.61	4.78	6.13	-2.55	4.78	6.07	-2.45
213027_at	Hs.288178.0	AK022030	Homo sapiens RNA, has-miR-mizuguchi-9, complete sequence.; TROVE domain family, member 2	6.23	7.26	-2.03	6.23	7.34	-2.16	6.23	7.66	-2.69	6.23	7.59	-2.56
203145_at	g5453631	SPAG5	sperm associated antigen 5	7.08	8.81	-3.32	7.08	8.71	-3.1	7.08	8.97	-3.71	7.08	8.7	-3.09
221561_at	g4878021	SOAT1	sterol O-acyltransferase 1	8.72	9.86	-2.21	8.72	9.91	-2.29	8.72	9.89	-2.25	8.72	9.96	-2.37
210243_s_at	g3132897	B4GALT3	UDP-Gal:betaGlcNAc beta 1,4- galactosyltransferase, polypeptide 3	7.3	8.56	-2.4	7.3	8.46	-2.23	7.3	8.44	-2.2	7.3	8.4	-2.13
201841_s_at	g4996892	HSPB1	heat shock 27kDa protein 1	3.62	5.25	-3.09	3.62	5.17	-2.91	3.62	5.28	-3.16	3.62	5.11	-2.81
200770_s_at	g186916	LAMC1	laminin, gamma 1 (formerly LAMB2)	7.01	8.04	-2.04	7.42	8.63	-2.32	7.42	8.47	-2.08	7.42	8.79	-2.59
212168_at	Hs.180895.0	RBM12	RNA binding motif protein 12	7.51	9.04	-2.88	7.51	8.89	-2.6	7.51	9.04	-2.89	7.51	8.96	-2.72
209406_at	g4322819	BAG2	BCL2-associated athanogene 2	7.31	8.77	-2.75	7.31	8.71	-2.64	7.31	8.88	-2.98	7.31	8.88	-2.96
201667_at	g4755136	GJA1	gap junction protein, alpha 1, 43kDa	5.66	7.28	-3.07	5.66	7.18	-2.86	5.66	7.4	-3.33	5.66	7.36	-3.25
201818_at	g13376233	LPCAT1	lysophosphatidylcholine acyltransferase 1	6.24	7.98	-3.33	6.24	7.7	-2.75	6.24	7.67	-2.68	6.24	7.88	-3.12
221039_s_at	g8923867	ASAP1	ArfGAP with SH3 domain, ankyrin repeat and PH domain 1	3.91	5.02	-2.17	3.91	5.16	-2.37	3.91	5.08	-2.26	3.91	5.52	-3.05
213975_s_at	Hs.277431.0	LYZ	lysozyme	3.97	4.99	-2.03	5.97	7.6	-3.1	5.97	7.72	-3.35	5.97	7.76	-3.46
204620_s_at	g4758081	VCAN	versican	7.7	8.72	-2.03	7.7	8.8	-2.15	7.7	8.82	-2.19	7.7	8.83	-2.2
203693_s_at	g12669913	E2F3	E2F transcription factor 3	4.91	6.2	-2.45	5.28	6.34	-2.09	5.92	7.09	-2.25	5.28	6.74	-2.76
202647_s_at	g6006027	NRAS	neuroblastoma RAS viral (v-ras) oncogene homolog	3.91	7.23	-9.95	3.91	7.06	-8.84	3.91	7.17	-9.58	3.91	7.08	-8.97
202754_at	g7661873	R3HDM1	R3H domain containing 1	5.87	7.27	-2.65	5.87	7.37	-2.83	5.87	7.21	-2.54	5.87	7.45	-3
215017_s_at	Hs.239681.1	FNBP1L	formin binding protein 1-like	5.74	7.26	-2.87	5.74	7.31	-2.97	5.74	7.38	-3.12	5.74	7.14	-2.65
212160_at	Hs.85951.0	XPOT	exportin, tRNA	10.64	9.14	2.84	11.97	10.78	2.28	11.97	10.49	2.79	11.97	9.75	4.67
55065_at	4876436_RC	MARK4	MAP/microtubule affinity-regulating kinase 4	5.48	7.87	-5.22	5.48	7.64	-4.45	5.48	8.17	-6.43	5.48	7.74	-4.77
218640_s_at	g13375826	PLEKHF2	pleckstrin homology domain containing, family F (with FYVE domain) member 2	4.57	6.75	-4.5	4.57	6.63	-4.16	4.57	6.93	-5.12	4.57	6.7	-4.37
201697_s_at	g4503350	DNMT1	DNA (cytosine-5-)-methyltransferase 1	5.45	7.36	-3.76	5.45	7.31	-3.64	6.33	7.79	-2.76	6.33	7.69	-2.57
209275_s_at	g4102728	CLN3	ceroid-lipofuscinosis, neuronal 3	6.22	7.33	-2.14	6.22	7.38	-2.22	6.22	7.41	-2.28	6.22	7.24	-2.02
202168_at	g4507350	AK6	adenylate kinase 6; TAF9 RNA polymerase II, TATA box binding protein (TBP)-associated factor, 32kDa	4.81	6.53	-3.3	4.81	6.57	-3.38	4.81	6.75	-3.83	4.81	6.37	-2.95
202144_s_at	g4557268	ADSL	adenylosuccinate lyase	4.11	6.27	-4.46	4.11	6.03	-3.79	4.11	5.94	-3.56	4.11	6.02	-3.75
201795_at	g4504960	LBR	lamin B receptor	5.52	7.34	-3.54	5.52	7.16	-3.13	5.52	7.6	-4.25	5.52	7.21	-3.24
212973_at	Hs.79886.0	RPIA	ribose 5-phosphate isomerase A	6.5	7.65	-2.22	6.5	7.58	-2.12	6.5	7.71	-2.31	6.5	8.32	-3.55
208949_s_at	g12654570	LGALS3	lectin, galactoside-binding, soluble, 3	8.15	9.3	-2.22	8.15	9.31	-2.25	8.15	9.51	-2.57	8.15	9.34	-2.29
212295_s_at	Hs.14846.0	SLC7A1	solute carrier family 7 (cationic amino acid transporter, y+ system), member 1	5.44	6.9	-2.74	5.44	6.86	-2.68	5.44	6.99	-2.94	5.44	6.82	-2.6
212186_at	Hs.7232.0	ACACA	acetyl-CoA carboxylase alpha	4.03	5.18	-2.22	4.03	5.24	-2.31	4.03	5.48	-2.73	4.03	5.39	-2.57
219293_s_at	g9558756	OLA1	Obg-like ATPase 1	4.67	6.31	-3.12	4.67	6.27	-3.04	4.67	6.23	-2.94	4.67	6.32	-3.13
201472_at	g9257253	VBP1	von Hippel-Lindau binding protein 1	6.57	4.06	5.72	6.57	4.04	5.8	6.57	4.24	5.03	6.57	3.74	7.13
212591_at	Hs.17428.2	ARID4B	AT rich interactive domain 4B (RBP1-like); RNA binding motif protein 34	5.1	6.66	-2.94	5.1	6.17	-2.09	5.1	6.6	-2.82	5.1	6.48	-2.6
204695_at	Hs.1634.0	CDC25A	cell division cycle 25A	3.91	5.47	-2.94	3.91	5.3	-2.61	3.91	5.39	-2.78	3.91	5.23	-2.5
208659_at	g4426566	CLIC1	chloride intracellular channel 1	7.78	9	-2.32	7.78	8.86	-2.11	7.78	9.12	-2.52	7.78	9.24	-2.74
204244_s_at	g5729733	DBF4	DBF4 zinc finger	7.09	8.39	-2.46	7.09	8.37	-2.42	7.09	8.14	-2.07	7.09	8.3	-2.3
203159_at	g7662327	GLS	glutaminase	9.98	7.92	4.16	9.98	7.72	4.78	9.98	7.56	5.36	9.98	7.78	4.58
200652_at	g6552341	SSR2	signal sequence receptor, beta (translocon-associated protein beta)	5.21	6.92	-3.28	5.21	6.67	-2.75	5.21	6.66	-2.73	5.21	6.66	-2.74
203695_s_at	g4758153	DFNA5	deafness, autosomal dominant 5	5.93	6.98	-2.07	5.93	6.99	-2.09	5.93	7.16	-2.35	5.93	7.03	-2.14
202321_at	Hs.55498.0	GGPS1	geranylgeranyl diphosphate synthase 1	4.99	6.2	-2.3	5.41	6.59	-2.27	4.99	6.22	-2.35	4.99	6.65	-3.14
207469_s_at	g4505822	PIR	pirin (iron-binding nuclear protein)	9.14	7.43	3.27	9.14	7.61	2.9	9.14	7.2	3.84	9.14	7.25	3.7
219060_at	g8922280	WDYHV1	WDYHV motif containing 1	5	6.54	-2.92	5	6.27	-2.41	5	6.07	-2.11	5	6.14	-2.21
202381_at	g4501914	ADAM9	ADAM metallopeptidase domain 9	8.21	6.6	3.06	8.21	6.42	3.46	8.21	6.32	3.71	8.21	7.12	2.13
205548_s_at	g5802989	BTG3	BTG family, member 3	11.4	9.74	3.16	11.4	9.91	2.81	11.4	8.4	7.97	11.4	7.3	17.08
201179_s_at	g183183	GNAI3	guanine nucleotide binding protein (G protein), alpha inhibiting activity polypeptide 3	4.15	6.05	-3.73	4.15	5.46	-2.48	4.15	6.12	-3.92	4.15	5.82	-3.2
218909_at	g6912635	RPS6KC1	ribosomal protein S6 kinase, 52kDa, polypeptide 1	4.78	6.07	-2.43	4.78	5.98	-2.29	4.78	6.18	-2.63	4.04	5.24	-2.28
204817_at	g6912453	ESPL1	extra spindle pole bodies homolog 1 (S. cerevisiae)	4.72	6.59	-3.67	4.72	6.4	-3.21	4.72	6.22	-2.83	4.72	6.12	-2.65
215084_s_at	Hs.40094.1	LRRC42	leucine rich repeat containing 42	4.94	6.28	-2.54	4.94	6.27	-2.51	4.94	6.36	-2.68	4.86	5.87	-2.02
202786_at	g7019542	STK39	serine threonine kinase 39	4.56	6.59	-4.07	4.56	6.61	-4.13	4.56	6.51	-3.86	4.56	6.16	-3.03
202540_s_at	g4557642	HMGCR	3-hydroxy-3-methylglutaryl-CoA reductase	3.3	4.39	-2.12	3.52	5.26	-3.34	3.3	4.42	-2.17	3.3	4.31	-2.01
219137_s_at	g9910247	MFF	mitochondrial fission factor	3.37	5.31	-3.82	3.37	5.23	-3.63	3.37	5.09	-3.29	3.37	5.27	-3.74
218343_s_at	g6912397	GTF3C3	general transcription factor IIIC, polypeptide 3, 102kDa	4.31	6.01	-3.25	4.31	5.8	-2.8	4.31	6.07	-3.39	4.31	6.05	-3.35
208875_s_at	Hs.284275.0	PAK2	p21 protein (Cdc42/Rac)-activated kinase 2	5.22	6.86	-3.13	5.22	6.88	-3.16	5.22	7.3	-4.22	5.22	7.08	-3.63
202126_at	Hs.198891.0	PRPF4B	pre-mRNA processing factor 4B	3.55	4.9	-2.55	3.55	5.03	-2.78	3.55	4.96	-2.65	3.55	5.03	-2.8
203630_s_at	g5453669	COG5	component of oligomeric golgi complex 5	7.04	8.67	-3.09	7.04	8.53	-2.81	7.04	8.62	-2.98	7.04	8.49	-2.72
201201_at	g4503116	CSTB	cystatin B (stefin B)	3.52	5.12	-3.01	3.52	4.9	-2.59	3.52	5.26	-3.33	3.52	5.3	-3.43
208682_s_at	g4732088	MAGED2	melanoma antigen family D, 2	3.98	5	-2.03	5.09	6.76	-3.17	3.98	4.99	-2.01	5.09	6.84	-3.36
203594_at	g4506588	RTCA	RNA 3'-terminal phosphate cyclase	4.86	6.28	-2.68	4.86	6.1	-2.37	4.86	6.42	-2.95	4.86	6.25	-2.61
203721_s_at	g7705764	UTP18	UTP18 small subunit (SSU) processome component homolog (yeast)	4.02	5.4	-2.6	4.02	5.69	-3.19	4.02	5.52	-2.84	4.02	5.62	-3.03
218829_s_at	g8923329	CHD7	chromodomain helicase DNA binding protein 7	4.92	7.94	-8.07	4.92	7.9	-7.88	4.92	8.03	-8.62	4.92	8.1	-9.06
208319_s_at	g5803136	RBM3	RNA binding motif (RNP1, RRM) protein 3	3.93	5.79	-3.63	3.93	5.67	-3.34	3.93	6.28	-5.07	3.93	6.1	-4.48
208821_at	g190246	SNRPB	small nuclear ribonucleoprotein polypeptides B and B1	3.35	4.68	-2.51	3.35	4.46	-2.15	3.35	4.59	-2.35	3.35	4.57	-2.33
213608_s_at	Hs.20225.3	SRRD	SRR1 domain containing	3.71	5	-2.46	3.71	5.08	-2.59	3.71	5.13	-2.69	3.71	5	-2.45
208699_x_at	Hs.89643.0	TKT	transketolase	5.34	6.67	-2.51	5.34	6.55	-2.31	5.34	6.54	-2.3	5.34	6.47	-2.2
219030_at	g7705589	TPRKB	TP53RK binding protein	4.01	5.34	-2.5	4.01	5.35	-2.52	4.01	5.47	-2.75	4.01	5.38	-2.58
218561_s_at	g9966892	LYRM4	LYR motif containing 4	3.84	5.27	-2.69	3.84	5.23	-2.63	3.84	5.37	-2.89	3.84	5.37	-2.89
201202_at	g4505640	PCNA	proliferating cell nuclear antigen	5.05	6.19	-2.21	5.05	6.33	-2.42	5.05	6.11	-2.08	5.05	6.29	-2.35
200722_s_at	Hs.278672.0	CAPRIN1	cell cycle associated protein 1	5.14	6.45	-2.47	5.14	6.4	-2.4	5.14	6.27	-2.19	5.14	6.28	-2.2
201584_s_at	g5031658	DDX39A	DEAD (Asp-Glu-Ala-Asp) box polypeptide 39A	4.48	5.67	-2.27	4.48	5.64	-2.23	4.48	5.67	-2.27	4.48	5.84	-2.56
206074_s_at	g4504432	HMGA1	high mobility group AT-hook 1	5.99	7.34	-2.54	5.99	7.54	-2.91	5.99	7.61	-3.06	5.99	7.46	-2.77
212872_s_at	Hs.93796.1	MED20	mediator complex subunit 20	6.67	7.89	-2.32	6.67	7.86	-2.28	6.67	7.99	-2.5	6.67	7.75	-2.11
218984_at	g9506680	PUS7	pseudouridylate synthase 7 (putative)	4.78	6.73	-3.88	4.78	6.52	-3.35	4.78	6.42	-3.11	4.78	6.74	-3.89
218209_s_at	g8922574	RPRD1A	regulation of nuclear pre-mRNA domain containing 1A	4.02	6.12	-4.28	4.02	5.99	-3.91	4.02	6.17	-4.44	4.02	5.84	-3.54
219732_at	g8923280	LPPR1	lipid phosphate phosphatase-related protein type 1	3.05	4.44	-2.62	3.05	4.16	-2.15	3.05	4.56	-2.84	3.05	4.55	-2.83
218578_at	g13375677	CDC73	cell division cycle 73	3.43	5.97	-5.82	3.43	5.43	-4.02	3.43	5.94	-5.71	3.43	5.73	-4.92
208822_s_at	g603763	DAP3	death associated protein 3	5.35	7.08	-3.3	5.35	6.92	-2.96	5.35	7.23	-3.67	5.35	6.84	-2.8
219479_at	g13129085	KDELC1	KDEL (Lys-Asp-Glu-Leu) containing 1	6.88	8.06	-2.27	6.88	8.17	-2.44	6.88	8.27	-2.61	6.88	8.22	-2.52
206214_at	g4826883	PLA2G7	phospholipase A2, group VII (platelet-activating factor acetylhydrolase, plasma)	4.4	5.62	-2.32	4.4	5.57	-2.24	4.4	5.62	-2.32	4.4	5.65	-2.37
218698_at	g7705723	APIP	APAF1 interacting protein	6.63	8.09	-2.75	6.63	8	-2.6	6.63	8.62	-3.98	6.63	8.42	-3.46
202543_s_at	g13529184	GMFB	glia maturation factor, beta	3.56	4.73	-2.26	3.56	4.56	-2.01	3.56	4.83	-2.41	3.56	4.67	-2.16
218237_s_at	g13492978	SLC38A1	solute carrier family 38, member 1	6.22	7.69	-2.78	6.22	7.83	-3.07	6.22	7.93	-3.28	6.22	7.86	-3.12
201090_x_at	g5174476	TUBA1B	tubulin, alpha 1b	4.85	5.87	-2.04	4.85	6.01	-2.24	4.85	6.25	-2.65	4.85	6.25	-2.65
218757_s_at	g12711673	UPF3B	UPF3 regulator of nonsense transcripts homolog B (yeast)	4.02	5.28	-2.4	4.02	5.21	-2.28	4.02	5.41	-2.63	4.02	5.2	-2.27
212832_s_at	Hs.76989.0	CKAP5	cytoskeleton associated protein 5	8.33	9.5	-2.25	8.33	9.44	-2.16	7.03	8.18	-2.21	8.33	9.53	-2.3
210296_s_at	g13529226	PEX2	peroxisomal biogenesis factor 2	3.55	4.78	-2.35	3.55	4.76	-2.32	3.55	4.88	-2.52	3.55	4.9	-2.54
212621_at	Hs.14912.0	TMEM194A	transmembrane protein 194A	5.07	6.21	-2.21	5.07	6.43	-2.57	5.07	6.6	-2.88	5.07	6.3	-2.35
212595_s_at	Hs.75416.1	DAZAP2	DAZ associated protein 2	4.01	5.2	-2.29	4.01	5.22	-2.32	4.01	5.39	-2.61	4.01	5.23	-2.33
218238_at	g6912531	GTPBP4	GTP binding protein 4	7.89	9.03	-2.2	7.89	9.12	-2.35	7.89	9.02	-2.2	7.89	9.25	-2.57
209044_x_at	g13279088	SF3B4	splicing factor 3b, subunit 4, 49kDa	4.97	6.19	-2.33	4.97	6.21	-2.36	4.97	5.99	-2.03	4.97	6.24	-2.41
209421_at	g432997	MSH2	mutS homolog 2	3.62	4.8	-2.28	3.62	4.82	-2.31	3.62	4.78	-2.24	3.62	4.67	-2.07
219481_at	g13375669	TTC13	tetratricopeptide repeat domain 13	10.73	11.86	-2.18	10.73	11.86	-2.18	10.73	11.93	-2.3	10.73	11.98	-2.38
203738_at	Hs.151046.0	C5orf22	chromosome 5 open reading frame 22	6.43	7.68	-2.39	6.63	8.07	-2.72	6.43	7.69	-2.41	6.63	7.89	-2.39
208696_at	g10834761	CCT5	chaperonin containing TCP1, subunit 5 (epsilon)	3.65	5.32	-3.18	3.65	5.31	-3.17	3.65	5.45	-3.5	3.65	6.22	-5.94
202149_at	Hs.80261.0	NEDD9	neural precursor cell expressed, developmentally down-regulated 9	5.48	6.71	-2.35	5.48	6.51	-2.05	5.48	6.61	-2.19	5.48	6.59	-2.17
200897_s_at	g7706354	PALLD	palladin, cytoskeletal associated protein	3.83	4.88	-2.07	3.83	4.88	-2.07	3.83	5.13	-2.46	3.83	4.94	-2.16
201585_s_at	Hs.180610.0	SFPQ	splicing factor proline/glutamine-rich	6.07	7.57	-2.83	6.07	7.48	-2.66	6.07	7.33	-2.38	6.07	7.49	-2.68
204331_s_at	g11056055	MRPS12	mitochondrial ribosomal protein S12	5.83	4.61	2.33	5.83	4.63	2.3	5.83	4.73	2.13	5.83	4.72	2.15
208510_s_at	g7705548	PPARG	peroxisome proliferator-activated receptor gamma	11.27	9.89	2.61	11.27	10.03	2.35	11.27	9.56	3.26	11.27	9.34	3.82
203073_at	g6678675	COG2	component of oligomeric golgi complex 2	9.21	10.73	-2.86	9.21	10.43	-2.34	9.21	10.53	-2.51	9.21	10.43	-2.33
203302_at	g4503268	DCK	deoxycytidine kinase	4.1	5.36	-2.41	4.1	5.28	-2.28	4.1	5.35	-2.39	4.1	5.49	-2.63
213793_s_at	Hs.9192.3	HOMER1	homer homolog 1 (Drosophila)	6.27	7.95	-3.21	6.27	7.64	-2.58	6.27	7.81	-2.91	6.27	7.85	-2.99
200998_s_at	Hs.74368.0	CKAP4	cytoskeleton-associated protein 4	5.62	6.78	-2.24	5.62	6.88	-2.41	5.62	6.78	-2.24	5.62	6.8	-2.27
219212_at	g10047093	HSPA14	heat shock 70kDa protein 14	5.77	7.81	-4.11	5.77	7.65	-3.68	5.77	7.75	-3.93	5.77	7.42	-3.12
221736_at	Hs.25431.0	RALGAPB	Ral GTPase activating protein, beta subunit (non-catalytic)	3.99	6.47	-5.58	3.99	6.22	-4.69	3.99	6.46	-5.55	3.99	6.38	-5.23
218842_at	g13375808	RPAP3	RNA polymerase II associated protein 3	11.33	9.06	4.85	11.33	9.71	3.09	11.33	8.73	6.09	11.33	8.46	7.34
218423_x_at	g7705396	VPS54	vacuolar protein sorting 54 homolog (S. cerevisiae)	6.85	8.46	-3.07	6.85	8.16	-2.48	6.85	8.09	-2.36	6.85	8.33	-2.8
210538_s_at	g1145290	BIRC3	baculoviral IAP repeat containing 3	8.8	5.66	8.84	8.8	5.65	8.88	8.8	4.89	15.05	8.8	5.24	11.8
217919_s_at	Hs.112110.0	MRPL42	mitochondrial ribosomal protein L42	4.56	5.65	-2.13	4.56	5.62	-2.08	4.56	5.59	-2.03	4.56	5.58	-2.03
206550_s_at	g4758843	NUP155	nucleoporin 155kDa	4.01	5.45	-2.7	4.01	5.29	-2.43	4.01	5.34	-2.52	4.01	5.46	-2.72
202733_at	g4758867	LOC101927705	uncharacterized LOC101927705; prolyl 4-hydroxylase, alpha polypeptide II	10.56	7.98	5.97	10.56	8.54	4.07	10.56	7.76	6.97	10.56	7.78	6.9
204589_at	g7662169	NUAK1	NUAK family, SNF1-like kinase, 1	10.61	8.99	3.07	10.61	9.58	2.04	10.61	9.23	2.6	10.61	8.8	3.49
217791_s_at	g4506348	ALDH18A1	aldehyde dehydrogenase 18 family, member A1	4.62	6.52	-3.74	4.62	6.45	-3.57	4.62	6.67	-4.14	4.62	6.46	-3.59
200836_s_at	g4505098	MAP4	microtubule-associated protein 4	8.86	6.29	5.96	8.86	6.93	3.82	8.86	7.03	3.55	8.86	7.23	3.1
209070_s_at	Hs.24950.0	RGS5	regulator of G-protein signaling 5	10.84	7.65	9.1	10.84	7.64	9.18	10.84	6.89	15.44	10.84	6.11	26.45
218172_s_at	g8924181	DERL1	derlin 1	4.55	5.87	-2.51	4.55	6.08	-2.89	4.55	6.46	-3.78	4.55	6.02	-2.78
201027_s_at	g7706231	EIF5B	eukaryotic translation initiation factor 5B	8.46	6.91	2.92	8.46	7.13	2.51	8.46	6.43	4.07	8.46	5.82	6.24
218708_at	g7019470	NXT1	nuclear transport factor 2-like export factor 1	6.81	8.22	-2.66	6.81	8.08	-2.42	6.81	8.33	-2.87	6.81	8.11	-2.46
203800_s_at	Hs.247324.0	MRPS14	mitochondrial ribosomal protein S14	7.05	8.97	-3.79	7.05	8.9	-3.61	7.05	9	-3.87	7.05	9.19	-4.43
204849_at	g5730082	TCFL5	transcription factor-like 5 (basic helix-loop-helix)	4.89	6.31	-2.67	4.89	6.39	-2.81	4.89	6.52	-3.08	4.89	6.37	-2.79
209387_s_at	g186803	TM4SF1	transmembrane 4 L six family member 1	4.91	6.11	-2.3	7.07	8.23	-2.24	4.91	6	-2.14	4.91	6.06	-2.22
218308_at	g5454101	TACC3	transforming, acidic coiled-coil containing protein 3	5.19	6.9	-3.27	5.19	6.88	-3.23	5.19	6.73	-2.89	5.19	6.97	-3.43
212984_at	Hs.80285.0	ATF2	activating transcription factor 2	6.05	7.31	-2.39	6.05	7.36	-2.49	6.05	7.47	-2.68	6.05	7.39	-2.52
206316_s_at	g7661959	KNTC1	kinetochore associated 1	6.18	7.7	-2.87	6.18	7.47	-2.44	6.18	7.85	-3.18	6.18	7.81	-3.1
201136_at	g4505892	PLP2	proteolipid protein 2 (colonic epithelium-enriched)	4.27	5.56	-2.45	4.27	5.68	-2.66	4.27	5.7	-2.7	4.27	5.74	-2.78
209093_s_at	g183021	GBA	glucosidase, beta, acid; glucosidase, beta, acid pseudogene 1	5.28	7.11	-3.55	5.28	7.03	-3.36	5.28	7.14	-3.63	5.28	7.25	-3.91
213009_s_at	Hs.8164.0	TRIM37	tripartite motif containing 37	5.73	7.19	-2.77	5.73	7.02	-2.46	5.73	7	-2.43	5.73	7.17	-2.71
212337_at	Hs.699.1	TUG1	taurine up-regulated 1 (non-protein coding)	5.55	7.14	-3	5.55	7.03	-2.78	5.55	7.2	-3.14	5.55	6.97	-2.67
209180_at	g1216503	RABGGTB	Rab geranylgeranyltransferase, beta subunit	10.16	11.59	-2.7	10.16	11.46	-2.46	10.16	11.59	-2.69	10.16	11.37	-2.31
203155_at	g6912651	SETDB1	SET domain, bifurcated 1	8.3	9.47	-2.26	8.3	9.43	-2.19	8.3	9.47	-2.26	8.3	9.45	-2.23
203336_s_at	Hs.173274.1	ITGB1BP1	integrin beta 1 binding protein 1	3.77	7.14	-10.36	3.77	7.14	-10.34	3.77	7.01	-9.46	3.77	6.92	-8.91
205053_at	g4506050	PRIM1	primase, DNA, polypeptide 1 (49kDa)	3.58	5.16	-2.98	3.58	4.63	-2.07	3.58	4.94	-2.57	3.58	5.1	-2.86
208921_s_at	g459835	SRI	sorcin	4.61	5.76	-2.22	4.61	5.72	-2.16	4.61	5.95	-2.53	4.61	5.63	-2.02
201117_s_at	g4503008	CPE	carboxypeptidase E	7.74	9.26	-2.87	7.74	9.35	-3.06	7.74	9.27	-2.89	7.74	9.61	-3.65
204058_at	Hs.14732.0	ME1	malic enzyme 1, NADP(+)-dependent, cytosolic	5.81	6.99	-2.27	5.81	6.85	-2.06	5.81	6.85	-2.06	4.44	5.57	-2.19
212268_at	Hs.183583.0	SERPINB1	serpin peptidase inhibitor, clade B (ovalbumin), member 1	7.98	9.21	-2.36	7.98	9.11	-2.2	7.98	9.24	-2.4	7.98	9.09	-2.17
214830_at	Hs.71168.0	SLC38A6	solute carrier family 38, member 6	4.48	6.55	-4.19	4.48	6.38	-3.72	4.48	6.34	-3.62	4.48	6.34	-3.62
218735_s_at	Hs.142634.0	ZNF544	zinc finger protein 544	8.29	9.74	-2.75	8.29	9.56	-2.41	8.29	9.53	-2.36	8.29	9.59	-2.47
221522_at	g12053080	ANKRD27	ankyrin repeat domain 27 (VPS9 domain)	6.97	8.92	-3.88	6.97	8.73	-3.39	6.97	9	-4.08	6.97	8.82	-3.62
202557_at	Hs.288799.0	HSPA13	heat shock protein 70kDa family, member 13	6.2	7.84	-3.13	6.2	7.54	-2.54	6.2	7.85	-3.15	6.2	7.93	-3.31
202246_s_at	g4502734	CDK4	cyclin-dependent kinase 4	5.33	6.5	-2.25	5.33	6.53	-2.3	5.33	6.53	-2.31	5.33	6.46	-2.2
204971_at	g4885164	CSTA	cystatin A (stefin A)	6.39	7.63	-2.36	6.39	7.51	-2.17	6.39	7.72	-2.51	6.39	7.62	-2.34
201670_s_at	g187386	MARCKS	myristoylated alanine-rich protein kinase C substrate	3.89	5.42	-2.9	3.89	5.13	-2.37	3.89	5.2	-2.48	3.89	5.09	-2.29
219015_s_at	g8923933	ALG13	ALG13, UDP-N-acetylglucosaminyltransferase subunit	5.37	6.68	-2.47	5.37	6.83	-2.75	5.37	6.8	-2.7	5.37	6.82	-2.74
212815_at	Hs.48295.0	ASCC3	activating signal cointegrator 1 complex subunit 3	4.49	6.24	-3.36	4.49	5.89	-2.63	4.49	6.02	-2.88	4.49	5.95	-2.75
222116_s_at	Hs.91973.1	TBC1D16	TBC1 domain family, member 16	4.92	5.96	-2.06	4.92	6.09	-2.24	4.92	6.39	-2.77	4.92	6.03	-2.16
207332_s_at	g4507456	TFRC	transferrin receptor	6.05	7.15	-2.13	6.05	7.27	-2.32	6.05	7.57	-2.86	6.05	7.14	-2.12
209781_s_at	g3273831	KHDRBS3	KH domain containing, RNA binding, signal transduction associated 3	4.13	5.71	-2.98	4.13	5.42	-2.45	4.13	5.32	-2.28	4.13	5.49	-2.56
216237_s_at	Hs.77171.1	MCM5	minichromosome maintenance complex component 5	7.74	6.47	2.4	7.74	6.51	2.34	7.74	6.21	2.88	7.74	6.1	3.1
219485_s_at	g4506216	PSMD10	proteasome (prosome, macropain) 26S subunit, non-ATPase, 10	4.74	7.19	-5.46	4.74	7.14	-5.29	4.74	7.17	-5.39	4.74	7.33	-6.01
203316_s_at	g4507128	SNRPE	small nuclear ribonucleoprotein polypeptide E	7.97	9.37	-2.63	7.97	9.43	-2.75	7.97	9.74	-3.41	7.97	9.6	-3.09
203013_at	g6005783	ECD	ecdysoneless homolog (Drosophila)	5.33	6.53	-2.3	5.33	6.52	-2.28	5.33	6.46	-2.18	5.33	6.65	-2.49
218755_at	g5032012	KIF20A	kinesin family member 20A	4	5.03	-2.03	4	5.02	-2.02	4	5.05	-2.06	4	5.05	-2.06
201801_s_at	g3694939	SLC29A1	solute carrier family 29 (equilibrative nucleoside transporter), member 1	5.9	7.23	-2.53	5.9	7.29	-2.63	5.9	7.17	-2.43	5.9	7.27	-2.59
204776_at	g4507488	THBS4	thrombospondin 4	4.67	5.79	-2.18	4.67	5.96	-2.44	4.67	5.9	-2.34	4.67	5.9	-2.35
217766_s_at	g7657594	TMEM50A	transmembrane protein 50A	5.77	7.12	-2.54	5.77	7.15	-2.61	5.77	7.13	-2.57	5.77	7.24	-2.76
221498_at	Hs.67619.0	SNX27	sorting nexin family member 27	4.74	5.94	-2.3	4.74	5.87	-2.2	4.74	6.33	-3.01	4.74	5.96	-2.34
202946_s_at	g7662401	BTBD3	BTB (POZ) domain containing 3	3.97	5.42	-2.73	3.97	5.39	-2.67	3.97	5.59	-3.07	3.97	5.45	-2.78
201238_s_at	g13529130	CAPZA2	capping protein (actin filament) muscle Z-line, alpha 2	4.47	6.18	-3.26	4.47	6.17	-3.25	4.47	6.24	-3.41	4.47	6.27	-3.48
209087_x_at	g4336423	MCAM	melanoma cell adhesion molecule	4.43	5.61	-2.26	4.43	5.63	-2.31	4.43	5.54	-2.16	4.43	5.73	-2.46
206052_s_at	g5729861	SLBP	stem-loop binding protein	8.54	7.14	2.63	8.54	7.46	2.11	8.54	6.89	3.14	8.54	7.04	2.83
203544_s_at	g4507248	STAM	signal transducing adaptor molecule (SH3 domain and ITAM motif) 1	6.93	5.66	2.41	6.93	4.67	4.8	6.93	4.58	5.09	6.93	4.48	5.45
209135_at	g11878115	ASPH	aspartate beta-hydroxylase	3.62	7.81	-18.25	3.62	7.75	-17.47	3.62	8.53	-30.15	3.62	7.85	-18.82
218355_at	g7305204	KIF4A	kinesin family member 4A	3.2	4.41	-2.31	3.56	5.02	-2.74	3.2	4.59	-2.62	3.56	5.38	-3.53
211623_s_at	g181154	FBL	fibrillarin	3.29	7.16	-14.6	3.29	6.51	-9.32	3.29	7.4	-17.24	3.29	6.71	-10.68
204373_s_at	g7662155	CEP350	centrosomal protein 350kDa	3.54	6.32	-6.85	3.54	6.17	-6.19	3.54	6.24	-6.51	3.54	6.21	-6.35
218915_at	g9994194	NF2	neurofibromin 2 (merlin)	3.25	5.05	-3.48	3.25	4.61	-2.57	3.25	4.88	-3.1	3.25	5.03	-3.42
203075_at	Hs.82483.0	SMAD2	SMAD family member 2	5.25	7.02	-3.41	5.25	7	-3.37	5.25	7.31	-4.16	5.25	7.33	-4.21
202602_s_at	g7657636	HTATSF1	HIV-1 Tat specific factor 1	5.88	7.78	-3.73	5.88	7.67	-3.45	5.88	7.73	-3.61	5.88	7.74	-3.64
202351_at	Hs.295726.0	ITGAV	integrin, alpha V	7.55	9.92	-5.16	7.55	9.76	-4.63	7.55	9.88	-5.03	7.55	9.98	-5.37
213043_s_at	Hs.23106.1	MED24	mediator complex subunit 24; microRNA 6884	8.38	9.89	-2.84	8.38	9.72	-2.53	8.38	9.68	-2.46	8.38	9.74	-2.56
200830_at	g4506226	PSMD2	proteasome (prosome, macropain) 26S subunit, non-ATPase, 2	6.83	8.87	-4.11	6.83	8.8	-3.92	6.83	8.99	-4.46	6.83	8.92	-4.27
205060_at	g4505608	PARG	poly (ADP-ribose) glycohydrolase	6.98	8.66	-3.19	6.98	8.64	-3.15	6.98	8.94	-3.89	6.98	8.88	-3.73
204478_s_at	g4506378	RABIF	RAB interacting factor	6.76	8.23	-2.78	6.76	8.03	-2.42	6.76	8.09	-2.53	6.76	7.98	-2.34
201266_at	g4507746	TXNRD1	thioredoxin reductase 1	9.01	10.23	-2.33	9.01	10.19	-2.27	9.01	10.29	-2.43	9.01	10.13	-2.17
205733_at	g4557364	BLM	Bloom syndrome, RecQ helicase-like	8.04	9.36	-2.51	8.04	9.38	-2.54	8.04	9.64	-3.03	8.04	9.49	-2.74
206441_s_at	g8923422	COMMD4	COMM domain containing 4	10.18	8.74	2.7	10.18	8.95	2.34	10.18	8.4	3.42	10.18	7.89	4.89
203843_at	Hs.173965.0	RPS6KA3	ribosomal protein S6 kinase, 90kDa, polypeptide 3	5.84	3.74	4.3	5.84	3.8	4.11	5.84	3.82	4.07	5.84	3.68	4.46
202935_s_at	Hs.2316.0	SOX9	SRY (sex determining region Y)-box 9	4.69	8.13	-10.79	4.69	8.33	-12.39	4.69	9	-19.84	4.69	9.76	-33.42
205656_at	g7657446	PCDH17	protocadherin 17	6.51	8.06	-2.92	6.51	8.06	-2.92	6.51	7.99	-2.78	6.51	8.45	-3.82
217777_s_at	g7705458	PTPLAD1	protein tyrosine phosphatase-like A domain containing 1	5.25	6.45	-2.3	5.25	6.67	-2.67	5.25	6.57	-2.48	5.25	6.53	-2.42
218979_at	g13376426	RMI1	RecQ mediated genome instability 1	6.9	5.73	2.26	6.9	5.59	2.49	6.9	5.22	3.22	6.9	5.26	3.13
217992_s_at	g13443015	EFHD2	EF-hand domain family, member D2	7.68	8.88	-2.29	6.52	8.06	-2.91	7.68	8.98	-2.46	7.68	8.73	-2.07
201422_at	g5453695	IFI30	interferon, gamma-inducible protein 30; phosphoinositide-3-kinase, regulatory subunit 2 (beta)	4.73	7.31	-6	4.73	7.05	-5.02	4.73	6.77	-4.11	4.73	7.08	-5.09
201381_x_at	g3063652	CACYBP	calcyclin binding protein	7.24	4.92	4.98	7.24	4.78	5.48	7.24	4.42	7.04	7.24	4.49	6.68
212467_at	Hs.12707.0	DNAJC13	DnaJ (Hsp40) homolog, subfamily C, member 13	4.3	5.32	-2.03	4.94	6.79	-3.61	4.94	6.74	-3.48	4.3	5.36	-2.09
212293_at	Hs.12259.0	HIPK1	homeodomain interacting protein kinase 1	6.27	3.89	5.2	6.27	4.77	2.82	6.27	4.51	3.38	6.27	3.98	4.88
218247_s_at	g7706165	MEX3C	mex-3 RNA binding family member C	5.81	8.07	-4.79	5.81	7.9	-4.26	5.81	8.15	-5.07	5.81	7.98	-4.49
200658_s_at	Hs.75323.0	PHB	prohibitin	6.97	5.7	2.4	7.09	5.89	2.3	6.97	5.7	2.41	7.09	5.56	2.87
204141_at	g4507728	TUBB2A	tubulin, beta 2A class IIa	5	6.68	-3.21	5	6.38	-2.61	5	6.29	-2.45	5	6.48	-2.8
217286_s_at	Hs.240615.3	NDRG3	NDRG family member 3	3.29	5.64	-5.09	3.29	5.42	-4.36	3.29	6	-6.53	3.29	5.91	-6.12
200764_s_at	Hs.178452.0	CTNNA1	catenin (cadherin-associated protein), alpha 1, 102kDa	5.01	7.27	-4.77	5.01	7.03	-4.06	5.01	7.13	-4.33	5.01	6.92	-3.75
221485_at	Hs.107526.0	B4GALT5	UDP-Gal:betaGlcNAc beta 1,4- galactosyltransferase, polypeptide 5	3.53	5.63	-4.3	3.53	5.37	-3.6	3.53	5.58	-4.17	3.53	5.43	-3.74
212539_at	Hs.14570.0	CHD1L	chromodomain helicase DNA binding protein 1-like	5.81	7.54	-3.33	5.81	7.14	-2.51	5.81	7.38	-2.97	5.81	7.12	-2.48
214431_at	Hs.5398.0	GMPS	guanine monphosphate synthase	4.43	5.67	-2.36	4.43	5.56	-2.19	4.48	6.23	-3.34	4.43	5.63	-2.29
218296_x_at	g8922469	MSTO1	misato 1, mitochondrial distribution and morphology regulator; misato family member 2, pseudogene	5.09	6.38	-2.43	5.09	6.64	-2.92	5.09	6.72	-3.08	5.09	6.55	-2.74
218966_at	g9055283	MYO5C	myosin VC	6.78	5.13	3.12	6.78	5.38	2.63	6.78	4.82	3.89	6.78	4.97	3.49
209567_at	g12804750	RRS1	RRS1 ribosome biogenesis regulator homolog (S. cerevisiae)	6.61	8.03	-2.67	6.61	7.91	-2.47	6.61	7.99	-2.6	6.61	7.92	-2.49
221514_at	g12654624	UTP14A	UTP14, U3 small nucleolar ribonucleoprotein, homolog A (yeast)	4.63	6.15	-2.88	4.63	5.82	-2.29	4.63	5.99	-2.58	4.63	5.89	-2.41
218187_s_at	g12751496	C8orf33	chromosome 8 open reading frame 33	5.94	7.14	-2.31	5.94	7.05	-2.16	4.83	5.93	-2.15	4.83	5.94	-2.16
202579_x_at	g10835239	HMGN4	high mobility group nucleosomal binding domain 4	6.64	7.76	-2.18	6.64	7.78	-2.21	6.64	7.82	-2.26	6.64	8.15	-2.84
202491_s_at	g4504628	IKBKAP	inhibitor of kappa light polypeptide gene enhancer in B-cells, kinase complex-associated protein	4.81	6.19	-2.59	4.81	6.07	-2.39	4.81	5.84	-2.04	6.66	7.79	-2.19
203062_s_at	g7661965	MDC1	mediator of DNA-damage checkpoint 1	3.23	4.78	-2.94	3.23	4.64	-2.66	3.23	4.68	-2.72	3.23	4.64	-2.66
208021_s_at	g4506484	RFC1	replication factor C (activator 1) 1, 145kDa	3.46	5.14	-3.21	3.46	4.73	-2.42	3.46	4.73	-2.42	3.46	5.05	-3
200966_x_at	g4557304	ALDOA	aldolase A, fructose-bisphosphate	4.03	6.09	-4.17	4.03	6.03	-4.02	4.03	6.07	-4.13	4.03	6.17	-4.41
213429_at	Hs.100261.0	BICC1	BicC family RNA binding protein 1	3.47	4.71	-2.37	3.47	4.58	-2.16	3.47	4.83	-2.57	3.47	4.81	-2.53
201946_s_at	Hs.6456.0	CCT2	chaperonin containing TCP1, subunit 2 (beta)	3.87	5.03	-2.24	3.87	5.03	-2.25	3.87	5.1	-2.35	3.87	5.41	-2.91
202736_s_at	Hs.76719.0	LSM4	LSM4 homolog, U6 small nuclear RNA associated (S. cerevisiae)	3.78	5.02	-2.37	3.78	5.01	-2.36	3.78	5.11	-2.52	3.78	5.28	-2.84
218046_s_at	g7705625	MRPS16	mitochondrial ribosomal protein S16	7.21	4.41	6.97	7.21	4.34	7.3	7.21	4.71	5.65	7.21	4.34	7.3
219602_s_at	g13384601	PIEZO2	piezo-type mechanosensitive ion channel component 2	6.88	5.13	3.37	6.88	5.5	2.61	6.88	4.56	5	6.88	4.59	4.92
202264_s_at	g5174722	TOMM40	translocase of outer mitochondrial membrane 40 homolog (yeast)	3.33	6.73	-10.54	3.33	6.49	-8.9	3.33	7.04	-13.03	3.33	6.64	-9.9
208828_at	g13278800	POLE3	polymerase (DNA directed), epsilon 3, accessory subunit	3.86	4.94	-2.11	3.86	4.88	-2.02	3.86	5.14	-2.42	3.86	4.97	-2.15
217750_s_at	g12751494	UBE2Z	ubiquitin-conjugating enzyme E2Z	6.02	7.18	-2.25	6.02	7.09	-2.11	6.02	7.16	-2.22	6.02	7.23	-2.32
218094_s_at	g8923782	DBNDD2	dysbindin (dystrobrevin binding protein 1) domain containing 2; Sys1 golgi trafficking protein; SYS1-DBNDD2 readthrough (NMD candidate)	4.64	5.69	-2.07	5.24	6.51	-2.41	5.24	6.81	-2.95	4.64	5.73	-2.13
221677_s_at	g8118230	DONSON	downstream neighbor of SON	4.4	5.73	-2.51	4.4	5.44	-2.07	4.4	5.64	-2.37	4.4	5.45	-2.08
202967_at	g4504172	GSTA4	glutathione S-transferase alpha 4	6.22	8.19	-3.93	6.22	7.96	-3.35	6.22	8.17	-3.86	6.22	8.24	-4.08
201729_s_at	g7661903	KIAA0100	KIAA0100	4.19	5.63	-2.71	4.19	5.69	-2.82	4.19	5.55	-2.57	4.19	5.5	-2.48
209449_at	g11225486	LSM2	LSM2 homolog, U6 small nuclear RNA associated (S. cerevisiae)	4.99	6.31	-2.49	4.99	6.27	-2.43	4.99	6.39	-2.63	4.99	6.26	-2.42
201874_at	Hs.14891.0	MPZL1	myelin protein zero-like 1	4.45	6.31	-3.64	4.45	6.18	-3.31	4.45	6.24	-3.47	4.45	5.93	-2.8
218852_at	g8923599	PPP2R3C	protein phosphatase 2, regulatory subunit B'', gamma	3.08	4.15	-2.1	3.89	5.14	-2.39	3.89	5.48	-3.01	3.89	5.12	-2.34
202633_at	g5902137	TOPBP1	topoisomerase (DNA) II binding protein 1	3.72	6.05	-5.03	3.72	5.97	-4.74	3.72	6.14	-5.35	3.72	5.89	-4.49
203764_at	g7661851	DLGAP5	discs, large (Drosophila) homolog-associated protein 5	3.43	6.65	-9.34	3.43	6.55	-8.67	3.43	6.35	-7.56	3.43	6.92	-11.25
203196_at	Hs.139336.0	ABCC4	ATP-binding cassette, sub-family C (CFTR/MRP), member 4	9.09	10.3	-2.31	9.09	10.15	-2.08	9.09	10.39	-2.45	9.09	10.18	-2.12
200049_at	g5901961	KAT7	K(lysine) acetyltransferase 7	4.5	5.65	-2.22	4.5	5.74	-2.37	4.5	5.62	-2.17	4.5	5.73	-2.34
202882_x_at	g13569842	NOL7	nucleolar protein 7, 27kDa	5.59	7.31	-3.3	5.59	7.36	-3.41	5.59	7.37	-3.43	5.59	7.18	-3.01
221041_s_at	g6912665	SLC17A5	solute carrier family 17 (acidic sugar transporter), member 5	3.6	4.84	-2.36	3.6	4.84	-2.35	3.55	4.64	-2.12	3.6	4.73	-2.18
202720_at	g7661665	TES	testis derived transcript (3 LIM domains)	3.29	4.68	-2.62	3.29	4.47	-2.26	3.29	4.71	-2.68	3.29	4.71	-2.67
204493_at	g4557360	BID	BH3 interacting domain death agonist	3.39	4.57	-2.25	3.39	4.46	-2.1	3.39	4.48	-2.13	3.39	4.65	-2.4
200744_s_at	Hs.215595.0	GNB1	guanine nucleotide binding protein (G protein), beta polypeptide 1	3.56	6.41	-7.19	3.56	6.29	-6.61	3.56	6.55	-7.94	3.56	6.74	-9.05
217771_at	g7706084	GOLM1	golgi membrane protein 1	4.01	5.18	-2.25	4.01	5.4	-2.62	4.01	5.21	-2.3	4.01	5.43	-2.67
202427_s_at	g7661601	MPC2	mitochondrial pyruvate carrier 2	3.66	6.27	-6.1	3.66	6.05	-5.25	3.66	6.43	-6.84	3.66	6.51	-7.22
203105_s_at	g6996004	DNM1L	dynamin 1-like	4.11	5.22	-2.16	6.13	7.2	-2.1	6.13	7.21	-2.11	6.13	7.65	-2.87
203466_at	g4505240	MPV17	MpV17 mitochondrial inner membrane protein	4.22	5.47	-2.39	4.22	5.32	-2.16	4.22	5.25	-2.04	4.22	5.26	-2.06
209609_s_at	g13325435	MRPL9	mitochondrial ribosomal protein L9	3.84	5.24	-2.63	3.84	5.23	-2.63	3.84	5.26	-2.67	3.84	5.2	-2.57
212530_at	Hs.24119.0	NEK7	NIMA-related kinase 7	5.04	6.98	-3.85	5.04	6.86	-3.54	5.04	6.53	-2.82	5.04	6.97	-3.81
205909_at	g4505934	POLE2	polymerase (DNA directed), epsilon 2, accessory subunit	4.52	5.68	-2.23	4.52	5.73	-2.32	4.52	5.56	-2.07	4.52	5.62	-2.15
204228_at	g5454153	PPIH	peptidylprolyl isomerase H (cyclophilin H)	6.56	8.17	-3.07	6.56	8.13	-2.98	6.56	8.12	-2.95	6.56	8	-2.72
213427_at	Hs.115823.0	RPP40	ribonuclease P/MRP 40kDa subunit	5.08	6.4	-2.49	5.08	6.61	-2.88	5.08	6.56	-2.78	5.08	6.48	-2.63
202413_s_at	g4507850	USP1	ubiquitin specific peptidase 1	11.07	9.47	3.04	11.07	9.71	2.57	11.07	7.99	8.45	11.07	8.04	8.17
200875_s_at	g5453793	MIR1292	microRNA 1292; NOP56 ribonucleoprotein; small nucleolar RNA, C/D box 110; small nucleolar RNA, C/D box 57; small nucleolar RNA, C/D box 86	11.1	12.27	-2.25	11.1	12.19	-2.13	11.1	12.22	-2.17	11.1	12.33	-2.34
204900_x_at	g4506782	SAP30	Sin3A-associated protein, 30kDa	3.84	4.88	-2.06	3.84	4.96	-2.17	3.84	4.97	-2.19	3.84	5.16	-2.49
202113_s_at	g2827433	SNX2	sorting nexin 2	5.95	7.31	-2.56	5.95	7.18	-2.35	5.95	7.17	-2.33	5.95	7.11	-2.23
218795_at	g7705954	ACP6	acid phosphatase 6, lysophosphatidic	5.04	6.31	-2.41	5.04	6.18	-2.19	5.04	6.45	-2.65	5.04	6.38	-2.52
211297_s_at	g348242	CDK7	cyclin-dependent kinase 7	7.4	9.31	-3.76	7.4	9.13	-3.3	7.4	8.87	-2.77	7.4	9.3	-3.74
218439_s_at	g7706662	COMMD10	COMM domain containing 10	5.88	7.08	-2.3	5.88	7.13	-2.39	5.88	7.06	-2.28	5.88	7.36	-2.8
219117_s_at	g7706130	FKBP11	FK506 binding protein 11, 19 kDa	4.18	6.26	-4.21	4.18	6.04	-3.63	4.18	6.58	-5.26	4.18	6.56	-5.22
204537_s_at	g12707559	GABRE	gamma-aminobutyric acid (GABA) A receptor, epsilon; microRNA 224; microRNA 452	4.69	6	-2.47	4.69	6.02	-2.5	4.69	6.01	-2.49	4.69	6.09	-2.63
200790_at	g4505488	ODC1	ornithine decarboxylase 1	3.64	4.99	-2.56	3.64	4.91	-2.41	3.64	5.01	-2.59	3.64	4.86	-2.34
221538_s_at	g12052849	PLXNA1	plexin A1	4.61	6.25	-3.12	4.61	5.97	-2.57	4.61	6.3	-3.23	4.61	6.09	-2.79
214061_at	Hs.95631.0	TBC1D31	TBC1 domain family, member 31	5.4	6.86	-2.76	5.4	6.53	-2.19	5.4	6.87	-2.78	5.4	6.59	-2.28
219299_at	g8923675	TRMT12	tRNA methyltransferase 12 homolog (S. cerevisiae)	5.3	6.82	-2.88	5.3	6.65	-2.55	5.3	6.6	-2.46	5.3	6.66	-2.57
212563_at	Hs.30736.0	BOP1	block of proliferation 1; microRNA 7112	5.64	7.23	-3.01	5.64	7.15	-2.86	5.64	7.56	-3.79	5.64	7.51	-3.65
204866_at	g7662005	JADE3	jade family PHD finger 3	5.31	4.02	2.44	5.31	4.06	2.38	5.31	3.98	2.52	5.31	4.07	2.36
208934_s_at	g13249298	LGALS8	lectin, galactoside-binding, soluble, 8	6.56	8.06	-2.84	6.56	8.06	-2.84	6.56	7.92	-2.57	6.56	8.22	-3.17
208795_s_at	g1255616	MCM7	minichromosome maintenance complex component 7	4.92	6.34	-2.67	4.92	6.23	-2.48	4.92	6.21	-2.45	4.92	6.1	-2.26
203207_s_at	Hs.170198.0	MTFR1	mitochondrial fission regulator 1	3.78	4.81	-2.05	3.78	4.87	-2.13	3.78	4.85	-2.11	3.78	4.93	-2.22
209679_s_at	g13097236	SMAGP	small cell adhesion glycoprotein	10.32	8.75	2.97	10.32	9	2.5	10.32	8.64	3.21	10.32	8.09	4.72
218145_at	g11056039	TRIB3	tribbles pseudokinase 3	5.99	7.18	-2.28	5.99	7.17	-2.27	5.99	7.41	-2.68	5.99	7.41	-2.68
217978_s_at	g8923743	UBE2Q1	ubiquitin-conjugating enzyme E2Q family member 1	3.52	6.07	-5.86	3.52	5.46	-3.82	3.52	5.68	-4.45	3.52	5.56	-4.11
200841_s_at	Hs.55921.0	EPRS	glutamyl-prolyl-tRNA synthetase	6.16	8.19	-4.08	6.16	7.82	-3.16	6.16	8.14	-3.93	6.16	8.06	-3.72
201548_s_at	Hs.143323.0	KDM5B	lysine (K)-specific demethylase 5B	4.42	6.46	-4.14	4.42	6.26	-3.59	4.42	6.27	-3.62	4.42	6.45	-4.09
218556_at	g7661819	ORMDL2	ORMDL sphingolipid biosynthesis regulator 2	4.85	7.06	-4.64	4.85	6.99	-4.41	4.85	7.06	-4.64	4.85	7.33	-5.58
203743_s_at	g4507422	TDG	thymine-DNA glycosylase	6.53	8.95	-5.33	6.53	8.53	-3.99	6.53	8.49	-3.9	6.53	8.76	-4.69
218988_at	g8922084	SLC35E3	solute carrier family 35, member E3	4.86	8.78	-15.18	4.86	8.39	-11.59	4.86	8.8	-15.42	4.86	8.83	-15.69
208837_at	g12652570	TMED3	transmembrane emp24 protein transport domain containing 3	4.7	5.98	-2.42	4.7	5.83	-2.19	4.7	5.96	-2.4	4.7	5.93	-2.35
201773_at	g12229216	ADNP	activity-dependent neuroprotector homeobox	4.72	3.59	2.2	4.72	3.61	2.15	4.72	3.63	2.13	4.72	3.66	2.09
211963_s_at	Hs.82425.1	ARPC5	actin related protein 2/3 complex, subunit 5, 16kDa	6.07	4.08	3.99	6.07	3.96	4.33	6.07	3.92	4.45	6.07	3.99	4.23
218014_at	g13376258	NUP85	nucleoporin 85kDa	5.8	3.83	3.91	5.8	3.81	3.96	5.8	3.81	3.97	5.8	3.75	4.14
202868_s_at	g5729985	POP4	processing of precursor 4, ribonuclease P/MRP subunit (S. cerevisiae)	3.33	6.18	-7.18	3.33	5.86	-5.75	3.33	6.02	-6.42	3.33	6.01	-6.38
201271_s_at	g8051630	RALY	RALY heterogeneous nuclear ribonucleoprotein	7.21	9.31	-4.3	7.21	8.97	-3.4	7.21	9.29	-4.25	7.21	9.53	-5
213447_at	Hs.5022.1	IPW	imprinted in Prader-Willi syndrome (non-protein coding); uncharacterized LOC101930404; Prader Willi/Angelman region RNA, SNRPN neighbor; small nucleolar RNA, C/D box 107; small nucleolar RNA, C/D box 115-13; small nucleolar RNA, C/D box 115-26; small nucleolar RNA, C/D box 115-7; small nucleolar RNA, C/D box 116-22; small nucleolar RNA, C/D box 116-28; small nucleolar RNA, C/D box 116-4; small nu…	6.51	8	-2.8	6.51	7.89	-2.59	6.51	7.66	-2.22	6.51	8.07	-2.94
217851_s_at	g7705609	SLMO2	slowmo homolog 2 (Drosophila)	4.82	6.96	-4.39	4.82	6.99	-4.49	4.82	6.92	-4.27	4.82	6.73	-3.75
203046_s_at	g4507506	TIMELESS	timeless circadian clock	6.96	8.31	-2.54	6.96	8.39	-2.69	6.96	8.52	-2.94	6.96	8.45	-2.8
211068_x_at	g13623660	FAM21C	family with sequence similarity 21, member C; uncharacterized LOC101930591	4.8	6.39	-3.02	4.8	6.21	-2.66	4.8	6.13	-2.51	4.8	6.27	-2.77
209382_at	g2228747	POLR3C	polymerase (RNA) III (DNA directed) polypeptide C (62kD)	8.7	10.06	-2.55	8.7	9.97	-2.4	8.7	10.15	-2.72	8.7	10.28	-2.99
212846_at	Hs.152629.0	RRP1B	ribosomal RNA processing 1B	4.81	5.95	-2.22	4.81	6.02	-2.32	4.81	6.17	-2.58	4.81	6.07	-2.39
204391_x_at	g7706233	TRIM24	tripartite motif containing 24	9.88	11.04	-2.23	9.88	10.89	-2.01	9.88	10.93	-2.08	9.88	10.93	-2.07
212561_at	Hs.26797.0	DENND5A	DENN/MADD domain containing 5A	8.09	6.54	2.93	8.09	6.81	2.42	8.09	6.63	2.76	8.09	6.25	3.57
219275_at	g4759223	PDCD5	programmed cell death 5	5.59	6.81	-2.33	5.59	6.77	-2.27	5.59	6.77	-2.27	5.59	6.72	-2.19
202619_s_at	Hs.41270.0	PLOD2	procollagen-lysine, 2-oxoglutarate 5-dioxygenase 2	5.72	8.43	-6.51	5.72	8.26	-5.8	5.72	8.11	-5.23	5.72	8.58	-7.24
218088_s_at	g11995471	RRAGC	Ras-related GTP binding C	4.9	6.09	-2.28	4.9	6.1	-2.3	4.9	6.04	-2.2	4.9	6.18	-2.42
218857_s_at	g13376633	ASRGL1	asparaginase like 1	4.41	5.48	-2.11	4.16	5.62	-2.74	4.16	5.64	-2.78	4.16	5.51	-2.54
212370_x_at	Hs.13273.2	FAM21A	family with sequence similarity 21, member A; family with sequence similarity 21, member C; uncharacterized LOC101930591	6.17	7.52	-2.56	6.17	7.35	-2.27	6.17	7.52	-2.54	6.17	7.43	-2.4
203960_s_at	g7706382	HSPB11	heat shock protein family B (small), member 11	5.8	6.91	-2.15	5.8	7.01	-2.31	5.8	7.08	-2.43	5.8	7.01	-2.3
212141_at	Hs.154443.0	MCM4	minichromosome maintenance complex component 4	9.03	10.09	-2.08	9.03	10.08	-2.06	5.55	7.61	-4.17	9.03	10.04	-2.01
210720_s_at	g10798740	NECAB3	N-terminal EF-hand calcium binding protein 3	4.73	6.22	-2.8	4.73	6.05	-2.49	4.73	6.32	-3.01	4.73	6.1	-2.58
209678_s_at	g432273	PRKCI	protein kinase C, iota	3.55	5.77	-4.66	3.55	5.26	-3.27	3.55	5.67	-4.36	3.55	5.37	-3.52
213405_at	Hs.19180.0	RAB22A	RAB22A, member RAS oncogene family	4.26	6.29	-4.09	4.26	6.14	-3.68	4.26	5.81	-2.94	4.26	6.26	-4
202396_at	g5729753	TCERG1	transcription elongation regulator 1	5.14	7.22	-4.22	5.14	6.82	-3.2	5.14	7.16	-4.04	5.14	6.77	-3.09
212765_at	Hs.23585.0	CAMSAP2	calmodulin regulated spectrin-associated protein family, member 2	4.17	5.24	-2.1	4.17	5.28	-2.16	4.17	5.24	-2.1	4.17	5.41	-2.36
221773_at	Hs.288555.0	ELK3	ELK3, ETS-domain protein (SRF accessory protein 2)	3.38	6.42	-8.21	3.38	6.13	-6.74	3.38	5.78	-5.29	3.38	6.29	-7.52
218243_at	g13376756	RUFY1	RUN and FYVE domain containing 1	6.39	8.19	-3.49	6.39	7.71	-2.5	6.39	8.13	-3.34	3.58	4.94	-2.56
202693_s_at	Hs.9075.0	STK17A	serine/threonine kinase 17a	5.1	8.1	-7.99	5.1	7.51	-5.3	5.1	7.69	-6.02	5.1	8.93	-14.24
202642_s_at	g4507690	TRRAP	transformation/transcription domain-associated protein	6.06	9.35	-9.82	6.06	9.14	-8.44	6.06	9.1	-8.22	6.06	9.55	-11.22
209251_x_at	g13436316	TUBA1C	tubulin, alpha 1c	4.1	5.38	-2.43	6.83	8.2	-2.59	4.1	5.31	-2.31	4.1	5.53	-2.7
218184_at	g12383052	TULP4	tubby like protein 4	5.38	8.15	-6.85	5.38	6.99	-3.06	5.38	7.44	-4.17	5.38	7.01	-3.11
219675_s_at	g13376625	UXS1	UDP-glucuronate decarboxylase 1	9.04	6.86	4.53	9.04	7.27	3.4	9.04	7.1	3.84	9.04	7.52	2.87
204567_s_at	g8051574	ABCG1	ATP-binding cassette, sub-family G (WHITE), member 1	4.96	6.83	-3.64	4.96	6.46	-2.83	4.96	6.29	-2.51	4.96	6.15	-2.28
217911_s_at	g6631072	BAG3	BCL2-associated athanogene 3	7.64	8.84	-2.3	7.64	8.84	-2.3	7.64	8.9	-2.4	7.64	8.72	-2.11
207168_s_at	g4758495	H2AFY	H2A histone family, member Y	5.61	7.54	-3.82	5.61	7.55	-3.83	5.61	7.55	-3.82	5.61	7.26	-3.15
218839_at	g6912411	HEY1	hes-related family bHLH transcription factor with YRPW motif 1	5.04	7.55	-5.72	5.04	7.17	-4.39	5.04	7.02	-3.95	5.04	7.39	-5.1
200064_at	g9082288	HSP90AB1	heat shock protein 90kDa alpha (cytosolic), class B member 1	5.19	6.85	-3.15	5.19	6.83	-3.1	5.19	7.03	-3.57	5.19	6.95	-3.38
202395_at	g11079227	LOC101930324	uncharacterized LOC101930324; N-ethylmaleimide-sensitive factor	7.48	9.25	-3.4	7.48	9.2	-3.3	7.48	9.25	-3.41	7.48	9.27	-3.46
209925_at	g1322281	OCLN	occludin	9.47	10.51	-2.04	8.03	9.12	-2.12	9.47	10.62	-2.22	9.47	10.59	-2.17
217790_s_at	g6005883	SSR3	signal sequence receptor, gamma (translocon-associated protein gamma)	7.66	9.06	-2.62	7.66	8.96	-2.46	7.66	8.93	-2.4	7.66	9.02	-2.57
218434_s_at	g12965198	AACS	acetoacetyl-CoA synthetase	7.24	8.57	-2.52	7.24	8.65	-2.65	7.24	8.62	-2.61	7.24	8.65	-2.67
201629_s_at	Hs.75393.0	ACP1	acid phosphatase 1, soluble	7.1	8.3	-2.28	7.1	8.3	-2.29	7.1	8.44	-2.52	7.1	8.29	-2.28
209435_s_at	g12653008	ARHGEF2	Rho/Rac guanine nucleotide exchange factor (GEF) 2	7.31	8.69	-2.61	7.31	8.52	-2.32	7.31	8.57	-2.39	7.31	8.58	-2.41
202668_at	Hs.30942.0	EFNB2	ephrin-B2	5.88	7.12	-2.36	5.88	7.2	-2.49	5.88	7.38	-2.81	5.88	7.46	-2.98
204593_s_at	Hs.240062.0	MIEF1	mitochondrial elongation factor 1	7.04	8.37	-2.51	7.04	8.26	-2.32	7.04	8.34	-2.46	7.04	8.29	-2.38
218768_at	g9966880	NUP107	nucleoporin 107kDa	6.24	7.89	-3.13	6.24	8	-3.37	6.24	8.18	-3.83	6.24	7.88	-3.1
202006_at	g4506286	PTPN12	protein tyrosine phosphatase, non-receptor type 12	6.48	7.87	-2.62	6.48	7.89	-2.66	6.48	8.17	-3.24	6.48	8.11	-3.1
202330_s_at	g6224978	UNG	uracil-DNA glycosylase	6.52	7.83	-2.48	6.52	7.79	-2.42	6.52	7.91	-2.61	6.52	7.88	-2.57
218536_at	Hs.30057.0	MRS2	MRS2 magnesium transporter	5.85	7.47	-3.06	5.85	7.33	-2.8	5.85	7.75	-3.73	5.85	7.23	-2.6
211764_s_at	g13543662	UBE2D1	ubiquitin-conjugating enzyme E2D 1	4.87	6.1	-2.34	4.87	6.13	-2.38	4.87	6.31	-2.71	4.87	5.94	-2.1
200828_s_at	Hs.62112.0	ZNF207	zinc finger protein 207	6.14	7.52	-2.59	6.14	7.4	-2.4	6.14	8.06	-3.79	6.14	7.83	-3.22
213097_s_at	Hs.82254.0	DNAJC2	DnaJ (Hsp40) homolog, subfamily C, member 2	4.93	6.22	-2.45	4.93	6.23	-2.46	4.93	6.29	-2.57	4.93	6.04	-2.15
212964_at	Hs.109445.0	HIC2	hypermethylated in cancer 2	9.06	10.2	-2.21	9.06	10.1	-2.05	9.06	10.12	-2.08	9.06	10.08	-2.02
202220_at	g7662371	KIAA0907	KIAA0907	5.63	8.11	-5.59	5.63	7.81	-4.53	5.63	8.07	-5.42	5.63	7.89	-4.78
218138_at	g9055271	MKKS	McKusick-Kaufman syndrome	4.55	6.53	-3.95	5.36	7.18	-3.53	4.55	6.23	-3.21	4.55	6.35	-3.49
218543_s_at	g12232412	PARP12	poly (ADP-ribose) polymerase family, member 12	5.42	3.76	3.16	5.42	3.73	3.23	5.42	3.69	3.32	5.42	3.54	3.68
201516_at	g4507208	SRM	spermidine synthase	6.2	7.52	-2.5	6.2	7.73	-2.89	6.2	7.7	-2.84	6.2	7.56	-2.58
202475_at	g5453781	TMEM147	transmembrane protein 147	5.94	7.08	-2.2	5.94	7.23	-2.44	5.94	7.59	-3.14	5.94	7.58	-3.11
217901_at	Hs.2631.0	DSG2	desmoglein 2	5.47	7.78	-4.96	5.47	7.57	-4.28	5.47	7.72	-4.75	5.47	7.91	-5.43
202554_s_at	Hs.2006.0	GSTM3	glutathione S-transferase mu 3 (brain)	5.16	6.23	-2.1	5.16	6.34	-2.26	5.16	6.55	-2.61	5.16	6.51	-2.54
205047_s_at	g4502258	ASNS	asparagine synthetase (glutamine-hydrolyzing)	6.6	8.34	-3.35	6.6	8.23	-3.1	6.6	8.25	-3.13	6.6	8.23	-3.1
202310_s_at	Hs.172928.0	COL1A1	collagen, type I, alpha 1	3.96	5.33	-2.58	3.96	5.23	-2.4	3.96	5.18	-2.32	3.96	5.39	-2.69
202580_x_at	g11386144	FOXM1	forkhead box M1	7.6	8.88	-2.42	7.6	8.99	-2.62	7.6	8.9	-2.46	7.6	9.22	-3.08
204349_at	g13528908	MED7	mediator complex subunit 7	5.95	3.78	4.5	5.95	3.7	4.74	5.95	3.59	5.13	5.95	3.67	4.84
211989_at	Hs.332848.0	SMARCE1	SWI/SNF related, matrix associated, actin dependent regulator of chromatin, subfamily e, member 1	5.91	7.39	-2.79	5.91	7.19	-2.43	5.91	7.36	-2.73	5.91	7.27	-2.57
215416_s_at	Hs.3439.1	STOML2	stomatin (EPB72)-like 2	4.34	5.9	-2.96	4.34	5.98	-3.12	4.34	5.82	-2.8	4.34	5.8	-2.76
213654_at	Hs.26782.0	TAF5L	TAF5-like RNA polymerase II, p300/CBP-associated factor (PCAF)-associated factor, 65kDa	5.24	6.66	-2.69	5.24	6.81	-2.97	5.24	6.92	-3.21	5.24	6.84	-3.03
213246_at	Hs.275352.0	TMEM251	transmembrane protein 251	7.94	9.45	-2.84	7.94	9.13	-2.28	7.94	9.29	-2.54	7.94	9.33	-2.61
201760_s_at	g8923880	WSB2	WD repeat and SOCS box containing 2	8.31	6.96	2.55	8.31	7.21	2.14	8.31	6.74	2.97	8.31	6.69	3.08
205034_at	g4757931	CCNE2	cyclin E2	4.62	7.34	-6.58	4.62	7.13	-5.68	4.62	7.31	-6.48	4.62	7.38	-6.76
220085_at	g8922361	HELLS	helicase, lymphoid-specific	4.62	6.13	-2.84	4.62	6.08	-2.74	6.07	7.11	-2.05	4.62	6.05	-2.68
201892_s_at	g4504688	IMPDH2	IMP (inosine 5'-monophosphate) dehydrogenase 2	6.6	7.94	-2.54	6.6	7.92	-2.49	6.6	7.8	-2.29	6.6	7.94	-2.53
218684_at	g8922441	LRRC8D	leucine rich repeat containing 8 family, member D	5.08	6.7	-3.06	5.08	6.59	-2.85	5.08	6.97	-3.7	5.08	6.73	-3.14
209230_s_at	g5732669	NUPR1	nuclear protein, transcriptional regulator, 1	4.08	5.49	-2.66	4.08	5.27	-2.28	4.08	5.68	-3.02	4.08	6.01	-3.8
205078_at	g4505796	PIGF	phosphatidylinositol glycan anchor biosynthesis, class F	5.52	6.56	-2.05	5.52	6.73	-2.31	5.52	6.85	-2.51	5.52	6.82	-2.45
209817_at	g180706	PPP3CB	protein phosphatase 3, catalytic subunit, beta isozyme	4.02	5.4	-2.61	4.02	5.18	-2.23	4.02	5.08	-2.09	4.02	5.16	-2.21
201138_s_at	Hs.83715.0	SSB	Sjogren syndrome antigen B (autoantigen La)	8.22	9.52	-2.45	8.22	9.52	-2.45	8.22	9.47	-2.37	8.22	9.4	-2.26
202154_x_at	g5174736	TUBB3	tubulin, beta 3 class III	6.65	8.63	-3.93	6.65	8.03	-2.59	6.65	8.36	-3.27	6.65	7.71	-2.08
221050_s_at	g9506762	GTPBP2	GTP binding protein 2	8.1	10.18	-4.22	8.1	10.14	-4.13	8.1	10.47	-5.18	8.1	10.15	-4.13
202193_at	g8051619	LIMK2	LIM domain kinase 2	4.19	5.63	-2.72	4.19	5.69	-2.83	4.19	5.69	-2.83	4.19	5.83	-3.12
218638_s_at	g6912681	LOC100130872	uncharacterized LOC100130872; spondin 2, extracellular matrix protein	5.55	6.65	-2.14	5.55	6.7	-2.21	5.55	6.77	-2.33	5.55	6.83	-2.43
204970_s_at	g4505072	MAFG	v-maf avian musculoaponeurotic fibrosarcoma oncogene homolog G	5.48	6.55	-2.1	5.48	6.49	-2.02	5.48	6.52	-2.05	5.48	6.54	-2.09
201771_at	g5032076	SCAMP3	secretory carrier membrane protein 3	3.81	5.45	-3.13	3.81	5.47	-3.16	3.81	5.75	-3.84	3.81	5.37	-2.95
211150_s_at	g619443	DLAT	dihydrolipoamide S-acetyltransferase	9.84	7.52	4.97	7.24	5.27	3.91	7.24	4.09	8.9	7.24	4.12	8.7
203406_at	g5174552	MFAP1	microfibrillar-associated protein 1	5.96	7.88	-3.77	5.96	7.69	-3.31	5.96	7.73	-3.4	5.96	7.6	-3.11
212688_at	Hs.239818.0	PIK3CB	phosphatidylinositol-4,5-bisphosphate 3-kinase, catalytic subunit beta	7.82	9.02	-2.3	7.82	8.95	-2.19	7.82	8.92	-2.14	7.82	9.16	-2.52
209091_s_at	g8118529	SH3GLB1	SH3-domain GRB2-like endophilin B1	6.52	8.07	-2.92	6.52	8.17	-3.14	6.52	7.89	-2.57	6.52	7.77	-2.38
204426_at	g5803148	TMED2	transmembrane emp24 domain trafficking protein 2	8.25	10	-3.36	8.25	9.88	-3.11	8.25	10.22	-3.92	8.25	9.88	-3.1
202706_s_at	g2081619	UMPS	uridine monophosphate synthetase	6.68	8.3	-3.07	6.68	7.93	-2.38	6.68	8.7	-4.06	6.68	8.53	-3.61
200737_at	g4505762	PGK1	phosphoglycerate kinase 1	6.79	8.08	-2.43	6.79	8.12	-2.51	6.79	8.23	-2.72	6.79	8.2	-2.66
218117_at	g7657507	RBX1	ring-box 1, E3 ubiquitin protein ligase	5.69	7	-2.47	5.69	6.82	-2.18	5.69	6.85	-2.22	5.69	6.84	-2.22
214033_at	Hs.274260.0	ABCC6	ATP-binding cassette, sub-family C (CFTR/MRP), member 6; ATP-binding cassette, sub-family C, member 6 pseudogene 1 (functional); ATP-binding cassette, sub-family C, member 6 pseudogene 2; multidrug resistance-associated protein 6-like	7.73	8.78	-2.06	7.73	8.78	-2.06	7.73	8.78	-2.06	7.73	8.74	-2.01
207654_x_at	g4503380	DR1	down-regulator of transcription 1, TBP-binding (negative cofactor 2)	5.87	6.97	-2.13	5.87	6.9	-2.05	5.87	6.89	-2.02	5.87	6.91	-2.05
201141_at	g4505404	GPNMB	glycoprotein (transmembrane) nmb	4.57	6.33	-3.38	4.57	5.98	-2.66	4.57	5.85	-2.42	4.57	5.9	-2.52
202020_s_at	g5174444	LANCL1	LanC lantibiotic synthetase component C-like 1 (bacterial)	4.28	5.31	-2.04	4.28	5.39	-2.16	4.28	5.41	-2.18	4.28	5.3	-2.02
209586_s_at	g12655791	PRUNE	prune exopolyphosphatase	8.51	9.9	-2.61	8.51	9.78	-2.41	8.51	9.75	-2.37	8.51	9.68	-2.24
212399_s_at	Hs.155584.1	VGLL4	vestigial-like family member 4	7.59	6.31	2.43	7.59	6.57	2.03	7.59	5.5	4.26	7.59	5.22	5.19
201657_at	Hs.242894.0	ARL1	ADP-ribosylation factor-like 1	8.08	5.81	4.82	8.08	5.26	7.1	8.08	4.91	9.01	8.08	5.33	6.73
209864_at	g13365650	FRAT2	frequently rearranged in advanced T-cell lymphomas 2	6.98	3.72	9.6	6.98	3.52	10.99	6.98	3.54	10.88	6.98	3.63	10.2
221540_x_at	g5531808	GTF2H2	general transcription factor IIH, polypeptide 2, 44kDa; general transcription factor IIH, polypeptide 2B (pseudogene); GTF2H2 family member C; GTF2H2 family member C, copy 2	10.9	8.57	5.02	10.9	8.64	4.78	10.9	8.77	4.36	10.9	8.25	6.24
217778_at	g7657700	SLC39A1	solute carrier family 39 (zinc transporter), member 1	5.47	6.57	-2.15	5.47	6.67	-2.3	5.47	7.29	-3.52	5.47	6.75	-2.42
209523_at	Hs.122752.0	TAF2	TAF2 RNA polymerase II, TATA box binding protein (TBP)-associated factor, 150kDa	4.52	5.89	-2.58	4.52	5.96	-2.7	4.52	5.83	-2.47	4.52	5.72	-2.3
201379_s_at	g4507642	TPD52L2	tumor protein D52-like 2	6.36	8.03	-3.19	6.36	7.88	-2.88	6.36	7.72	-2.57	6.36	7.81	-2.73
221654_s_at	g4689127	USP3	ubiquitin specific peptidase 3	4.34	5.98	-3.1	4.34	5.88	-2.91	4.34	5.79	-2.71	4.34	5.72	-2.59
204993_at	g4504050	GNAZ	guanine nucleotide binding protein (G protein), alpha z polypeptide	7.59	9.12	-2.9	7.59	8.88	-2.45	7.59	9.01	-2.69	7.59	9.15	-2.95
203414_at	g6912507	MMD	monocyte to macrophage differentiation-associated	9.26	10.54	-2.43	9.26	10.37	-2.16	9.26	10.49	-2.35	9.26	10.36	-2.15
202911_at	g4504190	MSH6	mutS homolog 6	8.12	6.86	2.38	8.12	7	2.17	8.12	6.57	2.93	8.12	6.97	2.21
212445_s_at	Hs.12017.1	NEDD4L	neural precursor cell expressed, developmentally down-regulated 4-like, E3 ubiquitin protein ligase	5.86	4.05	3.49	5.86	4.09	3.4	5.86	3.99	3.64	5.86	4	3.63
218324_s_at	g12751480	SPATS2	spermatogenesis associated, serine-rich 2	12	6.87	35.04	12	6.05	62.19	12	5.59	85.22	12	5.91	68.52
203732_at	g7706430	TRIP4	thyroid hormone receptor interactor 4	4.86	6.16	-2.46	4.86	5.99	-2.18	4.86	6.25	-2.61	4.86	6.01	-2.22
202769_at	Hs.79069.0	CCNG2	cyclin G2	6.57	3.93	6.23	6.57	3.87	6.51	6.57	3.82	6.71	6.57	3.9	6.35
203211_s_at	Hs.181326.0	MTMR2	myotubularin related protein 2	11.39	7.42	15.7	11.39	8.05	10.08	11.39	6.92	22.18	11.39	5.41	63.04
219125_s_at	g10047123	SLC50A1	solute carrier family 50 (sugar efflux transporter), member 1	10.3	6.6	12.99	10.3	6.79	11.43	10.3	6.35	15.47	10.3	5.86	21.83
206958_s_at	g12620405	UPF3A	UPF3 regulator of nonsense transcripts homolog A (yeast)	11.04	7.54	11.3	11.04	8.11	7.58	11.04	7.5	11.6	11.04	6.81	18.69
208684_at	g1638873	COPA	coatomer protein complex, subunit alpha	6.77	4.78	3.97	6.77	4.82	3.87	6.77	4.58	4.57	6.77	4.58	4.55
203087_s_at	g4758643	KIF2A	kinesin heavy chain member 2A	6.4	4.4	4	6.4	4.32	4.22	6.4	4.27	4.38	6.4	4.32	4.23
203411_s_at	g5031874	LMNA	lamin A/C	12.01	9.55	5.51	12.01	10.03	3.97	12.01	8.49	11.5	12.01	8.89	8.75
201471_s_at	g4505570	SQSTM1	sequestosome 1	7.09	4.83	4.79	6.06	4.92	2.2	7.09	4.78	4.96	6.06	4.64	2.68
217797_at	g7705480	UFC1	ubiquitin-fold modifier conjugating enzyme 1	12.62	11.57	2.07	12.58	10.37	4.65	12.58	9.47	8.65	12.58	9.04	11.68
216607_s_at	Hs.226213.1	CYP51A1	cytochrome P450, family 51, subfamily A, polypeptide 1; leucine-rich repeats and death domain containing 1	7.99	3.9	17.09	7.99	4.45	11.64	7.99	4.2	13.86	7.99	3.86	17.6
218699_at	Hs.115325.0	RAB29	RAB29, member RAS oncogene family	11.14	8.26	7.36	11.14	8.35	6.92	11.14	7.67	11.06	11.14	7.84	9.86
220367_s_at	g13375706	SAP130	Sin3A-associated protein, 130kDa	7.33	5.37	3.89	7.51	5.51	3.99	7.51	4.85	6.29	7.51	4.49	8.11
218605_at	g11641288	TFB2M	transcription factor B2, mitochondrial	10.49	8.25	4.71	10.49	8.66	3.54	10.49	7.57	7.56	10.49	6.89	12.06
210438_x_at	g387656	TROVE2	TROVE domain family, member 2	9.57	7.65	3.78	7.59	6.58	2.01	7.59	5.56	4.07	7.59	5.37	4.65
218968_s_at	g8922626	ZFP64	ZFP64 zinc finger protein	6.9	8.66	-3.39	8.25	9.42	-2.25	8.25	9.33	-2.11	8.25	9.35	-2.14
203739_at	g5730123	ZNF217	zinc finger protein 217	8.26	6.45	3.52	8.26	6.3	3.9	8.26	6.08	4.54	8.26	6.22	4.12
202213_s_at	Hs.155976.0	CUL4B	cullin 4B	8.18	9.58	-2.63	8.18	9.5	-2.49	8.18	9.43	-2.38	8.18	9.54	-2.57
207431_s_at	g4505192	DEGS1	delta(4)-desaturase, sphingolipid 1	7.11	5.58	2.9	7.11	5.95	2.24	7.11	5.05	4.18	7.11	5.16	3.87
201080_at	Hs.6335.0	PIP4K2B	phosphatidylinositol-5-phosphate 4-kinase, type II, beta	4.34	5.67	-2.5	4.34	5.69	-2.55	4.34	5.73	-2.62	4.34	5.77	-2.68
202165_at	Hs.267819.0	PPP1R2	protein phosphatase 1, regulatory (inhibitor) subunit 2	7.34	5.77	2.96	7.34	6.33	2.02	7.34	5.55	3.45	7.34	4.71	6.19
201072_s_at	Hs.172280.0	SMARCC1	SWI/SNF related, matrix associated, actin dependent regulator of chromatin, subfamily c, member 1	6.77	8.19	-2.66	6.77	7.94	-2.25	6.77	8.16	-2.6	6.77	7.98	-2.3
212055_at	Hs.22981.0	TPGS2	tubulin polyglutamylase complex subunit 2	7.01	9.07	-4.17	7.01	8.86	-3.62	7.01	8.75	-3.35	7.01	8.79	-3.44
219192_at	g8923858	UBAP2	ubiquitin associated protein 2	6.84	7.91	-2.09	6.84	7.99	-2.21	8.78	9.92	-2.21	6.84	8	-2.24
213243_at	Hs.21077.1	VPS13B	vacuolar protein sorting 13 homolog B (yeast)	3.82	5.19	-2.58	3.82	5.01	-2.29	3.82	5.23	-2.66	3.82	4.92	-2.15
218069_at	g13129099	DCTPP1	dCTP pyrophosphatase 1	4.55	5.99	-2.72	4.55	6.03	-2.8	4.55	6.04	-2.81	4.55	6.23	-3.21
218853_s_at	g9506542	MOSPD1	motile sperm domain containing 1	5.5	6.59	-2.13	5.5	6.53	-2.05	5.5	6.79	-2.46	5.5	6.84	-2.53
218856_at	g7706171	TNFRSF21	tumor necrosis factor receptor superfamily, member 21	4.82	6.87	-4.13	4.82	6.47	-3.13	4.82	6.51	-3.22	4.82	6.23	-2.65
202763_at	g4757911	CASP3	caspase 3, apoptosis-related cysteine peptidase	3.74	5.85	-4.3	3.74	5.56	-3.52	3.74	5.96	-4.64	3.74	5.71	-3.91
200661_at	g4505988	CTSA	cathepsin A	3.51	5.08	-2.97	3.51	4.83	-2.49	3.51	5.87	-5.12	3.51	5.66	-4.42
208343_s_at	g5002241	NR5A2	nuclear receptor subfamily 5, group A, member 2	4.55	6.44	-3.71	4.55	6.32	-3.4	4.55	6.85	-4.92	4.55	7.12	-5.91
202658_at	g4505718	PEX11B	peroxisomal biogenesis factor 11 beta	4.18	5.78	-3.04	4.18	5.53	-2.54	4.18	5.78	-3.04	4.18	5.49	-2.48
200872_at	g4506760	S100A10	S100 calcium binding protein A10	4.1	6.13	-4.09	4.1	5.96	-3.64	4.1	6.07	-3.94	4.1	6.11	-4.04
201504_s_at	Hs.75066.0	TSN	translin	10.31	7.98	5.02	10.31	7.38	7.62	10.31	6.84	11.08	10.31	7.6	6.55
203702_s_at	Hs.169910.0	TTLL4	tubulin tyrosine ligase-like family, member 4	5.77	7.51	-3.34	5.77	7.16	-2.62	5.77	7.16	-2.62	5.77	7.14	-2.59
212345_s_at	Hs.13659.0	CREB3L2	cAMP responsive element binding protein 3-like 2	5.2	6.28	-2.11	5.2	6.3	-2.14	5.2	6.65	-2.73	5.2	6.4	-2.29
213391_at	Hs.71969.0	DPY19L4	dpy-19-like 4 (C. elegans)	7.44	8.73	-2.45	7.44	8.66	-2.33	7.44	8.73	-2.44	7.44	8.66	-2.33
209572_s_at	g3420789	EED	embryonic ectoderm development	5.35	7.1	-3.37	5.35	7.09	-3.35	5.35	7.12	-3.41	5.35	7.13	-3.44
203584_at	g7661909	EMC2	ER membrane protein complex subunit 2	11.33	9.7	3.1	11.33	10.01	2.49	11.33	9.5	3.56	11.33	8.61	6.61
201252_at	g5729990	PSMC4	proteasome (prosome, macropain) 26S subunit, ATPase, 4	4.53	5.97	-2.72	4.53	5.97	-2.73	4.53	6.19	-3.18	4.53	6.18	-3.15
203484_at	g7657545	SEC61G	Sec61 gamma subunit	6.98	8.25	-2.41	6.98	8.18	-2.3	6.98	8.23	-2.38	6.98	8.23	-2.38
209027_s_at	Hs.24752.2	ABI1	abl-interactor 1	7.06	8.27	-2.31	7.06	8.33	-2.41	7.06	8.51	-2.74	7.06	8.46	-2.64
212919_at	Hs.21056.0	DCP2	decapping mRNA 2	4.43	5.54	-2.16	4.43	5.7	-2.41	6.28	7.48	-2.29	6.28	7.4	-2.16
203262_s_at	g4758219	FAM50A	family with sequence similarity 50, member A	4.93	6.37	-2.72	4.93	6.37	-2.72	4.93	6.46	-2.89	4.93	6.28	-2.55
213188_s_at	Hs.23294.1	MINA	MYC induced nuclear antigen	4.73	6.01	-2.44	4.73	6.04	-2.48	4.73	6.17	-2.72	4.73	5.92	-2.29
201756_at	g4506584	RPA2	replication protein A2, 32kDa	7.31	8.63	-2.49	7.31	8.36	-2.06	7.31	8.72	-2.64	7.31	8.5	-2.28
208778_s_at	g12653758	SNORA29	small nucleolar RNA, H/ACA box 29; t-complex 1	4.53	5.88	-2.55	4.53	5.86	-2.52	4.53	5.93	-2.64	4.53	5.95	-2.68
212614_at	Hs.12702.0	ARID5B	AT rich interactive domain 5B (MRF1-like)	5.5	6.85	-2.54	5.5	6.78	-2.44	5.5	7.08	-2.98	5.5	6.94	-2.72
212062_at	Hs.70604.0	ATP9A	ATPase, class II, type 9A	6.03	8.1	-4.19	6.03	8.01	-3.94	6.03	8.15	-4.34	6.03	8.37	-5.06
201853_s_at	g11641412	CDC25B	cell division cycle 25B	5.44	7.03	-3.01	5.44	7.04	-3.03	5.44	7.23	-3.47	5.44	6.97	-2.9
217850_at	g7657047	GNL3	guanine nucleotide binding protein-like 3 (nucleolar); small nucleolar RNA, C/D box 19B	7	8.34	-2.53	7	8.18	-2.27	7	8.21	-2.31	7	8.17	-2.25
209252_at	g899108	HARS2	histidyl-tRNA synthetase 2, mitochondrial	4.98	6.15	-2.25	4.98	6.19	-2.32	4.98	6.23	-2.37	4.98	6.28	-2.46
212542_s_at	Hs.10177.2	PHIP	pleckstrin homology domain interacting protein	5.66	6.98	-2.5	5.66	6.83	-2.25	5.66	7.06	-2.64	5.66	6.91	-2.37
218723_s_at	g7662650	RGCC	regulator of cell cycle	4.02	5.04	-2.02	4.02	5.15	-2.19	4.02	5.14	-2.17	4.02	5.2	-2.26
218549_s_at	g7705802	RMDN1	regulator of microtubule dynamics 1	3.79	4.81	-2.03	6.17	7.72	-2.92	6.17	7.66	-2.8	6.17	7.67	-2.82
201399_s_at	g7657654	TRAM1	translocation associated membrane protein 1	5.07	6.82	-3.38	5.07	6.68	-3.06	5.07	6.92	-3.61	5.07	6.8	-3.32
201177_s_at	g4885648	UBA2	ubiquitin-like modifier activating enzyme 2	7.3	9.03	-3.31	7.3	8.88	-2.99	7.3	8.81	-2.84	7.3	9.05	-3.37
207809_s_at	g4557340	ATP6AP1	ATPase, H+ transporting, lysosomal accessory protein 1	5.33	6.97	-3.11	5.33	6.82	-2.81	5.33	6.51	-2.26	5.33	6.62	-2.45
202638_s_at	g4557877	ICAM1	intercellular adhesion molecule 1	5.59	6.93	-2.53	5.59	6.89	-2.46	5.59	6.95	-2.57	5.59	7.09	-2.83
218378_s_at	g13375900	LOC100289561	uncharacterized LOC100289561; LOC100289561-PRKRIP1 readthrough; PRKR interacting protein 1 (IL11 inducible)	5.95	7.78	-3.57	5.95	7.55	-3.04	5.95	7.69	-3.35	5.95	7.53	-2.99
208983_s_at	g187239	PECAM1	platelet/endothelial cell adhesion molecule 1	6.93	8.49	-2.95	6.93	8.49	-2.96	6.93	8.72	-3.47	6.93	8.68	-3.37
213184_at	Hs.15787.0	SENP5	SUMO1/sentrin specific peptidase 5	5.33	7.34	-4.03	5.33	7.17	-3.58	5.33	7.51	-4.52	5.33	6.97	-3.1
201742_x_at	g5902075	SRSF1	serine/arginine-rich splicing factor 1	5.74	8	-4.78	5.74	8	-4.78	5.74	7.94	-4.57	5.74	8.25	-5.68
218257_s_at	g9910279	UGGT1	UDP-glucose glycoprotein glucosyltransferase 1	4.44	6.05	-3.05	4.44	6.06	-3.06	4.44	6.09	-3.14	4.44	6.11	-3.16
218501_at	g9506400	ARHGEF3	Rho guanine nucleotide exchange factor (GEF) 3	4.82	6.92	-4.29	4.82	6.32	-2.84	4.82	6.59	-3.42	4.82	6.05	-2.35
200934_at	g4503248	DEK	DEK proto-oncogene	4.55	5.73	-2.27	4.55	5.75	-2.29	4.55	5.83	-2.43	4.55	5.8	-2.36
218627_at	g8922957	DRAM1	DNA-damage regulated autophagy modulator 1	6.23	7.95	-3.29	6.23	7.65	-2.67	6.23	7.43	-2.3	5.99	7.81	-3.53
211928_at	Hs.7720.3	DYNC1H1	dynein, cytoplasmic 1, heavy chain 1	9.32	7.95	2.58	9.32	8.21	2.15	9.32	7.52	3.48	9.32	7.17	4.44
221558_s_at	g9858157	LEF1	lymphoid enhancer-binding factor 1	8.31	9.55	-2.37	8.31	9.39	-2.12	8.31	9.36	-2.08	8.31	9.59	-2.44
200712_s_at	Hs.234279.0	MAPRE1	microtubule-associated protein, RP/EB family, member 1	6.14	7.31	-2.26	6.14	7.36	-2.33	6.14	7.26	-2.17	6.14	7.2	-2.09
208759_at	g9992877	NCSTN	nicastrin	6.55	7.94	-2.62	6.55	7.81	-2.4	6.55	7.75	-2.29	6.55	7.78	-2.34
202337_at	g6005831	PMF1	polyamine-modulated factor 1	4.76	5.99	-2.34	4.76	5.9	-2.21	4.76	5.98	-2.33	4.76	5.97	-2.31
201594_s_at	g4826933	PPP4R1	protein phosphatase 4, regulatory subunit 1	4.32	5.62	-2.46	4.32	5.55	-2.35	4.32	5.74	-2.66	4.32	5.6	-2.42
213320_at	Hs.152337.0	PRMT3	protein arginine methyltransferase 3	5.53	6.82	-2.44	5.53	6.69	-2.23	5.53	6.77	-2.36	5.53	6.67	-2.21
200882_s_at	g5292160	PSMD4	proteasome (prosome, macropain) 26S subunit, non-ATPase, 4	4.79	6.11	-2.5	4.79	6.19	-2.64	4.79	6.1	-2.48	4.79	6.37	-2.99
213283_s_at	Hs.79971.0	SALL2	spalt-like transcription factor 2	4.71	5.89	-2.26	4.71	5.75	-2.06	4.71	5.88	-2.25	4.71	5.83	-2.17
200783_s_at	g13518023	STMN1	stathmin 1	3.99	5.5	-2.84	3.99	5.54	-2.94	3.99	5.88	-3.7	3.99	5.62	-3.1
202823_at	Hs.184693.0	TCEB1	transcription elongation factor B (SIII), polypeptide 1 (15kDa, elongin C)	6.55	7.84	-2.45	6.55	7.77	-2.33	6.55	7.79	-2.36	6.55	7.72	-2.25
219053_s_at	g8923694	VPS37C	vacuolar protein sorting 37 homolog C (S. cerevisiae)	4.88	7.09	-4.63	4.88	6.81	-3.81	4.88	7.05	-4.49	4.88	7.15	-4.81
204194_at	g4502352	BACH1	BTB and CNC homology 1, basic leucine zipper transcription factor 1	4.03	5.82	-3.46	4.03	5.67	-3.12	4.03	5.69	-3.17	4.03	5.47	-2.71
201456_s_at	Hs.40323.0	BUB3	BUB3 mitotic checkpoint protein	5.03	6.37	-2.55	5.03	6.23	-2.3	5.03	6.43	-2.66	5.03	6.27	-2.38
204203_at	g4502768	CEBPG	CCAAT/enhancer binding protein (C/EBP), gamma	4.55	7.39	-7.15	4.55	7.12	-5.96	4.55	7.59	-8.26	4.55	7.24	-6.44
210054_at	g13177750	HAUS3	HAUS augmin-like complex, subunit 3	3.21	5.1	-3.69	3.21	4.96	-3.37	3.21	4.92	-3.26	3.21	5.28	-4.19
203636_at	Hs.27695.0	MID1	midline 1	5.87	7.52	-3.13	5.87	7.02	-2.22	5.87	7.38	-2.85	5.87	7.07	-2.3
203269_at	g4505464	NSMAF	neutral sphingomyelinase (N-SMase) activation associated factor	4.28	5.67	-2.61	4.28	5.7	-2.67	4.28	5.53	-2.37	4.28	5.53	-2.38
209899_s_at	g6740005	PUF60	poly-U binding splicing factor 60KDa	5.2	6.26	-2.09	5.4	7.2	-3.46	4.41	5.57	-2.23	5.2	6.42	-2.34
207396_s_at	g5031952	ALG3	ALG3, alpha-1,3- mannosyltransferase	4.47	5.78	-2.49	4.47	5.52	-2.08	4.47	5.78	-2.48	4.47	5.53	-2.09
201790_s_at	Hs.11806.0	DHCR7	7-dehydrocholesterol reductase	8.14	6.79	2.55	8.14	6.07	4.23	8.14	6.37	3.43	8.14	6.25	3.71
218135_at	g7706104	ERGIC2	ERGIC and golgi 2	4.69	6.61	-3.79	4.69	6.49	-3.48	4.69	6.64	-3.85	4.69	6.7	-4.02
203362_s_at	g6466452	MAD2L1	MAD2 mitotic arrest deficient-like 1 (yeast)	6.26	8.07	-3.51	6.26	8.19	-3.81	6.26	8.28	-4.06	6.26	8.23	-3.91
220945_x_at	g8922334	MANSC1	MANSC domain containing 1	4.57	6	-2.69	4.57	5.83	-2.41	4.57	5.78	-2.32	4.57	6.02	-2.74
221770_at	Hs.125845.0	RPE	ribulose-5-phosphate-3-epimerase	7.27	8.36	-2.12	4.54	6.05	-2.85	4.54	5.99	-2.74	4.54	6.03	-2.82
205263_at	g4092066	BCL10	B-cell CLL/lymphoma 10	5.59	7.87	-4.88	5.59	7.74	-4.45	5.59	8.12	-5.81	5.59	7.74	-4.45
218361_at	g8922588	GOLPH3L	golgi phosphoprotein 3-like	8.2	5.16	8.26	8.2	5.25	7.76	8.2	4.4	13.91	8.2	4.46	13.4
203209_at	g12804840	RFC5	replication factor C (activator 1) 5, 36.5kDa	4.15	6.02	-3.66	4.15	5.95	-3.47	4.15	6.14	-3.97	4.15	6.17	-4.04
209326_at	g1526437	SLC35A2	solute carrier family 35 (UDP-galactose transporter), member A2	4.55	6.68	-4.4	4.55	6.65	-4.3	4.55	6.63	-4.23	4.55	6.93	-5.23
201730_s_at	Hs.169750.0	TPR	translocated promoter region, nuclear basket protein	5.1	6.64	-2.92	5.1	6.67	-2.99	5.1	6.66	-2.96	5.1	6.28	-2.28
208758_at	g2317691	ATIC	5-aminoimidazole-4-carboxamide ribonucleotide formyltransferase/IMP cyclohydrolase	6.61	7.87	-2.39	6.61	7.85	-2.35	6.61	7.74	-2.18	6.61	7.71	-2.13
200622_x_at	Hs.141011.0	CALM1	calmodulin 1 (phosphorylase kinase, delta); calmodulin 2 (phosphorylase kinase, delta); calmodulin 3 (phosphorylase kinase, delta)	6.54	7.71	-2.25	6.54	7.64	-2.13	6.54	7.73	-2.28	6.54	7.7	-2.23
208693_s_at	g577711	GARS	glycyl-tRNA synthetase	4.28	5.45	-2.24	4.28	5.33	-2.07	4.28	5.36	-2.11	4.28	5.33	-2.06
202000_at	g12803858	NDUFA6	NADH dehydrogenase (ubiquinone) 1 alpha subcomplex, 6, 14kDa	4.31	6.2	-3.71	4.31	6.24	-3.83	4.31	6.24	-3.81	4.31	5.95	-3.14
212934_at	Hs.155572.0	UBXN2B	UBX domain protein 2B	5.28	6.41	-2.19	5.28	6.35	-2.1	5.28	6.6	-2.5	5.28	6.36	-2.12
209103_s_at	g12654446	UFD1L	ubiquitin fusion degradation 1 like (yeast)	4.72	6.36	-3.11	4.72	6.37	-3.14	4.72	6.51	-3.44	4.72	6.38	-3.15
209688_s_at	g13477224	CCDC93	coiled-coil domain containing 93	7.96	9.05	-2.13	7.96	9.05	-2.12	7.96	9.08	-2.17	7.96	9	-2.05
218689_at	g12232376	FANCF	Fanconi anemia, complementation group F	6.01	7.41	-2.64	6.01	7.31	-2.46	6.01	7.3	-2.43	6.01	7.21	-2.29
206734_at	g4504806	JRKL	JRK-like	4.69	6.16	-2.77	4.69	6.11	-2.68	4.69	6.14	-2.74	4.69	6.06	-2.58
207738_s_at	g7305302	NCKAP1	NCK-associated protein 1	6.24	4.45	3.46	6.24	4.28	3.87	6.24	4.01	4.7	6.24	4.25	3.96
212709_at	Hs.22559.0	NUP160	nucleoporin 160kDa	4.51	6.25	-3.35	4.51	6.16	-3.16	4.51	6.48	-3.92	4.51	6.12	-3.05
216505_x_at	Hs.284299.0	RPS10L		4.22	6	-3.44	4.22	5.73	-2.84	4.22	5.64	-2.69	4.22	5.62	-2.65
203090_at	g5902073	SDF2	stromal cell-derived factor 2	4.53	6.26	-3.31	4.53	5.93	-2.63	4.53	6.04	-2.85	4.53	5.77	-2.36
218137_s_at	g11345477	SMAP1	small ArfGAP 1	5.29	6.69	-2.63	5.29	6.61	-2.49	5.29	6.59	-2.46	5.29	6.42	-2.18
202179_at	g4557366	BLMH	bleomycin hydrolase	7.5	8.82	-2.51	7.5	8.74	-2.36	7.5	8.79	-2.44	7.5	8.78	-2.43
202766_s_at	g4557590	FBN1	fibrillin 1	3.85	5.11	-2.39	3.85	5.02	-2.24	3.85	5.25	-2.63	3.85	5.14	-2.44
212861_at	Hs.19210.0	MFSD5	major facilitator superfamily domain containing 5	5.5	7.19	-3.24	5.5	7.36	-3.64	5.5	7.52	-4.07	5.5	7.45	-3.86
219862_s_at	g6912523	NARF	nuclear prelamin A recognition factor	3.56	5	-2.72	3.56	4.83	-2.41	3.56	4.99	-2.69	3.56	4.93	-2.59
201198_s_at	Hs.3887.0	PSMD1	proteasome (prosome, macropain) 26S subunit, non-ATPase, 1	6.01	7.81	-3.5	6.01	7.8	-3.47	6.01	8.49	-5.58	6.01	8.47	-5.51
200916_at	g4507356	TAGLN2	transgelin 2	3.42	6.59	-8.99	3.42	6.68	-9.54	3.42	6.51	-8.5	3.42	6.84	-10.71
218269_at	g7106396	DROSHA	drosha, ribonuclease type III	3.6	4.9	-2.47	3.6	4.83	-2.36	3.6	5.15	-2.94	3.6	5.06	-2.76
203333_at	g7657592	KIFAP3	kinesin-associated protein 3	4.23	5.51	-2.43	4.23	5.5	-2.42	4.23	5.67	-2.71	4.23	5.35	-2.18
201076_at	g4826859	NHP2L1	NHP2 non-histone chromosome protein 2-like 1 (S. cerevisiae)	11.52	9.52	3.99	11.52	10.09	2.7	11.52	9.59	3.8	11.52	9.17	5.09
212279_at	Hs.199695.0	TMEM97	transmembrane protein 97	4.5	6.01	-2.85	4.5	6.08	-2.99	4.5	6.17	-3.18	4.5	6.08	-2.98
218512_at	g8922736	WDR12	WD repeat domain 12	6.13	7.36	-2.35	6.13	7.34	-2.31	6.13	7.29	-2.24	6.13	7.29	-2.24
208972_s_at	g5262506	ATP5G1	ATP synthase, H+ transporting, mitochondrial Fo complex, subunit C1 (subunit 9)	4.02	5.19	-2.26	4.02	5.28	-2.39	4.02	5.26	-2.36	4.02	5.33	-2.47
218618_s_at	g12232434	FNDC3B	fibronectin type III domain containing 3B; uncharacterized LOC101928615	3.85	4.87	-2.03	3.85	4.94	-2.13	3.85	4.92	-2.09	7.87	9.01	-2.2
201362_at	g12003206	IVNS1ABP	influenza virus NS1A binding protein	6.3	8.03	-3.31	6.3	8.12	-3.53	6.3	8.26	-3.9	6.3	8.44	-4.42
218071_s_at	g8850222	MKRN2	makorin ring finger protein 2	7.54	8.82	-2.43	7.54	8.75	-2.32	7.54	8.78	-2.37	7.54	8.67	-2.19
207668_x_at	g5031972	PDIA6	protein disulfide isomerase family A, member 6	4.13	5.63	-2.83	4.13	5.5	-2.59	4.13	5.78	-3.14	4.13	5.71	-3
203582_s_at	g4759001	RAB4A	RAB4A, member RAS oncogene family; S-phase response (cyclin related)	4.28	5.37	-2.13	3.72	4.76	-2.05	4.28	5.44	-2.25	3.72	4.8	-2.11
208689_s_at	g13097707	RPN2	ribophorin II	8.59	10.12	-2.89	8.59	10.12	-2.89	8.59	10.22	-3.11	8.59	10.29	-3.24
207974_s_at	g5902087	SKP1	S-phase kinase-associated protein 1	7.66	8.69	-2.05	7.66	8.71	-2.07	7.66	8.99	-2.52	7.66	8.71	-2.07
202289_s_at	g11119413	TACC2	transforming, acidic coiled-coil containing protein 2	8.31	9.38	-2.1	8.31	9.43	-2.17	8.31	9.43	-2.18	8.31	9.44	-2.19
212330_at	Hs.79353.2	TFDP1	transcription factor Dp-1	3.71	5.08	-2.59	3.65	4.72	-2.09	3.65	4.92	-2.41	3.65	4.8	-2.22
203109_at	g4507790	UBE2M	ubiquitin-conjugating enzyme E2M	4.39	5.84	-2.74	4.39	5.83	-2.72	4.39	5.92	-2.88	4.39	5.74	-2.54
213310_at	Hs.324504.1	AGO2	argonaute RISC catalytic component 2; cancer susceptibility candidate 7 (non-protein coding); Homo sapiens cDNA FLJ38845 fis, clone MESAN2003709.	4	5.31	-2.48	4	5.26	-2.39	4	5.23	-2.35	4	5.2	-2.3
205321_at	g4503506	EIF2S3	eukaryotic translation initiation factor 2, subunit 3 gamma, 52kDa	4.32	6.47	-4.43	4.32	6.27	-3.86	4.32	6.58	-4.8	4.32	6.6	-4.87
203560_at	g4503986	GGH	gamma-glutamyl hydrolase (conjugase, folylpolygammaglutamyl hydrolase)	5.1	7.06	-3.9	5.1	7.1	-4	5.1	7.18	-4.24	5.1	6.95	-3.61
203974_at	g6912345	HDHD1	haloacid dehalogenase-like hydrolase domain containing 1	11.2	9.81	2.62	11.2	10.15	2.07	11.2	9.74	2.75	11.2	9.45	3.38
207480_s_at	g9910355	MEIS2	Meis homeobox 2	7.78	4.96	7.06	7.78	4.89	7.42	7.78	4.76	8.14	7.78	4.96	7.04
221970_s_at	Hs.321105.0	NOL11	nucleolar protein 11	7.86	6.27	3	7.86	6.75	2.16	7.86	6.07	3.45	7.86	5.92	3.84
201468_s_at	g4505414	NQO1	NAD(P)H dehydrogenase, quinone 1	3.18	5.89	-6.56	3.18	5.55	-5.18	3.18	5.86	-6.42	3.18	5.96	-6.87
202243_s_at	g4506198	PSMB4	proteasome (prosome, macropain) subunit, beta type, 4	5.28	6.29	-2.03	5.28	6.52	-2.37	5.28	6.63	-2.56	5.28	6.53	-2.39
205740_s_at	g13236562	RBM42	RNA binding motif protein 42	4.84	6.44	-3.04	4.84	6.34	-2.82	4.84	6	-2.23	4.84	6.46	-3.08
203521_s_at	g7657183	ZNF318	zinc finger protein 318	6.65	5.32	2.5	6.48	5.15	2.52	6.65	5.41	2.36	6.65	4.99	3.16
212943_at	Hs.30656.0	C2CD5	C2 calcium-dependent domain containing 5	4.62	6.21	-3	4.62	5.92	-2.46	4.62	6.2	-2.99	4.62	5.95	-2.5
202717_s_at	g4502700	CDC16	cell division cycle 16	5.13	6.87	-3.35	5.13	6.95	-3.55	5.13	6.99	-3.63	5.13	7.02	-3.71
204510_at	g11038647	CDC7	cell division cycle 7	4.82	7.27	-5.45	4.82	7.11	-4.88	4.82	7.33	-5.7	4.82	7.41	-6.01
213007_at	Hs.80961.1	FANCI	Fanconi anemia, complementation group I	3.53	4.8	-2.42	3.53	5.18	-3.15	3.53	4.97	-2.71	3.53	5.14	-3.06
200709_at	g4503724	FKBP1A	FK506 binding protein 1A, 12kDa; uncharacterized LOC101929368	6.39	5.24	2.23	6.39	5	2.62	6.39	4.85	2.92	6.39	5.01	2.61
201816_s_at	g4503936	GBAS	glioblastoma amplified sequence	4.38	6.31	-3.8	4.38	5.97	-3.02	4.38	6.04	-3.16	4.38	5.95	-2.97
219933_at	g7705627	GLRX2	glutaredoxin 2	8.4	9.73	-2.51	8.4	9.86	-2.75	8.4	9.76	-2.57	8.4	9.7	-2.47
219363_s_at	g7705587	MTERF3	mitochondrial transcription termination factor 3	4.59	6.41	-3.53	4.59	6.15	-2.95	4.59	6.29	-3.27	4.59	6.38	-3.47
219129_s_at	g13375861	SAP30L	SAP30-like	4.07	5.68	-3.06	4.07	5.66	-3.01	4.07	5.71	-3.12	4.07	5.64	-2.97
221931_s_at	Hs.301048.1	SEH1L	SEH1-like (S. cerevisiae)	4.71	6.1	-2.61	4.71	6.13	-2.67	4.71	5.88	-2.25	4.71	6.35	-3.12
218514_at	g8922539	SMG8	SMG8 nonsense mediated mRNA decay factor	5.57	6.84	-2.41	5.57	6.69	-2.17	5.57	6.79	-2.33	5.57	6.63	-2.09
200665_s_at	g4507170	SPARC	secreted protein, acidic, cysteine-rich (osteonectin)	8.29	5.42	7.31	8.29	5.23	8.36	8.29	5.5	6.93	8.29	5.18	8.61
201247_at	Hs.108689.0	SREBF2	sterol regulatory element binding transcription factor 2	5.83	7.33	-2.84	5.83	7.42	-3.02	5.83	7.46	-3.11	5.83	7.3	-2.77
201523_x_at	Hs.75355.0	UBE2N	ubiquitin-conjugating enzyme E2N	9.84	8.72	2.18	9.84	8.76	2.12	9.84	8.5	2.54	9.84	7.7	4.44
203856_at	g4507902	VRK1	vaccinia related kinase 1	5.17	6.74	-2.98	5.17	6.49	-2.51	5.17	6.59	-2.69	5.17	6.55	-2.61
220147_s_at	g10864048	FAM60A	family with sequence similarity 60, member A	5.7	7	-2.45	5.7	7.08	-2.59	5.7	7.13	-2.69	5.7	7.19	-2.8
212296_at	Hs.178761.0	PSMD14	proteasome (prosome, macropain) 26S subunit, non-ATPase, 14	4.08	5.24	-2.24	4.08	5.11	-2.04	4.08	5.28	-2.29	4.08	5.11	-2.04
203909_at	g5454069	SLC9A6	solute carrier family 9, subfamily A (NHE6, cation proton antiporter 6), member 6	5.51	6.76	-2.38	5.51	6.83	-2.5	5.51	6.87	-2.58	5.51	6.89	-2.61
208743_s_at	g12655022	YWHAB	tyrosine 3-monooxygenase/tryptophan 5-monooxygenase activation protein, beta	6.62	8.01	-2.62	6.62	7.87	-2.38	6.62	7.97	-2.56	6.62	7.74	-2.17
200950_at	g5454077	ARPC1A	actin related protein 2/3 complex, subunit 1A, 41kDa	5.07	6.48	-2.66	5.07	6.58	-2.84	5.07	6.29	-2.34	5.07	6.68	-3.05
201326_at	Hs.82916.0	CCT6A	chaperonin containing TCP1, subunit 6A (zeta 1)	5.28	6.54	-2.4	6.1	7.13	-2.05	6.1	7.16	-2.08	5.28	6.47	-2.28
202263_at	g7706454	CYB5R1	cytochrome b5 reductase 1	5.31	6.55	-2.36	5.31	6.56	-2.37	5.31	6.5	-2.28	5.31	6.56	-2.37
204788_s_at	g4506000	PPOX	protoporphyrinogen oxidase	6.49	7.89	-2.65	6.49	8.01	-2.88	6.49	7.72	-2.36	6.49	7.95	-2.76
204171_at	g4506736	RPS6KB1	ribosomal protein S6 kinase, 70kDa, polypeptide 1	5.42	6.53	-2.16	5.42	6.57	-2.23	6.94	8.29	-2.55	5.42	6.54	-2.18
200739_s_at	Hs.85119.0	SUMO3	small ubiquitin-like modifier 3	7.92	9.58	-3.17	7.92	9.39	-2.79	7.92	9.57	-3.14	7.92	9.58	-3.18
202112_at	g9257255	VWF	von Willebrand factor	5.11	6.8	-3.22	5.11	6.6	-2.82	5.11	7.04	-3.8	5.11	6.12	-2.02
201127_s_at	Hs.174140.0	ACLY	ATP citrate lyase	7.29	8.6	-2.48	7.97	9.01	-2.05	7.97	9.19	-2.32	7.29	8.56	-2.42
219953_s_at	g11034852	AKIP1	A kinase (PRKA) interacting protein 1	7.38	8.84	-2.75	7.38	8.58	-2.29	7.38	8.93	-2.94	7.38	8.75	-2.57
219010_at	g8922753	C1orf106	chromosome 1 open reading frame 106	7.83	9.48	-3.13	7.83	9.29	-2.75	7.83	9.51	-3.21	7.83	9.41	-3
208114_s_at	g13569959	ISG20L2	interferon stimulated exonuclease gene 20kDa-like 2	9.7	10.86	-2.24	9.7	10.76	-2.08	9.7	11.08	-2.6	9.7	10.99	-2.43
222039_at	Hs.274448.1	KIF18B	kinesin family member 18B	8.94	10.18	-2.35	8.94	10.11	-2.25	8.94	10.36	-2.66	8.94	10.42	-2.78
219814_at	g8922990	MBNL3	muscleblind-like splicing regulator 3	4.62	5.82	-2.3	4.62	5.91	-2.44	4.62	5.76	-2.21	4.62	5.72	-2.14
221570_s_at	g9295179	METTL5	methyltransferase like 5	8.68	9.84	-2.24	8.68	9.81	-2.18	8.68	9.73	-2.07	8.68	9.78	-2.14
219553_at	g7242158	NME7	NME/NM23 family member 7	8.82	9.89	-2.1	7.34	8.7	-2.57	8.82	9.88	-2.09	8.82	9.94	-2.18
218051_s_at	g12597652	NT5DC2	5'-nucleotidase domain containing 2	7.28	8.83	-2.93	7.28	8.56	-2.43	7.28	8.62	-2.53	7.28	8.72	-2.71
201433_s_at	g7662646	PTDSS1	phosphatidylserine synthase 1	5.79	7.03	-2.35	5.01	6.06	-2.06	5.79	7.31	-2.87	5.01	6.45	-2.7
219035_s_at	g13376704	RNF34	ring finger protein 34, E3 ubiquitin protein ligase	4.38	5.56	-2.26	4.38	5.65	-2.41	4.38	5.62	-2.36	4.38	5.73	-2.55
218715_at	g8923721	UTP6	UTP6, small subunit (SSU) processome component, homolog (yeast)	9.43	10.64	-2.31	9.43	10.5	-2.09	9.43	10.65	-2.33	9.43	10.68	-2.37
204859_s_at	g7108332	APAF1	apoptotic peptidase activating factor 1	4.87	6.27	-2.64	4.87	6.21	-2.54	4.87	6.11	-2.36	4.87	6.29	-2.68
208726_s_at	g12653382	EIF2S2	eukaryotic translation initiation factor 2, subunit 2 beta, 38kDa	4.96	6.97	-4.03	4.96	6.87	-3.77	8.3	9.45	-2.22	8.3	9.49	-2.29
204160_s_at	Hs.54037.0	ENPP4	ectonucleotide pyrophosphatase/phosphodiesterase 4 (putative)	7.49	8.77	-2.43	7.49	8.7	-2.32	7.49	8.75	-2.4	7.49	8.7	-2.32
205380_at	g4505702	PDZK1	PDZ domain containing 1	7.67	8.89	-2.34	7.67	8.89	-2.33	7.67	8.89	-2.33	7.67	9.02	-2.56
208939_at	Hs.124027.1	SEPHS1	selenophosphate synthetase 1	5.67	7.1	-2.7	5.67	7.36	-3.23	5.67	7.92	-4.75	5.67	7.74	-4.21
209411_s_at	Hs.87726.0	GGA3	golgi-associated, gamma adaptin ear containing, ARF binding protein 3	4.34	6.16	-3.55	4.34	5.99	-3.14	4.34	5.76	-2.68	4.34	6.03	-3.24
204569_at	g7662387	ICK	intestinal cell (MAK-like) kinase	4.56	5.91	-2.55	4.56	5.73	-2.24	4.56	5.86	-2.46	4.56	5.85	-2.45
218734_at	g13376118	NAA40	N(alpha)-acetyltransferase 40, NatD catalytic subunit	4.78	6.02	-2.36	4.78	6.03	-2.37	4.78	6.24	-2.75	4.78	6.04	-2.38
201980_s_at	g10800408	RSU1	Ras suppressor protein 1	6.48	8.95	-5.56	6.48	8.36	-3.69	3.68	4.91	-2.35	3.68	5.05	-2.6
200973_s_at	g5032200	TSPAN3	tetraspanin 3	8.21	9.83	-3.08	8.21	9.66	-2.74	8.21	9.49	-2.44	8.21	9.55	-2.55
212264_s_at	Hs.154978.0	WAPAL	wings apart-like homolog (Drosophila)	4.5	6.07	-2.97	4.5	6.06	-2.96	4.5	6.03	-2.89	4.5	6.12	-3.09
218072_at	g7661827	COMMD9	COMM domain containing 9	4.03	5.64	-3.05	4.03	5.55	-2.86	4.03	5.38	-2.54	4.03	5.54	-2.84
218464_s_at	g8922595	FAM222B	family with sequence similarity 222, member B	6.04	7.78	-3.35	6.04	7.8	-3.39	6.04	8.03	-3.96	6.04	7.92	-3.69
203345_s_at	Hs.31016.0	MTF2	metal response element binding transcription factor 2	6.03	7.29	-2.39	6.03	7.08	-2.06	6.03	7.41	-2.61	6.03	7.22	-2.27
210907_s_at	g12803370	PDCD10	programmed cell death 10	4.94	6.43	-2.82	4.94	6.3	-2.57	4.94	6.57	-3.09	4.94	5.99	-2.07
201481_s_at	g4506350	PYGB	phosphorylase, glycogen; brain	4.18	5.73	-2.91	4.18	5.72	-2.9	4.18	5.55	-2.59	4.18	5.99	-3.5
201453_x_at	g5032040	RHEB	Ras homolog enriched in brain	4.68	8.29	-12.19	4.68	8.08	-10.53	4.68	8.3	-12.25	4.68	8.45	-13.65
205352_at	g4826903	SERPINI1	serpin peptidase inhibitor, clade I (neuroserpin), member 1	8.95	10.31	-2.56	8.95	10.18	-2.34	8.95	10.29	-2.52	8.95	10.62	-3.18
203137_at	g4758635	WTAP	Wilms tumor 1 associated protein	7.58	4.99	6.01	7.58	5.17	5.31	7.58	4.84	6.66	7.58	4.91	6.38
212190_at	Hs.21858.2	SERPINE2	serpin peptidase inhibitor, clade E (nexin, plasminogen activator inhibitor type 1), member 2	6.17	7.72	-2.93	6.17	7.77	-3.03	6.17	7.91	-3.34	6.17	7.8	-3.08
203459_s_at	g12007657	VPS16	vacuolar protein sorting 16 homolog (S. cerevisiae)	4.94	7.47	-5.8	7.02	9.1	-4.25	7.02	9.74	-6.61	7.02	9.85	-7.15
203773_x_at	g4502416	BLVRA	biliverdin reductase A	3.93	5.6	-3.17	3.93	5.64	-3.26	3.93	5.5	-2.95	3.93	5.52	-3
210026_s_at	g13488606	CARD10	caspase recruitment domain family, member 10	8.19	9.56	-2.57	8.19	9.61	-2.67	8.19	9.55	-2.55	8.19	9.6	-2.64
201405_s_at	g5803095	COPS6	COP9 signalosome subunit 6	3.83	5.25	-2.68	3.83	5.27	-2.72	3.83	5.37	-2.91	3.83	5.37	-2.91
219880_at	g12597650	CTC-338M12.4	uncharacterized LOC101928649	5.74	7.17	-2.7	5.74	7.13	-2.62	5.74	7.43	-3.23	5.74	7.35	-3.06
212820_at	Hs.13264.0	DMXL2	Dmx-like 2	8.61	9.86	-2.38	8.61	9.67	-2.08	8.61	9.87	-2.4	8.61	9.81	-2.29
200005_at	g4503522	EIF3D	eukaryotic translation initiation factor 3, subunit D	5.6	6.72	-2.17	5.6	6.8	-2.29	5.6	6.92	-2.49	5.6	7.08	-2.79
221922_at	Hs.93121.1	GPSM2	G-protein signaling modulator 2	5.62	4.26	2.55	5.62	4.47	2.22	5.62	4.51	2.16	5.62	4.5	2.17
218672_at	g13128997	SCNM1	sodium channel modifier 1; TNFAIP8L2-SCNM1 readthrough	8.6	7.15	2.72	8.6	7.25	2.54	8.6	6.68	3.77	8.6	6.07	5.75
218989_x_at	g12597642	SLC30A5	solute carrier family 30 (zinc transporter), member 5	3.75	5.6	-3.62	3.75	5.46	-3.26	3.75	5.39	-3.11	3.75	5.49	-3.34
201079_at	g4759201	SYNGR2	synaptogyrin 2	3.78	5.35	-2.95	3.78	5.56	-3.42	3.78	5.86	-4.22	3.78	6.36	-5.98
217986_s_at	g7304918	BAZ1A	bromodomain adjacent to zinc finger domain, 1A	4.59	6.1	-2.85	4.59	6.05	-2.74	4.59	6.07	-2.8	4.59	6.02	-2.7
218803_at	g8922674	CHFR	checkpoint with forkhead and ring finger domains, E3 ubiquitin protein ligase	4.88	6.29	-2.66	4.88	6.22	-2.54	4.88	6.22	-2.53	4.88	6.44	-2.96
203564_at	g4759335	FANCG	Fanconi anemia, complementation group G	4.46	5.77	-2.48	4.46	5.65	-2.28	4.46	5.63	-2.25	4.46	5.61	-2.21
202041_s_at	g7262377	FIBP	fibroblast growth factor (acidic) intracellular binding protein	6.03	7.75	-3.29	6.03	7.74	-3.27	6.03	7.74	-3.27	6.03	7.67	-3.12
214005_at	Hs.77719.1	GGCX	gamma-glutamyl carboxylase	4.27	5.6	-2.52	4.27	5.72	-2.74	4.27	5.79	-2.87	4.27	5.81	-2.92
200992_at	Hs.5151.0	IPO7	importin 7	4.82	5.95	-2.19	4.82	6.08	-2.39	4.82	6.11	-2.44	4.82	6.2	-2.6
222029_x_at	Hs.205736.1	MIR6834	microRNA 6834; prefoldin subunit 6	3.82	5.2	-2.61	3.82	5.36	-2.92	3.82	5.4	-2.99	3.82	5.25	-2.71
202122_s_at	g5032182	PLIN3	perilipin 3	5.55	7.15	-3.03	5.55	6.94	-2.61	5.55	7.36	-3.49	5.55	7.37	-3.52
218236_s_at	g6563384	PRKD3	protein kinase D3	3.11	4.51	-2.63	3.11	4.24	-2.19	3.11	4.29	-2.27	3.11	4.18	-2.09
211944_at	Hs.69559.2	PRRC2C	proline-rich coiled-coil 2C	3.97	6.06	-4.27	3.97	6.01	-4.13	3.97	5.99	-4.07	3.97	6	-4.11
212544_at	Hs.2210.0	ZNHIT3	zinc finger, HIT-type containing 3	7.15	4	8.92	7.15	4.04	8.64	7.15	3.79	10.26	7.15	3.72	10.83
212977_at	Hs.23016.0	ACKR3	atypical chemokine receptor 3	3.95	5.28	-2.51	3.95	5.32	-2.59	3.95	5.26	-2.46	3.95	5.32	-2.57
219696_at	g9506654	DENND1B	DENN/MADD domain containing 1B	5.46	6.83	-2.6	5.46	6.58	-2.18	5.46	6.62	-2.23	5.46	6.6	-2.21
202116_at	g10862706	DPF2	D4, zinc and double PHD fingers family 2	7.33	5.77	2.96	7.18	5.77	2.65	7.18	5.39	3.47	7.18	5.34	3.59
206976_s_at	g5729878	HSPH1	heat shock 105kDa/110kDa protein 1	10.04	7.55	5.61	10.04	8.37	3.18	10.04	7.13	7.49	10.04	5.44	24.17
212825_at	Hs.173854.0	PAXIP1	PAX interacting (with transcription-activation domain) protein 1	4.42	5.84	-2.68	4.42	5.5	-2.11	4.42	5.75	-2.51	4.42	6.24	-3.54
217301_x_at	Hs.16003.3	RBBP4	retinoblastoma binding protein 4	6.65	7.81	-2.23	4.98	6.07	-2.13	6.65	7.73	-2.12	6.65	7.77	-2.17
201543_s_at	g9910541	SAR1A	secretion associated, Ras related GTPase 1A	3.59	4.74	-2.21	3.59	4.7	-2.16	3.59	4.67	-2.11	3.59	4.69	-2.14
202043_s_at	g4759151	SMS	spermine synthase	4.91	6.31	-2.62	4.91	6.16	-2.37	4.91	6.19	-2.42	4.91	6.18	-2.4
217968_at	g4507702	TSSC1	tumor suppressing subtransferable candidate 1	6.78	8.05	-2.43	6.78	7.87	-2.14	6.78	8	-2.34	6.78	7.83	-2.08
206200_s_at	g4557316	ANXA11	annexin A11	6.3	7.73	-2.69	6.3	7.66	-2.57	6.3	7.94	-3.13	6.3	7.81	-2.85
219079_at	g7705898	CYB5R4	cytochrome b5 reductase 4	4.05	5.17	-2.18	4.05	5.27	-2.33	4.05	5.29	-2.36	4.05	5.33	-2.43
202352_s_at	Hs.4295.0	PSMD12	proteasome (prosome, macropain) 26S subunit, non-ATPase, 12	5.05	6.36	-2.48	5.05	6.2	-2.22	5.05	6.41	-2.57	5.05	6.23	-2.26
202495_at	g4507372	TBCC	tubulin folding cofactor C	4.59	6.01	-2.67	4.59	6	-2.65	4.59	6.24	-3.13	4.59	6.31	-3.29
219146_at	g13375953	TEFM	transcription elongation factor, mitochondrial	4.67	6.11	-2.71	4.67	6.11	-2.71	4.67	5.97	-2.46	4.67	6.32	-3.14
219253_at	g13129145	TMEM185B	transmembrane protein 185B	5	3.68	2.49	5	3.7	2.46	5	3.63	2.58	5	3.75	2.37
200990_at	g5032178	TRIM28	tripartite motif containing 28	7.74	8.99	-2.39	7.74	8.86	-2.17	7.74	9.1	-2.57	7.74	9.15	-2.66
201807_at	g4758509	VPS26A	vacuolar protein sorting 26 homolog A (S. pombe)	4.82	6.05	-2.35	4.82	6.04	-2.34	6.42	7.48	-2.08	4.82	6.13	-2.49
204976_s_at	Hs.326142.0	AMMECR1	Alport syndrome, mental retardation, midface hypoplasia and elliptocytosis chromosomal region gene 1	3.44	6.02	-5.99	3.44	5.75	-4.97	3.44	5.91	-5.54	3.44	6.02	-5.97
202872_at	Hs.86905.0	ATP6V1C1	ATPase, H+ transporting, lysosomal 42kDa, V1 subunit C1	8.91	7.04	3.66	8.91	7	3.76	8.91	6.51	5.28	8.91	6.26	6.3
202265_at	g4885094	BMI1	BMI1 proto-oncogene, polycomb ring finger; COMMD3-BMI1 readthrough	11.95	9.83	4.37	11.95	10.28	3.18	11.95	10.1	3.61	11.95	8.61	10.14
212017_at	Hs.296356.0	FAM168B	family with sequence similarity 168, member B	3.69	6.89	-9.18	3.69	6.32	-6.16	3.69	7.18	-11.16	3.69	7.33	-12.44
218398_at	g7706187	MRPS30	mitochondrial ribosomal protein S30	4.27	5.82	-2.92	4.27	5.86	-3	4.27	6.05	-3.43	4.27	5.86	-3
207956_x_at	g7705287	PDS5B	PDS5, regulator of cohesion maintenance, homolog B (S. cerevisiae)	6.42	7.43	-2.01	6.42	7.69	-2.41	6.42	7.53	-2.16	6.42	7.51	-2.13
209803_s_at	g2150049	PHLDA2	pleckstrin homology-like domain, family A, member 2	3.68	4.8	-2.18	3.68	4.76	-2.12	3.68	4.82	-2.2	3.68	5.08	-2.65
207628_s_at	g8923713	WBSCR22	Williams Beuren syndrome chromosome region 22	4.39	5.54	-2.21	4.39	5.59	-2.29	4.39	5.66	-2.42	4.39	5.58	-2.29
219765_at	g13375841	ZNF329	zinc finger protein 329	4.01	5.15	-2.21	6.29	7.4	-2.15	6.29	7.56	-2.41	6.12	7.24	-2.18
208788_at	g12053372	ELOVL5	ELOVL fatty acid elongase 5	6.91	8.36	-2.73	6.91	8.21	-2.46	6.91	8.7	-3.47	6.91	8.72	-3.52
209284_s_at	Hs.23440.0	FAM208A	family with sequence similarity 208, member A	3.88	5.29	-2.65	3.88	5.32	-2.71	3.88	5.44	-2.95	3.88	5.53	-3.13
219200_at	g13129089	FASTKD3	FAST kinase domains 3	5.83	7.12	-2.44	5.83	7.23	-2.63	5.83	7.56	-3.31	5.83	7.25	-2.67
200678_x_at	g4504150	GRN	granulin	6.91	4.42	5.62	6.91	4.79	4.35	6.91	4.44	5.55	6.91	4.53	5.23
202474_s_at	g4885402	HCFC1	host cell factor C1	6.05	7.49	-2.72	6.05	7.28	-2.35	6.05	7.45	-2.65	6.05	7.27	-2.33
202643_s_at	Hs.211600.0	TNFAIP3	tumor necrosis factor, alpha-induced protein 3	6.33	4.54	3.47	6.33	4.57	3.39	6.33	4.64	3.23	6.33	4.84	2.8
212637_s_at	Hs.324275.0	WWP1	WW domain containing E3 ubiquitin protein ligase 1	6.65	4.89	3.39	6.13	4.8	2.52	6.65	4.76	3.72	6.13	4.24	3.71
208002_s_at	g6857796	ACOT7	acyl-CoA thioesterase 7	4.16	5.33	-2.25	4.16	5.33	-2.26	4.16	5.41	-2.38	4.16	5.3	-2.21
221504_s_at	g6563195	ATP6V1H	ATPase, H+ transporting, lysosomal 50/57kDa, V1 subunit H	6.61	8.23	-3.09	6.61	7.91	-2.47	6.61	8.05	-2.73	6.61	7.97	-2.57
220755_s_at	g8393383	C6orf48	chromosome 6 open reading frame 48	5.68	6.8	-2.17	5.68	6.84	-2.25	5.68	6.9	-2.33	5.68	6.92	-2.38
209194_at	g13529121	CETN2	centrin, EF-hand protein, 2	5.16	6.78	-3.08	5.16	6.76	-3.04	5.16	6.82	-3.16	5.16	6.75	-3.01
201487_at	g4503140	CTSC	cathepsin C	5.87	7.26	-2.62	5.87	7.38	-2.86	5.87	7.62	-3.38	5.87	7.68	-3.51
201944_at	g13128866	HEXB	hexosaminidase B (beta polypeptide)	5.03	6.59	-2.95	5.03	6.23	-2.3	4.86	6.49	-3.09	5.03	6.37	-2.53
212983_at	Hs.37003.0	HRAS	Harvey rat sarcoma viral oncogene homolog	6.94	8.77	-3.56	6.94	8.5	-2.95	6.94	8.89	-3.86	6.94	8.58	-3.12
220486_x_at	g8923168	LOC101928589	uncharacterized LOC101928589; transmembrane protein 164	6.82	8.66	-3.58	6.82	8.48	-3.14	6.82	8.81	-3.95	6.82	8.41	-3.01
222231_s_at	Hs.283558.4	LRRC59	leucine rich repeat containing 59	5.04	6.69	-3.15	5.04	6.63	-3.02	5.04	6.82	-3.44	5.04	6.74	-3.26
221647_s_at	g12053364	MIR6743	microRNA 6743; RIC8 guanine nucleotide exchange factor A	6.46	7.57	-2.16	6.46	7.63	-2.25	6.46	7.48	-2.03	6.46	7.63	-2.25
202926_at	g7706239	NBAS	neuroblastoma amplified sequence	7.66	9.08	-2.69	7.66	9.08	-2.67	7.66	9.15	-2.83	7.66	8.73	-2.1
200695_at	g7657474	PPP2R1A	protein phosphatase 2, regulatory subunit A, alpha	5.27	7.55	-4.88	5.27	7.28	-4.04	5.27	7.51	-4.74	5.27	7.52	-4.77
209895_at	g7770146	PTPN11	protein tyrosine phosphatase, non-receptor type 11	5.9	7.64	-3.34	5.9	7.35	-2.74	5.9	7.85	-3.86	5.9	7.55	-3.14
203983_at	g5174730	TSNAX	translin-associated factor X	5.46	7.13	-3.2	5.46	7.12	-3.17	5.46	7.81	-5.1	5.46	7.78	-5.01
209118_s_at	g4929133	TUBA1A	tubulin, alpha 1a	6.21	4.83	2.59	6.21	4.98	2.34	6.21	5.02	2.28	6.21	4.99	2.33
217823_s_at	Hs.184325.0	UBE2J1	ubiquitin-conjugating enzyme E2, J1	3.96	5.67	-3.26	3.96	5.61	-3.14	3.96	5.69	-3.32	3.96	5.58	-3.08
200996_at	g7262289	ACTR3	ARP3 actin-related protein 3 homolog (yeast)	3.74	5.39	-3.12	3.74	5.2	-2.75	3.74	5.29	-2.92	3.74	5.47	-3.31
219397_at	g13376736	COQ10B	coenzyme Q10 homolog B (S. cerevisiae)	3.56	5.24	-3.21	3.56	5.16	-3.03	3.56	5.53	-3.92	3.56	5.42	-3.64
207945_s_at	g4503090	CSNK1D	casein kinase 1, delta	4.28	5.51	-2.35	4.28	5.46	-2.27	4.28	5.62	-2.53	4.28	5.41	-2.2
218973_at	g13375759	EFTUD1	elongation factor Tu GTP binding domain containing 1	5.05	6.21	-2.23	5.45	6.49	-2.05	5.45	6.5	-2.06	5.45	6.52	-2.09
208886_at	g12652786	H1F0	H1 histone family, member 0	5.16	6.78	-3.08	5.16	6.69	-2.89	5.16	6.68	-2.87	5.16	6.29	-2.2
202556_s_at	g5453693	MCRS1	microspherule protein 1	4.91	6.32	-2.65	4.91	6.02	-2.15	4.91	5.93	-2.03	4.91	6.11	-2.3
218678_at	g13375818	NES	nestin	6.99	8.47	-2.8	6.99	8.77	-3.43	6.99	8.68	-3.23	6.99	8.5	-2.85
218196_at	g7661737	OSTM1	osteopetrosis associated transmembrane protein 1	7.05	9	-3.86	7.05	8.95	-3.74	7.05	9.01	-3.91	7.05	9.09	-4.12
200604_s_at	g1526988	PRKAR1A	protein kinase, cAMP-dependent, regulatory, type I, alpha	6.24	5.14	2.15	6.24	5.02	2.33	6.24	4.57	3.18	6.24	4.76	2.79
208854_s_at	Hs.168913.1	STK24	serine/threonine kinase 24	5.03	6.73	-3.25	5.03	6.43	-2.64	5.03	6.05	-2.03	5.03	6.69	-3.15
203511_s_at	g2791803	TRAPPC3	trafficking protein particle complex 3	9.84	7.9	3.85	9.84	8.15	3.23	9.84	7.68	4.47	9.84	6.45	10.48
208103_s_at	g13569878	ANP32E	acidic (leucine-rich) nuclear phosphoprotein 32 family, member E	3.67	4.88	-2.32	3.67	4.97	-2.47	3.67	4.99	-2.5	3.67	4.88	-2.32
219641_at	g8922230	DET1	de-etiolated homolog 1 (Arabidopsis)	5.12	6.39	-2.41	5.12	6.41	-2.45	5.12	6.23	-2.16	5.12	6.5	-2.6
219134_at	g11545907	ELTD1	EGF, latrophilin and seven transmembrane domain containing 1	3.83	5.11	-2.44	3.83	4.92	-2.14	3.83	4.89	-2.09	3.83	4.93	-2.16
209576_at	g4884070	GNAI1	guanine nucleotide binding protein (G protein), alpha inhibiting activity polypeptide 1	5.71	3.98	3.31	5.71	4.11	3.03	5.71	3.98	3.33	5.71	3.99	3.3
203327_at	Hs.1508.0	IDE	insulin-degrading enzyme	6.02	3.55	5.51	6.02	3.62	5.28	6.02	3.57	5.47	6.02	3.61	5.31
209219_at	g190973	MIR1236	microRNA 1236; negative elongation factor complex member E	8.2	4.53	12.69	8.2	4.11	17.03	8.2	3.98	18.6	8.2	4.09	17.22
203319_s_at	g388318	ZNF148	zinc finger protein 148	7.71	9.12	-2.67	7.71	9.09	-2.6	7.71	8.98	-2.42	7.71	9.06	-2.56
221744_at	Hs.288283.0	DCAF7	DDB1 and CUL4 associated factor 7	7.65	10.24	-6.06	7.65	9.85	-4.6	7.65	9.59	-3.85	7.65	9.94	-4.89
220342_x_at	g8922223	EDEM3	ER degradation enhancer, mannosidase alpha-like 3	4.11	6.94	-7.1	4.11	6.76	-6.27	4.11	7	-7.4	4.11	7.06	-7.68
212510_at	Hs.82432.0	GPD1L	glycerol-3-phosphate dehydrogenase 1-like	7.43	5.02	5.32	7.43	5.94	2.8	7.43	4.98	5.45	7.43	3.67	13.58
215071_s_at	Hs.28777.3	HIST1H2AC	histone cluster 1, H2ac	7.2	8.42	-2.33	7.2	8.32	-2.17	7.2	8.23	-2.03	7.2	8.23	-2.03
211951_at	Hs.75337.1	NOLC1	nucleolar and coiled-body phosphoprotein 1	6.24	7.69	-2.74	6.24	7.46	-2.33	6.24	7.64	-2.65	6.24	7.49	-2.38
208977_x_at	g13278848	TUBB4B	tubulin, beta 4B class IVb	5.62	7.26	-3.12	5.62	7.33	-3.28	5.62	7.39	-3.4	5.62	7.29	-3.18
200601_at	g3157975	ACTN4	actinin, alpha 4	5.19	6.4	-2.32	5.19	6.32	-2.19	5.19	6.5	-2.49	5.19	6.75	-2.96
201077_s_at	g6318598	ANXA2	annexin A2; NHP2 non-histone chromosome protein 2-like 1 (S. cerevisiae)	7.23	9.1	-3.64	7.23	8.99	-3.38	7.23	8.85	-3.06	7.23	8.89	-3.16
218859_s_at	g7705402	ESF1	ESF1, nucleolar pre-rRNA processing protein, homolog (S. cerevisiae)	8.06	9.74	-3.21	8.06	9.43	-2.57	8.06	9.75	-3.22	8.06	9.75	-3.21
208613_s_at	Hs.81008.0	FLNB	filamin B, beta	5.03	6.38	-2.56	5.03	6.3	-2.42	5.03	6.51	-2.8	5.03	6.39	-2.57
201722_s_at	Hs.80120.0	GALNT1	polypeptide N-acetylgalactosaminyltransferase 1	6.26	7.61	-2.55	6.26	7.66	-2.63	6.26	7.89	-3.08	6.26	7.8	-2.9
218445_at	g8923919	H2AFY2	H2A histone family, member Y2	3.7	5.21	-2.85	3.7	5.19	-2.81	3.7	5.13	-2.69	3.7	5.26	-2.95
200821_at	g7669502	LAMP2	lysosomal-associated membrane protein 2	5.22	6.81	-3.03	5.22	6.66	-2.72	5.22	6.91	-3.23	5.22	6.8	-3
203025_at	g10835056	NAA10	N(alpha)-acetyltransferase 10, NatA catalytic subunit	7.64	8.73	-2.13	7.95	8.96	-2.01	7.95	9.27	-2.5	7.95	9.14	-2.28
212129_at	Hs.83724.0	NIPA2	non imprinted in Prader-Willi/Angelman syndrome 2	5.24	6.5	-2.39	5.24	6.32	-2.12	5.24	6.66	-2.67	5.24	6.37	-2.18
201699_at	g4506214	PSMC6	proteasome (prosome, macropain) 26S subunit, ATPase, 6	4.87	6.3	-2.68	4.87	6.28	-2.65	4.87	6.14	-2.4	4.87	6.34	-2.77
202034_x_at	g7661991	RB1CC1	RB1-inducible coiled-coil 1	6	7.26	-2.4	6	7.1	-2.14	6	7.26	-2.39	6	7.1	-2.15
215294_s_at	Hs.152292.2	SMARCA1	SWI/SNF related, matrix associated, actin dependent regulator of chromatin, subfamily a, member 1	5.36	6.78	-2.68	5.36	6.72	-2.58	5.36	6.76	-2.65	5.36	6.93	-2.96
200826_at	g7242206	SNRPD2	small nuclear ribonucleoprotein D2 polypeptide 16.5kDa	4.29	6.43	-4.42	4.29	6.5	-4.62	4.29	6.36	-4.2	4.29	6.73	-5.44
222209_s_at	Hs.183887.1	TMEM135	transmembrane protein 135	7.28	8.97	-3.23	7.28	8.75	-2.77	7.28	9.14	-3.63	7.28	9.29	-4.02
208648_at	Hs.106357.0	VCP	valosin containing protein	8.51	9.82	-2.48	8.51	9.67	-2.24	8.51	9.78	-2.41	8.51	9.72	-2.31
221482_s_at	g13097335	ARPP19	cAMP-regulated phosphoprotein, 19kDa	4	5.58	-3	4	5.51	-2.86	4	5.71	-3.28	4	5.87	-3.67
212536_at	Hs.75478.0	ATP11B	ATPase, class VI, type 11B	7.02	5.21	3.5	7.02	5.45	2.98	7.02	4.87	4.43	7.02	4.78	4.74
204370_at	g5803028	CLP1	cleavage and polyadenylation factor I subunit 1	6.2	3.92	4.85	6.2	3.92	4.83	6.2	3.79	5.29	6.2	3.75	5.46
201054_at	Hs.77492.0	HNRNPA0	heterogeneous nuclear ribonucleoprotein A0	9.68	5.23	21.92	9.68	5.57	17.34	9.68	5.2	22.35	9.68	5.32	20.54
212689_s_at	Hs.321707.0	KDM3A	lysine (K)-specific demethylase 3A	6.57	4.22	5.08	6.57	4.21	5.12	6.57	4.05	5.72	6.57	4.22	5.08
204559_s_at	g7706422	LSM7	LSM7 homolog, U6 small nuclear RNA associated (S. cerevisiae)	4.22	6.5	-4.85	4.22	6.3	-4.23	4.22	6.66	-5.4	4.22	6.71	-5.6
200644_at	g13491173	MARCKSL1	MARCKS-like 1	3.26	5.07	-3.49	3.26	4.73	-2.76	3.26	5.26	-3.99	3.26	5.19	-3.79
201517_at	g12654824	NCBP2	nuclear cap binding protein subunit 2, 20kDa	4.16	5.71	-2.91	4.16	5.52	-2.57	4.16	5.32	-2.23	4.16	5.25	-2.12
203625_x_at	Hs.23348.0	SKP2	S-phase kinase-associated protein 2, E3 ubiquitin protein ligase	3.98	5.19	-2.31	3.98	5.23	-2.38	3.98	5.19	-2.32	3.98	5.09	-2.17
212009_s_at	Hs.75612.2	STIP1	stress-induced phosphoprotein 1	4.42	6.2	-3.43	4.42	5.88	-2.76	4.42	6.15	-3.32	4.42	5.87	-2.73
212287_at	Hs.197803.0	SUZ12	SUZ12 polycomb repressive complex 2 subunit	9.34	7.65	3.24	9.34	7.98	2.58	9.34	7.32	4.06	9.34	6.69	6.29
201804_x_at	g4502848	TBCB	tubulin folding cofactor B	11.7	12.7	-2.01	8.61	10.23	-3.07	8.61	10.34	-3.31	8.61	10.13	-2.86
220477_s_at	g7661833	TMEM230	transmembrane protein 230	9.96	11.15	-2.29	9.96	11.06	-2.15	9.96	11.14	-2.28	9.96	11.11	-2.22
202125_s_at	g13027379	TRAK2	trafficking protein, kinesin binding 2	4.44	5.9	-2.74	4.44	5.86	-2.66	4.44	6.37	-3.8	4.44	6.04	-3.01
221761_at	Hs.90011.0	ADSS	adenylosuccinate synthase	5.25	6.61	-2.58	5.25	6.69	-2.72	5.25	6.79	-2.9	5.25	6.65	-2.64
219649_at	g7019324	ALG6	ALG6, alpha-1,3-glucosyltransferase	4.63	5.98	-2.55	4.63	5.85	-2.33	4.63	5.9	-2.43	4.63	6.07	-2.72
212135_s_at	Hs.305923.2	ATP2B4	ATPase, Ca++ transporting, plasma membrane 4	4.68	5.88	-2.31	4.68	6.05	-2.59	6.92	8.14	-2.33	6.92	7.99	-2.11
205289_at	Hs.73853.0	BMP2	bone morphogenetic protein 2	5.85	7.08	-2.35	5.94	7.26	-2.5	5.85	7.33	-2.79	5.94	7.37	-2.69
217837_s_at	g7706352	CHMP3	charged multivesicular body protein 3; RNF103-CHMP3 readthrough	8.9	7.14	3.39	8.9	7.04	3.63	8.9	6.45	5.44	8.9	5.68	9.29
217840_at	g7705259	DDX41	DEAD (Asp-Glu-Ala-Asp) box polypeptide 41	5.15	6.26	-2.16	5.15	6.28	-2.19	5.15	6.71	-2.94	5.15	6.33	-2.27
202487_s_at	g6912615	H2AFV	H2A histone family, member V	8.16	6.91	2.38	8.16	6.86	2.46	8.16	6.69	2.78	8.16	6.72	2.71
208931_s_at	g4929370	ILF3	interleukin enhancer binding factor 3, 90kDa	3.26	4.72	-2.76	3.26	4.49	-2.34	3.26	5.23	-3.91	3.26	5.1	-3.58
218982_s_at	g7705424	MRPS17	mitochondrial ribosomal protein S17	7.3	8.38	-2.12	7.3	8.34	-2.05	7.3	8.39	-2.13	7.3	8.42	-2.17
219083_at	g8922499	SHQ1	SHQ1, H/ACA ribonucleoprotein assembly factor	4.73	5.88	-2.22	4.73	5.8	-2.1	4.73	5.92	-2.28	4.73	6.03	-2.45
221732_at	Hs.8859.0	CANT1	calcium activated nucleotidase 1	3.7	5.18	-2.8	3.7	4.86	-2.23	3.7	5.88	-4.53	3.7	5.39	-3.23
213410_at	Hs.227209.0	EDRF1	erythroid differentiation regulatory factor 1	7.59	5.78	3.51	6.64	5.25	2.63	7.59	5.9	3.23	6.64	4.67	3.93
218503_at	g8923357	FOCAD	focadhesin	7.9	11.62	-13.12	7.9	11.23	-10.02	7.9	11.29	-10.45	7.9	11.03	-8.74
209408_at	g1695881	KIF2C	kinesin family member 2C	5.37	6.71	-2.54	5.37	6.58	-2.32	5.37	6.65	-2.43	5.37	6.66	-2.45
207922_s_at	g9257203	LOC101928676	uncharacterized LOC101928676; macrophage erythroblast attacher	3.99	5.85	-3.64	3.99	5.82	-3.55	3.99	5.87	-3.67	3.99	5.9	-3.76
200701_at	g5453677	NPC2	Niemann-Pick disease, type C2	9.89	8.49	2.66	9.89	8.89	2.01	9.89	8.26	3.11	9.89	8.15	3.35
200660_at	g5032056	S100A11	S100 calcium binding protein A11	8.88	7.09	3.46	8.88	7.7	2.27	8.88	7.07	3.49	8.88	7.37	2.84
209175_at	Hs.300208.0	SEC23IP	SEC23 interacting protein	4.95	6.32	-2.58	4.95	5.96	-2.01	4.95	6.25	-2.47	4.95	6.44	-2.81
202505_at	g4507122	SNRPB2	small nuclear ribonucleoprotein polypeptide B	6.47	8.06	-3.03	6.47	7.98	-2.85	6.47	7.67	-2.31	6.47	7.74	-2.42
211987_at	Hs.75248.0	TOP2B	topoisomerase (DNA) II beta 180kDa	6.85	8.33	-2.78	6.85	8.23	-2.6	6.85	8.02	-2.25	6.85	8.05	-2.3
209344_at	g12803958	TPM4	tropomyosin 4	4.56	5.66	-2.14	4.56	5.66	-2.15	4.56	5.69	-2.19	4.56	5.69	-2.19
221873_at	Hs.154095.1	ZNF143	zinc finger protein 143	7.15	8.86	-3.27	7.15	8.69	-2.9	7.15	9.13	-3.95	7.15	9.05	-3.74
202961_s_at	g4757811	ARMC2-AS1	ARMC2 antisense RNA 1; ATP synthase, H+ transporting, mitochondrial Fo complex, subunit F2	4.43	5.52	-2.12	4.43	5.57	-2.2	4.43	5.53	-2.14	4.43	5.55	-2.17
201145_at	g13435355	HAX1	HCLS1 associated protein X-1	5.32	6.51	-2.28	5.32	6.59	-2.41	5.72	6.75	-2.04	5.32	6.63	-2.48
204744_s_at	g7770071	IARS	isoleucyl-tRNA synthetase	4.69	5.91	-2.33	4.69	5.93	-2.35	4.69	6.34	-3.12	4.69	6.33	-3.11
218611_at	g7706080	IER5	immediate early response 5	6.92	8.34	-2.67	6.92	8.27	-2.54	6.92	8.52	-3.02	6.92	8.37	-2.73
200726_at	g4506006	PPP1CC	protein phosphatase 1, catalytic subunit, gamma isozyme	4.18	6.18	-3.99	4.18	6.12	-3.84	4.18	6.04	-3.62	4.18	6.06	-3.67
204033_at	g11321606	TRIP13	thyroid hormone receptor interactor 13	7.95	5.05	7.45	7.95	5.3	6.27	7.95	4.34	12.2	7.95	3.84	17.24
212519_at	Hs.7766.0	UBE2E1	ubiquitin-conjugating enzyme E2E 1	5.95	8.15	-4.6	5.95	8.25	-4.91	5.95	8.29	-5.05	5.95	8.46	-5.67
219228_at	g10092612	ZNF331	zinc finger protein 331	5.57	7.25	-3.21	5.57	7.11	-2.91	5.57	7.05	-2.8	5.57	7.26	-3.23
201850_at	g4502560	CAPG	capping protein (actin filament), gelsolin-like	4.47	5.67	-2.29	4.47	5.62	-2.22	4.47	5.83	-2.56	4.47	5.63	-2.23
222201_s_at	Hs.122843.1	CASP8AP2	caspase 8 associated protein 2	5.1	7.55	-5.46	5.1	7.47	-5.15	5.1	7.73	-6.18	5.1	7.69	-5.99
202326_at	g5729833	EHMT2	euchromatic histone-lysine N-methyltransferase 2	8.02	6.31	3.27	8.02	6.44	2.99	8.02	5.88	4.39	8.02	5.6	5.34
208755_x_at	Hs.181307.2	H3F3A	H3 histone, family 3A; H3 histone, family 3A, pseudogene 4; H3 histone, family 3B (H3.3B)	6.49	4.2	4.87	6.49	4.49	3.98	6.49	4.27	4.65	6.49	3.96	5.78
212913_at	Hs.112193.1	MSH5-SAPCD1	MSH5-SAPCD1 readthrough (NMD candidate); suppressor APC domain containing 1	7.81	6.19	3.07	7.81	6.57	2.35	7.81	5.81	4	7.81	6.01	3.48
209154_at	g12005281	P2RX5-TAX1BP3	P2RX5-TAX1BP3 readthrough (NMD candidate); Tax1 (human T-cell leukemia virus type I) binding protein 3	4.58	5.66	-2.1	4.89	6.07	-2.27	4.89	6.13	-2.37	4.89	6	-2.17
204362_at	g4506962	SKAP2	src kinase associated phosphoprotein 2	3.74	4.93	-2.28	3.74	4.85	-2.15	3.64	4.75	-2.17	3.74	4.78	-2.05
203142_s_at	g4501974	AP3B1	adaptor-related protein complex 3, beta 1 subunit	4.98	6.39	-2.66	4.98	6.46	-2.79	4.98	6.48	-2.82	4.98	6.3	-2.5
202806_at	g4758123	DBN1	drebrin 1	5.1	6.43	-2.51	5.1	6.55	-2.72	5.1	6.67	-2.96	5.1	6.57	-2.78
203829_at	g9506684	ELP4	elongator acetyltransferase complex subunit 4	6.6	8.02	-2.67	6.6	7.66	-2.09	6.6	7.96	-2.56	6.6	7.85	-2.38
204785_x_at	g4504600	IFNAR2	interferon (alpha, beta and omega) receptor 2	4.6	6.26	-3.16	4.6	6.09	-2.82	4.6	6.1	-2.84	4.6	6.28	-3.2
38671_at	4878500	PLXND1	plexin D1	7.83	9.34	-2.83	7.83	9.31	-2.78	7.83	9.32	-2.8	7.83	9.2	-2.57
201569_s_at	g7661541	SAMM50	SAMM50 sorting and assembly machinery component	4.44	6.09	-3.12	4.44	6.22	-3.41	4.44	6.19	-3.37	4.44	6.26	-3.51
212165_at	Hs.17481.1	TMEM183A	transmembrane protein 183A; transmembrane protein 183B	8.67	10.35	-3.22	8.67	10.04	-2.59	8.67	10.1	-2.7	8.67	9.89	-2.34
219913_s_at	g11072090	CRNKL1	crooked neck pre-mRNA splicing factor 1	7.22	8.3	-2.12	7.22	8.25	-2.04	7.22	8.23	-2.01	7.22	8.23	-2.01
213069_at	Hs.296326.0	HEG1	heart development protein with EGF-like domains 1	3.63	5.73	-4.29	3.63	5.38	-3.37	3.63	5.11	-2.78	3.63	5.49	-3.63
217932_at	g7705737	MRPS7	mitochondrial ribosomal protein S7	10	7.52	5.57	10	8.2	3.48	10	7.46	5.81	10	7.37	6.16
203606_at	g4758791	NDUFS6	NADH dehydrogenase (ubiquinone) Fe-S protein 6, 13kDa (NADH-coenzyme Q reductase)	5.7	7	-2.47	5.7	7.06	-2.57	5.7	7.1	-2.64	5.7	7.15	-2.74
205596_s_at	g12408118	SMURF2	SMAD specific E3 ubiquitin protein ligase 2	3.5	6.88	-10.43	3.5	6.8	-9.88	3.5	7.45	-15.51	3.5	7.47	-15.69
215424_s_at	Hs.79008.1	SNW1	SNW domain containing 1	3.98	5.32	-2.53	3.98	5.59	-3.04	3.98	5.62	-3.1	3.98	5.69	-3.26
218367_x_at	g6912741	USP21	ubiquitin specific peptidase 21	5.15	6.63	-2.79	5.15	6.68	-2.88	5.15	6.59	-2.72	5.15	6.74	-3
201951_at	Hs.10247.0	ALCAM	activated leukocyte cell adhesion molecule	4.56	6.72	-4.46	4.56	6.49	-3.81	4.56	6.81	-4.74	4.56	6.9	-5.05
210085_s_at	g10436073	ANXA9	annexin A9	4.13	5.35	-2.33	4.13	5.55	-2.68	4.13	5.24	-2.16	4.13	5.35	-2.32
221509_at	g12248760	DENR	density-regulated protein	5.83	6.94	-2.15	5.83	6.97	-2.2	5.83	6.95	-2.17	5.83	7.02	-2.27
219404_at	g13375671	EPS8L3	EPS8-like 3	4.05	5.18	-2.19	4.05	5.15	-2.14	4.05	5.17	-2.18	4.05	5.34	-2.44
202915_s_at	Hs.5737.0	FAM20B	family with sequence similarity 20, member B	6.13	7.81	-3.21	6.13	7.83	-3.25	6.13	7.46	-2.51	6.13	7.47	-2.52
218550_s_at	g8922643	LRRC20	leucine rich repeat containing 20	5.07	7.38	-4.96	5.07	7.09	-4.06	5.07	7.4	-5.02	5.07	6.68	-3.05
218992_at	g8923931	PLGRKT	plasminogen receptor, C-terminal lysine transmembrane protein	4.9	7	-4.3	4.9	6.98	-4.23	4.9	7.7	-7.01	4.9	7.28	-5.24
201558_at	g4506398	RAE1	ribonucleic acid export 1	9.07	5.09	15.77	9.07	6.07	8.04	9.07	4.6	22.27	9.07	4.58	22.48
212730_at	Hs.10587.0	SYNM	synemin, intermediate filament protein	8.62	5.47	8.92	8.62	6.17	5.49	8.62	4.45	18	8.62	4.41	18.55
201096_s_at	Hs.75290.0	ARF4	ADP-ribosylation factor 4	5.59	7.87	-4.85	5.59	7.85	-4.79	5.59	7.61	-4.07	5.59	7.7	-4.31
213016_at	Hs.152939.0	BBX	bobby sox homolog (Drosophila)	4.38	5.67	-2.45	4.38	5.67	-2.45	4.38	5.64	-2.4	4.38	5.64	-2.4
205084_at	g9994198	BCAP29	B-cell receptor-associated protein 29	4.56	5.79	-2.36	4.56	5.81	-2.38	4.56	5.96	-2.63	4.56	6.18	-3.08
203967_at	g1684902	CDC6	cell division cycle 6	4.93	5.96	-2.04	5.87	7.04	-2.25	4.93	5.93	-2.01	4.93	5.93	-2.01
201956_s_at	g7657133	GNPAT	glyceronephosphate O-acyltransferase	3.97	6.03	-4.16	3.97	6.11	-4.41	3.97	6.43	-5.5	3.97	6.48	-5.69
219357_at	g7661735	GTPBP1	GTP binding protein 1	5.91	8.75	-7.17	5.91	8.85	-7.66	5.91	8.62	-6.56	5.91	9.14	-9.4
202097_at	g4826871	NUP153	nucleoporin 153kDa	4.56	5.76	-2.28	4.56	5.8	-2.36	4.56	6.01	-2.73	4.56	5.85	-2.44
218836_at	g13376252	RPP21	ribonuclease P/MRP 21kDa subunit; tripartite motif containing 39; TRIM39-RPP21 readthrough	6.38	8.29	-3.76	6.38	8.43	-4.14	6.38	8.36	-3.95	6.38	8.66	-4.88
212060_at	Hs.7976.0	U2SURP	U2 snRNP-associated SURP domain containing	4.37	5.98	-3.05	4.37	5.77	-2.64	4.37	5.8	-2.7	4.37	5.89	-2.87
200693_at	g5803226	YWHAQ	tyrosine 3-monooxygenase/tryptophan 5-monooxygenase activation protein, theta	4.93	7.03	-4.28	4.93	6.74	-3.49	4.93	6.73	-3.47	4.93	6.58	-3.13
218098_at	Hs.118249.0	ARFGEF2	ADP-ribosylation factor guanine nucleotide-exchange factor 2 (brefeldin A-inhibited)	5.86	7.17	-2.47	9.27	10.31	-2.05	10.19	11.23	-2.07	10.19	11.28	-2.13
210980_s_at	g3860239	ASAH1	N-acylsphingosine amidohydrolase (acid ceramidase) 1	3.41	5.18	-3.42	3.41	4.95	-2.91	3.41	4.98	-2.97	3.41	5.12	-3.28
201303_at	g7661919	EIF4A3	eukaryotic translation initiation factor 4A3	5.57	7.45	-3.67	5.57	6.97	-2.63	5.57	7.03	-2.75	5.57	7.14	-2.98
217956_s_at	g10864016	ENOPH1	enolase-phosphatase 1	5.44	6.57	-2.19	5.44	6.89	-2.73	5.44	6.92	-2.79	5.44	6.64	-2.3
214075_at	Hs.109494.1	NENF	neudesin neurotrophic factor	8.4	7.37	2.03	8.4	7.34	2.09	8.4	7.21	2.28	8.4	6.82	2.99
204108_at	Hs.797.1	NFYA	nuclear transcription factor Y, alpha	8.14	9.32	-2.27	8.14	9.24	-2.14	8.14	9.44	-2.46	8.14	9.46	-2.49
201589_at	Hs.211602.0	SMC1A	structural maintenance of chromosomes 1A	5.86	6.98	-2.17	5.86	7.14	-2.42	5.86	7.3	-2.71	5.86	7.28	-2.66
202200_s_at	g4507218	SRPK1	SRSF protein kinase 1	6.29	8.03	-3.33	6.29	7.85	-2.94	6.29	8.35	-4.17	6.29	8.2	-3.76
218283_at	g10047103	SS18L2	synovial sarcoma translocation gene on chromosome 18-like 2	5.25	6.38	-2.19	5.25	6.41	-2.23	5.25	6.7	-2.74	5.25	6.67	-2.68
215452_x_at	Hs.113293.0	SUMO4	small ubiquitin-like modifier 4	9.28	5.98	9.9	9.28	6.96	5.02	9.28	5.58	13.05	9.28	5.24	16.44
204341_at	g5453643	TRIM16	tripartite motif containing 16	7.98	9.53	-2.94	7.98	9.5	-2.88	7.98	9.4	-2.68	7.98	9.52	-2.92
217821_s_at	g4836400	WBP11	WW domain binding protein 11	4.42	6.78	-5.14	4.42	6.57	-4.42	4.42	6.89	-5.53	4.42	6.87	-5.45
212050_at	Hs.13996.0	WIPF2	WAS/WASL interacting protein family, member 2	5.42	6.66	-2.35	5.42	6.81	-2.61	5.42	7.07	-3.13	5.42	7.01	-3
202022_at	g4885062	ALDOC	aldolase C, fructose-bisphosphate	3.89	5	-2.15	8.21	9.43	-2.32	3.89	5.17	-2.43	8.21	9.37	-2.23
208945_s_at	Hs.12272.0	BECN1	beclin 1, autophagy related	5.35	7.23	-3.67	5.35	7.22	-3.65	5.35	7.6	-4.75	5.35	8.55	-9.18
203593_at	g11321633	CD2AP	CD2-associated protein	8.51	9.66	-2.22	8.51	9.55	-2.05	8.51	9.78	-2.42	8.51	9.75	-2.37
202060_at	g7661949	CTR9	CTR9, Paf1/RNA polymerase II complex component	5.67	7.38	-3.28	5.67	7.51	-3.6	5.67	7.4	-3.34	5.67	7.6	-3.82
204238_s_at	g5454001	DNPH1	2'-deoxynucleoside 5'-phosphate N-hydrolase 1	4.29	6.76	-5.53	4.29	6.56	-4.8	4.29	6.96	-6.35	4.29	6.62	-5.02
202535_at	g4505228	FADD	Fas (TNFRSF6)-associated via death domain	7.01	8.35	-2.53	7.01	8.2	-2.27	7.01	8.38	-2.58	7.01	8.21	-2.3
201509_at	g5901981	IDH3B	isocitrate dehydrogenase 3 (NAD+) beta	6.54	7.87	-2.52	6.54	7.77	-2.36	6.54	7.82	-2.43	6.54	7.79	-2.39
201263_at	g4507366	TARS	threonyl-tRNA synthetase	4.17	5.5	-2.52	4.17	5.55	-2.61	4.17	5.57	-2.65	4.17	5.3	-2.2
202606_s_at	g6912719	TLK1	tousled-like kinase 1	6.05	7.42	-2.57	6.05	7.29	-2.36	6.05	7.5	-2.72	6.05	7.38	-2.51
221452_s_at	g13624338	TMEM14B	transmembrane protein 14B	4.01	5.07	-2.09	4.01	5.19	-2.26	4.01	5.19	-2.27	4.01	5.34	-2.52
209053_s_at	Hs.110457.3	WHSC1	Wolf-Hirschhorn syndrome candidate 1	5	6.38	-2.59	5	6.39	-2.62	5	6.41	-2.64	5	6.38	-2.59
205401_at	g4501992	AGPS	alkylglycerone phosphate synthase	4.16	11.45	-156.27	4.16	11.03	-117	4.16	11.01	-115.29	4.16	11.19	-130.33
201324_at	g4503558	EMP1	epithelial membrane protein 1	6.91	4.68	4.68	6.91	4.78	4.36	6.91	4.42	5.61	6.91	4.29	6.14
205140_at	g4503776	FPGT	fucose-1-phosphate guanylyltransferase	4.31	5.91	-3.04	4.31	5.71	-2.64	4.31	6.25	-3.83	4.31	6.02	-3.29
210153_s_at	g187299	ME2	malic enzyme 2, NAD(+)-dependent, mitochondrial	8.17	9.29	-2.18	8.17	9.28	-2.17	8.17	9.54	-2.59	8.17	9.19	-2.04
203199_s_at	Hs.153792.1	MTRR	5-methyltetrahydrofolate-homocysteine methyltransferase reductase	4.79	6.28	-2.81	4.79	6.18	-2.62	4.79	6.24	-2.73	4.79	5.93	-2.21
218942_at	g13376135	PIP4K2C	phosphatidylinositol-5-phosphate 4-kinase, type II, gamma	6.14	7.38	-2.37	6.14	7.4	-2.4	6.14	7.43	-2.46	6.14	7.3	-2.23
209323_at	g9886758	PRKRIR	protein-kinase, interferon-inducible double stranded RNA dependent inhibitor, repressor of (P58 repressor)	6.68	8.47	-3.44	6.68	8.4	-3.28	6.68	8.3	-3.07	6.68	8.44	-3.37
220435_at	g8922154	SLC30A10	solute carrier family 30, member 10	3.53	4.64	-2.16	4.73	5.95	-2.33	3.53	4.73	-2.29	3.53	4.71	-2.26
203648_at	g7662007	TATDN2	TatD DNase domain containing 2	6.65	8.06	-2.67	6.65	7.83	-2.27	6.65	7.76	-2.16	6.65	7.74	-2.13
201797_s_at	g5454157	VARS	valyl-tRNA synthetase	3.43	5.08	-3.13	3.43	4.79	-2.56	3.43	4.91	-2.78	3.43	5.01	-3
218059_at	g7705816	ZNF706	zinc finger protein 706	3.42	4.92	-2.83	3.42	4.52	-2.13	3.42	4.66	-2.36	3.42	4.93	-2.85
204812_at	g4759343	ZW10	zw10 kinetochore protein	6.42	4.37	4.15	6.42	4.78	3.12	6.42	4.07	5.1	6.42	4.12	4.92
219342_at	g12597638	CASD1	CAS1 domain containing 1	6.29	7.34	-2.06	6.29	7.36	-2.09	6.29	7.35	-2.08	6.29	7.53	-2.36
201066_at	g4503184	CYC1	cytochrome c-1	5.15	3.89	2.39	5.15	3.94	2.32	5.15	3.88	2.42	5.15	3.73	2.67
218460_at	g8923371	HEATR2	HEAT repeat containing 2	6.8	7.95	-2.22	6.8	7.9	-2.15	6.8	8.1	-2.45	6.8	7.94	-2.2
213549_at	Hs.194110.1	PDZD8	PDZ domain containing 8	6.86	8.49	-3.08	6.86	8.29	-2.68	6.86	8.4	-2.9	6.86	8.36	-2.81
200071_at	Hs.79968.0	SMNDC1	survival motor neuron domain containing 1	6.1	7.18	-2.11	6.1	7.43	-2.51	6.1	7.47	-2.58	6.1	7.42	-2.49
210053_at	Hs.96103.0	TAF5	TAF5 RNA polymerase II, TATA box binding protein (TBP)-associated factor, 100kDa	6.29	8.19	-3.71	6.29	8.04	-3.37	6.29	8.37	-4.22	6.29	8.07	-3.44
217393_x_at	Hs.272352.0	UBE2NL	ubiquitin-conjugating enzyme E2N-like	4.33	6.13	-3.5	4.33	5.47	-2.21	4.33	5.73	-2.64	4.33	5.35	-2.04
208091_s_at	g13540577	VOPP1	vesicular, overexpressed in cancer, prosurvival protein 1	7.89	5.42	5.55	7.89	5.62	4.83	7.89	5.15	6.7	7.89	5.29	6.1
203525_s_at	Hs.75081.0	APC	adenomatous polyposis coli	6.07	7.34	-2.41	6.07	7.5	-2.69	6.07	7.84	-3.42	6.07	7.47	-2.64
218158_s_at	g6912241	APPL1	adaptor protein, phosphotyrosine interaction, PH domain and leucine zipper containing 1	4.63	6.16	-2.89	4.63	6.01	-2.6	4.63	5.94	-2.49	4.63	5.95	-2.49
200703_at	g4505812	DYNLL1	dynein, light chain, LC8-type 1	5.71	6.77	-2.07	5.71	6.8	-2.13	5.71	7.01	-2.46	5.71	6.84	-2.18
205930_at	g5031726	GTF2E1	general transcription factor IIE, polypeptide 1, alpha 56kDa	5.64	7.42	-3.43	5.64	7.39	-3.36	5.64	7.58	-3.83	5.64	7.4	-3.38
212532_s_at	Hs.155485.3	LSM12	LSM12 homolog (S. cerevisiae)	4.23	5.54	-2.49	4.23	5.53	-2.46	4.23	5.56	-2.51	4.23	5.52	-2.45
221311_x_at	g10092688	LYRM2	LYR motif containing 2	8.25	9.51	-2.39	7.94	9.25	-2.48	7.94	9.34	-2.63	7.94	9.35	-2.64
202167_s_at	g13375625	MMS19	MMS19 nucleotide excision repair homolog (S. cerevisiae)	4.74	5.86	-2.17	4.74	5.91	-2.24	4.74	5.95	-2.3	4.74	6	-2.39
219007_at	g13375888	NUP43	nucleoporin 43kDa	6.63	7.67	-2.06	6.63	7.65	-2.04	6.63	7.98	-2.55	6.63	7.75	-2.18
212997_s_at	Hs.57553.1	TLK2	tousled-like kinase 2	4.28	6.36	-4.24	4.28	5.96	-3.21	4.28	6.25	-3.92	4.28	6	-3.29
209196_at	g12653238	WDR46	WD repeat domain 46	4.8	6.35	-2.94	4.8	6.14	-2.54	4.8	6.34	-2.91	4.8	6.39	-3.02
208678_at	g13325247	ATP6V1E1	ATPase, H+ transporting, lysosomal 31kDa, V1 subunit E1	4	5.79	-3.47	4	5.61	-3.06	4	5.94	-3.83	4	5.89	-3.72
204693_at	g5902007	CDC42EP1	CDC42 effector protein (Rho GTPase binding) 1	4.83	6.06	-2.35	4.83	6.18	-2.55	4.83	6.15	-2.5	4.83	6.2	-2.6
202536_at	Hs.11449.0	CHMP2B	charged multivesicular body protein 2B	4.2	6.25	-4.13	4.2	5.91	-3.27	4.2	6.5	-4.9	4.2	6.3	-4.26
208815_x_at	g4579908	HSPA4	heat shock 70kDa protein 4	3.32	4.61	-2.44	3.32	4.33	-2.01	3.32	4.64	-2.5	3.32	4.8	-2.78
201651_s_at	g6005825	PACSIN2	protein kinase C and casein kinase substrate in neurons 2	4.39	6.67	-4.87	4.39	6.45	-4.17	4.39	6.6	-4.64	4.39	6.84	-5.46
212799_at	Hs.12311.0	STX6	syntaxin 6	9.5	6.36	8.81	9.5	6.44	8.38	9.5	5.34	17.96	9.5	4.41	34.12
217836_s_at	g8922730	YY1AP1	YY1 associated protein 1	7.25	8.86	-3.06	7.25	8.85	-3.03	7.25	8.75	-2.83	7.25	8.78	-2.89
212474_at	Hs.150275.0	AVL9	AVL9 homolog (S. cerevisiase)	6.73	8.32	-3.01	6.73	8.12	-2.61	6.73	8.22	-2.8	6.73	8.13	-2.63
200755_s_at	Hs.7753.0	CALU	calumenin	4.8	7.76	-7.78	4.8	7.58	-6.84	4.8	7.86	-8.34	4.8	7.84	-8.21
208683_at	g511636	CAPN2	calpain 2, (m/II) large subunit	8.11	9.94	-3.54	8.11	9.79	-3.2	8.11	9.85	-3.34	8.11	9.76	-3.14
213462_at	Hs.296355.0	NPAS2	neuronal PAS domain protein 2	4.02	5.62	-3.03	4.02	5.28	-2.4	4.02	5.3	-2.43	4.02	5.59	-2.98
204088_at	g4505548	P2RX4	purinergic receptor P2X, ligand-gated ion channel, 4	6.13	8.63	-5.65	6.13	8.39	-4.77	6.13	8.49	-5.12	6.13	8.75	-6.15
217786_at	g5174682	PRMT5	protein arginine methyltransferase 5	9.95	11.53	-2.98	9.95	11.63	-3.2	9.95	11.55	-3.03	11.24	12.25	-2.01
213090_s_at	Hs.24644.0	TAF4	TAF4 RNA polymerase II, TATA box binding protein (TBP)-associated factor, 135kDa	6.88	5.5	2.6	6.88	5.72	2.24	6.88	5.25	3.1	6.88	5.11	3.41
202205_at	g4507868	VASP	vasodilator-stimulated phosphoprotein	12.23	7.44	27.64	12.23	6	74.8	12.23	4.99	150.24	12.23	6.57	50.26
200050_at	g6005965	ZNF146	zinc finger protein 146	9.72	5.85	14.58	9.72	6.57	8.88	9.72	4.54	36.24	9.72	4.84	29.48
217835_x_at	g10047115	C20orf24	chromosome 20 open reading frame 24; TGIF2-C20orf24 readthrough	6.01	7.17	-2.23	6.01	7.14	-2.18	6.01	7.33	-2.49	6.01	7.04	-2.04
218726_at	g8922180	HJURP	Holliday junction recognition protein	4.51	6.24	-3.33	4.51	6.11	-3.03	4.51	6.12	-3.05	4.51	6.04	-2.89
200987_x_at	Hs.152978.0	PSME3	proteasome (prosome, macropain) activator subunit 3 (PA28 gamma; Ki)	5.63	7.94	-4.96	5.63	7.55	-3.81	5.63	7.46	-3.57	5.63	7.71	-4.23
200956_s_at	Hs.79162.0	SSRP1	structure specific recognition protein 1	3.94	5.66	-3.3	3.94	5.43	-2.82	3.94	5.41	-2.78	3.94	5.64	-3.26
201821_s_at	g13325239	TIMM17A	translocase of inner mitochondrial membrane 17 homolog A (yeast)	7.46	9.04	-2.99	7.46	8.94	-2.8	7.46	8.95	-2.81	7.46	9.05	-3.01
218108_at	g8922451	UBR7	ubiquitin protein ligase E3 component n-recognin 7 (putative)	9.5	6.96	5.81	9.18	7.18	4.01	9.5	7.42	4.21	9.5	7.99	2.85
218078_s_at	g7706132	ZDHHC3	zinc finger, DHHC-type containing 3	8.7	6.69	4.02	8.66	6.76	3.74	8.7	6.94	3.38	8.7	7.63	2.09
218576_s_at	g6005955	DUSP12	dual specificity phosphatase 12	4.5	5.81	-2.47	4.5	5.62	-2.17	4.5	5.74	-2.35	4.5	5.62	-2.17
212087_s_at	Hs.3426.0	ERAL1	Era-like 12S mitochondrial rRNA chaperone 1	4.79	6.41	-3.08	4.79	6.35	-2.94	4.79	6.3	-2.83	4.79	6.46	-3.17
205661_s_at	g13376805	FLAD1	flavin adenine dinucleotide synthetase 1	7.89	9.08	-2.28	7.89	8.99	-2.14	7.89	9.27	-2.61	7.89	9.22	-2.51
203956_at	g7662339	MORC2	MORC family CW-type zinc finger 2	6.88	8.38	-2.82	6.88	8.12	-2.36	6.88	8.3	-2.67	6.88	8.76	-3.66
204091_at	g4505670	PDE6D	phosphodiesterase 6D, cGMP-specific, rod, delta	4.2	5.22	-2.03	4.2	5.26	-2.09	4.2	5.4	-2.3	4.2	5.41	-2.31
206138_s_at	g4505808	PI4KB	phosphatidylinositol 4-kinase, catalytic, beta	4.69	6.37	-3.22	4.69	6.26	-2.96	4.69	6.49	-3.49	4.69	6.18	-2.81
221571_at	Hs.297660.1	TRAF3	TNF receptor-associated factor 3	4.81	7.33	-5.72	4.81	7.32	-5.69	4.81	7.03	-4.67	4.81	7.48	-6.35
202138_x_at	g11125769	AIMP2	aminoacyl tRNA synthetase complex-interacting multifunctional protein 2	5.22	6.75	-2.9	5.22	6.81	-3.02	5.22	7.27	-4.15	5.22	7.07	-3.62
200877_at	g5453604	CCT4	chaperonin containing TCP1, subunit 4 (delta)	5.3	6.87	-2.96	5.3	6.69	-2.62	5.3	6.85	-2.93	5.3	6.68	-2.59
202559_x_at	Hs.323817.0	CHTOP	chromatin target of PRMT1	3.48	5.27	-3.48	3.48	4.93	-2.75	3.48	5.41	-3.82	3.48	5.24	-3.39
208660_at	g12652712	CS	citrate synthase	7.53	8.6	-2.1	7.53	8.56	-2.04	7.53	8.83	-2.46	7.53	8.54	-2.01
222235_s_at	Hs.287761.0	CSGALNACT2	chondroitin sulfate N-acetylgalactosaminyltransferase 2	8.67	10.29	-3.07	8.67	10.13	-2.76	8.67	10.07	-2.64	8.67	9.93	-2.4
204699_s_at	Hs.194754.0	DIEXF	digestive organ expansion factor homolog (zebrafish)	3.97	5.8	-3.54	3.97	5.68	-3.26	3.97	5.89	-3.77	3.97	5.9	-3.81
209536_s_at	g11386004	EHD4	EH-domain containing 4	4.84	3.77	2.1	4.84	3.65	2.28	4.84	3.57	2.42	4.84	3.8	2.06
208952_s_at	Hs.78851.0	LARP4B	La ribonucleoprotein domain family, member 4B	8.16	5.12	8.22	8.16	5.31	7.22	8.16	4.12	16.41	8.16	4.29	14.65
209104_s_at	g12652540	NHP2	NHP2 ribonucleoprotein	4.75	5.94	-2.29	4.75	5.92	-2.26	4.75	5.95	-2.29	4.75	6.03	-2.43
212100_s_at	Hs.278314.1	POLDIP3	polymerase (DNA-directed), delta interacting protein 3	6.27	7.68	-2.65	6.27	7.59	-2.48	6.27	7.83	-2.95	6.27	7.74	-2.76
201459_at	g5730022	RUVBL2	RuvB-like AAA ATPase 2	6.61	8.11	-2.83	6.61	7.98	-2.59	6.61	7.93	-2.49	6.61	7.79	-2.26
204045_at	g4759215	TCEAL1	transcription elongation factor A (SII)-like 1	4.13	5.94	-3.51	4.13	5.29	-2.24	4.13	5.92	-3.48	4.13	5.43	-2.48
200662_s_at	g7657256	TOMM20	translocase of outer mitochondrial membrane 20 homolog (yeast)	8.45	9.79	-2.53	8.45	9.6	-2.22	8.45	9.9	-2.73	8.45	10.27	-3.54
212415_at	Hs.90998.0	2015-09-06	septin 6	5.5	6.55	-2.08	5.5	6.6	-2.14	6.21	7.25	-2.06	6.21	7.4	-2.27
218721_s_at	g8923461	C1orf27	chromosome 1 open reading frame 27	5.42	7.35	-3.79	5.42	7.07	-3.12	5.42	6.9	-2.79	5.42	6.92	-2.81
217976_s_at	g7705852	DYNC1LI1	dynein, cytoplasmic 1, light intermediate chain 1	7	8.61	-3.04	7	8.64	-3.11	7	8.73	-3.3	7	8.19	-2.28
215380_s_at	Hs.288649.2	GGCT	gamma-glutamylcyclotransferase	3.83	5.14	-2.48	3.83	5.25	-2.68	3.83	5.25	-2.67	3.83	4.88	-2.07
213170_at	Hs.43728.0	GPX7	glutathione peroxidase 7	6.78	7.96	-2.26	6.78	7.94	-2.24	6.78	7.95	-2.25	6.78	8.25	-2.78
204689_at	g10835016	HHEX	hematopoietically expressed homeobox	5.91	7.18	-2.42	7.07	8.44	-2.59	5.91	7.46	-2.93	5.91	6.96	-2.07
208713_at	Hs.155218.0	HNRNPUL1	heterogeneous nuclear ribonucleoprotein U-like 1	4.98	6.3	-2.5	4.98	6.36	-2.61	4.98	6.7	-3.3	4.98	6.3	-2.5
200825_s_at	g13699861	HYOU1	hypoxia up-regulated 1	3.74	5.25	-2.86	3.74	5.11	-2.59	3.74	5.28	-2.91	3.74	5.25	-2.85
209654_at	g13436178	ICE1	interactor of little elongator complex ELL subunit 1	4.39	5.85	-2.74	4.39	5.75	-2.57	4.39	5.6	-2.3	4.39	5.83	-2.7
201268_at	g4505408	NME1-NME2	NME1-NME2 readthrough; NME/NM23 nucleoside diphosphate kinase 2	6.13	8.41	-4.86	6.13	8.1	-3.91	6.13	8.15	-4.06	6.13	7.99	-3.64
201603_at	Hs.16533.0	PPP1R12A	protein phosphatase 1, regulatory subunit 12A	4.69	6.08	-2.62	4.69	6.07	-2.59	4.69	6.08	-2.62	4.69	5.92	-2.34
203403_s_at	g5174652	RNF6	ring finger protein (C3H2C3 type) 6	4.51	5.67	-2.23	4.51	5.72	-2.32	4.51	5.8	-2.44	4.51	5.82	-2.47
203160_s_at	Hs.24439.0	RNF8	ring finger protein 8, E3 ubiquitin protein ligase	4.51	6.58	-4.19	4.51	6.67	-4.46	4.51	6.67	-4.45	4.51	7	-5.61
213435_at	Hs.12896.0	SATB2	SATB homeobox 2	6.2	8.84	-6.22	6.2	8.39	-4.58	6.2	8.65	-5.48	6.2	9.01	-7
214948_s_at	Hs.140945.0	TMF1	TATA element modulatory factor 1	4.9	6.14	-2.37	4.9	6.59	-3.24	4.9	6.25	-2.55	4.9	6.69	-3.47
217960_s_at	g9910381	TOMM22	translocase of outer mitochondrial membrane 22 homolog (yeast)	5.27	7.36	-4.25	5.47	6.68	-2.31	5.27	6.86	-3	5.27	7.39	-4.34
220386_s_at	g9506630	EML4	echinoderm microtubule associated protein like 4	7.53	9.8	-4.81	7.53	9.21	-3.2	7.53	9.3	-3.41	7.53	9.07	-2.89
201833_at	g4557640	HDAC2	histone deacetylase 2	6.3	8.67	-5.17	6.3	8.48	-4.55	6.3	8.73	-5.4	6.3	8.68	-5.21
216559_x_at	Hs.302108.0	HNRNPA1P3	heterogeneous nuclear ribonucleoprotein A1 pseudogene 3	6.2	8.1	-3.74	6.2	8	-3.48	6.2	8	-3.48	6.2	7.78	-2.99
203351_s_at	g2906225	ORC4	origin recognition complex, subunit 4	4.33	5.4	-2.1	4.33	5.36	-2.04	4.33	5.59	-2.39	4.33	5.71	-2.6
200619_at	g5803154	SF3B2	splicing factor 3b, subunit 2, 145kDa	3.42	6.35	-7.63	3.42	6.04	-6.15	3.42	6.03	-6.08	3.42	5.67	-4.77
218104_at	g8923268	TEX10	testis expressed 10	4.75	6.99	-4.71	4.75	7.02	-4.8	4.75	7.26	-5.67	4.75	7.31	-5.87
209191_at	g12803638	TUBB6	tubulin, beta 6 class V	6.79	8.38	-3.02	6.79	8.3	-2.86	6.79	7.82	-2.05	6.79	8.16	-2.59
213480_at	Hs.6651.0	VAMP4	vesicle-associated membrane protein 4	9.75	10.93	-2.27	9.75	10.97	-2.33	9.75	11.05	-2.47	9.75	11.16	-2.67
203776_at	g7662668	GPKOW	G patch domain and KOW motifs	4.34	5.83	-2.82	4.34	5.86	-2.87	4.34	5.84	-2.83	4.34	6.05	-3.28
203802_x_at	g8922321	NSUN5	NOP2/Sun domain family, member 5	4.74	7.19	-5.45	4.74	7.18	-5.42	4.74	7.23	-5.6	4.74	7.09	-5.08
203675_at	g4826869	NUCB2	nucleobindin 2	7.41	8.77	-2.56	7.41	8.73	-2.49	7.41	8.85	-2.7	7.41	8.91	-2.82
217848_s_at	g11056043	PPA1	pyrophosphatase (inorganic) 1	6.07	7.4	-2.52	6.07	7.23	-2.23	6.07	7.3	-2.36	6.07	7.35	-2.44
37384_at	4902380	PPM1F	protein phosphatase, Mg2+/Mn2+ dependent, 1F	6.85	7.96	-2.16	6.85	8.11	-2.4	6.85	8.05	-2.31	6.85	8.3	-2.74
206949_s_at	g7657370	RUSC1	RUN and SH3 domain containing 1	6.11	7.22	-2.16	6.11	7.16	-2.07	6.11	7.21	-2.14	6.11	7.23	-2.17
204083_s_at	g4507648	TPM2	tropomyosin 2 (beta)	6.59	8.03	-2.71	6.59	7.9	-2.48	6.59	8.05	-2.76	6.59	7.96	-2.58
203229_s_at	g4502882	CLK2	CDC-like kinase 2	7.32	8.33	-2.01	7.32	8.46	-2.21	7.32	8.43	-2.17	7.32	8.8	-2.8
209445_x_at	Hs.8173.1	COA1	cytochrome c oxidase assembly factor 1 homolog (S. cerevisiae)	5.82	7.32	-2.83	5.82	7.37	-2.94	5.82	7.54	-3.29	5.82	7.79	-3.92
201579_at	g4885228	FAT1	FAT atypical cadherin 1	3.46	5.49	-4.09	3.46	4.96	-2.82	3.46	5.63	-4.49	3.46	5.3	-3.57
202275_at	g4503844	G6PD	glucose-6-phosphate dehydrogenase	11.66	8.35	9.87	11.66	9.72	3.82	11.66	7.94	13.11	11.66	7.09	23.64
218291_at	g7661727	LAMTOR2	late endosomal/lysosomal adaptor, MAPK and MTOR activator 2	9.52	7.93	3.01	9.52	8.35	2.25	9.52	7.11	5.31	9.52	6.75	6.84
203228_at	g4505586	PAFAH1B3	platelet-activating factor acetylhydrolase 1b, catalytic subunit 3 (29kDa)	12.28	10.99	2.44	12.28	11.24	2.04	12.28	10.61	3.18	12.28	10.27	4.03
207714_s_at	g4757923	SERPINH1	serpin peptidase inhibitor, clade H (heat shock protein 47), member 1, (collagen binding protein 1)	4.53	6.15	-3.07	4.53	6.15	-3.07	4.53	6.33	-3.48	4.53	6.43	-3.71
212922_s_at	Hs.66170.1	SMYD2	SET and MYND domain containing 2	5.12	6.31	-2.29	5.12	6.37	-2.39	5.12	6.41	-2.45	5.12	6.2	-2.13
206116_s_at	g4507646	TPM1	tropomyosin 1 (alpha)	4.16	5.34	-2.27	4.16	5.21	-2.07	4.16	5.32	-2.22	4.16	5.25	-2.12
201351_s_at	g4454687	YME1L1	YME1-like 1 ATPase	6.71	7.75	-2.06	6.71	7.8	-2.14	6.71	8.09	-2.6	6.71	8.03	-2.51
201038_s_at	Hs.285013.0	ANP32A	acidic (leucine-rich) nuclear phosphoprotein 32 family, member A	10.71	7.6	8.65	10.71	8.52	4.54	10.71	6.71	15.94	10.71	6.54	17.99
212180_at	Hs.5613.0	CRKL	v-crk avian sarcoma virus CT10 oncogene homolog-like	3.52	4.96	-2.71	3.52	4.58	-2.09	3.52	4.75	-2.35	3.52	4.83	-2.47
207525_s_at	g5031714	GIPC1	GIPC PDZ domain containing family, member 1	9.47	10.64	-2.25	10.16	11.21	-2.08	10.69	11.76	-2.1	10.16	11.45	-2.46
201389_at	g4504750	ITGA5	integrin, alpha 5 (fibronectin receptor, alpha polypeptide)	8.94	10.76	-3.54	8.94	10.57	-3.1	8.94	10.78	-3.59	8.94	10.71	-3.42
218438_s_at	g13376801	MED28	mediator complex subunit 28	4.48	6.46	-3.94	4.48	6.38	-3.73	4.48	6.46	-3.95	4.48	6.49	-4.03
200975_at	g4506030	PPT1	palmitoyl-protein thioesterase 1	4.62	6.65	-4.08	4.62	6.52	-3.73	4.62	6.44	-3.53	4.62	6.87	-4.76
204944_at	g11386168	PTPRG	protein tyrosine phosphatase, receptor type, G	5.92	7.25	-2.51	9.06	10.12	-2.09	5.92	7.7	-3.43	9.06	10.16	-2.15
200059_s_at	g12655024	RHOA	ras homolog family member A	4.19	5.37	-2.26	4.19	5.41	-2.33	4.19	5.47	-2.43	4.19	5.44	-2.37
212807_s_at	Hs.281706.1	SORT1	sortilin 1	7.3	8.82	-2.88	7.3	8.8	-2.84	7.3	8.81	-2.86	7.3	8.86	-2.95
202293_at	Hs.286148.0	STAG1	stromal antigen 1	10.36	11.42	-2.07	10.36	11.5	-2.19	10.36	11.68	-2.49	10.36	11.66	-2.45
209026_x_at	g4929137	TUBB	tubulin, beta class I	9.51	10.79	-2.44	9.51	10.51	-2.01	10.74	11.76	-2.02	10.74	11.81	-2.1
203427_at	g7661591	ASF1A	anti-silencing function 1A histone chaperone	8.53	10.69	-4.48	8.53	10.69	-4.45	8.53	11.2	-6.38	8.53	10.98	-5.46
221637_s_at	g12655158	C11orf48	chromosome 11 open reading frame 48; uncharacterized LOC102288414	4.6	6.43	-3.56	4.6	6.3	-3.25	4.6	6.02	-2.68	4.6	6.03	-2.71
200812_at	g5453606	CCT7	chaperonin containing TCP1, subunit 7 (eta)	9.28	10.72	-2.71	9.28	10.42	-2.19	9.28	10.45	-2.24	9.28	10.43	-2.21
217788_s_at	g9945385	GALNT2	polypeptide N-acetylgalactosaminyltransferase 2	9.41	10.63	-2.33	9.41	10.43	-2.03	9.41	10.52	-2.15	9.41	10.67	-2.4
206853_s_at	Hs.7510.0	MAP3K7	mitogen-activated protein kinase kinase kinase 7	4.69	7.13	-5.4	4.69	6.88	-4.54	4.69	7.05	-5.11	4.69	7.02	-5.01
217963_s_at	g7657043	NGFRAP1	nerve growth factor receptor (TNFRSF16) associated protein 1	6.71	8.35	-3.11	6.71	8.42	-3.28	6.71	8.48	-3.42	6.71	8.57	-3.63
209279_s_at	g12652968	NSDHL	NAD(P) dependent steroid dehydrogenase-like	6.31	7.68	-2.58	6.31	7.93	-3.08	6.31	7.73	-2.67	6.31	7.64	-2.53
219347_at	g8922791	NUDT15	nudix (nucleoside diphosphate linked moiety X)-type motif 15	5.35	7.29	-3.84	5.35	7.24	-3.71	5.35	7.09	-3.35	5.35	7.14	-3.46
212836_at	Hs.82502.0	POLD3	polymerase (DNA-directed), delta 3, accessory subunit	5	6.29	-2.45	5	6.26	-2.4	5	6.55	-2.93	5	6.29	-2.45
202187_s_at	g5453949	PPP2R5A	protein phosphatase 2, regulatory subunit B', alpha	6.89	7.98	-2.13	6.89	7.97	-2.13	6.89	8.17	-2.43	6.89	7.9	-2.03
218083_at	g13376616	PTGES2	prostaglandin E synthase 2	4.9	5.91	-2.02	4.9	5.93	-2.04	4.9	6.08	-2.26	4.9	6.03	-2.19
219507_at	g7706163	RSRC1	arginine/serine-rich coiled-coil 1	7.95	9.45	-2.83	7.95	9.31	-2.57	7.95	9.46	-2.85	7.95	9.55	-3.03
212902_at	Hs.211612.0	SEC24A	SEC24 family member A	7.91	9.49	-2.99	7.91	9.37	-2.75	7.91	9.68	-3.43	7.91	9.74	-3.56
213082_s_at	Hs.90078.0	SLC35D2	solute carrier family 35 (UDP-GlcNAc/UDP-glucose transporter), member D2	8.16	9.55	-2.62	8.16	9.5	-2.53	8.16	9.28	-2.18	8.16	9.48	-2.49
212147_at	Hs.4990.0	SMG5	SMG5 nonsense mediated mRNA decay factor	3.92	5.22	-2.46	3.92	5.23	-2.48	3.92	5.27	-2.56	3.92	5.25	-2.52
218140_x_at	g10864014	SRPRB	signal recognition particle receptor, B subunit	4.82	6.56	-3.32	5.52	6.58	-2.09	5.52	7.21	-3.23	5.52	6.81	-2.44
221016_s_at	g13786122	TCF7L1	transcription factor 7-like 1 (T-cell specific, HMG-box)	6.05	7.55	-2.83	6.05	7.37	-2.49	6.05	7.73	-3.21	6.05	7.43	-2.6
201817_at	g7661855	UBE3C	ubiquitin protein ligase E3C	4	5.66	-3.16	4	5.44	-2.7	4	5.37	-2.58	4	5.34	-2.53
221492_s_at	g11493699	ATG3	autophagy related 3	5.4	6.79	-2.61	5.4	6.97	-2.97	5.4	6.86	-2.75	5.4	7	-3.02
207483_s_at	g8924259	CAND1	cullin-associated and neddylation-dissociated 1	9.03	6.42	6.08	9.03	6.43	6.03	9.03	6.51	5.71	9.03	6.33	6.49
218567_x_at	g11342681	DPP3	dipeptidyl-peptidase 3	9.42	8.18	2.35	9.42	8.26	2.23	9.42	8.18	2.35	9.42	7.85	2.96
201991_s_at	Hs.149436.0	KIF5B	kinesin family member 5B	6.31	7.92	-3.05	6.31	7.76	-2.74	6.31	8.01	-3.25	6.31	7.69	-2.61
212764_at	Hs.232068.2	LOC100996668	uncharacterized LOC100996668; zinc finger E-box binding homeobox 1	5.16	6.29	-2.19	5.16	6.21	-2.07	5.16	6.39	-2.34	5.16	6.32	-2.24
202268_s_at	g4502168	NAE1	NEDD8 activating enzyme E1 subunit 1	5.65	7.2	-2.92	5.65	7.1	-2.72	5.65	6.99	-2.53	5.65	7.03	-2.61
203103_s_at	g7657380	PRPF19	pre-mRNA processing factor 19	7.53	10.01	-5.61	7.53	9.45	-3.79	7.53	9.43	-3.74	7.53	9.53	-4.02
201140_s_at	g4759019	RAB5C	RAB5C, member RAS oncogene family	5.14	6.73	-2.99	5.14	6.72	-2.99	5.14	6.65	-2.84	5.14	6.74	-3.02
218535_s_at	g8922904	RIOK2	RIO kinase 2	7.69	9.62	-3.8	7.69	9.31	-3.05	7.69	9.64	-3.85	7.69	9.15	-2.74
204434_at	g5174486	SPATA2	spermatogenesis associated 2	5.49	7.06	-2.97	5.49	7.04	-2.93	5.49	7.03	-2.9	5.49	6.97	-2.78
202171_at	Hs.6557.0	VEZF1	vascular endothelial zinc finger 1	4.47	5.54	-2.11	4.47	5.96	-2.81	4.47	5.48	-2.02	4.47	5.65	-2.27
218349_s_at	g8922195	ZWILCH	zwilch kinetochore protein	5.22	6.58	-2.56	5.22	6.71	-2.8	5.22	6.63	-2.66	5.22	6.74	-2.86
215535_s_at	Hs.240534.2	AGPAT1	1-acylglycerol-3-phosphate O-acyltransferase 1	8.07	4.98	8.51	8.07	5.44	6.2	8.07	4.9	8.97	8.07	4.75	9.99
201196_s_at	g178517	AMD1	adenosylmethionine decarboxylase 1	4.57	7.71	-8.8	4.57	7.23	-6.3	4.57	8.19	-12.29	4.57	7.72	-8.83
207606_s_at	g8922797	ARHGAP12	Rho GTPase activating protein 12	3.1	5.87	-6.8	3.1	4.75	-3.14	3.1	5.87	-6.83	3.1	5.06	-3.9
217852_s_at	g8922600	ARL8B	ADP-ribosylation factor-like 8B	5.83	4.03	3.46	5.83	4.05	3.43	5.83	3.93	3.73	5.83	3.92	3.75
220948_s_at	g4502268	ATP1A1	ATPase, Na+/K+ transporting, alpha 1 polypeptide	11.04	9.54	2.83	11.04	9.14	3.72	11.04	9.76	2.43	11.04	9.72	2.5
204233_s_at	Hs.77221.0	CHKA	choline kinase alpha	9.32	7.81	2.86	9.32	6.3	8.09	9.32	5.99	10.08	9.32	6.21	8.62
203987_at	g4503830	FZD6	frizzled class receptor 6	6.38	4.91	2.76	6.38	3.77	6.1	6.38	4.05	5.03	6.38	3.63	6.71
206247_at	g5174564	MICB	MHC class I polypeptide-related sequence B	5.35	4.17	2.26	5.35	4.02	2.51	5.35	4.08	2.42	5.35	4.08	2.42
204580_at	g4505206	MMP12	matrix metallopeptidase 12 (macrophage elastase)	3.88	6.19	-4.95	3.88	5.97	-4.25	3.88	5.83	-3.86	3.88	6.05	-4.5
219043_s_at	g13129043	PDCL3	phosducin-like 3; phosducin-like 3 pseudogene 4	6.3	8.2	-3.74	6.3	7.49	-2.27	6.3	7.39	-2.13	6.3	7.87	-2.96
217770_at	g7706257	PIGT	phosphatidylinositol glycan anchor biosynthesis, class T	7.71	6.02	3.22	7.71	5.89	3.53	7.71	5.54	4.49	7.71	5.94	3.42
218670_at	g13376819	PUS1	pseudouridylate synthase 1	3.79	4.96	-2.26	3.79	5	-2.31	3.79	5.08	-2.44	3.79	4.82	-2.05
202148_s_at	g5902035	PYCR1	pyrroline-5-carboxylate reductase 1	5.19	8.2	-8.06	5.19	7.91	-6.59	5.19	7.91	-6.6	5.19	8.07	-7.36
203519_s_at	g11693131	UPF2	UPF2 regulator of nonsense transcripts homolog (yeast)	4.26	5.85	-3.01	4.81	6.04	-2.34	4.26	5.98	-3.29	4.81	6.45	-3.1
218235_s_at	g7705808	UTP11L	UTP11-like, U3 small nucleolar ribonucleoprotein (yeast)	6.66	7.67	-2.01	6.66	7.68	-2.03	6.66	7.78	-2.17	6.66	7.72	-2.09
208657_s_at	g11055010	2015-09-09	septin 9	5.11	6.51	-2.63	5.11	6.78	-3.17	5.11	6.61	-2.83	5.11	6.34	-2.34
201527_at	g4757819	ATP6V1F	ATPase, H+ transporting, lysosomal 14kDa, V1 subunit F; V-type proton ATPase subunit F-like	7.09	8.89	-3.48	7.09	8.67	-2.99	7.09	8.95	-3.64	7.09	8.98	-3.72
217809_at	g7661743	BZW2	basic leucine zipper and W2 domains 2	4.81	6.1	-2.44	4.81	6.11	-2.46	4.81	6.42	-3.06	4.81	6.18	-2.58
208374_s_at	g5453596	CAPZA1	capping protein (actin filament) muscle Z-line, alpha 1	5.26	6.48	-2.32	5.26	6.45	-2.28	5.26	6.45	-2.28	5.26	6.44	-2.27
203462_x_at	g4503526	EIF3B	eukaryotic translation initiation factor 3, subunit B	4.11	6.56	-5.44	4.11	6.54	-5.36	4.11	6.46	-5.08	4.11	6.54	-5.36
218311_at	g4506376	MAP4K3	mitogen-activated protein kinase kinase kinase kinase 3	5.79	8.06	-4.82	5.79	8.04	-4.75	5.79	8.37	-5.98	5.79	8.27	-5.58
207121_s_at	g4506090	MAPK6	mitogen-activated protein kinase 6	4.54	5.94	-2.63	4.54	5.78	-2.36	4.54	6.02	-2.78	4.54	5.67	-2.18
218133_s_at	g11141898	NIF3L1	NIF3 NGG1 interacting factor 3-like 1 (S. cerevisiae)	4.42	5.88	-2.74	4.42	5.65	-2.34	4.42	5.71	-2.44	4.42	5.86	-2.71
203149_at	g5360209	PVRL2	poliovirus receptor-related 2 (herpesvirus entry mediator B)	4.74	6.07	-2.53	6.84	7.94	-2.15	4.74	5.94	-2.3	4.74	5.97	-2.36
203911_at	g4506414	RAP1GAP	RAP1 GTPase activating protein	6.68	8.32	-3.12	6.68	8.1	-2.68	6.68	8.35	-3.19	6.68	8.17	-2.81
201416_at	Hs.83484.0	SOX4	SRY (sex determining region Y)-box 4	6.97	8.12	-2.23	3.59	4.62	-2.04	6.97	8.08	-2.16	6.97	8.4	-2.7
217815_at	g6005756	SUPT16H	suppressor of Ty 16 homolog (S. cerevisiae)	4.62	6.47	-3.59	4.62	5.73	-2.15	4.62	6.12	-2.82	4.62	6.29	-3.17
219421_at	g7110678	TTC33	tetratricopeptide repeat domain 33	6.42	8.67	-4.75	6.42	8.68	-4.77	6.42	8.71	-4.89	6.42	8.65	-4.67
209115_at	g5912116	UBA3	ubiquitin-like modifier activating enzyme 3	4.43	5.6	-2.24	4.43	5.72	-2.44	4.43	5.68	-2.37	4.43	5.9	-2.77
218919_at	g13375984	ZFAND1	zinc finger, AN1-type domain 1	4.78	6.45	-3.18	4.78	6.29	-2.86	4.78	6.4	-3.07	4.78	6.14	-2.57
204639_at	g4557248	ADA	adenosine deaminase	5.8	7.28	-2.79	5.8	7.21	-2.65	5.8	7.75	-3.86	5.8	7.53	-3.32
201419_at	g4757835	BAP1	BRCA1 associated protein-1 (ubiquitin carboxy-terminal hydrolase)	4.29	7.09	-7.01	4.29	6.83	-5.84	4.29	7.08	-6.95	4.29	6.99	-6.54
213186_at	Hs.165662.1	DZIP3	DAZ interacting zinc finger protein 3	5.85	7.12	-2.41	5.85	6.9	-2.08	5.85	6.98	-2.18	5.85	7.1	-2.37
204579_at	g13112051	FGFR4	fibroblast growth factor receptor 4	7.07	9.01	-3.84	7.07	8.71	-3.11	7.07	9.03	-3.88	7.07	8.8	-3.31
205324_s_at	g7110660	FTSJ1	FtsJ RNA methyltransferase homolog 1 (E. coli)	5.4	7.39	-3.96	5.4	7.49	-4.26	5.4	7.66	-4.77	5.4	7.5	-4.27
222279_at	Hs.178036.0	HLA-F-AS1	HLA-F antisense RNA 1	4.33	6.52	-4.57	4.33	6.72	-5.26	4.33	6.47	-4.42	4.33	6.65	-4.99
218192_at	g7705552	IP6K2	inositol hexakisphosphate kinase 2	6.66	7.77	-2.16	6.66	8	-2.53	6.66	8.23	-2.96	6.66	8.21	-2.92
201245_s_at	Hs.108504.0	LOC101927673	uncharacterized LOC101927673; OTU deubiquitinase, ubiquitin aldehyde binding 1	12.24	10.77	2.77	12.24	11.16	2.12	12.24	10.49	3.37	12.24	10.52	3.29
214429_at	Hs.79877.1	MTMR6	myotubularin related protein 6	5.03	6.72	-3.23	5.03	6.59	-2.95	5.03	6.88	-3.6	5.03	7.48	-5.44
209422_at	Hs.112594.0	PHF20	PHD finger protein 20	4.83	6.69	-3.63	4.83	6.67	-3.58	4.83	6.73	-3.72	4.83	6.4	-2.97
202251_at	g4758555	PRPF3	pre-mRNA processing factor 3	5.96	7.14	-2.26	6.73	7.82	-2.12	6.73	7.75	-2.02	6.73	8.27	-2.9
202758_s_at	g4506498	RFXANK	regulatory factor X-associated ankyrin-containing protein	4.08	5.53	-2.72	4.08	5.47	-2.63	4.08	5.66	-2.99	4.08	5.67	-3.02
200885_at	g4885066	RHOC	ras homolog family member C	5.66	6.69	-2.05	5.66	6.75	-2.13	5.66	6.81	-2.23	5.66	6.98	-2.51
217336_at	Hs.272301.0	RPS10P2	ribosomal protein S10 pseudogene 2	5.91	7.16	-2.38	5.91	6.94	-2.05	5.91	7.16	-2.38	5.91	7.16	-2.38
221193_s_at	g8923105	ZCCHC10	zinc finger, CCHC domain containing 10	3.85	5.56	-3.26	3.85	5.58	-3.32	3.85	5.84	-3.96	3.85	5.71	-3.63
200808_s_at	g4508046	ZYX	zyxin	5.3	6.65	-2.56	5.3	6.53	-2.36	5.3	6.39	-2.13	5.3	6.62	-2.51
212200_at	Hs.100729.0	ANKLE2	ankyrin repeat and LEM domain containing 2	7.33	8.38	-2.06	7.33	8.37	-2.05	7.33	8.49	-2.22	7.33	8.48	-2.22
218545_at	g8922858	CCDC91	coiled-coil domain containing 91	4.79	6.67	-3.68	4.79	6.51	-3.29	4.79	6.44	-3.12	4.79	6.44	-3.12
201828_x_at	g4503180	FAM127A	family with sequence similarity 127, member A	4.46	5.69	-2.36	4.46	5.66	-2.29	4.46	5.49	-2.04	4.46	5.63	-2.25
209014_at	g9963809	MAGED1	melanoma antigen family D, 1	5.56	6.88	-2.5	5.56	6.85	-2.44	5.56	6.96	-2.64	5.56	7	-2.71
217092_x_at	Hs.247871.0	RP6-11O7.2	ribosomal protein L7 pseudogene 52	4.12	5.3	-2.27	4.12	5.26	-2.21	4.12	5.15	-2.04	4.12	5.24	-2.18
212493_s_at	Hs.6947.1	SETD2	SET domain containing 2	8.02	9.27	-2.38	8.02	9.14	-2.17	8.02	9.1	-2.1	8.02	9.08	-2.08
212857_x_at	Hs.74861.1	SUB1	SUB1 homolog (S. cerevisiae)	6.85	3.97	7.37	6.85	4.43	5.37	6.85	4.08	6.86	6.85	4.04	7.03
208420_x_at	g11321572	SUPT6H	suppressor of Ty 6 homolog (S. cerevisiae)	6.64	5.29	2.55	6.64	5.32	2.5	6.64	5.13	2.85	6.64	5.19	2.74
204352_at	g11321602	TRAF5	TNF receptor-associated factor 5	6.11	3.5	6.08	6.11	3.45	6.31	6.11	3.4	6.53	6.11	3.49	6.14
221031_s_at	g13540611	APOLD1	apolipoprotein L domain containing 1	3.92	5.98	-4.17	3.92	5.86	-3.84	3.92	5.59	-3.17	3.92	5.66	-3.34
204459_at	g4557492	CSTF2	cleavage stimulation factor, 3' pre-RNA, subunit 2, 64kDa	4.57	5.92	-2.54	4.57	5.98	-2.66	4.57	6.07	-2.82	4.57	6.23	-3.15
201763_s_at	g4503256	DAXX	death-domain associated protein	8.49	9.79	-2.46	8.49	9.74	-2.39	8.49	9.99	-2.84	8.49	9.72	-2.36
214909_s_at	Hs.247362.2	DDAH2	dimethylarginine dimethylaminohydrolase 2	4.75	6.09	-2.54	4.75	6.65	-3.74	4.75	7.55	-6.95	4.75	7.06	-4.94
204977_at	g13514830	DDX10	DEAD (Asp-Glu-Ala-Asp) box polypeptide 10	5.21	6.8	-3.02	5.21	6.77	-2.96	5.21	6.87	-3.17	5.21	6.82	-3.06
219000_s_at	g13129095	DSCC1	DNA replication and sister chromatid cohesion 1	3.89	5.74	-3.62	3.89	5.5	-3.06	3.89	5.46	-2.97	3.89	5.59	-3.26
215947_s_at	Hs.125078.2	FAM136A	family with sequence similarity 136, member A; protein FAM136A-like	4.52	5.58	-2.08	4.52	5.61	-2.13	4.52	5.77	-2.38	4.52	5.62	-2.14
203297_s_at	Hs.40154.0	JARID2	jumonji, AT rich interactive domain 2	6.67	4.42	4.77	6.67	4.42	4.76	6.67	4.14	5.78	6.67	4.36	4.95
201676_x_at	g4506178	PSMA1	proteasome (prosome, macropain) subunit, alpha type, 1	7.74	9.01	-2.42	7.74	8.92	-2.27	7.74	9.01	-2.42	7.74	9.14	-2.64
201068_s_at	g4506208	PSMC2	proteasome (prosome, macropain) 26S subunit, ATPase, 2	4.14	6.11	-3.91	4.14	6.02	-3.69	4.14	6.38	-4.71	4.14	6.01	-3.67
219219_at	g8923476	TMEM160	transmembrane protein 160	6.3	7.48	-2.26	6.3	7.44	-2.19	6.3	7.43	-2.19	6.3	7.78	-2.79
222103_at	Hs.36908.0	ATF1	activating transcription factor 1	4.72	5.89	-2.24	4.72	6.02	-2.45	4.72	5.96	-2.36	4.72	6.23	-2.84
204247_s_at	g4826674	CDK5	cyclin-dependent kinase 5	5.27	7.16	-3.7	5.27	6.8	-2.88	5.27	6.7	-2.7	5.27	6.74	-2.77
205061_s_at	g4826921	EXOSC9	exosome component 9	3.92	8.27	-20.49	3.92	7.97	-16.59	3.92	8.42	-22.64	3.92	8.39	-22.15
208765_s_at	Hs.15265.0	HNRNPR	heterogeneous nuclear ribonucleoprotein R	4.73	7.32	-6.03	4.73	6.99	-4.8	4.73	7.21	-5.61	4.73	6.61	-3.69
209657_s_at	g184404	HSF2	heat shock transcription factor 2	5.07	6.21	-2.2	5.07	6.21	-2.2	5.07	6.35	-2.43	5.07	6.35	-2.44
200806_s_at	Hs.79037.0	HSPD1	heat shock 60kDa protein 1 (chaperonin)	5.73	7.02	-2.46	5.73	7.11	-2.61	5.73	7.1	-2.6	5.73	7.12	-2.63
221381_s_at	g6996927	MORF4L1	mortality factor 4 like 1	5.6	6.61	-2.01	5.6	6.7	-2.14	9.44	10.47	-2.04	9.44	10.52	-2.12
203517_at	g5729936	MTX2	metaxin 2	7.12	8.93	-3.51	7.12	8.75	-3.09	7.12	8.85	-3.31	7.12	8.97	-3.59
212138_at	Hs.31921.1	PDS5A	PDS5, regulator of cohesion maintenance, homolog A (S. cerevisiae)	5.14	6.48	-2.52	5.14	6.22	-2.11	5.14	6.25	-2.16	5.14	6.32	-2.27
203278_s_at	g7706159	PHF21A	PHD finger protein 21A	3.22	4.59	-2.6	3.22	4.67	-2.75	3.22	4.66	-2.71	3.22	4.93	-3.28
213483_at	Hs.1191.0	PPWD1	peptidylprolyl isomerase domain and WD repeat containing 1	3.6	5.27	-3.18	3.6	5.03	-2.69	3.6	5.28	-3.2	3.6	5.25	-3.15
202529_at	g4506130	PRPSAP1	phosphoribosyl pyrophosphate synthetase-associated protein 1	3.21	5.17	-3.9	3.21	4.97	-3.38	3.21	5.14	-3.8	3.21	5.12	-3.75
201330_at	g4506428	RARS	arginyl-tRNA synthetase	3.45	5.22	-3.4	3.45	4.74	-2.44	3.45	5.16	-3.27	3.45	4.74	-2.45
209545_s_at	g3290171	RIPK2	receptor-interacting serine-threonine kinase 2	3.47	5.06	-3	3.47	4.74	-2.41	3.47	4.89	-2.67	3.47	5.17	-3.26
212155_at	Hs.144904.1	RNF187	ring finger protein 187	3.38	5.33	-3.87	3.38	5.13	-3.35	3.38	5.16	-3.44	3.38	5	-3.07
219549_s_at	g5174654	RTN3	reticulon 3	6.81	8.28	-2.77	6.81	8.25	-2.72	6.81	8.54	-3.31	6.81	8.7	-3.71
201483_s_at	g12803910	SUPT4H1	suppressor of Ty 4 homolog 1 (S. cerevisiae)	4.77	6.47	-3.24	4.77	6.37	-3.02	4.77	5.79	-2.03	4.77	6.13	-2.56
211703_s_at	g13625458	TM2D1	TM2 domain containing 1	3.88	5.26	-2.59	3.88	5.26	-2.6	3.88	5.39	-2.85	3.88	5.36	-2.79
202128_at	g7662051	AREL1	apoptosis resistant E3 ubiquitin protein ligase 1	4.4	5.52	-2.18	4.4	5.48	-2.12	4.4	5.76	-2.57	4.4	5.48	-2.13
220949_s_at	g13162284	C7orf49	chromosome 7 open reading frame 49	4.43	6.84	-5.29	4.43	6.97	-5.78	4.43	7.1	-6.36	4.43	6.99	-5.89
200068_s_at	g179831	CANX	calnexin	3.28	4.54	-2.4	3.28	4.4	-2.17	3.28	4.9	-3.06	3.28	4.31	-2.03
210827_s_at	g1841524	ELF3	E74-like factor 3 (ets domain transcription factor, epithelial-specific )	9.44	7.42	4.06	9.44	7.58	3.64	9.44	7.15	4.9	9.44	6.42	8.1
201704_at	g4557422	ENTPD6	ectonucleoside triphosphate diphosphohydrolase 6 (putative)	8.14	6.29	3.61	8.14	6.56	2.99	8.14	5.72	5.34	8.14	5.54	6.05
212708_at	Hs.184779.0	MSL1	male-specific lethal 1 homolog (Drosophila)	3.65	5.65	-4	3.65	5.46	-3.52	3.65	5.67	-4.07	3.65	5.68	-4.09
217841_s_at	g7706644	PPME1	protein phosphatase methylesterase 1	5.49	9.04	-11.72	5.49	8.69	-9.18	5.49	9.17	-12.81	5.49	9.09	-12.13
218329_at	g9055315	PRDM4	PR domain containing 4	3.58	4.86	-2.43	3.58	4.68	-2.15	3.58	4.66	-2.12	5.3	7.06	-3.4
212262_at	Hs.15020.1	QKI	QKI, KH domain containing, RNA binding	7.88	9.25	-2.58	7.88	9.05	-2.24	6.45	7.52	-2.09	7.88	9.34	-2.75
222163_s_at	Hs.5555.1	SPATA5L1	spermatogenesis associated 5-like 1	5.39	6.52	-2.19	5.39	6.45	-2.09	5.39	6.53	-2.2	5.39	6.5	-2.17
200028_s_at	g9910251	STARD7	StAR-related lipid transfer (START) domain containing 7	6.51	7.87	-2.55	6.51	7.82	-2.47	6.51	8.05	-2.9	6.51	7.88	-2.57
218381_s_at	Hs.7655.0	U2AF2	U2 small nuclear RNA auxiliary factor 2	4.47	5.81	-2.54	4.47	5.69	-2.32	4.47	5.88	-2.66	4.47	5.86	-2.62
218659_at	g8922749	ASXL2	additional sex combs like transcriptional regulator 2	4.85	7.05	-4.6	4.85	7.05	-4.59	4.85	7.13	-4.87	4.85	7.44	-6.05
204531_s_at	g6552300	BRCA1	breast cancer 1, early onset	4.89	6.31	-2.68	4.89	6.15	-2.4	4.89	6.82	-3.82	4.89	7.12	-4.69
209674_at	g1304106	CRY1	cryptochrome circadian clock 1	5.36	7.52	-4.47	5.36	7.62	-4.77	5.36	7.67	-4.95	5.36	7.74	-5.2
208499_s_at	g5453979	DNAJC3	DnaJ (Hsp40) homolog, subfamily C, member 3	4.55	5.84	-2.44	4.55	5.88	-2.51	4.55	5.88	-2.52	4.55	5.94	-2.63
218695_at	g9506688	EXOSC4	exosome component 4	6.57	8.17	-3.03	6.57	8.3	-3.31	6.57	8.12	-2.92	6.57	8.22	-3.14
221804_s_at	Hs.267923.1	FAM45A	family with sequence similarity 45, member A; family with sequence similarity 45, member A pseudogene	6.02	7.51	-2.8	6.02	7.73	-3.26	6.02	7.44	-2.67	6.02	7.46	-2.71
222001_x_at	Hs.295901.1	LINC00623	long intergenic non-protein coding RNA 623; long intergenic non-protein coding RNA 869	7.96	9.17	-2.31	7.96	9.03	-2.09	7.96	9.07	-2.16	7.96	9.08	-2.17
214107_x_at	Hs.326350.0	LOC440434	aminopeptidase puromycin sensitive pseudogene	6.55	8.33	-3.44	6.55	8.27	-3.3	6.55	8.36	-3.51	6.55	8.08	-2.88
212248_at	Hs.243901.0	MTDH	metadherin	5.88	9.27	-10.52	5.88	8.61	-6.64	5.88	9.23	-10.22	5.88	9.45	-11.92
202052_s_at	g13470085	RAI14	retinoic acid induced 14	6.72	7.84	-2.18	8.8	9.98	-2.26	6.72	7.83	-2.17	6.72	7.88	-2.24
210115_at	g388035	RPL39L	ribosomal protein L39-like	4.03	5.53	-2.84	4.03	5.43	-2.65	4.03	5.8	-3.42	4.03	5.73	-3.26
200024_at	g4506728	RPS5	ribosomal protein S5	8.42	9.73	-2.47	8.42	9.59	-2.26	8.42	9.81	-2.62	8.42	9.75	-2.51
202111_at	g4507022	SLC4A2	solute carrier family 4 (anion exchanger), member 2	7.27	9.4	-4.37	7.27	9.36	-4.24	7.27	9.12	-3.59	7.27	9.54	-4.8
203832_at	g4507130	SNRPF	small nuclear ribonucleoprotein polypeptide F	8.13	5.74	5.23	8.13	5.84	4.89	8.13	5.45	6.39	8.13	5.26	7.29
202750_s_at	g5262598	TFIP11	tuftelin interacting protein 11	4.82	5.96	-2.2	4.82	6.05	-2.34	4.82	6.06	-2.36	4.82	6.09	-2.4
201512_s_at	g13177705	TOMM70A	translocase of outer mitochondrial membrane 70 homolog A (S. cerevisiae)	4.25	7.34	-8.55	4.25	6.89	-6.24	4.25	7.2	-7.77	4.25	5.65	-2.66
213532_at	Hs.52438.1	ADAM17	ADAM metallopeptidase domain 17	11.33	9.99	2.53	11.33	10.31	2.03	11.33	8.78	5.84	11.33	8.18	8.88
203082_at	g7661979	BMS1	BMS1 ribosome biogenesis factor	3.43	5.16	-3.31	3.43	4.58	-2.22	3.43	4.67	-2.35	3.43	4.57	-2.2
219731_at	g13236594	ENTPD1-AS1	ENTPD1 antisense RNA 1	5.66	6.87	-2.31	5.66	6.89	-2.34	5.66	6.88	-2.32	5.66	6.89	-2.33
203349_s_at	g4758315	ETV5	ets variant 5	6.09	4.09	4.01	6.09	4.54	2.92	6.09	3.96	4.37	6.09	4	4.26
222033_s_at	Hs.138671.2	FLT1	fms-related tyrosine kinase 1	6.1	7.15	-2.07	5.5	6.77	-2.41	5.5	6.75	-2.38	5.5	6.85	-2.54
213940_s_at	Hs.301763.1	FNBP1	formin binding protein 1	6.73	8.85	-4.35	6.73	8.71	-3.96	6.73	8.73	-4	6.73	9.41	-6.41
201505_at	g4504950	LAMB1	laminin, beta 1	4.96	6.83	-3.63	7.28	8.4	-2.17	4.96	6.65	-3.22	4.96	7.11	-4.41
206571_s_at	g4758523	MAP4K4	mitogen-activated protein kinase kinase kinase kinase 4	4.28	5.65	-2.58	4.28	5.43	-2.21	4.28	5.34	-2.08	4.28	5.53	-2.37
203774_at	g4557764	MTR	5-methyltetrahydrofolate-homocysteine methyltransferase	4.13	5.41	-2.43	4.13	5.47	-2.54	4.13	5.48	-2.55	4.13	5.8	-3.19
204634_at	g4507276	NEK4	NIMA-related kinase 4	9.09	6.69	5.25	7.1	5.96	2.2	9.09	6.93	4.46	7.1	5.41	3.22
50374_at	4870169_RC	OXLD1	oxidoreductase-like domain containing 1	3.62	5.42	-3.47	3.62	5.44	-3.52	3.62	5.41	-3.45	3.62	5.66	-4.09
202458_at	g6005881	PRSS23	protease, serine, 23	4.52	5.58	-2.08	4.52	5.6	-2.11	4.52	5.61	-2.13	4.52	5.76	-2.36
208799_at	g13278740	PSMB5	proteasome (prosome, macropain) subunit, beta type, 5	4.69	5.86	-2.25	4.69	5.98	-2.44	4.69	5.89	-2.31	4.69	5.89	-2.3
37462_i_at	4850895	SF3A2	splicing factor 3a, subunit 2, 66kDa	5.9	7.33	-2.69	5.9	7.21	-2.48	5.9	6.91	-2.01	5.9	7.11	-2.32
202433_at	g5032212	SLC35B1	solute carrier family 35, member B1	6.68	8.45	-3.4	6.68	8.25	-2.97	6.68	8.31	-3.09	6.68	8.54	-3.63
218974_at	g8922262	SOBP	sine oculis binding protein homolog (Drosophila)	3.87	5.04	-2.24	3.87	4.94	-2.09	3.87	5.16	-2.43	3.87	5.13	-2.39
208723_at	g12653164	USP11	ubiquitin specific peptidase 11	7.32	9.11	-3.47	7.32	9.27	-3.87	7.32	9.64	-5.02	7.32	9.7	-5.22
216338_s_at	Hs.107747.1	YIPF3	Yip1 domain family, member 3	5.02	6.75	-3.32	5.02	6.57	-2.94	5.02	6.69	-3.19	5.02	6.75	-3.32
200778_s_at	Hs.155595.0	2015-09-02	septin 2	9.97	11	-2.04	9.76	10.91	-2.23	9.76	11.19	-2.71	9.76	11.35	-3.02
218167_at	g7706167	AMZ2	archaelysin family metallopeptidase 2	4.52	5.57	-2.08	5.78	6.82	-2.06	4.52	5.59	-2.1	5.78	7.09	-2.48
200782_at	g4809273	ANXA5	annexin A5	5.91	7.38	-2.77	5.91	7.18	-2.41	5.91	7.28	-2.57	5.91	7.28	-2.58
202715_at	g4757895	CAD	carbamoyl-phosphate synthetase 2, aspartate transcarbamylase, and dihydroorotase	11.2	12.33	-2.19	11.2	12.29	-2.13	11.2	12.44	-2.36	11.2	12.27	-2.09
208728_s_at	g13277547	CDC42	cell division cycle 42	7.41	8.51	-2.14	7.41	8.45	-2.05	7.41	8.52	-2.15	9.43	10.52	-2.12
209666_s_at	g4185272	CHUK	conserved helix-loop-helix ubiquitous kinase	4.61	6.06	-2.74	4.61	5.95	-2.52	4.61	6.27	-3.16	4.61	6.14	-2.89
215136_s_at	Hs.274170.1	EXOSC8	exosome component 8	4.25	6.28	-4.06	4.25	6.53	-4.85	4.25	6.92	-6.33	4.25	6.84	-5.99
208647_at	Hs.48876.1	FDFT1	farnesyl-diphosphate farnesyltransferase 1	8.4	9.48	-2.11	8.4	9.42	-2.02	8.4	9.44	-2.06	8.4	9.51	-2.15
200044_at	g4506902	GATC	glutamyl-tRNA(Gln) amidotransferase, subunit C; serine/arginine-rich splicing factor 9	7.82	4.82	7.97	7.82	5.43	5.24	7.82	4.46	10.24	7.82	4.45	10.28
45572_s_at	4826797_RC	GGA1	golgi-associated, gamma adaptin ear containing, ARF binding protein 1	3.98	5.59	-3.07	3.98	5.28	-2.46	3.98	5.57	-3.01	3.98	5.36	-2.6
220642_x_at	g7706703	GPR89A	G protein-coupled receptor 89A; G protein-coupled receptor 89B	3.85	5.14	-2.45	3.85	4.95	-2.14	3.85	4.93	-2.11	3.9	4.95	-2.07
207098_s_at	g8923620	MFN1	mitofusin 1	5.8	7.39	-3	5.8	7.17	-2.58	5.8	7.18	-2.61	5.8	7.1	-2.46
218281_at	g7706332	MRPL48	mitochondrial ribosomal protein L48	7.32	8.51	-2.27	7.32	8.46	-2.2	7.32	8.49	-2.24	7.32	8.62	-2.45
218697_at	g7705265	NCKIPSD	NCK interacting protein with SH3 domain	7.22	8.42	-2.31	7.22	8.44	-2.33	7.22	8.71	-2.81	7.22	8.44	-2.33
203827_at	g8922207	WIPI1	WD repeat domain, phosphoinositide interacting 1	11.77	9.76	4.01	11.77	9.99	3.42	11.77	9.82	3.85	11.77	9.74	4.09
204847_at	g7657702	ZBTB11	zinc finger and BTB domain containing 11	8.99	10.04	-2.06	8.24	9.53	-2.44	8.99	10.15	-2.24	8.99	10.09	-2.14
201595_s_at	g8923807	ZC3H15	zinc finger CCCH-type containing 15	4.8	6.18	-2.59	4.8	6.01	-2.31	4.8	6.04	-2.36	4.8	5.94	-2.2
217873_at	g7706480	CAB39	calcium binding protein 39	5.56	7.38	-3.54	5.56	7.23	-3.2	5.56	7.28	-3.3	5.56	7.21	-3.14
202332_at	g4503092	CSNK1E	LOC400927-CSNK1E readthrough; casein kinase 1, epsilon	6.36	4.38	3.94	6.36	4.82	2.91	6.36	4.48	3.68	6.36	4.46	3.75
201095_at	g4758119	DAP	death-associated protein	5.7	7.13	-2.69	5.7	6.77	-2.09	5.7	6.94	-2.35	5.7	7.03	-2.5
202461_at	g7657057	EIF2B2	eukaryotic translation initiation factor 2B, subunit 2 beta, 39kDa	3.59	5.79	-4.58	3.59	5.77	-4.53	3.59	5.82	-4.68	3.59	6.32	-6.61
203719_at	g4503598	ERCC1	excision repair cross-complementation group 1	7.04	4.22	7.04	7.04	4.17	7.32	7.04	3.87	8.99	7.04	3.82	9.29
219539_at	g13376126	GEMIN6	gem (nuclear organelle) associated protein 6	4.08	6.24	-4.46	4.08	6.16	-4.22	4.08	7.04	-7.79	4.08	7.05	-7.84
213394_at	Hs.259729.0	MAPKBP1	mitogen-activated protein kinase binding protein 1	6.57	8.96	-5.23	6.57	8.9	-5.02	6.57	8.78	-4.62	6.57	9.18	-6.12
202757_at	g7661663	NELFB	negative elongation factor complex member B	4.56	6.62	-4.18	4.56	6.31	-3.38	4.56	6.39	-3.55	4.56	6.75	-4.55
218526_s_at	g7661825	RANGRF	RAN guanine nucleotide release factor	4.12	5.36	-2.35	4.12	5.43	-2.47	4.12	5.27	-2.22	4.12	5.31	-2.28
220202_s_at	g9256536	RC3H2	ring finger and CCCH-type domains 2	4.4	5.49	-2.12	4.4	5.49	-2.13	4.4	5.82	-2.67	4.4	5.52	-2.17
203286_at	g7662485	RNF44	ring finger protein 44	6.97	8.02	-2.07	6.97	8.08	-2.15	6.97	8.34	-2.57	6.97	8.2	-2.34
205562_at	g5454025	RPP38	ribonuclease P/MRP 38kDa subunit	6.87	8.17	-2.46	6.87	8.16	-2.44	6.87	8.18	-2.48	7.51	9.06	-2.94
200069_at	Hs.116875.0	SART3	squamous cell carcinoma antigen recognized by T cells 3	3.16	5.39	-4.7	3.16	4.86	-3.24	3.16	5.39	-4.69	3.16	5.07	-3.75
201001_s_at	Hs.75875.0	TMEM189	transmembrane protein 189; TMEM189-UBE2V1 readthrough; ubiquitin-conjugating enzyme E2 variant 1; ubiquitin-conjugating enzyme E2 variant 2	4.31	5.87	-2.95	4.31	5.92	-3.06	4.31	5.55	-2.36	4.31	5.49	-2.26
209751_s_at	g9937492	TRAPPC2	trafficking protein particle complex 2; trafficking protein particle complex 2 pseudogene 1	5.25	6.36	-2.17	5.25	6.27	-2.03	5.25	6.4	-2.23	5.25	6.29	-2.07
201745_at	g4506274	TWF1	twinfilin actin-binding protein 1	4.27	6.36	-4.27	4.27	6.11	-3.58	4.27	6.03	-3.39	4.27	5.85	-2.98
220746_s_at	g7706482	UIMC1	ubiquitin interaction motif containing 1	7.2	8.82	-3.07	7.2	8.66	-2.76	7.2	8.83	-3.1	7.2	8.55	-2.55
203410_at	g5802999	AP3M2	adaptor-related protein complex 3, mu 2 subunit	6.15	7.95	-3.48	6.15	7.86	-3.26	6.15	7.72	-2.96	6.15	7.49	-2.54
202372_at	Hs.197289.0	AURKAPS1	aurora kinase A pseudogene 1; RAB3 GTPase activating protein subunit 2 (non-catalytic)	4.85	6.07	-2.32	5.43	6.55	-2.18	5.43	6.54	-2.16	4.85	6.04	-2.28
218253_s_at	g11386190	EIF2D	eukaryotic translation initiation factor 2D	6.44	7.97	-2.89	6.44	7.83	-2.62	6.44	7.84	-2.64	6.44	7.72	-2.43
217948_at	g7661599	FAM127B	family with sequence similarity 127, member B	7.07	8.17	-2.15	7.07	8.26	-2.28	7.07	8.32	-2.38	7.07	8.21	-2.21
219016_at	g11141902	FASTKD5	FAST kinase domains 5	4.58	6.47	-3.7	4.58	6.23	-3.15	4.58	6.36	-3.43	4.58	6.28	-3.24
210428_s_at	g9022388	HGS	hepatocyte growth factor-regulated tyrosine kinase substrate	5.98	7.88	-3.73	5.98	7.77	-3.45	5.98	8.04	-4.15	5.98	7.85	-3.64
218061_at	g7657325	MEA1	male-enhanced antigen 1	6.25	7.85	-3.02	6.25	7.77	-2.85	6.25	7.76	-2.85	6.25	8.12	-3.63
203496_s_at	g3319289	MED1	mediator complex subunit 1	5.17	7.38	-4.64	5.17	7.1	-3.82	5.17	7.06	-3.71	5.17	7.15	-3.95
218385_at	g8922510	MRPS18A	mitochondrial ribosomal protein S18A	7.59	5.58	4.02	7.59	5.29	4.91	7.59	5.16	5.39	7.59	5.09	5.66
205463_s_at	g4505678	PDGFA	platelet-derived growth factor alpha polypeptide	4.8	5.93	-2.19	5.27	6.42	-2.21	5.27	6.69	-2.67	5.27	6.54	-2.4
218472_s_at	g7705599	PELO	pelota homolog (Drosophila)	4.56	6.09	-2.89	4.56	5.91	-2.54	4.56	5.79	-2.35	4.56	6.07	-2.84
204839_at	g7705422	POP5	processing of precursor 5, ribonuclease P/MRP subunit (S. cerevisiae)	4.54	6.61	-4.2	4.54	6.35	-3.51	4.54	6.49	-3.87	4.54	6.47	-3.81
206445_s_at	g4504496	PRMT1	protein arginine methyltransferase 1	8.43	10.58	-4.44	8.43	10.18	-3.36	8.43	10.42	-3.98	8.43	10.67	-4.73
205024_s_at	g4506388	RAD51	RAD51 recombinase	3.36	5.08	-3.29	3.36	4.9	-2.9	3.36	4.82	-2.73	3.36	5.41	-4.13
202088_at	Hs.79136.0	SLC39A6	solute carrier family 39 (zinc transporter), member 6	5.51	6.69	-2.25	5.51	6.56	-2.07	5.51	7.81	-4.9	5.51	7.16	-3.13
221685_s_at	g9885350	SPDL1	spindle apparatus coiled-coil protein 1	4.22	6.02	-3.47	4.22	5.83	-3.06	4.22	6.03	-3.52	4.22	5.93	-3.27
209149_s_at	Hs.91586.0	TM9SF1	transmembrane 9 superfamily member 1	7.99	9.44	-2.73	7.99	9.32	-2.53	7.99	9.56	-2.98	7.99	9.56	-2.97
202027_at	g7110634	TMEM184B	transmembrane protein 184B	4.53	6.61	-4.22	4.53	6.4	-3.65	4.53	6.77	-4.74	4.53	6.36	-3.55
218465_at	g8922490	TMEM33	transmembrane protein 33	5.57	6.61	-2.06	5.57	6.62	-2.07	5.62	7.2	-3	5.62	7.02	-2.66
219373_at	g9506552	DPM3	dolichyl-phosphate mannosyltransferase polypeptide 3	3.8	4.82	-2.04	3.8	4.85	-2.08	3.8	5.08	-2.43	3.8	4.94	-2.2
201935_s_at	Hs.25732.0	EIF4G3	eukaryotic translation initiation factor 4 gamma, 3	5.19	6.42	-2.35	5.19	6.55	-2.56	5.19	6.34	-2.21	5.19	6.44	-2.38
213528_at	Hs.33922.0	METTL18	methyltransferase like 18	5.46	6.82	-2.56	5.46	6.77	-2.49	5.46	6.86	-2.63	5.46	6.82	-2.57
221250_s_at	g13775221	MXD3	MAX dimerization protein 3	6.91	5.05	3.63	5.39	4.3	2.13	6.91	5.27	3.11	6.91	4.88	4.07
202066_at	Hs.183648.0	PPFIA1	protein tyrosine phosphatase, receptor type, f polypeptide (PTPRF), interacting protein (liprin), alpha 1	4.81	6.53	-3.29	4.81	6.34	-2.88	4.81	6.51	-3.25	4.81	6.56	-3.35
209725_at	g11464475	UTP20	UTP20, small subunit (SSU) processome component, homolog (yeast)	4.37	5.41	-2.06	4.37	5.41	-2.06	4.37	5.4	-2.04	4.37	5.69	-2.5
202852_s_at	g13375923	AAGAB	alpha- and gamma-adaptin binding protein	5.77	7.08	-2.48	5.77	7.1	-2.5	5.77	7.25	-2.78	5.77	7.05	-2.42
218395_at	g11968056	ACTR6	ARP6 actin-related protein 6 homolog (yeast)	6.82	8.02	-2.29	6.82	8.11	-2.44	6.82	8.07	-2.37	6.82	8.01	-2.27
208679_s_at	g12751114	ARPC2	actin related protein 2/3 complex, subunit 2, 34kDa	3.98	5.1	-2.17	4.22	5.31	-2.13	4.22	5.31	-2.13	4.22	5.25	-2.04
212672_at	Hs.194382.2	ATM	ATM serine/threonine kinase	5.78	7.11	-2.51	5.78	6.89	-2.16	5.78	7.1	-2.49	5.78	7.06	-2.42
200037_s_at	g7705406	CBX3	chromobox homolog 3	3.99	5.47	-2.78	3.99	5.05	-2.09	3.99	5.18	-2.28	3.99	5.29	-2.47
205250_s_at	g7662079	CEP290	centrosomal protein 290kDa	3.52	4.69	-2.25	3.52	4.71	-2.28	3.52	4.93	-2.66	3.52	4.88	-2.58
200046_at	g4503252	DAD1	defender against cell death 1	4.53	6.55	-4.05	4.53	6.59	-4.16	4.53	6.61	-4.24	4.53	6.68	-4.43
203258_at	g5453635	DRAP1	DR1-associated protein 1 (negative cofactor 2 alpha)	5.54	7	-2.75	5.54	7.07	-2.88	5.54	6.96	-2.67	5.54	7.1	-2.94
208394_x_at	g13259505	ESM1	endothelial cell-specific molecule 1	5.1	6.52	-2.68	5.1	6.99	-3.72	5.1	6.98	-3.68	5.1	7.3	-4.59
203126_at	g7657235	IMPA2	inositol(myo)-1(or 4)-monophosphatase 2	4.19	5.52	-2.5	4.19	5.44	-2.38	4.19	5.34	-2.21	4.19	5.73	-2.91
212439_at	Hs.74579.0	IP6K1	inositol hexakisphosphate kinase 1	4.93	7.67	-6.7	4.93	7.57	-6.25	4.93	7.77	-7.17	4.93	7.65	-6.61
201214_s_at	g4506012	PPP1R7	protein phosphatase 1, regulatory subunit 7	4.36	5.54	-2.27	4.36	5.48	-2.18	4.36	5.5	-2.21	4.36	5.44	-2.11
200820_at	g4506232	PSMD8	proteasome (prosome, macropain) 26S subunit, non-ATPase, 8	8.24	9.7	-2.75	8.24	9.44	-2.3	8.24	9.65	-2.66	8.24	9.36	-2.18
210621_s_at	g182973	RASA1	RAS p21 protein activator (GTPase activating protein) 1	4.2	6.97	-6.83	4.2	6.92	-6.59	4.2	7.11	-7.5	4.2	7.03	-7.12
212117_at	Hs.166982.1	RHOQ	ras homolog family member Q	4.92	6.31	-2.6	4.92	6.42	-2.82	4.92	6.37	-2.73	4.92	6.4	-2.79
204226_at	g7657624	STAU2	staufen double-stranded RNA binding protein 2	6.32	7.46	-2.21	6.32	7.44	-2.18	6.32	7.55	-2.34	6.32	7.57	-2.38
219130_at	g11024703	TRMT13	tRNA methyltransferase 13 homolog (S. cerevisiae)	4.14	5.46	-2.49	4.14	5.5	-2.57	4.14	5.6	-2.76	4.14	5.52	-2.6
209642_at	g6970210	BUB1	BUB1 mitotic checkpoint serine/threonine kinase	4.32	5.73	-2.66	4.32	5.78	-2.75	4.32	5.92	-3.04	4.32	5.88	-2.95
204962_s_at	g4585861	CENPA	centromere protein A; solute carrier family 35, member F6	4.28	6.01	-3.31	4.28	5.83	-2.93	4.28	6.23	-3.86	4.28	6.25	-3.93
201098_at	g4758031	COPB2	coatomer protein complex, subunit beta 2 (beta prime)	5.89	7.86	-3.93	6.85	8.71	-3.64	3.84	4.97	-2.19	3.84	5.17	-2.52
202141_s_at	g13111846	COPS8	COP9 signalosome subunit 8	6.73	8.33	-3.02	6.73	8.1	-2.59	6.73	8.6	-3.65	6.73	9.19	-5.48
212648_at	Hs.95665.0	DHX29	DEAH (Asp-Glu-Ala-His) box polypeptide 29	5.66	4.12	2.91	5.66	3.99	3.18	5.66	3.87	3.45	5.66	4.01	3.13
201632_at	g4503502	EIF2B1	eukaryotic translation initiation factor 2B, subunit 1 alpha, 26kDa	4.91	7.06	-4.41	4.91	7.05	-4.41	4.91	7.02	-4.32	5.26	6.31	-2.08
212630_at	Hs.8088.0	EXOC3	exocyst complex component 3	6.29	7.61	-2.5	6.29	7.54	-2.38	6.29	7.69	-2.63	6.29	7.69	-2.65
218331_s_at	g8923334	FAM208B	family with sequence similarity 208, member B	8.37	6.35	4.03	8.37	6.45	3.77	8.37	5.21	8.93	8.37	4.53	14.29
203040_s_at	g4504422	HMBS	hydroxymethylbilane synthase	11.03	9.98	2.07	11.03	9.87	2.23	11.03	9.46	2.96	11.03	8.67	5.11
217900_at	g8922355	IARS2	isoleucyl-tRNA synthetase 2, mitochondrial	7.34	8.42	-2.12	7.34	8.48	-2.21	7.34	8.66	-2.5	7.34	8.77	-2.69
221580_s_at	g12805036	MIR1304	microRNA 1304; small nucleolar RNA, H/ACA box 1; small nucleolar RNA, H/ACA box 18; small nucleolar RNA, H/ACA box 32; small nucleolar RNA, H/ACA box 40; small nucleolar RNA, H/ACA box 8; small nucleolar RNA, C/D box 5; TATA box binding protein (TBP)-associated factor, RNA polymerase I, D, 41kDa	9.56	8.44	2.17	9.56	8.08	2.78	9.56	8.23	2.52	9.56	7.63	3.81
215464_s_at	Hs.12956.1	P2RX5	purinergic receptor P2X, ligand-gated ion channel, 5; P2RX5-TAX1BP3 readthrough (NMD candidate); Tax1 (human T-cell leukemia virus type I) binding protein 3	4.13	5.8	-3.18	4.13	5.59	-2.75	4.13	5.35	-2.32	4.13	5.27	-2.2
204484_at	g11136637	PIK3C2B	phosphatidylinositol-4-phosphate 3-kinase, catalytic subunit type 2 beta	4.36	6.31	-3.88	4.36	6.2	-3.59	4.36	6.31	-3.87	4.36	6.81	-5.46
218302_at	g8923937	PSENEN	presenilin enhancer gamma secretase subunit	3.79	6.41	-6.17	3.79	6.2	-5.31	3.79	6.54	-6.75	3.79	6.66	-7.3
219428_s_at	Hs.241205.0	PXMP4	peroxisomal membrane protein 4, 24kDa	4.54	7.6	-8.3	4.54	7.48	-7.64	4.54	7.43	-7.4	4.54	7.82	-9.66
203175_at	g4502218	RHOG	ras homolog family member G	4.19	6.03	-3.56	4.19	5.92	-3.31	4.19	5.99	-3.48	4.19	6.2	-4.03
201476_s_at	Hs.2934.0	RRM1	ribonucleotide reductase M1	4.76	6.72	-3.91	4.76	6.58	-3.55	4.76	6.61	-3.61	3.55	4.66	-2.16
217737_x_at	g7705482	RTFDC1	replication termination factor 2 domain containing 1	4.69	8.12	-10.79	4.69	7.77	-8.47	4.69	8.02	-10.09	4.69	8.34	-12.56
221263_s_at	g13775199	SF3B5	splicing factor 3b, subunit 5, 10kDa	4.99	6.85	-3.63	4.99	6.84	-3.6	4.99	7.2	-4.61	4.99	7.11	-4.34
202899_s_at	g4506900	SRSF3	serine/arginine-rich splicing factor 3	4.55	6.16	-3.06	4.55	6.14	-3.02	4.55	6.23	-3.22	4.55	6.19	-3.13
203342_at	g5032180	TIMM17B	translocase of inner mitochondrial membrane 17 homolog B (yeast)	6.97	8.32	-2.55	6.97	8.38	-2.66	6.97	8.11	-2.2	6.97	8.24	-2.41
218956_s_at	g13357213	ATP5J2-PTCD1	ATP5J2-PTCD1 readthrough; pentatricopeptide repeat domain 1	4.65	6.55	-3.74	4.65	6.34	-3.22	4.65	6.18	-2.89	4.65	6.5	-3.61
202467_s_at	g4759263	COPS2	COP9 signalosome subunit 2	4.04	7.05	-8	4.04	6.49	-5.44	4.04	7.29	-9.49	4.04	6.75	-6.51
206075_s_at	g4503094	CSNK2A1	casein kinase 2, alpha 1 polypeptide	4.16	6.14	-3.95	4.16	5.83	-3.17	4.16	6.32	-4.47	4.16	6.21	-4.15
221488_s_at	g7341254	CUTA	cutA divalent cation tolerance homolog (E. coli)	4.46	6	-2.91	5.94	7.47	-2.89	5.94	7.26	-2.49	4.46	5.97	-2.84
219166_at	g8922518	DNAAF2	dynein, axonemal, assembly factor 2	7.86	9.26	-2.65	7.86	9.27	-2.66	7.86	9.25	-2.62	7.86	9.35	-2.81
221497_x_at	g13529208	EGLN1	egl-9 family hypoxia-inducible factor 1	3.94	5.34	-2.65	3.94	5.26	-2.5	3.94	5.26	-2.5	3.94	5.26	-2.5
222139_at	Hs.147710.0	ERV3-2	endogenous retrovirus group 3, member 2	4.68	5.84	-2.25	4.68	5.93	-2.38	4.39	5.44	-2.07	4.68	6.15	-2.78
201609_x_at	Hs.183212.0	ICMT	isoprenylcysteine carboxyl methyltransferase	5.32	6.39	-2.1	5.32	6.39	-2.1	5.32	6.44	-2.18	5.32	6.56	-2.36
212145_at	Hs.122669.0	MRPS27	mitochondrial ribosomal protein S27	4.46	5.75	-2.44	4.46	5.8	-2.53	4.46	6.37	-3.76	4.46	6.05	-3.01
213302_at	Hs.105478.0	PFAS	phosphoribosylformylglycinamidine synthase	4.19	6.25	-4.19	4.19	6.15	-3.9	4.19	5.96	-3.41	4.19	6.27	-4.23
204517_at	Hs.110364.0	PPIC	peptidylprolyl isomerase C (cyclophilin C)	4.57	6.51	-3.84	4.57	6.26	-3.23	4.57	6.42	-3.61	4.57	6.42	-3.62
204068_at	g5454093	STK3	serine/threonine kinase 3	4.13	5.51	-2.59	4.13	5.38	-2.37	4.13	5.46	-2.51	4.13	5.65	-2.86
207426_s_at	g4507602	TNFSF4	tumor necrosis factor (ligand) superfamily, member 4	4.35	5.83	-2.79	4.35	5.63	-2.43	4.35	5.49	-2.21	4.35	5.7	-2.55
201671_x_at	g13097695	USP14	ubiquitin specific peptidase 14 (tRNA-guanine transglycosylase)	5.03	6.4	-2.58	5.03	6.15	-2.17	5.03	6.04	-2.02	5.03	6.31	-2.43
218679_s_at	g7705884	VPS28	vacuolar protein sorting 28 homolog (S. cerevisiae)	4	5.8	-3.49	4	5.57	-2.97	4	5.63	-3.09	4	5.57	-2.97
204408_at	g7656891	APEX2	APEX nuclease (apurinic/apyrimidinic endonuclease) 2	4.04	5.38	-2.53	4.04	5.34	-2.46	4.04	5.34	-2.46	4.04	5.27	-2.35
209281_s_at	g184269	ATP2B1	ATPase, Ca++ transporting, plasma membrane 1	4.75	6.44	-3.22	4.75	6.19	-2.71	4.75	6.67	-3.77	4.75	6.56	-3.51
219345_at	g7705637	BOLA1	bolA family member 1	3.38	6.26	-7.35	3.38	5.96	-5.95	3.38	6.16	-6.86	3.38	6.42	-8.21
201573_s_at	g338686	ETF1	eukaryotic translation termination factor 1	4.78	5.99	-2.32	4.78	5.8	-2.03	4.78	6.08	-2.46	4.78	5.79	-2.02
206364_at	g7661877	KIF14	kinesin family member 14	4.26	5.57	-2.47	4.26	5.55	-2.44	4.26	5.57	-2.48	4.26	5.3	-2.06
217808_s_at	g13129137	MAPKAP1	mitogen-activated protein kinase associated protein 1	7.3	8.49	-2.29	7.3	8.39	-2.14	7.3	8.43	-2.2	7.3	8.46	-2.23
218106_s_at	g8922522	MRPS10	mitochondrial ribosomal protein S10	4.16	5.44	-2.42	4.16	5.41	-2.37	5.52	7.06	-2.92	4.16	5.26	-2.13
209388_at	g12654216	PAPOLA	poly(A) polymerase alpha	4.58	5.98	-2.64	4.58	6.12	-2.91	4.58	5.76	-2.26	4.58	6.09	-2.83
218598_at	g11345465	RINT1	RAD50 interactor 1	6.55	7.92	-2.58	6.55	7.87	-2.5	6.55	7.91	-2.56	6.55	7.84	-2.45
219988_s_at	g8922541	RNF220	ring finger protein 220	6.89	8.56	-3.18	6.89	8.63	-3.33	6.89	8.83	-3.85	6.89	8.49	-3.03
209507_at	g13528944	RPA3	replication protein A3, 14kDa	4.19	6.11	-3.79	4.19	6.19	-4.01	4.19	6.23	-4.12	4.19	6.47	-4.86
206055_s_at	g4507120	SNRPA1	small nuclear ribonucleoprotein polypeptide A'	5.6	7.39	-3.46	5.6	7.23	-3.09	5.6	7.07	-2.76	5.6	7.25	-3.14
209153_s_at	g339477	TCF3	transcription factor 3	5.1	7.18	-4.25	5.1	7.11	-4.02	5.1	7.12	-4.05	5.1	7.1	-4
209055_s_at	Hs.155174.0	CDC5L	cell division cycle 5-like	4.2	5.62	-2.67	4.2	5.67	-2.76	4.2	5.83	-3.09	4.2	5.74	-2.91
221676_s_at	g12803080	CORO1C	coronin, actin binding protein, 1C	4.05	5.75	-3.25	4.05	5.63	-2.99	4.05	5.72	-3.19	4.05	5.57	-2.86
202970_at	Hs.173135.1	DYRK2	dual-specificity tyrosine-(Y)-phosphorylation regulated kinase 2	4.26	5.6	-2.54	4.26	5.53	-2.42	4.26	5.82	-2.95	4.26	5.8	-2.91
212485_at	Hs.105749.0	GPATCH8	G patch domain containing 8	3.63	4.86	-2.34	3.63	4.83	-2.29	3.63	4.86	-2.35	3.63	4.95	-2.5
205664_at	g13124882	KIN	KIN, antigenic determinant of recA protein homolog (mouse)	3.73	4.89	-2.23	3.73	4.76	-2.04	3.73	4.84	-2.15	3.73	4.83	-2.13
212676_at	Hs.58220.0	LOC101930150	neurofibromin-like; neurofibromin 1	3.43	4.89	-2.76	3.43	4.58	-2.23	3.43	4.47	-2.06	3.43	4.47	-2.05
51176_at	4870921	MED27	mediator complex subunit 27	4.56	6.29	-3.3	4.56	6.34	-3.42	4.56	6.09	-2.87	4.56	6.54	-3.94
221572_s_at	g13344998	MIR6824	microRNA 6824; solute carrier family 26 (anion exchanger), member 6	4.87	7.55	-6.4	4.87	7.12	-4.79	4.87	7.53	-6.32	4.87	7.37	-5.67
202520_s_at	g4557756	MLH1	mutL homolog 1	3.83	5.05	-2.33	3.83	5.06	-2.36	3.83	4.97	-2.21	3.83	4.99	-2.24
218496_at	Hs.178655.0	RNASEH1	ribonuclease H1	4.54	6.36	-3.53	4.54	6.24	-3.24	4.54	6.23	-3.23	4.54	6.23	-3.23
200631_s_at	g4506890	SET	SET nuclear proto-oncogene; SET-like protein	9.17	10.51	-2.53	9.17	10.45	-2.42	9.17	10.49	-2.5	9.17	10.77	-3.03
202440_s_at	g4885612	ST5	suppression of tumorigenicity 5	5.92	7.67	-3.34	5.92	7.51	-3	5.92	7.57	-3.14	5.92	7.53	-3.04
221725_at	Hs.288908.0	WASF2	WAS protein family, member 2	6.5	8.11	-3.05	6.5	8.13	-3.1	6.5	8.22	-3.3	6.5	8.16	-3.15
200792_at	g4503840	XRCC6	X-ray repair complementing defective repair in Chinese hamster cells 6	6.71	8.58	-3.65	6.71	8.45	-3.32	6.71	8.88	-4.48	6.71	8.88	-4.48
214678_x_at	Hs.2074.2	ZFX	zinc finger protein, X-linked	6.98	8.37	-2.62	6.98	8.34	-2.56	6.98	8.77	-3.44	6.98	8.59	-3.05
205020_s_at	g5031602	ARL4A	ADP-ribosylation factor-like 4A	6.77	7.86	-2.13	6.77	7.86	-2.13	6.77	8.04	-2.41	6.77	8.17	-2.65
202978_s_at	Hs.29417.0	CREBZF	CREB/ATF bZIP transcription factor	3.83	6.17	-5.03	3.83	5.95	-4.34	3.83	6.09	-4.76	3.83	6.37	-5.78
209665_at	g2935319	CYB561D2	cytochrome b561 family, member D2	3.9	6.21	-4.98	3.9	5.85	-3.87	3.9	6.03	-4.38	3.9	5.9	-4.02
218365_s_at	Hs.59346.0	DARS2	aspartyl-tRNA synthetase 2, mitochondrial	6.08	7.25	-2.26	6.08	7.36	-2.43	6.08	7.53	-2.73	6.08	7.18	-2.16
218356_at	g7019376	FTSJ2	FtsJ RNA methyltransferase homolog 2 (E. coli)	7.86	9.03	-2.25	7.86	8.99	-2.2	7.86	9.17	-2.49	7.86	9.15	-2.46
204417_at	g4557612	GALC	galactosylceramidase	7.67	8.73	-2.08	7.67	8.72	-2.07	7.67	8.8	-2.19	7.67	8.84	-2.24
207180_s_at	g5454125	HTATIP2	HIV-1 Tat interactive protein 2, 30kDa	6.24	7.45	-2.32	6.24	7.36	-2.18	6.24	7.45	-2.32	6.24	7.43	-2.28
208974_x_at	g13097743	KPNB1	karyopherin (importin) beta 1	6.6	7.83	-2.35	6.6	7.91	-2.48	6.6	8.11	-2.85	6.6	7.91	-2.48
203236_s_at	g6806889	LGALS9	lectin, galactoside-binding, soluble, 9	5.48	7.1	-3.07	5.48	7.1	-3.07	5.48	7.18	-3.25	5.48	7.14	-3.16
217843_s_at	g7661787	MED4	mediator complex subunit 4	7.18	5.76	2.67	7.18	6.04	2.21	7.18	5.46	3.29	7.18	5.03	4.43
209265_s_at	g12804482	METTL3	methyltransferase like 3	3.51	4.88	-2.59	3.51	4.77	-2.39	3.51	4.76	-2.38	3.51	5.03	-2.86
203780_at	g9392652	MPZL2	myelin protein zero-like 2	4.33	5.97	-3.12	4.33	6.28	-3.86	4.33	6.29	-3.89	4.33	6.22	-3.7
208911_s_at	g190791	PDHB	pyruvate dehydrogenase (lipoamide) beta	7.41	5.46	3.85	7.41	5.88	2.89	7.41	5.77	3.12	7.41	5.88	2.89
207821_s_at	g5032000	PTK2	protein tyrosine kinase 2	3.4	4.59	-2.27	3.4	4.47	-2.1	3.38	4.41	-2.04	3.4	4.57	-2.25
209565_at	g12654052	RNF113A	ring finger protein 113A	6.42	8.23	-3.51	6.42	7.87	-2.73	6.42	7.8	-2.6	6.42	7.98	-2.95
206875_s_at	g7661993	SLK	STE20-like kinase	6.13	7.3	-2.24	6.13	7.34	-2.31	6.13	7.38	-2.37	6.13	7.14	-2.01
218107_at	g13376760	WDR26	WD repeat domain 26	5.26	6.95	-3.23	5.26	6.85	-3.01	5.26	6.93	-3.19	5.26	6.82	-2.96
213342_at	Hs.8939.0	YAP1	Yes-associated protein 1	6.53	7.9	-2.59	6.53	7.72	-2.28	6.53	7.57	-2.05	6.53	7.61	-2.11
208999_at	Hs.80712.0	2015-09-08	septin 8	4.14	5.39	-2.38	4.14	5.45	-2.49	4.14	5.45	-2.48	4.14	5.32	-2.26
200045_at	g10947134	ABCF1	ATP-binding cassette, sub-family F (GCN20), member 1	4.78	5.79	-2.01	4.78	5.96	-2.27	4.78	5.85	-2.1	4.78	5.92	-2.2
52731_at	4849365_RC	AMBRA1	autophagy/beclin-1 regulator 1	6.42	8.19	-3.42	6.42	7.78	-2.58	6.42	8.18	-3.39	6.42	8.3	-3.68
221825_at	Hs.157078.0	ANGEL2	angel homolog 2 (Drosophila)	4.83	3.41	2.68	4.83	3.42	2.66	4.83	3.37	2.75	4.83	3.42	2.66
202211_at	g13477296	ARFGAP3	ADP-ribosylation factor GTPase activating protein 3	3.17	4.64	-2.76	3.17	4.2	-2.05	3.17	4.85	-3.2	3.17	4.93	-3.39
202596_at	g12653334	ENSA	endosulfine alpha	3.62	6.18	-5.9	3.62	5.31	-3.22	3.62	5.81	-4.57	3.62	6.13	-5.7
201618_x_at	g6031166	GPAA1	glycosylphosphatidylinositol anchor attachment 1	4.31	5.84	-2.89	4.31	5.76	-2.74	4.31	6.1	-3.47	4.31	5.8	-2.81
218339_at	g7661815	MRPL22	mitochondrial ribosomal protein L22	5.25	6.58	-2.51	5.25	6.59	-2.54	5.25	6.65	-2.64	5.25	6.61	-2.56
204382_at	g7661603	NAT9	N-acetyltransferase 9 (GCN5-related, putative)	6.49	7.61	-2.18	6.49	7.64	-2.23	6.49	7.59	-2.15	6.49	7.63	-2.21
208777_s_at	g2150045	PSMD11	proteasome (prosome, macropain) 26S subunit, non-ATPase, 11	5.93	7.44	-2.85	5.93	7.57	-3.12	5.93	7.55	-3.06	5.93	7.7	-3.41
203883_s_at	Hs.173656.0	RAB11FIP2	RAB11 family interacting protein 2 (class I)	5.39	6.71	-2.5	5.39	6.72	-2.51	5.39	6.44	-2.07	5.39	6.4	-2.01
203436_at	g5454023	RPP30	ribonuclease P/MRP 30kDa subunit	6.87	8.31	-2.71	6.87	8.08	-2.31	6.87	8.42	-2.92	9.59	10.63	-2.06
203114_at	g5453837	SSSCA1	Sjogren syndrome/scleroderma autoantigen 1	4.36	6.11	-3.37	4.36	6.25	-3.71	4.36	6.28	-3.78	4.36	6.16	-3.48
204158_s_at	g5174620	TCIRG1	T-cell, immune regulator 1, ATPase, H+ transporting, lysosomal V0 subunit A3	8.5	10.37	-3.67	8.5	10.19	-3.23	8.5	9.75	-2.38	8.5	10.14	-3.12
218263_s_at	g10864022	ZBED5	zinc finger, BED-type containing 5	6.17	7.19	-2.03	6.17	7.24	-2.1	6.17	7.56	-2.62	6.17	7.49	-2.49
202939_at	g5032128	ZMPSTE24	zinc metallopeptidase STE24	3.67	4.78	-2.16	3.67	4.74	-2.1	3.67	4.79	-2.17	3.67	4.81	-2.21
214766_s_at	Hs.33363.1	AHCTF1	AT hook containing transcription factor 1	3.64	4.95	-2.49	3.64	4.66	-2.04	3.64	5.28	-3.12	3.64	4.94	-2.47
202541_at	Hs.146401.0	AIMP1	aminoacyl tRNA synthetase complex-interacting multifunctional protein 1	4.47	6.34	-3.66	4.47	6.07	-3.03	4.47	6.42	-3.85	4.47	6.09	-3.08
202442_at	g4502860	AP3S1	adaptor-related protein complex 3, sigma 1 subunit	5.28	7.17	-3.7	5.28	6.87	-3.01	5.28	6.95	-3.16	5.28	7.05	-3.4
208736_at	g2209346	ARPC3	actin related protein 2/3 complex, subunit 3, 21kDa	4.58	5.95	-2.58	4.58	6.29	-3.28	4.58	6.65	-4.19	4.58	6.28	-3.25
217972_at	g8923389	CHCHD3	coiled-coil-helix-coiled-coil-helix domain containing 3	7.28	5.84	2.71	7.28	5.95	2.51	7.28	5.99	2.44	7.28	5.52	3.37
210416_s_at	g13278893	CHEK2	checkpoint kinase 2	4.47	5.74	-2.42	4.47	5.81	-2.54	4.47	6.02	-2.94	4.47	6.03	-2.94
208912_s_at	g12655028	CNP	2',3'-cyclic nucleotide 3' phosphodiesterase	3.74	4.98	-2.36	3.74	5.01	-2.42	3.74	5.31	-2.98	3.74	5.22	-2.79
201231_s_at	g4503570	ENO1	enolase 1, (alpha)	4.73	5.96	-2.35	4.73	6	-2.42	4.73	6.23	-2.83	4.73	6.04	-2.48
200894_s_at	Hs.848.0	FKBP4	FK506 binding protein 4, 59kDa	6.06	8.33	-4.84	6.06	8	-3.84	6.06	8.34	-4.88	6.06	8.1	-4.11
200014_s_at	g4758543	HNRNPC	heterogeneous nuclear ribonucleoprotein C (C1/C2)	7.44	8.66	-2.33	7.44	8.7	-2.4	7.44	8.83	-2.63	7.44	8.46	-2.03
202105_at	g4557662	IGBP1	immunoglobulin (CD79A) binding protein 1	6.07	7.25	-2.26	6.07	7.39	-2.49	6.07	7.57	-2.83	6.07	7.64	-2.96
221821_s_at	Hs.268189.1	KANSL2	KAT8 regulatory NSL complex subunit 2	6.1	7.47	-2.57	6.1	7.53	-2.69	6.1	7.46	-2.56	6.1	7.43	-2.5
202360_at	g13376996	MAML1	mastermind-like 1 (Drosophila)	6.69	7.9	-2.3	6.69	8.01	-2.48	6.69	7.8	-2.15	6.69	7.83	-2.19
212298_at	Hs.69285.2	NRP1	neuropilin 1	5.16	7.19	-4.07	5.16	7.05	-3.69	5.16	7.13	-3.89	5.16	7.12	-3.87
213460_x_at	Hs.295112.3	NSUN5P1	NOP2/Sun domain family, member 5 pseudogene 1; NOP2/Sun domain family, member 5 pseudogene 2	5.51	6.93	-2.67	5.51	6.85	-2.54	5.51	6.88	-2.6	5.51	6.88	-2.58
217746_s_at	g7019486	PDCD6IP	programmed cell death 6 interacting protein	7.17	9.04	-3.66	7.17	9.06	-3.71	7.17	9.05	-3.68	7.17	9.2	-4.1
215354_s_at	Hs.274149.1	PELP1	proline, glutamate and leucine rich protein 1	6.52	7.9	-2.6	6.52	7.85	-2.52	6.52	7.93	-2.65	6.52	7.9	-2.6
207081_s_at	g4505806	PI4KA	phosphatidylinositol 4-kinase, catalytic, alpha	5.72	7.02	-2.46	5.72	7.18	-2.75	5.72	7.1	-2.59	5.72	7	-2.43
200936_at	g4506662	RPL8	ribosomal protein L8	5.46	7.49	-4.1	5.46	7.41	-3.89	5.46	7.27	-3.53	5.46	6.98	-2.88
33322_i_at	4866611	SFN	stratifin	6.11	8.12	-4.02	6.11	8.07	-3.86	6.11	7.8	-3.21	6.11	7.98	-3.64
212202_s_at	Hs.16492.0	TMEM87A	transmembrane protein 87A	5.88	7.78	-3.73	5.88	7.67	-3.47	5.88	7.77	-3.7	5.88	7.38	-2.83
210024_s_at	g4586929	UBE2E3	ubiquitin-conjugating enzyme E2E 3	5.7	7.28	-3.01	5.7	7.32	-3.09	5.7	7.36	-3.17	5.7	7	-2.47
221531_at	g11139241	WDR61	WD repeat domain 61	4.42	5.83	-2.65	4.42	5.69	-2.41	4.42	5.6	-2.27	4.42	5.66	-2.37
208453_s_at	g5730117	XPNPEP1	X-prolyl aminopeptidase (aminopeptidase P) 1, soluble	5.71	7.09	-2.61	5.71	6.98	-2.41	5.71	7.13	-2.67	5.71	7.03	-2.49
212476_at	Hs.24340.0	ACAP2	ArfGAP with coiled-coil, ankyrin repeat and PH domains 2	5.68	7.31	-3.09	5.68	7.03	-2.55	5.68	7.09	-2.66	5.68	6.87	-2.28
203545_at	g13129069	ALG8	ALG8, alpha-1,3-glucosyltransferase	7.06	8.34	-2.43	7.06	8.3	-2.37	7.06	8.42	-2.57	7.06	8.25	-2.29
213039_at	Hs.6150.0	ARHGEF18	Rho/Rac guanine nucleotide exchange factor (GEF) 18	5.52	7.08	-2.96	5.52	7	-2.8	5.52	7.06	-2.92	5.52	6.89	-2.6
203840_at	g4504804	BLZF1	basic leucine zipper nuclear factor 1	4.46	6.27	-3.52	4.46	6.16	-3.25	4.46	5.96	-2.83	4.46	6.12	-3.17
200960_x_at	g6005992	CLTA	clathrin, light chain A	3.5	5.54	-4.12	3.5	5.47	-3.92	3.5	5.23	-3.33	3.5	5.47	-3.92
40465_at	4884740_RC	DDX23	DEAD (Asp-Glu-Ala-Asp) box polypeptide 23	3.5	4.76	-2.39	3.5	4.83	-2.52	3.5	4.89	-2.63	3.5	5.13	-3.1
202514_at	Hs.154294.0	DLG1	discs, large homolog 1 (Drosophila)	3.72	5.3	-2.98	3.72	5.28	-2.96	3.72	5.45	-3.32	3.72	5.39	-3.19
55692_at	4877697_RC	ELMO2	engulfment and cell motility 2	6.64	8.41	-3.42	6.64	8.39	-3.35	6.64	8.07	-2.69	6.64	8.35	-3.28
212169_at	Hs.302749.0	FKBP9	FK506 binding protein 9, 63 kDa	6.56	8	-2.7	6.56	7.7	-2.2	6.56	7.81	-2.38	6.56	7.69	-2.18
203091_at	g4503800	FUBP1	far upstream element (FUSE) binding protein 1	7.07	8.28	-2.32	7.07	8.19	-2.18	7.07	8.61	-2.91	7.07	8.39	-2.51
207023_x_at	g4557696	KRT10	keratin 10	6.67	5.43	2.37	6.67	5.48	2.29	6.67	5.32	2.55	6.67	4.9	3.41
218163_at	g7662501	MCTS1	malignant T cell amplified sequence 1	4.15	6.06	-3.75	4.15	5.93	-3.44	4.15	6.09	-3.85	4.15	6.26	-4.31
218300_at	g13375653	PAGR1	PAXIP1 associated glutamate-rich protein 1	12.28	9.1	9.07	12.28	9.54	6.72	12.28	9.43	7.2	12.28	8.95	10.06
218336_at	g12408674	PFDN2	prefoldin subunit 2	11.4	6.44	30.98	11.4	6.93	22.06	11.4	6.58	28.12	11.4	6.13	38.47
209463_s_at	g1345403	TAF12	TAF12 RNA polymerase II, TATA box binding protein (TBP)-associated factor, 20kDa	12.03	8.91	8.73	12.03	9.22	7.01	12.03	8.89	8.82	12.03	8.47	11.81
209226_s_at	g1657775	TNPO1	transportin 1	12.14	8.06	16.82	12.14	8.31	14.18	12.14	8.15	15.87	12.14	7.71	21.46
212893_at	Hs.5364.0	ZZZ3	zinc finger, ZZ-type containing 3	11.8	8.44	10.28	11.8	8.79	8.05	11.8	8.72	8.46	11.8	8.36	10.85
210201_x_at	g2199534	BIN1	bridging integrator 1	9.14	4.92	18.63	9.14	4.44	26.03	9.14	4.64	22.65	9.14	4.13	32.3
208677_s_at	Hs.74631.0	BSG	basigin (Ok blood group)	11.8	9.02	6.86	11.8	9.46	5.05	11.8	9.27	5.77	11.8	8.88	7.59
218936_s_at	g7661789	CCDC59	coiled-coil domain containing 59	12.63	10.36	4.84	12.63	10.64	3.96	12.63	10.75	3.68	12.63	10.25	5.22
209143_s_at	g2209234	CLNS1A	chloride channel, nucleotide-sensitive, 1A	9.24	10.4	-2.24	9.24	10.25	-2.02	9.24	10.42	-2.27	9.24	10.29	-2.07
213086_s_at	Hs.84264.3	CSNK1A1	casein kinase 1, alpha 1	7.58	9.01	-2.69	7.58	8.94	-2.57	7.58	9.07	-2.82	7.58	9.22	-3.12
215693_x_at	Hs.65234.2	DDX27	DEAD (Asp-Glu-Ala-Asp) box polypeptide 27	6.23	7.91	-3.21	6.23	7.88	-3.14	6.23	7.97	-3.34	6.23	7.98	-3.35
204618_s_at	g8051592	GABPB1	GA binding protein transcription factor, beta subunit 1	4.88	6.54	-3.15	4.88	6.35	-2.78	4.88	6.32	-2.72	4.88	6.61	-3.32
200922_at	g5803047	KDELR1	KDEL (Lys-Asp-Glu-Leu) endoplasmic reticulum protein retention receptor 1	4.88	6.74	-3.63	4.88	6.43	-2.93	4.88	6.59	-3.26	4.88	6.25	-2.58
204017_at	g8051612	KDELR3	KDEL (Lys-Asp-Glu-Leu) endoplasmic reticulum protein retention receptor 3	10.53	9.19	2.54	10.53	9.44	2.13	10.53	8.91	3.07	10.53	8.74	3.46
200076_s_at	g13623702	KXD1	KxDL motif containing 1	6.74	7.99	-2.37	6.74	8.26	-2.86	6.74	8.15	-2.64	6.74	7.79	-2.07
212945_s_at	Hs.23763.0	MGA	MGA, MAX dimerization protein	6.85	7.99	-2.21	6.85	7.85	-2.01	6.85	7.95	-2.15	6.63	7.65	-2.02
201309_x_at	g1244509	NREP	neuronal regeneration related protein	4.01	5.78	-3.41	4.01	5.46	-2.73	4.01	5.95	-3.83	4.01	6.1	-4.25
220865_s_at	g11863164	PDSS1	prenyl (decaprenyl) diphosphate synthase, subunit 1	4.63	5.82	-2.28	4.63	5.96	-2.51	4.63	6.13	-2.82	4.63	6.03	-2.64
202185_at	g4505890	PLOD3	procollagen-lysine, 2-oxoglutarate 5-dioxygenase 3	5.08	6.54	-2.74	5.08	6.58	-2.83	5.08	6.44	-2.57	5.08	6.44	-2.57
209174_s_at	g12803027	QRICH1	glutamine-rich 1	5.02	6.44	-2.68	5.02	6.83	-3.49	5.02	6.48	-2.76	5.02	6.83	-3.51
201406_at	g10445222	RPL36A	ribosomal protein L36a; RPL36A-HNRNPH2 readthrough	4.5	6.04	-2.91	4.5	5.66	-2.23	4.5	5.6	-2.14	4.5	5.65	-2.22
202777_at	g6677944	SHOC2	soc-2 suppressor of clear homolog (C. elegans)	6.28	7.72	-2.71	6.28	7.71	-2.69	6.28	7.84	-2.95	6.28	7.6	-2.5
213119_at	Hs.18593.0	SLC36A1	solute carrier family 36 (proton/amino acid symporter), member 1	4.93	6.19	-2.4	4.93	6.13	-2.31	4.93	6.23	-2.47	4.93	6.2	-2.42
201794_s_at	g7662023	SMG7	SMG7 nonsense mediated mRNA decay factor	4.89	6.16	-2.4	4.89	6.25	-2.57	4.89	6.25	-2.57	4.89	6.27	-2.59
212666_at	Hs.119120.0	SMURF1	SMAD specific E3 ubiquitin protein ligase 1	5.44	6.46	-2.03	5.44	6.65	-2.32	5.44	7.16	-3.29	5.44	6.77	-2.52
201240_s_at	g7661907	SPCS2	signal peptidase complex subunit 2 homolog (S. cerevisiae)	3.79	5.19	-2.64	3.79	5.22	-2.7	3.79	5.05	-2.39	3.79	5.05	-2.39
201434_at	g4507710	TTC1	tetratricopeptide repeat domain 1	7.49	8.78	-2.44	7.49	8.74	-2.38	7.49	8.98	-2.79	7.49	9.01	-2.87
218710_at	g8923244	TTC27	tetratricopeptide repeat domain 27	7.79	8.83	-2.05	7.79	9.01	-2.32	7.79	8.99	-2.29	7.79	9.02	-2.35
218911_at	g5729837	YEATS4	YEATS domain containing 4	5.34	6.46	-2.17	5.34	6.41	-2.1	5.34	6.49	-2.22	5.34	6.59	-2.38
200720_s_at	Hs.153961.0	ACTR1A	ARP1 actin-related protein 1 homolog A, centractin alpha (yeast)	5.4	7.3	-3.75	5.4	7.42	-4.06	5.4	7.2	-3.5	5.4	7.21	-3.52
217814_at	g9910241	CCDC47	coiled-coil domain containing 47	5.85	6.91	-2.08	5.51	6.67	-2.24	5.85	7.38	-2.89	5.51	7.22	-3.28
202462_s_at	g7662317	DDX46	DEAD (Asp-Glu-Ala-Asp) box polypeptide 46	7.19	8.47	-2.44	7.19	8.41	-2.34	7.19	8.45	-2.4	7.19	8.53	-2.54
202860_at	g7662151	DENND4B	DENN/MADD domain containing 4B	9.06	7.72	2.53	9.06	7.63	2.71	9.06	7.11	3.87	9.06	6.82	4.73
221521_s_at	g13112024	GINS2	GINS complex subunit 2 (Psf2 homolog)	5.11	6.71	-3.03	5.11	6.65	-2.91	5.11	6.68	-2.97	5.11	6.81	-3.26
207812_s_at	g7661569	GORASP2	golgi reassembly stacking protein 2, 55kDa	4.23	5.26	-2.03	4.23	5.38	-2.21	4.23	5.29	-2.08	3.97	5.07	-2.14
200989_at	g4504384	HIF1A	hypoxia inducible factor 1, alpha subunit (basic helix-loop-helix transcription factor)	3.59	5.25	-3.16	3.59	4.93	-2.54	3.59	5.14	-2.94	3.59	5.15	-2.95
218305_at	g13375908	IPO4	importin 4	7.55	8.74	-2.28	7.55	8.62	-2.11	7.55	8.57	-2.03	7.55	8.61	-2.08
213126_at	Hs.301756.0	MED8	mediator complex subunit 8	5.95	4.86	2.12	5.95	4.75	2.29	5.95	4.93	2.03	5.95	4.49	2.74
217871_s_at	g4505184	MIF	macrophage migration inhibitory factor (glycosylation-inhibiting factor)	3.57	4.79	-2.33	3.57	4.73	-2.24	3.57	4.74	-2.24	3.57	4.72	-2.22
204528_s_at	g4758755	NAP1L1	nucleosome assembly protein 1-like 1	5.26	6.41	-2.23	5.26	6.42	-2.24	5.26	6.91	-3.14	5.26	6.74	-2.79
214527_s_at	Hs.30570.4	PQBP1	polyglutamine binding protein 1	6.63	8.1	-2.77	6.63	8.09	-2.76	6.63	8.14	-2.85	6.63	8.1	-2.77
201582_at	Hs.173497.0	SEC23B	Sec23 homolog B (S. cerevisiae)	6.19	7.44	-2.38	6.19	7.52	-2.52	6.19	7.77	-3	6.19	7.72	-2.89
213989_x_at	Hs.50748.2	SETD4	SET domain containing 4	7.8	9.14	-2.53	7.8	9.14	-2.54	7.8	9.36	-2.95	7.8	9.51	-3.28
201421_s_at	g13129109	WDR77	WD repeat domain 77	5.57	6.82	-2.38	5.57	6.83	-2.4	5.57	6.89	-2.49	5.57	6.99	-2.67
208775_at	g2626839	XPO1	exportin 1	5.38	7.08	-3.25	5.38	7.06	-3.2	5.38	7.16	-3.44	5.38	7.07	-3.22
204066_s_at	g7662483	AGAP1	ArfGAP with GTPase domain, ankyrin repeat and PH domain 1	8.8	10.01	-2.32	8.8	10.1	-2.47	8.8	10.08	-2.43	8.8	10.17	-2.59
201264_at	g6005734	COPE	coatomer protein complex, subunit epsilon	6.6	5.37	2.35	6.6	5.53	2.1	6.6	5.23	2.59	6.6	5.01	3.02
218342_s_at	g13487920	ERMP1	endoplasmic reticulum metallopeptidase 1	5.23	6.51	-2.43	5.23	6.36	-2.19	5.23	6.43	-2.3	5.23	6.53	-2.47
204630_s_at	g4758455	GOSR1	golgi SNAP receptor complex member 1	9.02	4.32	26.02	9.02	4.48	23.26	9.02	4.05	31.26	9.02	3.9	34.7
210009_s_at	g12711466	GOSR2	golgi SNAP receptor complex member 2	4.48	5.84	-2.57	4.48	5.75	-2.42	4.48	6.03	-2.94	4.48	5.92	-2.72
209330_s_at	g870748	HNRNPD	heterogeneous nuclear ribonucleoprotein D (AU-rich element RNA binding protein 1, 37kDa)	4.57	6.19	-3.07	4.57	6.29	-3.3	4.57	6.34	-3.42	4.57	6.33	-3.4
212162_at	Hs.9873.0	KIDINS220	kinase D-interacting substrate, 220kDa	4.95	6.01	-2.08	4.95	6.18	-2.34	4.95	6.43	-2.78	4.95	6.26	-2.47
203446_s_at	g13325071	OCRL	oculocerebrorenal syndrome of Lowe	3.46	5.79	-5.03	3.46	5.74	-4.85	3.46	5.99	-5.76	3.46	6.07	-6.1
209780_at	g12053266	PHTF2	putative homeodomain transcription factor 2	3.64	4.85	-2.32	3.64	4.68	-2.06	3.64	4.76	-2.17	3.64	4.83	-2.29
207391_s_at	g4505814	PIP5K1A	phosphatidylinositol-4-phosphate 5-kinase, type I, alpha	5.43	7.03	-3.02	5.43	6.87	-2.72	5.43	7.13	-3.23	5.43	7.4	-3.91
218667_at	g11641292	PJA1	praja ring finger 1, E3 ubiquitin protein ligase	4.37	5.54	-2.26	4.37	5.42	-2.07	6.27	7.5	-2.35	6.27	7.35	-2.12
201410_at	Hs.246885.0	PLEKHB2	pleckstrin homology domain containing, family B (evectins) member 2	5.99	7.19	-2.31	5.99	7.08	-2.14	5.99	7.76	-3.42	5.99	7.58	-3.03
203515_s_at	g5729979	PMVK	phosphomevalonate kinase	7.46	9.17	-3.26	7.46	9.05	-3.01	7.46	9.19	-3.32	7.46	9.36	-3.73
203460_s_at	g7549812	PSEN1	presenilin 1	5.37	6.79	-2.67	5.37	6.89	-2.88	5.37	6.94	-2.98	5.37	6.93	-2.96
201622_at	g7657430	SND1	staphylococcal nuclease and tudor domain containing 1	8.79	9.88	-2.13	8.79	9.9	-2.15	8.79	10.17	-2.59	8.79	10.1	-2.48
212440_at	Hs.54649.0	SNRNP27	small nuclear ribonucleoprotein 27kDa (U4/U6.U5)	6.1	7.82	-3.31	6.1	7.77	-3.19	6.1	7.61	-2.85	6.1	7.84	-3.36
208608_s_at	g11321639	SNTB1	syntrophin, beta 1 (dystrophin-associated protein A1, 59kDa, basic component 1)	3.43	4.74	-2.49	3.43	4.6	-2.25	3.43	4.55	-2.17	3.43	4.6	-2.26
221622_s_at	g12005514	TMEM126B	transmembrane protein 126B	3.3	5.51	-4.64	3.3	5.38	-4.24	3.3	5.23	-3.81	3.3	5.54	-4.73
221229_s_at	g13435382	TRMT61B	tRNA methyltransferase 61 homolog B (S. cerevisiae)	7.12	9.58	-5.51	7.12	9.12	-4.02	7.12	9.66	-5.84	7.12	9.77	-6.28
218977_s_at	g8923459	TRNAU1AP	tRNA selenocysteine 1 associated protein 1	9.31	7.93	2.6	9.31	8.21	2.13	9.31	7.92	2.62	9.31	7.71	3.02
212038_s_at	Hs.149155.2	VDAC1	voltage-dependent anion channel 1	5.66	7.58	-3.78	5.66	7.39	-3.31	5.66	7.87	-4.64	5.66	7.58	-3.79
209165_at	g5813798	AATF	apoptosis antagonizing transcription factor	4.26	5.52	-2.4	4.26	5.51	-2.37	4.26	5.57	-2.48	4.26	5.5	-2.36
201660_at	Hs.268012.0	ACSL3	acyl-CoA synthetase long-chain family member 3	5.39	7.09	-3.27	5.39	6.69	-2.47	5.39	6.6	-2.33	5.39	6.63	-2.37
201954_at	g5031600	ARPC1B	actin related protein 2/3 complex, subunit 1B, 41kDa	7.95	9.21	-2.39	7.95	9.1	-2.22	7.95	9.2	-2.38	7.95	9.14	-2.28
219544_at	g13376190	BORA	bora, aurora kinase A activator	7.7	9.26	-2.96	7.7	8.97	-2.41	7.7	9.11	-2.67	7.7	9.03	-2.52
209271_at	g6683491	BPTF	bromodomain PHD finger transcription factor	4.16	5.99	-3.56	4.16	6.04	-3.68	4.16	6.12	-3.9	4.16	5.69	-2.88
204480_s_at	g13129127	C9orf16	chromosome 9 open reading frame 16	3.61	5.38	-3.42	3.61	5.72	-4.33	3.61	5.5	-3.71	3.61	5.28	-3.19
201973_s_at	Hs.289112.0	CCZ1	CCZ1 vacuolar protein trafficking and biogenesis associated homolog (S. cerevisiae); CCZ1 vacuolar protein trafficking and biogenesis associated homolog B (S. cerevisiae)	8.28	9.53	-2.38	8.28	9.47	-2.29	8.28	9.35	-2.1	8.28	9.48	-2.29
204252_at	g180177	CDK2	cyclin-dependent kinase 2	5.12	7.16	-4.11	5.12	7.01	-3.69	5.12	6.97	-3.59	5.12	7.58	-5.5
201652_at	g5803045	COPS5	COP9 signalosome subunit 5	3.19	5.62	-5.4	3.19	5.63	-5.43	3.19	5.62	-5.39	3.19	5.64	-5.47
202810_at	g4758795	DRG1	developmentally regulated GTP binding protein 1	5.2	6.62	-2.68	5.2	6.71	-2.84	5.2	6.92	-3.27	5.2	6.87	-3.17
202023_at	g4758245	EFNA1	ephrin-A1	6.5	8.37	-3.66	6.5	8.42	-3.78	6.5	8.29	-3.46	6.5	8.47	-3.92
219216_at	g9506580	ETAA1	Ewing tumor-associated antigen 1	4.83	6.24	-2.66	4.83	6.13	-2.46	4.83	6.36	-2.88	4.83	6.59	-3.38
202721_s_at	Hs.1674.0	GFPT1	glutamine--fructose-6-phosphate transaminase 1	4.46	6.01	-2.93	4.46	6.17	-3.27	4.46	5.97	-2.85	4.46	6.19	-3.31
202581_at	g5579470	HSPA1A	heat shock 70kDa protein 1A; heat shock 70kDa protein 1B	3.99	5.6	-3.06	3.99	5.38	-2.62	3.99	5.45	-2.75	3.99	5.75	-3.4
216199_s_at	Hs.32353.2	MAP3K4	mitogen-activated protein kinase kinase kinase 4	5.98	7.06	-2.12	5.98	7.13	-2.22	5.98	7.45	-2.78	6.04	7.09	-2.07
201298_s_at	g13097287	MOB1A	MOB kinase activator 1A	5.53	7.95	-5.35	5.53	7.79	-4.8	5.53	8.01	-5.59	5.53	7.84	-4.94
209484_s_at	g9295185	NSL1	NSL1, MIS12 kinetochore complex component	4.58	6.52	-3.85	4.58	6.3	-3.29	4.58	6.36	-3.43	4.58	6.33	-3.38
202188_at	g7661901	NUP93	nucleoporin 93kDa	6.07	7.26	-2.28	6.07	7.34	-2.41	6.07	7.32	-2.39	6.07	7.52	-2.73
202671_s_at	g4505700	PDXK	pyridoxal (pyridoxine, vitamin B6) kinase	4.06	5.61	-2.93	4.06	5.53	-2.77	4.06	5.59	-2.87	4.06	5.71	-3.12
201400_at	g4506196	PSMB3	proteasome (prosome, macropain) subunit, beta type, 3	8.95	10.42	-2.78	8.95	10.38	-2.7	8.95	10.06	-2.16	8.95	10.3	-2.55
219202_at	g13375798	RHBDF2	rhomboid 5 homolog 2 (Drosophila)	8.07	9.23	-2.23	8.07	9.24	-2.24	8.07	9.35	-2.43	8.07	9.38	-2.48
39835_at	4919574	SBF1	SET binding factor 1	4.63	5.74	-2.16	4.63	5.75	-2.17	4.63	5.88	-2.37	4.63	5.82	-2.28
208611_s_at	g1805279	SPTAN1	spectrin, alpha, non-erythrocytic 1	7.59	9.1	-2.84	7.59	9.01	-2.67	7.59	9.19	-3.03	7.59	8.93	-2.53
222122_s_at	Hs.16411.1	THOC2	THO complex 2	4.97	6.66	-3.24	4.97	6.57	-3.04	4.97	6.67	-3.25	4.97	6.62	-3.15
218118_s_at	g5454121	TIMM23	translocase of inner mitochondrial membrane 23 homolog (yeast); translocase of inner mitochondrial membrane 23 homolog B (yeast)	5.85	7.32	-2.75	5.85	7.36	-2.83	5.85	7.52	-3.17	5.85	7.27	-2.67
203167_at	g9257247	TIMP2	TIMP metallopeptidase inhibitor 2	7.11	8.71	-3.03	7.11	8.65	-2.91	7.11	8.64	-2.9	7.11	8.68	-2.97
203343_at	g4507812	UGDH	UDP-glucose 6-dehydrogenase	3.73	4.91	-2.26	3.91	5.35	-2.72	4.74	5.82	-2.11	3.91	5.43	-2.87
202233_s_at	g5174744	UQCRH	ubiquinol-cytochrome c reductase hinge protein; ubiquinol-cytochrome c reductase hinge protein-like	4.24	5.52	-2.43	4.24	5.51	-2.4	4.24	5.67	-2.68	4.24	5.78	-2.89
218415_at	g9945311	VPS33B	vacuolar protein sorting 33 homolog B (yeast)	6.91	9.5	-6.02	6.91	9.16	-4.77	6.91	9.45	-5.83	6.91	9.41	-5.67
213473_at	Hs.122764.1	BRAP	BRCA1 associated protein	9.01	10.51	-2.83	9.01	10.42	-2.67	9.01	10.75	-3.36	9.01	10.74	-3.33
203501_at	g5174626	CPQ	carboxypeptidase Q	4.09	5.76	-3.18	4.09	5.74	-3.15	4.09	5.38	-2.45	4.09	5.68	-3.01
221934_s_at	Hs.280978.1	DALRD3	DALR anticodon binding domain containing 3	6.55	7.73	-2.27	6.55	7.9	-2.54	6.55	7.98	-2.68	6.55	7.87	-2.49
221699_s_at	g13540303	DDX50	DEAD (Asp-Glu-Ala-Asp) box polypeptide 50	6.44	8.13	-3.22	6.44	8.03	-3.01	6.44	8.01	-2.97	6.44	8.1	-3.16
202420_s_at	g13514819	DHX9	DEAH (Asp-Glu-Ala-His) box helicase 9	3.96	5.18	-2.32	5.86	6.94	-2.11	3.96	5.44	-2.78	3.96	5.44	-2.78
202708_s_at	g4504276	HIST2H2BE	histone cluster 2, H2be	7.54	9.43	-3.68	7.54	9.23	-3.22	7.54	9.23	-3.21	7.54	9.39	-3.59
212447_at	Hs.20237.1	KBTBD2	kelch repeat and BTB (POZ) domain containing 2	5.67	6.94	-2.4	5.67	6.97	-2.46	5.67	7.12	-2.72	5.67	7.14	-2.77
203552_at	Hs.246970.0	MAP4K5	mitogen-activated protein kinase kinase kinase kinase 5	6.72	8.32	-3.04	6.72	8.17	-2.72	4.2	5.37	-2.26	6.72	8.03	-2.48
201475_x_at	g4826825	MARS	methionyl-tRNA synthetase; microRNA 6758	9.68	10.89	-2.31	9.68	10.86	-2.27	9.68	10.99	-2.48	9.68	10.95	-2.42
219038_at	g13375906	MORC4	MORC family CW-type zinc finger 4	8.4	9.56	-2.24	8.4	9.5	-2.15	8.4	9.41	-2.02	8.4	9.48	-2.12
212742_at	Hs.16537.0	RNF115	ring finger protein 115	5.85	7.09	-2.36	5.85	7.17	-2.49	5.85	7.26	-2.66	5.85	7.08	-2.35
218286_s_at	g7657521	RNF7	ring finger protein 7	5.82	6.98	-2.24	5.82	6.84	-2.02	5.82	7.02	-2.29	5.82	7.11	-2.44
216913_s_at	Hs.60103.2	RRP12	ribosomal RNA processing 12 homolog (S. cerevisiae)	3.76	5.28	-2.87	3.76	5.25	-2.81	3.76	5.4	-3.13	3.76	5.53	-3.42
220761_s_at	g7705559	TAOK3	TAO kinase 3	4.99	7.39	-5.27	4.99	7.31	-5	4.99	7.88	-7.45	4.99	7.38	-5.24
200020_at	g6678270	TARDBP	TAR DNA binding protein	7.86	9.44	-3	7.86	9.34	-2.81	7.86	9.45	-3.01	7.86	9.65	-3.47
221428_s_at	g13569880	TBL1XR1	transducin (beta)-like 1 X-linked receptor 1	10.93	11.97	-2.06	10.93	11.95	-2.02	10.93	12.11	-2.25	10.93	11.95	-2.02
216267_s_at	Hs.91566.1	TMEM115	transmembrane protein 115	5.3	6.44	-2.21	5.3	6.37	-2.11	5.3	6.48	-2.27	5.3	6.43	-2.19
218213_s_at	g7656933	TMEM258	transmembrane protein 258	8.36	9.55	-2.29	8.36	9.59	-2.36	8.36	9.62	-2.4	8.36	9.57	-2.32
210649_s_at	g11320941	ARID1A	AT rich interactive domain 1A (SWI-like)	4.81	3.55	2.4	4.81	3.54	2.41	4.81	3.52	2.44	4.81	3.56	2.37
218315_s_at	g7705484	CDK5RAP1	CDK5 regulatory subunit associated protein 1	3.62	5.31	-3.22	3.62	5.69	-4.19	3.29	4.54	-2.37	3.29	4.44	-2.22
209662_at	g13529247	CETN3	centrin, EF-hand protein, 3	8.62	6.43	4.57	8.62	6.52	4.29	8.62	5.84	6.87	8.62	4.84	13.82
208152_s_at	g13787208	DDX21	DEAD (Asp-Glu-Ala-Asp) box helicase 21	5.08	3.92	2.23	5.08	4.07	2.01	5.08	3.93	2.22	5.08	4.05	2.04
221781_s_at	Hs.1098.0	DNAJC10	DnaJ (Hsp40) homolog, subfamily C, member 10	5.6	4.13	2.79	5.6	4.32	2.44	5.6	4.03	2.97	5.6	4.15	2.74
215470_at	Hs.14658.0	GTF2H2B	general transcription factor IIH, polypeptide 2B (pseudogene)	3.76	5.51	-3.36	3.76	5.49	-3.32	3.76	5.33	-2.97	3.76	5.26	-2.82
212871_at	Hs.30327.0	MAPKAPK5	mitogen-activated protein kinase-activated protein kinase 5	3.92	6.07	-4.43	3.92	5.63	-3.27	3.92	5.53	-3.05	3.92	5.32	-2.64
205429_s_at	g7706402	MPP6	membrane protein, palmitoylated 6 (MAGUK p55 subfamily member 6)	4.41	5.68	-2.4	4.41	5.62	-2.3	4.41	5.64	-2.35	4.41	5.65	-2.35
218073_s_at	g8922408	NDC1	NDC1 transmembrane nucleoporin	4.06	5.4	-2.54	7.21	8.3	-2.13	7.21	8.49	-2.43	7.21	8.69	-2.79
222133_s_at	Hs.288435.0	PHF20L1	PHD finger protein 20-like 1	5.68	7.04	-2.56	5.68	6.92	-2.35	4.33	5.34	-2.02	4.33	5.36	-2.05
210830_s_at	g2228776	PON2	paraoxonase 2	3.91	5.39	-2.78	3.91	5.17	-2.39	3.91	5.12	-2.31	3.91	5.18	-2.41
201092_at	g13259504	RBBP7	retinoblastoma binding protein 7	5.9	6.94	-2.06	4.76	5.93	-2.25	4.76	6.14	-2.6	4.76	5.87	-2.16
200051_at	g10863888	SART1	squamous cell carcinoma antigen recognized by T cells	7.05	8.38	-2.51	7.05	8.51	-2.74	7.05	8.36	-2.47	7.05	8.44	-2.62
212780_at	Hs.326392.1	SOS1	son of sevenless homolog 1 (Drosophila)	5.19	6.91	-3.3	5.19	6.81	-3.09	5.19	7.19	-4	5.19	7.04	-3.6
213168_at	Hs.44450.1	SP3	Sp3 transcription factor	5.7	7.19	-2.81	5.7	7.28	-2.98	5.7	7.31	-3.04	5.7	7.25	-2.92
201758_at	g5454139	TSG101	tumor susceptibility 101	5.65	7.01	-2.56	5.65	7.06	-2.66	5.65	7.07	-2.66	5.65	7.2	-2.91
205284_at	g7661931	URB2	URB2 ribosome biogenesis 2 homolog (S. cerevisiae)	3.37	5.04	-3.18	3.37	4.61	-2.36	3.37	5.2	-3.55	3.37	5.38	-4.03
203292_s_at	g11141864	VPS11	vacuolar protein sorting 11 homolog (S. cerevisiae)	6.17	8.2	-4.06	6.17	7.92	-3.35	6.17	7.97	-3.47	6.17	7.99	-3.53
211773_s_at	g13543957	ZKSCAN3	zinc finger with KRAB and SCAN domains 3	6.39	7.88	-2.81	6.39	8.16	-3.42	6.39	8.06	-3.17	6.39	8.19	-3.47
220617_s_at	g8922593	ZNF532	zinc finger protein 532	5.17	6.65	-2.78	5.17	6.52	-2.54	5.17	6.67	-2.83	5.17	6.65	-2.78
217726_at	g7706336	COPZ1	coatomer protein complex, subunit zeta 1	4.02	5.11	-2.14	4.02	5.32	-2.47	4.02	5.17	-2.23	4.02	5.48	-2.75
204947_at	g12669910	E2F1	E2F transcription factor 1	6.8	8.09	-2.43	6.8	8.03	-2.34	6.8	7.83	-2.04	6.8	7.82	-2.02
200596_s_at	Hs.198899.0	EIF3A	eukaryotic translation initiation factor 3, subunit A	4.24	5.43	-2.28	4.24	5.31	-2.1	4.24	5.62	-2.61	4.24	5.39	-2.22
202176_at	g4557562	ERCC3	excision repair cross-complementation group 3	5.78	7.6	-3.53	5.78	7.56	-3.45	5.78	7.65	-3.66	5.78	7.74	-3.91
212627_s_at	Hs.182877.0	EXOSC7	exosome component 7	5.13	7.45	-4.98	5.13	7.47	-5.04	5.13	7.19	-4.16	5.13	7.54	-5.29
200090_at	Hs.138381.1	FNTA	farnesyltransferase, CAAX box, alpha	6.28	7.84	-2.94	6.28	7.79	-2.84	6.28	7.73	-2.73	6.28	7.68	-2.64
208527_x_at	g4504266	HIST1H2BE	histone cluster 1, H2be	3.74	5.77	-4.07	3.74	5.47	-3.32	3.74	5.62	-3.68	3.74	5.43	-3.22
208786_s_at	g9963772	MAP1LC3B	microtubule-associated protein 1 light chain 3 beta	4.25	5.95	-3.26	4.25	5.82	-2.98	4.25	5.94	-3.24	4.25	5.83	-2.99
204448_s_at	g4104074	PDCL	phosducin-like	4.49	7.03	-5.84	4.49	6.89	-5.27	4.49	7.12	-6.17	4.49	6.96	-5.55
218258_at	g7705739	POLR1D	polymerase (RNA) I polypeptide D, 16kDa	4.25	5.43	-2.27	4.46	5.58	-2.18	4.46	5.62	-2.23	4.25	5.31	-2.09
200913_at	g4505998	PPM1G	protein phosphatase, Mg2+/Mn2+ dependent, 1G	4.76	7.29	-5.78	4.76	7.2	-5.4	4.76	7.2	-5.4	4.76	7.29	-5.75
208652_at	g12653262	PPP2CA	protein phosphatase 2, catalytic subunit, alpha isozyme	7.02	8.55	-2.89	7.02	8.27	-2.38	7.02	8.56	-2.9	7.02	8.58	-2.94
200863_s_at	Hs.75618.0	RAB11A	RAB11A, member RAS oncogene family	4.07	5.19	-2.18	7.32	8.34	-2.03	4.07	5.36	-2.46	4.07	5.36	-2.45
208393_s_at	g5032016	RAD50	RAD50 homolog (S. cerevisiae)	5.77	6.79	-2.03	3.94	5	-2.08	5.77	6.79	-2.03	5.77	7.04	-2.42
213179_at	Hs.293687.0	RQCD1	RCD1 required for cell differentiation1 homolog (S. pombe)	5.4	7.25	-3.6	5.4	7.06	-3.16	5.4	7.23	-3.55	5.4	7.14	-3.32
207707_s_at	g13491163	SEC13	SEC13 homolog (S. cerevisiae)	4.42	5.75	-2.51	4.42	5.74	-2.49	4.42	5.69	-2.41	4.42	6.04	-3.07
219175_s_at	g8923438	SLC41A3	solute carrier family 41, member 3	4.17	5.41	-2.36	4.17	5.26	-2.12	4.17	5.34	-2.25	4.17	5.25	-2.11
210541_s_at	g12275875	TRIM27	tripartite motif containing 27	4.99	6.17	-2.27	4.99	6.21	-2.33	4.99	6.28	-2.44	4.99	6.27	-2.43
201898_s_at	Hs.80612.0	UBE2A	ubiquitin-conjugating enzyme E2A	8.43	10.22	-3.48	8.43	9.86	-2.7	8.43	9.98	-2.93	8.43	9.82	-2.64
218645_at	g11496268	ZNF277	zinc finger protein 277	4.17	8.03	-14.55	4.17	7.91	-13.37	4.17	7.8	-12.38	4.17	8	-14.2
201736_s_at	Hs.20141.0	2015-03-06	membrane-associated ring finger (C3HC4) 6, E3 ubiquitin protein ligase	4.19	6.2	-4.03	4.19	6.06	-3.66	4.19	6.25	-4.18	4.19	6.58	-5.25
203935_at	g10862690	ACVR1	activin A receptor, type I	3.87	5.7	-3.54	3.87	5.74	-3.65	3.87	5.88	-4.01	3.87	5.26	-2.61
211566_x_at	g726035	BRE	brain and reproductive organ-expressed (TNFRSF1A modulator)	5.05	6.38	-2.52	5.05	6.33	-2.43	5.05	6.38	-2.51	5.05	6.44	-2.62
211208_s_at	g13359270	CASK	calcium/calmodulin-dependent serine protein kinase (MAGUK family)	7.17	9.03	-3.64	7.17	8.7	-2.9	7.17	8.84	-3.19	7.17	8.92	-3.38
212571_at	Hs.173421.0	CHD8	chromodomain helicase DNA binding protein 8	8.29	6.27	4.07	8.29	6.3	3.99	8.29	5.59	6.52	8.29	5.29	8.01
203079_s_at	g4503162	CUL2	cullin 2	4.17	5.31	-2.21	4.17	5.34	-2.25	4.17	5.43	-2.4	4.17	5.48	-2.47
203270_at	g6912339	DTYMK	deoxythymidylate kinase (thymidylate kinase)	4.85	6.07	-2.32	4.85	6.11	-2.39	4.85	5.96	-2.15	4.85	6.1	-2.37
218448_at	g8923556	GID8	GID complex subunit 8	3.35	4.57	-2.33	3.35	4.5	-2.22	3.35	4.42	-2.11	3.35	4.36	-2.02
217673_x_at	Hs.325202.0	GNAS	GNAS complex locus	7.83	9.94	-4.32	7.83	9.63	-3.48	7.83	9.93	-4.29	7.83	9.82	-3.98
203745_at	Hs.211571.0	HCCS	holocytochrome c synthase	6.17	5.17	2.01	6.17	4.77	2.65	6.17	4.49	3.2	6.17	4.88	2.45
200618_at	g5453709	LASP1	LIM and SH3 protein 1	5.15	6.42	-2.4	5.15	6.24	-2.12	5.15	6.27	-2.18	3.84	4.97	-2.2
211599_x_at	g625085	MET	MET proto-oncogene, receptor tyrosine kinase	6.37	7.56	-2.29	6.37	7.95	-3	6.37	7.75	-2.6	6.37	8.13	-3.4
207405_s_at	g4506382	RAD17	RAD17 homolog (S. pombe)	5.28	6.5	-2.33	5.28	6.66	-2.59	5.28	6.51	-2.34	5.28	6.54	-2.39
218323_at	g8922837	RHOT1	ras homolog family member T1	5.94	7.44	-2.82	5.94	7.4	-2.75	5.94	7.41	-2.78	5.94	7.44	-2.82
207983_s_at	g5730068	STAG2	stromal antigen 2	5.31	6.48	-2.25	5.31	6.66	-2.54	5.31	6.74	-2.69	5.31	6.73	-2.68
216241_s_at	Hs.78869.1	TCEA1	transcription elongation factor A (SII), 1	6.48	8.34	-3.62	6.48	8.27	-3.46	6.48	8.19	-3.28	6.48	8.25	-3.41
202346_at	g12545382	UBE2K	ubiquitin-conjugating enzyme E2K	4.18	5.3	-2.17	5.9	7.03	-2.19	5.9	7.33	-2.69	5.9	7.16	-2.39
209096_at	g4775663	UBE2V2	ubiquitin-conjugating enzyme E2 variant 2	3.58	4.81	-2.34	3.58	4.68	-2.14	3.58	5.16	-2.98	3.58	4.81	-2.34
218882_s_at	g5803220	WDR3	WD repeat domain 3	6.36	7.66	-2.46	6.36	7.52	-2.22	6.36	7.45	-2.12	6.36	7.45	-2.12
203053_at	g5031652	BCAS2	breast carcinoma amplified sequence 2	4.44	6.05	-3.06	4.44	5.9	-2.76	4.44	6.05	-3.06	4.44	5.89	-2.73
203502_at	g4502444	BPGM	2,3-bisphosphoglycerate mutase	4.53	5.96	-2.68	4.53	6.09	-2.94	4.53	6.07	-2.89	4.03	5.05	-2.02
219565_at	g10257438	CYP20A1	cytochrome P450, family 20, subfamily A, polypeptide 1	4.82	6.08	-2.4	4.82	5.88	-2.09	4.82	5.96	-2.2	4.82	5.85	-2.04
218579_s_at	g11345467	DHX35	DEAH (Asp-Glu-Ala-His) box polypeptide 35	4.95	6.47	-2.87	4.95	6.14	-2.28	4.95	6.38	-2.68	4.95	6.46	-2.83
207949_s_at	g4826767	ICA1	islet cell autoantigen 1, 69kDa	4.14	5.53	-2.62	4.14	5.53	-2.62	4.14	5.78	-3.13	4.14	5.72	-2.99
200700_s_at	g8051609	KDELR2	KDEL (Lys-Asp-Glu-Leu) endoplasmic reticulum protein retention receptor 2	7.07	8.65	-2.98	7.07	8.6	-2.87	7.07	9.22	-4.43	7.07	9.11	-4.11
212428_at	Hs.3852.1	KIAA0368	KIAA0368	6.53	7.83	-2.46	6.53	7.95	-2.69	6.53	7.95	-2.69	6.53	8.01	-2.79
211615_s_at	g177109	LRPPRC	leucine-rich pentatricopeptide repeat containing	10.87	12.1	-2.34	10.87	11.97	-2.14	10.87	12.52	-3.14	10.87	12.17	-2.47
211595_s_at	g13620888	MRPS11	mitochondrial ribosomal protein S11	10.33	11.45	-2.18	10.33	11.35	-2.04	10.33	11.96	-3.09	10.33	11.67	-2.53
212585_at	Hs.109694.0	OSBPL8	oxysterol binding protein-like 8	7.23	8.75	-2.88	7.23	8.55	-2.5	7.23	8.68	-2.74	7.23	8.65	-2.67
208676_s_at	g4099505	PA2G4	proliferation-associated 2G4, 38kDa	3.88	5.36	-2.8	3.88	5.23	-2.55	3.88	5.59	-3.28	3.88	5.7	-3.54
210156_s_at	g1332402	PCMT1	protein-L-isoaspartate (D-aspartate) O-methyltransferase	4.41	5.76	-2.55	4.41	5.92	-2.85	4.41	5.73	-2.5	4.41	5.86	-2.73
220553_s_at	g8922887	PRPF39	pre-mRNA processing factor 39	5.9	7.1	-2.3	5.9	6.92	-2.03	5.9	7.21	-2.48	5.9	7.29	-2.62
210378_s_at	g13278674	SSNA1	Sjogren syndrome nuclear autoantigen 1	4.82	7.02	-4.59	4.82	6.93	-4.31	4.82	6.78	-3.89	4.82	6.83	-4.02
217829_s_at	g5730024	USP39	ubiquitin specific peptidase 39	4.42	6.5	-4.24	4.42	6.31	-3.73	4.42	6.57	-4.46	4.42	6.37	-3.88
202749_at	g4759325	WRB	tryptophan rich basic protein	4.47	5.6	-2.2	4.47	5.6	-2.2	4.47	5.54	-2.1	4.47	5.53	-2.09
202603_at	Hs.172028.0	ADAM10	ADAM metallopeptidase domain 10	6.96	8.99	-4.11	6.96	8.62	-3.18	4.43	6.15	-3.29	4.43	5.96	-2.88
209635_at	g13097710	AP1S1	adaptor-related protein complex 1, sigma 1 subunit	5.29	4.04	2.37	5.29	4.07	2.33	5.29	3.95	2.52	5.29	4.1	2.28
208860_s_at	g606832	ATRX	alpha thalassemia/mental retardation syndrome X-linked	5.86	7.04	-2.26	5.86	6.96	-2.13	5.86	6.97	-2.16	5.86	7.05	-2.28
212712_at	Hs.184793.0	CAMSAP1	calmodulin regulated spectrin-associated protein 1	5.6	6.98	-2.6	5.6	7.01	-2.65	5.6	6.64	-2.05	5.6	7.04	-2.71
203551_s_at	g4758033	COX11	cytochrome c oxidase assembly homolog 11 (yeast)	5.39	6.46	-2.1	5.39	6.49	-2.13	5.39	6.62	-2.33	5.39	6.58	-2.27
201390_s_at	g10334850	CSNK2B	casein kinase 2, beta polypeptide	6.21	7.48	-2.41	6.21	7.37	-2.23	6.21	7.47	-2.4	6.21	7.6	-2.62
200932_s_at	g13259506	DCTN2	dynactin 2 (p50)	4.61	6.55	-3.83	4.61	6.31	-3.24	4.61	6.52	-3.75	4.61	6.26	-3.13
204405_x_at	g7657197	DIMT1	DIM1 dimethyladenosine transferase 1 homolog (S. cerevisiae)	7.05	8.24	-2.28	7.05	8.19	-2.21	7.05	8.2	-2.22	7.05	8.32	-2.42
201016_at	Hs.4310.0	EIF1AX	eukaryotic translation initiation factor 1A, X-linked	5.21	7.62	-5.31	5.21	7.65	-5.45	5.21	7.41	-4.62	5.21	7.7	-5.64
218458_at	g11968020	GMCL1	germ cell-less, spermatogenesis associated 1	5.59	7.4	-3.51	5.59	7.41	-3.52	5.59	7.69	-4.28	5.59	7.51	-3.77
203089_s_at	g7019476	HTRA2	HtrA serine peptidase 2	5.49	6.68	-2.28	5.49	6.67	-2.26	5.49	6.54	-2.07	5.49	6.67	-2.27
209362_at	Hs.286145.0	LOC101928625	uncharacterized LOC101928625; mediator complex subunit 21	4.92	5.97	-2.08	4.92	6.08	-2.24	4.92	6.02	-2.15	4.92	6.12	-2.3
204208_at	g4506562	RNGTT	RNA guanylyltransferase and 5'-phosphatase	4.43	6.07	-3.11	4.43	6.27	-3.59	4.43	6.17	-3.34	4.43	6.17	-3.35
203580_s_at	g4507052	SLC7A6	solute carrier family 7 (amino acid transporter light chain, y+L system), member 6	3.12	5.38	-4.82	3.12	5.08	-3.89	3.12	5.09	-3.92	3.12	4.93	-3.52
205644_s_at	g4507132	SNRPG	small nuclear ribonucleoprotein polypeptide G	10.89	9.55	2.53	10.89	9.53	2.58	10.89	9.29	3.02	10.89	8.8	4.26
218334_at	g13376622	THOC7	THO complex 7 homolog (Drosophila)	5.09	6.35	-2.39	5.09	6.2	-2.16	5.09	6.25	-2.24	5.09	6.09	-2.01
208715_at	Hs.93832.1	TMCO1	transmembrane and coiled-coil domains 1	4.29	5.38	-2.13	4.29	5.38	-2.13	4.29	5.38	-2.13	4.29	5.41	-2.18
218962_s_at	g11968036	TMEM168	transmembrane protein 168	3.9	5.83	-3.81	3.9	5.39	-2.81	3.9	5.53	-3.11	3.9	5.87	-3.92
203050_at	g5032188	TP53BP1	tumor protein p53 binding protein 1	4.94	6.09	-2.23	4.94	6.22	-2.43	4.94	6.3	-2.57	4.94	6.04	-2.14
214173_x_at	Hs.7943.3	URI1	URI1, prefoldin-like chaperone	12.4	9.44	7.74	12.4	10.39	4.02	12.4	8.81	12.05	12.4	8.69	13.1
203855_at	g7662363	WDR47	WD repeat domain 47	7.15	8.36	-2.32	7.15	8.29	-2.2	6.24	7.34	-2.15	6.24	7.25	-2.02
221645_s_at	g341790	ZNF83	zinc finger protein 83	5.66	6.96	-2.46	5.66	6.87	-2.32	5.66	7	-2.52	5.66	6.81	-2.22
202641_at	g4757773	ARL3	ADP-ribosylation factor-like 3	6.8	8.87	-4.2	6.8	8.86	-4.19	6.8	8.77	-3.92	6.8	9.04	-4.75
205763_s_at	g13787205	DDX18	DEAD (Asp-Glu-Ala-Asp) box polypeptide 18	7.68	8.8	-2.18	7.68	8.69	-2.02	7.68	8.74	-2.09	7.68	8.84	-2.24
218277_s_at	g13375824	DHX40	DEAH (Asp-Glu-Ala-His) box polypeptide 40	7.7	6.27	2.7	7.7	6.27	2.7	7.7	5.67	4.09	7.7	5.5	4.59
218037_at	g13236511	FAM134A	family with sequence similarity 134, member A	4.99	7.26	-4.82	4.99	6.93	-3.83	4.99	7.25	-4.78	4.99	6.74	-3.35
203561_at	g11056051	FCGR2A	Fc fragment of IgG, low affinity IIa, receptor (CD32)	4.66	5.72	-2.08	4.66	5.73	-2.1	4.66	5.81	-2.22	4.66	5.7	-2.05
204318_s_at	g7705291	GTSE1	G-2 and S-phase expressed 1	5.74	6.99	-2.38	5.74	7.05	-2.48	5.74	7.26	-2.86	5.74	7.11	-2.58
210338_s_at	g11526572	HSPA8	heat shock 70kDa protein 8; small nucleolar RNA, C/D box 14C; small nucleolar RNA, C/D box 14D	6.94	8.59	-3.15	6.94	8.53	-3.02	6.94	8.46	-2.88	6.94	8.56	-3.08
201598_s_at	g4755141	INPPL1	inositol polyphosphate phosphatase-like 1	4.33	5.39	-2.08	4.33	5.42	-2.13	4.33	5.62	-2.44	4.33	5.35	-2.03
213728_at	Hs.150101.1	LAMP1	lysosomal-associated membrane protein 1	4.59	5.67	-2.11	4.59	5.6	-2.02	4.59	5.67	-2.12	4.36	5.92	-2.94
221517_s_at	g4838128	MED17	mediator complex subunit 17	4.81	6.64	-3.57	4.81	6.7	-3.7	4.81	6.85	-4.12	4.81	6.63	-3.54
212509_s_at	Hs.250723.2	MXRA7	matrix-remodelling associated 7	6.63	7.87	-2.37	6.63	7.79	-2.24	6.63	7.96	-2.52	6.63	7.84	-2.31
212995_x_at	Hs.3343.4	MZT2A	mitotic spindle organizing protein 2A; mitotic spindle organizing protein 2B; phosphoglycerate dehydrogenase	7.49	8.85	-2.56	7.49	8.86	-2.58	7.49	8.81	-2.49	7.49	8.98	-2.8
219112_at	g7706512	RAPGEF6	Rap guanine nucleotide exchange factor (GEF) 6	3.6	4.91	-2.48	3.6	4.9	-2.48	3.6	4.94	-2.53	3.6	5.09	-2.81
209510_at	g3395786	RNF139	ring finger protein 139	5.42	6.88	-2.76	5.42	6.75	-2.51	5.42	6.85	-2.69	5.42	6.89	-2.77
213292_s_at	Hs.283881.0	SNX13	sorting nexin 13	4.88	6.39	-2.85	4.88	6.5	-3.09	4.88	6.67	-3.46	4.88	6.57	-3.23
202307_s_at	g9665247	TAP1	transporter 1, ATP-binding cassette, sub-family B (MDR/TAP)	3.57	4.98	-2.65	3.57	5.54	-3.92	3.57	5.74	-4.49	3.57	5.82	-4.75
47608_at	4860704_RC	TJAP1	tight junction associated protein 1 (peripheral)	7.77	6.01	3.39	7.77	5.25	5.76	7.77	6.02	3.36	7.77	6.24	2.9
202908_at	g13376995	WFS1	Wolfram syndrome 1 (wolframin)	6.26	7.62	-2.58	6.26	7.44	-2.28	6.26	7.33	-2.11	6.26	7.29	-2.04
202653_s_at	Hs.5306.0	2015-03-07	membrane-associated ring finger (C3HC4) 7, E3 ubiquitin protein ligase	6.98	8.07	-2.12	6.98	8.38	-2.63	6.98	8.33	-2.54	6.98	8.29	-2.48
218673_s_at	g5453667	ATG7	autophagy related 7	7.92	9.61	-3.23	7.92	9.65	-3.32	7.92	9.79	-3.66	7.92	9.72	-3.48
218052_s_at	g9966896	ATP13A1	ATPase type 13A1	6.41	5.06	2.55	6.41	5.34	2.1	6.41	4.34	4.2	6.41	4.5	3.76
213154_s_at	Hs.17411.1	BICD2	bicaudal D homolog 2 (Drosophila)	5.43	4.29	2.22	5.43	4.35	2.12	5.43	4.27	2.23	5.43	4.4	2.05
209953_s_at	g1421820	CDC37	cell division cycle 37	6.33	7.77	-2.71	6.33	7.61	-2.43	6.33	7.72	-2.6	6.33	7.63	-2.46
211966_at	Hs.75617.0	COL4A2	collagen, type IV, alpha 2	4.33	5.96	-3.09	4.33	5.72	-2.62	4.33	5.6	-2.41	4.33	5.93	-3.04
201059_at	g4885204	CTTN	cortactin	4.27	5.61	-2.54	4.27	5.48	-2.31	4.27	5.69	-2.68	4.27	5.67	-2.64
208905_at	g13529022	CYCS	cytochrome c, somatic	5.16	6.49	-2.51	5.16	6.26	-2.14	5.16	6.38	-2.33	5.7	6.8	-2.14
205761_s_at	Hs.97627.0	DUS4L	dihydrouridine synthase 4-like (S. cerevisiae)	5	6.54	-2.9	5	6.3	-2.46	5	6.29	-2.45	5	6.13	-2.19
211684_s_at	g13649464	DYNC1I2	dynein, cytoplasmic 1, intermediate chain 2	8.28	9.95	-3.17	8.28	9.72	-2.71	8.28	9.52	-2.35	8.28	9.36	-2.11
210213_s_at	g2809382	EIF6	eukaryotic translation initiation factor 6	4.64	7.17	-5.78	4.64	7.08	-5.4	4.64	7.08	-5.4	4.64	7.09	-5.44
212034_s_at	Hs.325530.0	EXOC7	exocyst complex component 7	4.06	5.79	-3.32	6.55	7.87	-2.49	4.06	5.39	-2.52	6.55	7.98	-2.68
209653_at	g1928974	KPNA4	karyopherin alpha 4 (importin alpha 3)	3.68	7.95	-19.33	3.68	6.1	-5.33	3.68	6.57	-7.39	3.68	5.59	-3.77
202726_at	g4557718	LIG1	ligase I, DNA, ATP-dependent	5.39	6.65	-2.41	5.39	6.5	-2.16	5.39	7.05	-3.18	5.39	7.05	-3.17
217942_at	g11141894	MRPS35	mitochondrial ribosomal protein S35	4.53	5.93	-2.65	4.53	5.83	-2.46	4.53	6.03	-2.83	4.53	6.01	-2.8
217884_at	g13399321	NAT10	N-acetyltransferase 10 (GCN5-related)	4.6	5.95	-2.56	4.6	6.07	-2.77	4.6	6.19	-3.02	4.6	6.24	-3.13
205204_at	g10835106	NMB	neuromedin B	8.57	7.4	2.25	8.57	7.44	2.19	8.57	7.11	2.75	8.57	6.87	3.26
211976_at	Hs.188882.0	NUDT3	nudix (nucleoside diphosphate linked moiety X)-type motif 3	4.65	5.79	-2.21	4.65	5.83	-2.27	4.65	5.86	-2.32	4.65	6.11	-2.76
218134_s_at	g8922327	RBM22	RNA binding motif protein 22	6.14	7.89	-3.36	6.14	7.72	-3	6.14	7.54	-2.65	6.14	7.57	-2.69
221269_s_at	g13775197	SH3BGRL3	SH3 domain binding glutamate-rich protein like 3	5.41	7.46	-4.14	5.41	7.39	-3.94	5.41	7.04	-3.08	5.41	7.02	-3.04
210357_s_at	g12653766	SMOX	spermine oxidase	4.16	5.55	-2.61	4.16	5.61	-2.72	4.16	5.76	-3.02	4.16	5.98	-3.52
204367_at	g460712	SP2	Sp2 transcription factor	7.09	8.44	-2.55	7.09	8.32	-2.36	7.09	8.28	-2.28	7.09	8.49	-2.65
33736_at	4867060_RC	STOML1	stomatin (EPB72)-like 1	4.75	7.48	-6.64	4.75	7.16	-5.31	4.75	7.54	-6.9	4.75	7.46	-6.55
212632_at	Hs.8906.0	STX7	syntaxin 7	5.4	6.55	-2.22	5.4	6.52	-2.18	5.4	6.54	-2.21	5.4	6.65	-2.39
219715_s_at	g8922860	TDP1	tyrosyl-DNA phosphodiesterase 1	5.55	7.34	-3.45	5.55	7.27	-3.29	5.55	7.38	-3.53	5.55	7.43	-3.68
218132_s_at	g13129061	TSEN34	TSEN34 tRNA splicing endonuclease subunit	6.34	7.5	-2.23	6.34	7.49	-2.22	6.34	7.69	-2.55	6.12	7.41	-2.46
205854_at	Hs.169084.0	TULP3	tubby like protein 3	4.66	5.82	-2.24	4.66	5.77	-2.16	4.66	6.17	-2.85	4.66	5.95	-2.44
201491_at	g6912279	AHSA1	AHA1, activator of heat shock 90kDa protein ATPase homolog 1 (yeast)	5.71	7.63	-3.79	5.71	7.46	-3.37	5.71	7.72	-4.04	5.71	7.46	-3.37
201229_s_at	g12653306	ARIH2	ariadne RBR E3 ubiquitin protein ligase 2	5.4	6.85	-2.74	5.4	6.8	-2.64	5.4	6.96	-2.95	4.82	5.84	-2.02
212306_at	Hs.108614.0	CLASP2	cytoplasmic linker associated protein 2	4.77	6.09	-2.49	4.77	5.94	-2.24	4.77	6.05	-2.42	4.77	5.99	-2.33
218358_at	g13236568	CRELD2	cysteine-rich with EGF-like domains 2	5	6.44	-2.71	5	6.31	-2.47	5	6.71	-3.27	5	6.75	-3.34
214264_s_at	Hs.87819.1	EFCAB11	EF-hand calcium binding domain 11	5.94	7.68	-3.33	5.94	7.53	-3	5.94	7.9	-3.87	5.94	8.15	-4.62
218280_x_at	g4504250	HIST2H2AA3	histone cluster 2, H2aa3; histone cluster 2, H2aa4	3.68	5.31	-3.09	3.68	5.2	-2.87	3.68	6.08	-5.29	3.68	6.23	-5.84
200040_at	g5730026	KHDRBS1	KH domain containing, RNA binding, signal transduction associated 1	4.86	6.19	-2.52	4.86	5.98	-2.18	4.86	6.18	-2.51	4.86	6.18	-2.5
206468_s_at	g7706255	METTL13	methyltransferase like 13	6.05	7.41	-2.56	6.05	7.18	-2.18	6.05	7.23	-2.26	6.05	7.27	-2.33
205395_s_at	g5031920	MRE11A	MRE11 meiotic recombination 11 homolog A (S. cerevisiae)	6.1	7.62	-2.85	6.1	7.35	-2.38	6.1	7.44	-2.53	6.1	7.41	-2.48
218652_s_at	g8923239	PIGG	phosphatidylinositol glycan anchor biosynthesis, class G	4.3	5.53	-2.34	4.21	5.3	-2.13	4.21	5.26	-2.07	4.21	5.26	-2.08
202583_s_at	g4885570	RANBP9	RAN binding protein 9	5	6.9	-3.73	5	7.01	-4.01	5	6.95	-3.87	5	6.75	-3.35
200060_s_at	g12804496	RNPS1	RNA binding protein S1, serine-rich domain	4.8	7.35	-5.86	4.8	7.31	-5.7	4.8	7.31	-5.66	4.8	7.37	-5.93
213801_x_at	Hs.181357.2	RPSA	ribosomal protein SA; ribosomal protein SA pseudogene 19; ribosomal protein SA pseudogene 58; ribosomal protein SA pseudogene 9; small nucleolar RNA, H/ACA box 6; small nucleolar RNA, H/ACA box 62	4.4	6.2	-3.48	6.74	7.83	-2.13	4.4	6.03	-3.1	4.4	5.96	-2.94
215548_s_at	Hs.27023.1	SCFD1	sec1 family domain containing 1	6.07	7.34	-2.42	6.07	7.26	-2.28	6.07	7.32	-2.39	6.07	7.25	-2.28
35666_at	4871689_RC	SEMA3F	sema domain, immunoglobulin domain (Ig), short basic domain, secreted, (semaphorin) 3F	4.41	5.63	-2.33	4.41	5.66	-2.38	4.41	5.63	-2.33	4.41	5.78	-2.58
205335_s_at	g4507212	SRP19	signal recognition particle 19kDa	5.91	7.38	-2.76	5.91	7.35	-2.7	5.91	7.44	-2.88	5.91	7.27	-2.56
208398_s_at	g4759233	TBPL1	TBP-like 1	6.4	7.57	-2.25	6.4	7.62	-2.33	6.4	7.42	-2.03	6.4	7.57	-2.26
212121_at	Hs.181185.0	TCTN3	tectonic family member 3	5.2	6.59	-2.62	5.2	6.65	-2.72	5.2	6.6	-2.64	5.2	6.73	-2.88
213118_at	Hs.153293.0	UHRF1BP1L	UHRF1 binding protein 1-like	5.51	6.63	-2.18	5.51	6.79	-2.43	5.51	6.62	-2.17	5.51	6.57	-2.09
213199_at	Hs.6285.0	C2CD3	C2 calcium-dependent domain containing 3	5.57	7.36	-3.46	5.57	7.47	-3.73	5.57	7.61	-4.11	5.57	7.38	-3.51
218642_s_at	g13236525	CHCHD7	coiled-coil-helix-coiled-coil-helix domain containing 7	5.08	6.84	-3.38	5.08	6.65	-2.98	5.08	6.73	-3.14	5.08	6.65	-2.97
208619_at	g695361	DDB1	damage-specific DNA binding protein 1, 127kDa	5.46	7	-2.91	5.46	7.06	-3.03	5.46	7	-2.91	5.46	6.9	-2.71
220956_s_at	g8922129	EGLN2	egl-9 family hypoxia-inducible factor 2; RAB4B-EGLN2 readthrough (NMD candidate)	5.39	6.73	-2.52	5.39	6.88	-2.8	5.39	6.75	-2.57	5.39	6.65	-2.4
212499_s_at	Hs.81360.0	FCF1	FCF1 rRNA-processing protein; mitogen-activated protein kinase 1 interacting protein 1-like	4.6	6.7	-4.29	4.6	6.85	-4.74	4.6	6.66	-4.16	4.6	6.8	-4.61
202678_at	g4758485	GTF2A2	general transcription factor IIA, 2, 12kDa	4.38	5.72	-2.52	4.38	5.49	-2.15	4.38	5.64	-2.39	4.38	5.51	-2.18
205055_at	g6007850	ITGAE	integrin, alpha E (antigen CD103, human mucosal lymphocyte antigen 1; alpha polypeptide)	4.52	7.18	-6.31	4.52	6.86	-5.07	4.52	7.46	-7.66	4.52	7.91	-10.49
210094_s_at	g13491611	PARD3	par-3 family cell polarity regulator	4.27	5.38	-2.15	4.27	5.58	-2.49	5.67	7.28	-3.04	4.27	5.55	-2.44
218319_at	g11037062	PELI1	pellino E3 ubiquitin protein ligase 1	3.67	5.73	-4.17	3.67	5.22	-2.94	3.67	5.69	-4.05	3.67	5.23	-2.95
208692_at	g555940	RPS3	ribosomal protein S3	5.48	4.12	2.56	5.48	4.11	2.58	5.48	4.21	2.42	5.48	4.18	2.47
218391_at	g6005754	SNF8	SNF8, ESCRT-II complex subunit	3.66	7.45	-13.82	3.66	6.97	-9.92	3.66	7.32	-12.63	3.66	7.75	-17.01
202567_at	g4759159	SNRPD3	small nuclear ribonucleoprotein D3 polypeptide 18kDa	5.2	6.3	-2.13	5.2	6.3	-2.13	5.2	6.32	-2.17	5.2	6.47	-2.41
203448_s_at	Hs.194562.0	TERF1	telomeric repeat binding factor (NIMA-interacting) 1	6.06	7.26	-2.29	6.06	7.26	-2.3	6.06	7.36	-2.46	6.06	7.18	-2.17
218065_s_at	g11034854	TMEM9B	TMEM9 domain family, member B	6.24	7.57	-2.52	6.24	7.28	-2.06	6.24	7.55	-2.48	6.24	7.78	-2.93
203683_s_at	g4507886	VEGFB	vascular endothelial growth factor B	4.85	6.99	-4.41	4.85	6.8	-3.86	4.85	7.17	-4.98	4.85	7.09	-4.73
205126_at	g5454163	VRK2	vaccinia related kinase 2	5	6.09	-2.12	5	6.11	-2.16	5	6.1	-2.14	5	6.06	-2.08
203959_s_at	g7662153	ZBTB40	zinc finger and BTB domain containing 40	10.88	9.67	2.31	10.88	9.65	2.33	10.88	9.42	2.74	10.88	9.32	2.94
204291_at	g7662059	ZNF518A	zinc finger protein 518A	4.51	6.07	-2.95	4.51	6.1	-3.01	4.51	5.78	-2.41	4.51	5.94	-2.7
218068_s_at	g13376246	ZNF672	zinc finger protein 672	6.3	4.91	2.62	6.3	4.73	2.98	6.3	4.52	3.44	6.3	4.49	3.52
213282_at	Hs.5181.1	APOOL	apolipoprotein O-like	5.55	7.19	-3.12	5.55	7.06	-2.83	5.55	7.14	-3.01	5.55	7.25	-3.24
202955_s_at	g5052120	ARFGEF1	ADP-ribosylation factor guanine nucleotide-exchange factor 1 (brefeldin A-inhibited)	6.14	7.97	-3.57	6.14	7.56	-2.69	6.14	7.81	-3.19	6.14	8.25	-4.34
200078_s_at	g13543437	ATP6V0B	ATPase, H+ transporting, lysosomal 21kDa, V0 subunit b	6.77	8.11	-2.54	6.77	8.43	-3.16	6.77	8.67	-3.74	6.77	8.41	-3.13
218314_s_at	g8922622	C11orf57	chromosome 11 open reading frame 57	4.34	6.34	-4	4.34	6.66	-4.98	4.34	7.28	-7.63	4.34	7.13	-6.88
215482_s_at	Hs.169474.2	EIF2B4	eukaryotic translation initiation factor 2B, subunit 4 delta, 67kDa	4.21	7.04	-7.13	4.21	7.11	-7.47	4.21	6.98	-6.84	4.21	7.18	-7.85
218210_at	g13375839	FN3KRP	fructosamine 3 kinase related protein	4.65	6.52	-3.64	4.65	6.11	-2.75	4.65	6.63	-3.93	4.65	6.88	-4.68
220239_at	g9055325	KLHL7	kelch-like family member 7	3.62	6.13	-5.69	3.62	6.17	-5.87	3.62	6.08	-5.51	3.62	5.35	-3.32
218463_s_at	g13376706	MUS81	MUS81 structure-specific endonuclease subunit	4.81	6.39	-2.97	4.81	6.22	-2.65	4.52	5.6	-2.11	4.52	5.6	-2.12
207727_s_at	g6912519	MUTYH	mutY homolog	5.71	7.43	-3.31	5.71	7.34	-3.11	5.71	7.32	-3.07	5.71	7.32	-3.06
203916_at	g4505352	NDST2	N-deacetylase/N-sulfotransferase (heparan glucosaminyl) 2	5.43	6.76	-2.52	5.43	6.81	-2.61	5.43	6.83	-2.64	5.43	6.74	-2.49
218244_at	g8923662	NOL8	nucleolar protein 8	4.05	5.18	-2.19	4.05	5.17	-2.18	4.05	5.39	-2.53	4.05	5.29	-2.36
217765_at	g7019332	NRBP1	nuclear receptor binding protein 1	4.19	5.32	-2.18	4.19	5.25	-2.09	4.19	5.37	-2.26	4.19	5.97	-3.43
212214_at	Hs.147946.0	OPA1	optic atrophy 1 (autosomal dominant)	4.2	6.65	-5.45	4.2	6.38	-4.52	4.2	6.15	-3.86	4.2	6.09	-3.7
218197_s_at	g8922240	OXR1	oxidation resistance 1	4.17	6.68	-5.71	4.17	6.61	-5.42	4.17	6.52	-5.12	4.17	6.59	-5.34
212153_at	Hs.107088.0	POGZ	pogo transposable element with ZNF domain	5.77	8	-4.69	5.77	7.73	-3.9	5.77	7.82	-4.15	5.77	8.1	-5.04
209482_at	g12655150	POP7	processing of precursor 7, ribonuclease P/MRP subunit (S. cerevisiae)	6.9	8.16	-2.4	6.9	8.15	-2.39	6.9	8.01	-2.16	6.9	8.31	-2.67
201232_s_at	g4506222	PSMD13	proteasome (prosome, macropain) 26S subunit, non-ATPase, 13	3.83	4.9	-2.09	3.83	4.84	-2.02	3.83	4.96	-2.18	3.83	5.29	-2.75
206066_s_at	g4506390	RAD51C	RAD51 paralog C	3.63	4.8	-2.26	3.63	4.81	-2.27	3.63	4.91	-2.44	3.63	4.82	-2.29
208127_s_at	g7662239	SOCS5	suppressor of cytokine signaling 5	4.41	5.88	-2.78	4.41	5.67	-2.4	4.41	5.57	-2.24	4.41	5.99	-3
218500_at	g7706199	THEM6	thioesterase superfamily member 6	5.22	6.72	-2.84	5.22	6.5	-2.43	5.22	6.77	-2.93	5.22	6.81	-3.01
209142_s_at	g12803862	UBE2G1	ubiquitin-conjugating enzyme E2G 1	3.68	5.55	-3.66	3.68	5.3	-3.08	3.68	5.1	-2.68	3.68	5.16	-2.79
209553_at	g12803042	VPS8	vacuolar protein sorting 8 homolog (S. cerevisiae)	4.69	6.58	-3.72	4.69	6.39	-3.26	4.69	6.58	-3.71	4.69	6.41	-3.31
214751_at	Hs.23240.0	ZNF468	zinc finger protein 468	4.08	5.3	-2.33	4.08	5.22	-2.21	4.08	5.32	-2.36	4.08	5.26	-2.25
202123_s_at	g6382056	ABL1	ABL proto-oncogene 1, non-receptor tyrosine kinase	3.91	5.11	-2.3	3.91	4.98	-2.1	3.91	5.05	-2.2	3.91	5.09	-2.27
221652_s_at	g12751064	ASUN	asunder spermatogenesis regulator	4.44	5.57	-2.19	4.44	5.58	-2.21	4.44	5.48	-2.06	4.44	5.56	-2.17
221739_at	Hs.10927.0	C19orf10	chromosome 19 open reading frame 10	7.01	8.32	-2.48	7.01	8.33	-2.49	7.01	8.18	-2.25	7.01	8.17	-2.24
200935_at	g5921996	CALR	calreticulin	6.08	8.3	-4.64	6.08	8.01	-3.8	6.08	7.93	-3.61	6.08	8.08	-4.01
218827_s_at	g8922371	CEP192	centrosomal protein 192kDa	6.49	7.58	-2.12	6.49	7.65	-2.22	6.49	7.88	-2.61	6.49	7.98	-2.8
202776_at	g7657203	DNTTIP2	deoxynucleotidyltransferase, terminal, interacting protein 2	5.37	6.55	-2.27	6.09	8.3	-4.65	5.37	6.41	-2.07	6.09	8.46	-5.19
203268_s_at	g4557536	DRG2	developmentally regulated GTP binding protein 2	4.42	6.26	-3.58	4.42	6.22	-3.49	4.42	6.07	-3.14	4.42	6.29	-3.65
209233_at	g2276395	EMG1	EMG1 N1-specific pseudouridine methyltransferase	5.58	4.18	2.64	5.58	4.41	2.26	5.58	4.13	2.73	5.58	3.98	3.03
201995_at	g4557570	EXT1	exostosin glycosyltransferase 1	7.58	8.9	-2.49	10.2	11.31	-2.16	10.2	11.61	-2.64	10.2	11.45	-2.36
201350_at	g4758393	FLOT2	flotillin 2	11.01	9.46	2.94	11.01	9.96	2.07	11.01	9.23	3.44	11.01	8.54	5.54
210891_s_at	g2827179	GTF2I	general transcription factor IIi; general transcription factor IIi, pseudogene 1; general transcription factor II, i, pseudogene	6.27	8.11	-3.6	6.27	8.05	-3.44	6.27	7.88	-3.06	6.27	7.81	-2.91
210410_s_at	g2653648	MSH5	mutS homolog 5; MSH5-SAPCD1 readthrough (NMD candidate); suppressor APC domain containing 1	6.14	7.55	-2.65	6.14	7.75	-3.04	6.14	7.66	-2.87	6.14	7.48	-2.52
203371_s_at	g4505360	NDUFB3	NADH dehydrogenase (ubiquinone) 1 beta subcomplex, 3, 12kDa	6.01	7.27	-2.4	6.01	7.37	-2.56	6.01	7.44	-2.7	6.01	7.38	-2.58
212259_s_at	Hs.8068.1	PBXIP1	pre-B-cell leukemia homeobox interacting protein 1	3.83	4.97	-2.21	3.83	4.93	-2.15	5.11	6.3	-2.28	3.83	4.96	-2.2
201532_at	g4506182	PSMA3	proteasome (prosome, macropain) subunit, alpha type, 3	9.08	10.56	-2.81	9.08	10.39	-2.48	9.08	10.77	-3.24	9.08	10.4	-2.51
213038_at	Hs.64239.0	RNF19B	ring finger protein 19B	5.87	6.99	-2.18	5.87	7.2	-2.52	5.87	7.3	-2.7	5.87	7.19	-2.5
209649_at	g6599205	STAM2	signal transducing adaptor molecule (SH3 domain and ITAM motif) 2	3.73	5.77	-4.1	3.73	5.4	-3.17	3.73	5.63	-3.71	3.73	5.36	-3.08
217832_at	Hs.155489.0	SYNCRIP	synaptotagmin binding, cytoplasmic RNA interacting protein	6.9	8.3	-2.64	6.9	8.24	-2.53	6.9	8.36	-2.74	6.9	8.32	-2.67
208850_s_at	Hs.125359.0	THY1	Thy-1 cell surface antigen	11.13	12.3	-2.25	11.13	12.26	-2.19	11.13	12.39	-2.4	11.13	12.23	-2.14
212507_at	Hs.75912.0	TMEM131	transmembrane protein 131	9.68	10.84	-2.24	9.68	10.88	-2.3	9.68	11.03	-2.55	10.38	11.47	-2.14
213058_at	Hs.11390.0	TTC28	tetratricopeptide repeat domain 28	7.36	8.74	-2.61	7.36	8.53	-2.26	7.36	8.48	-2.18	7.36	8.39	-2.05
202836_s_at	g5729801	TXNL4A	thioredoxin-like 4A	5.18	7.06	-3.66	5.18	6.84	-3.14	5.18	6.88	-3.24	5.18	6.77	-3.01
200682_s_at	Hs.108104.0	UBE2L3	ubiquitin-conjugating enzyme E2L 3	3.63	4.78	-2.21	3.63	4.69	-2.09	3.63	4.68	-2.07	3.63	4.77	-2.2
202365_at	g13435956	UNC119B	unc-119 homolog B (C. elegans)	4.47	5.96	-2.81	4.47	5.93	-2.77	4.47	5.81	-2.53	4.47	6.11	-3.12
201857_at	g7706372	ZFR	zinc finger RNA binding protein	5.22	6.53	-2.48	5.22	6.64	-2.67	5.22	6.9	-3.21	5.22	6.52	-2.46
203192_at	g9955962	ABCB6	ATP-binding cassette, sub-family B (MDR/TAP), member 6	5	6.43	-2.7	5	6.54	-2.91	5	6.78	-3.43	5	6.8	-3.47
203311_s_at	g178988	ARF6	ADP-ribosylation factor 6	4.82	6.49	-3.19	4.82	6.56	-3.34	4.82	6.42	-3.04	4.82	6.35	-2.9
218696_at	g4758891	EIF2AK3	eukaryotic translation initiation factor 2-alpha kinase 3	6.46	7.65	-2.29	6.46	7.69	-2.35	6.46	7.93	-2.77	6.46	7.81	-2.55
218482_at	g9910185	ENY2	enhancer of yellow 2 homolog (Drosophila)	8.27	9.85	-2.99	8.27	9.66	-2.63	8.27	9.66	-2.62	8.27	9.73	-2.76
201751_at	g7661887	JOSD1	Josephin domain containing 1	5.38	6.88	-2.83	4.47	5.55	-2.12	5.38	6.81	-2.7	4.47	5.84	-2.6
217938_s_at	g10047127	KCMF1	potassium channel modulatory factor 1	6.21	7.33	-2.17	6.21	7.29	-2.12	6.21	7.7	-2.81	6.21	7.77	-2.96
211071_s_at	g13623686	MLLT11	myeloid/lymphoid or mixed-lineage leukemia (trithorax homolog, Drosophila); translocated to, 11	3.96	5.72	-3.38	3.96	5.46	-2.82	3.96	5.37	-2.65	3.96	5.54	-2.97
218189_s_at	g12056472	NANS	N-acetylneuraminic acid synthase	5.87	7.27	-2.63	5.87	7.26	-2.62	5.87	7.31	-2.71	5.87	7.21	-2.52
201414_s_at	g5174612	NAP1L4	nucleosome assembly protein 1-like 4	7.29	8.6	-2.48	7.29	8.57	-2.43	7.29	8.56	-2.41	7.29	8.35	-2.08
201840_at	g5453759	NEDD8	neural precursor cell expressed, developmentally down-regulated 8	5.92	7.54	-3.07	5.92	7.55	-3.08	5.92	7.78	-3.62	5.92	7.7	-3.43
202290_at	g7657440	PDAP1	PDGFA associated protein 1	4.55	6.44	-3.7	4.55	6.11	-2.96	4.55	6.01	-2.75	4.55	6.51	-3.89
212640_at	Hs.5957.0	PTPLB	protein tyrosine phosphatase-like (proline instead of catalytic arginine), member b	7.39	8.87	-2.78	7.39	9.07	-3.19	7.39	8.77	-2.6	7.39	8.68	-2.45
202483_s_at	g6382077	RANBP1	RAN binding protein 1	5.94	7.04	-2.14	5.94	7.17	-2.35	5.94	6.94	-2.01	5.94	7.19	-2.37
203164_at	Hs.285176.0	SLC33A1	solute carrier family 33 (acetyl-CoA transporter), member 1	4.55	6.34	-3.48	4.55	6.16	-3.06	4.55	6.28	-3.32	4.55	6.41	-3.64
217903_at	g7019572	STRN4	striatin, calmodulin binding protein 4	6.05	7.78	-3.31	6.05	7.89	-3.57	6.05	8.04	-3.98	6.05	8.09	-4.11
218335_x_at	g13236543	TNIP2	TNFAIP3 interacting protein 2	6.23	7.37	-2.19	8.22	9.36	-2.21	8.22	9.45	-2.35	8.22	9.64	-2.68
201343_at	Hs.108332.0	UBE2D2	ubiquitin-conjugating enzyme E2D 2	7.8	9.28	-2.79	7.8	9.23	-2.7	7.8	9.51	-3.28	7.8	9.28	-2.79
213402_at	Hs.79531.1	ZNF787	zinc finger protein 787	4.76	6.2	-2.71	4.76	6.09	-2.5	4.76	6.21	-2.73	4.76	5.9	-2.2
200065_s_at	g3360490	ARF1	ADP-ribosylation factor 1; microRNA 3620	5.24	6.58	-2.53	5.22	6.32	-2.13	5.22	6.53	-2.48	5.22	6.3	-2.11
221436_s_at	g13876383	CDCA3	cell division cycle associated 3	3.38	6.71	-10.07	3.38	6.42	-8.21	3.38	6.82	-10.82	3.38	6.74	-10.26
221520_s_at	g12804484	CDCA8	cell division cycle associated 8	4.84	7.06	-4.68	4.84	7.06	-4.66	4.84	7.09	-4.77	4.84	7.3	-5.52
201385_at	g4557516	DHX15	DEAH (Asp-Glu-Ala-His) box helicase 15	4.76	6.19	-2.7	4.76	6.33	-2.97	4.76	6.52	-3.38	4.76	6.44	-3.22
209313_at	g11094140	GPN1	GPN-loop GTPase 1	5.1	6.28	-2.26	5.1	6.31	-2.31	5.1	6.2	-2.13	5.1	6.18	-2.11
203744_at	g4885420	HMGB3	high mobility group box 3	6.18	7.2	-2.03	6.18	7.29	-2.17	6.18	7.28	-2.14	6.18	7.22	-2.05
203095_at	g4505276	MTIF2	mitochondrial translational initiation factor 2	6.04	7.12	-2.12	6.04	7.26	-2.33	6.04	7.25	-2.32	6.04	7.22	-2.27
203415_at	g7019484	PDCD6	programmed cell death 6	9.22	10.42	-2.31	9.22	10.4	-2.28	9.22	10.51	-2.46	9.22	10.66	-2.71
213137_s_at	Hs.82829.1	PTPN2	protein tyrosine phosphatase, non-receptor type 2	3.84	5.82	-3.96	3.84	5.97	-4.37	3.84	5.8	-3.9	3.84	5.57	-3.33
204828_at	g4759021	RAD9A	RAD9 homolog A (S. pombe)	6.59	8.2	-3.06	6.59	7.92	-2.51	6.59	8.07	-2.79	6.59	7.9	-2.48
217915_s_at	g10047101	RSL24D1	ribosomal L24 domain containing 1	6.99	8.14	-2.21	6.99	8.03	-2.05	6.99	8.22	-2.34	6.99	8.04	-2.06
208794_s_at	g505087	SMARCA4	SWI/SNF related, matrix associated, actin dependent regulator of chromatin, subfamily a, member 4	4.51	6.34	-3.56	4.51	5.93	-2.68	4.51	6.08	-2.97	4.51	6.24	-3.32
217610_at	Hs.194251.0	SPDYE2	speedy/RINGO cell cycle regulator family member E2	4.21	5.29	-2.11	4.21	5.28	-2.1	4.21	5.32	-2.16	4.21	5.44	-2.35
214801_at	Hs.288924.0	TOR1AIP2	torsin A interacting protein 2	5.68	7.32	-3.12	5.68	6.98	-2.46	5.68	6.8	-2.17	5.68	6.76	-2.11
204929_s_at	g5730111	VAMP5	vesicle-associated membrane protein 5	4.51	7.29	-6.87	4.51	7.13	-6.13	4.51	7.4	-7.4	4.51	7.51	-7.99
218091_at	Hs.171545.0	AGFG1	ArfGAP with FG repeats 1	5.75	7.29	-2.91	5.75	7.22	-2.77	5.75	7.19	-2.72	5.75	7.15	-2.65
200001_at	g4502564	CAPNS1	calpain, small subunit 1	6.08	7.49	-2.65	6.08	7.55	-2.77	6.08	7.83	-3.35	6.08	7.67	-3.01
207842_s_at	g6678887	CASC3	cancer susceptibility candidate 3; microRNA 6866	4.09	5.81	-3.31	4.09	5.69	-3.03	4.09	5.9	-3.51	4.09	5.81	-3.3
217878_s_at	Hs.172405.0	CDC27	cell division cycle 27	5.03	6.55	-2.87	5.03	6.5	-2.77	5.03	6.55	-2.87	5.03	6.45	-2.68
40020_at	4858618_RC	CELSR3	cadherin, EGF LAG seven-pass G-type receptor 3	7.42	5.64	3.44	7.42	5.5	3.81	7.42	5.17	4.78	7.42	4.76	6.35
202078_at	g4502974	COPS3	COP9 signalosome subunit 3	5.3	6.77	-2.77	5.3	6.78	-2.78	5.3	7.06	-3.38	5.3	6.81	-2.86
212351_at	Hs.2437.0	EIF2B5	eukaryotic translation initiation factor 2B, subunit 5 epsilon, 82kDa	5.58	7.03	-2.74	5.58	7.09	-2.86	5.58	7.11	-2.89	5.58	7.3	-3.3
218028_at	g7705798	ELOVL1	ELOVL fatty acid elongase 1; microRNA 6734	6.05	7.14	-2.12	6.05	7.13	-2.11	6.05	7.31	-2.4	6.05	7.21	-2.24
204875_s_at	g4504030	GMDS	GDP-mannose 4,6-dehydratase	4.55	5.84	-2.46	4.55	5.59	-2.06	4.55	5.67	-2.18	4.55	5.81	-2.39
205526_s_at	g9951918	KATNA1	katanin p60 (ATPase containing) subunit A 1	5.66	6.86	-2.3	5.66	6.85	-2.29	5.66	6.82	-2.23	5.66	7.18	-2.88
218586_at	g8922763	MRGBP	MRG/MORF4L binding protein	7.49	8.68	-2.29	7.49	8.54	-2.08	7.49	8.6	-2.17	7.49	8.64	-2.22
214011_s_at	Hs.279918.1	NOP16	NOP16 nucleolar protein	5.65	7.74	-4.23	5.65	7.58	-3.79	5.65	7.24	-3	5.65	7.8	-4.41
203194_s_at	Hs.112255.0	NUP98	nucleoporin 98kDa	6.2	7.37	-2.26	6.2	7.45	-2.38	3.75	4.77	-2.03	3.75	4.88	-2.19
212081_x_at	Hs.25911.1	PRRC2A	proline-rich coiled-coil 2A	5.62	6.65	-2.04	5.62	6.88	-2.4	5.62	6.68	-2.09	5.62	6.73	-2.17
200749_at	Hs.10842.0	RAN	RAN, member RAS oncogene family	7.61	9.05	-2.71	7.61	8.87	-2.39	7.61	8.85	-2.35	7.61	8.64	-2.04
204346_s_at	g9256633	RASSF1	Ras association (RalGDS/AF-6) domain family member 1	7.05	8.25	-2.3	7.05	8.1	-2.07	7.05	8.12	-2.1	7.05	8.12	-2.11
218008_at	g8922228	TMEM248	transmembrane protein 248	5.43	6.64	-2.32	5.43	6.93	-2.83	5.43	6.54	-2.16	5.43	6.89	-2.75
218249_at	g11968052	ZDHHC6	zinc finger, DHHC-type containing 6	4.87	6.12	-2.36	4.87	5.92	-2.07	4.87	6.03	-2.23	4.87	6.06	-2.27
222064_s_at	Hs.317403.1	AARSD1	alanyl-tRNA synthetase domain containing 1; prostaglandin E synthase 3 (cytosolic)-like; PTGES3L-AARSD1 readthrough	4.35	5.99	-3.12	4.35	5.82	-2.77	4.35	5.68	-2.51	4.35	6.27	-3.79
212502_at	Hs.99821.1	ADO	2-aminoethanethiol (cysteamine) dioxygenase	4.83	6.26	-2.68	4.83	5.93	-2.14	4.83	6.75	-3.77	4.83	6.28	-2.72
219979_s_at	g7705470	C11orf73	chromosome 11 open reading frame 73	5.54	7.33	-3.44	5.54	7.32	-3.43	5.54	7.12	-2.98	5.54	7.38	-3.57
222000_at	Hs.28212.0	C1orf174	chromosome 1 open reading frame 174	5.57	6.9	-2.52	5.57	6.9	-2.52	5.57	6.67	-2.14	5.57	7	-2.69
218845_at	g9910431	DUSP22	dual specificity phosphatase 22	3.93	4.99	-2.09	3.93	5.17	-2.37	3.93	5.03	-2.15	3.93	5.15	-2.34
201592_at	g4503514	EIF3H	eukaryotic translation initiation factor 3, subunit H	4.6	5.99	-2.62	4.6	6.06	-2.74	4.6	5.99	-2.61	4.6	5.87	-2.41
201437_s_at	g4503534	EIF4E	eukaryotic translation initiation factor 4E	8.56	10	-2.72	8.56	9.89	-2.51	8.56	9.78	-2.34	8.56	9.79	-2.34
202013_s_at	g4557572	EXT2	exostosin glycosyltransferase 2	8.21	9.47	-2.39	8.21	9.45	-2.36	8.21	9.24	-2.04	8.21	9.41	-2.3
216602_s_at	Hs.23111.1	FARSA	phenylalanyl-tRNA synthetase, alpha subunit	8.02	9.15	-2.2	8.02	9.1	-2.13	8.02	9.31	-2.46	8.02	9.27	-2.39
201636_at	Hs.82712.0	FXR1	fragile X mental retardation, autosomal homolog 1	8.41	9.5	-2.12	8.41	9.54	-2.18	8.41	9.54	-2.18	8.41	9.48	-2.1
212959_s_at	Hs.7041.0	GNPTAB	N-acetylglucosamine-1-phosphate transferase, alpha and beta subunits	8.53	9.86	-2.51	8.53	9.77	-2.37	8.53	9.72	-2.29	8.53	9.67	-2.2
213835_x_at	Hs.246112.3	GTPBP3	GTP binding protein 3 (mitochondrial)	8.87	10.55	-3.22	8.87	10.52	-3.14	8.87	10.46	-3.02	8.87	10.44	-2.97
220235_s_at	g8922961	LRIF1	ligand dependent nuclear receptor interacting factor 1	6.85	8.27	-2.68	6.85	8.21	-2.56	6.85	8.37	-2.86	6.85	8.12	-2.41
210596_at	g11493511	MAGT1	magnesium transporter 1	8.66	10.1	-2.72	6.6	7.64	-2.06	8.66	10.03	-2.59	8.66	9.83	-2.26
217730_at	g11545897	MIR6513	microRNA 6513; transmembrane BAX inhibitor motif containing 1	6.26	7.38	-2.17	6.26	7.62	-2.57	6.26	7.52	-2.39	6.26	7.27	-2.02
46167_at	4858877_RC	MROH7-TTC4	MROH7-TTC4 readthrough (NMD candidate); tetratricopeptide repeat domain 4	3.75	4.97	-2.34	3.75	4.91	-2.24	3.75	5.08	-2.52	3.75	5.08	-2.52
200627_at	g12804292	PTGES3	prostaglandin E synthase 3 (cytosolic)	6.63	8.37	-3.35	6.63	8.49	-3.64	6.63	8.63	-3.99	6.63	8.61	-3.96
203250_at	g7662491	SCAF8	SR-related CTD-associated factor 8	7.13	8.73	-3.03	7.13	8.85	-3.3	7.13	8.69	-2.95	7.13	8.85	-3.3
219677_at	g13376674	SPSB1	splA/ryanodine receptor domain and SOCS box containing 1	5.28	6.98	-3.25	5.28	6.85	-2.97	5.28	7.06	-3.42	5.28	6.72	-2.7
202591_s_at	g4507230	SSBP1	single-stranded DNA binding protein 1, mitochondrial	5.61	7.58	-3.91	5.61	7.61	-4	5.61	7.54	-3.81	5.61	7.79	-4.52
200728_at	Hs.42915.0	ACTR2	ARP2 actin-related protein 2 homolog (yeast)	6.61	7.98	-2.57	6.61	8	-2.62	6.61	8.02	-2.65	6.61	7.98	-2.58
208967_s_at	g1209686	AK2	adenylate kinase 2	6.55	8.18	-3.1	6.55	8.05	-2.83	6.55	8.09	-2.92	6.55	7.97	-2.68
221620_s_at	g12001991	APOO	apolipoprotein O	5.92	7.18	-2.4	5.92	7.08	-2.24	5.92	6.99	-2.1	5.92	7.19	-2.41
64486_at	4873982_RC	CORO1B	coronin, actin binding protein, 1B	7.83	9.51	-3.2	7.83	9.41	-2.99	7.83	9.76	-3.8	7.83	9.32	-2.81
212674_s_at	Hs.281616.0	DHX30	DEAH (Asp-Glu-Ala-His) box helicase 30	6.5	8.44	-3.84	6.5	8.16	-3.16	6.5	8.11	-3.05	6.5	8.23	-3.31
201726_at	g13097227	ELAVL1	ELAV like RNA binding protein 1	7.82	9.55	-3.31	7.82	9.69	-3.65	7.82	9.64	-3.53	7.82	9.83	-4.01
219797_at	g6912501	MGAT4A	mannosyl (alpha-1,3-)-glycoprotein beta-1,4-N-acetylglucosaminyltransferase, isozyme A	6.9	8.29	-2.63	6.9	8.29	-2.63	6.9	8.28	-2.6	6.9	8.19	-2.45
209626_s_at	Hs.197955.0	OSBPL3	oxysterol binding protein-like 3	6.08	7.16	-2.1	6.08	7.16	-2.11	6.08	7.09	-2.01	6.08	7.24	-2.22
215157_x_at	Hs.172182.2	PABPC1	poly(A) binding protein, cytoplasmic 1	5.15	6.66	-2.86	5.15	6.42	-2.42	5.15	6.42	-2.42	5.15	6.24	-2.13
217862_at	Hs.75251.0	PIAS1	protein inhibitor of activated STAT, 1	6.35	7.5	-2.22	6.35	7.47	-2.17	6.35	7.61	-2.4	6.35	7.45	-2.14
213951_s_at	Hs.78185.3	PSMC3IP	PSMC3 interacting protein	3.68	4.9	-2.33	3.68	4.74	-2.09	3.68	4.77	-2.13	3.68	4.98	-2.47
203344_s_at	g4506440	RBBP8	retinoblastoma binding protein 8	8.09	9.16	-2.11	8.09	9.11	-2.03	8.09	9.33	-2.36	8.09	9.29	-2.31
200834_s_at	g4506698	RPS21	ribosomal protein S21	7.55	9.22	-3.18	7.55	8.83	-2.43	7.55	9.15	-3.03	7.55	8.83	-2.43
212685_s_at	Hs.52515.1	TBL2	transducin (beta)-like 2	4.5	5.66	-2.23	4.5	5.71	-2.3	7.37	8.4	-2.04	7	8	-2.01
217774_s_at	g7705476	TRMT112	tRNA methyltransferase 11-2 homolog (S. cerevisiae)	7.66	6.61	2.07	7.66	5.87	3.46	7.66	5.43	4.66	7.66	5.88	3.43
210027_s_at	g178742	APEX1	APEX nuclease (multifunctional DNA repair enzyme) 1	4.92	6.39	-2.78	4.92	6.36	-2.72	4.92	6.22	-2.47	4.92	6.28	-2.57
219526_at	g13375884	C14orf169	chromosome 14 open reading frame 169	9.83	11.06	-2.35	9.83	11.07	-2.35	9.83	11.15	-2.49	9.83	11.15	-2.5
200873_s_at	g6005726	CCT8	chaperonin containing TCP1, subunit 8 (theta)	7.28	8.42	-2.2	5.3	6.35	-2.07	5.3	6.31	-2.02	5.3	6.62	-2.5
212380_at	Hs.154045.0	CMTR1	cap methyltransferase 1	5.09	3.82	2.41	5.09	3.85	2.36	5.09	3.79	2.47	5.09	3.86	2.35
215000_s_at	Hs.103419.1	FEZ2	fasciculation and elongation protein zeta 2 (zygin II)	4.65	6.02	-2.58	4.65	5.95	-2.47	4.65	6.33	-3.2	4.65	6.17	-2.88
218131_s_at	g8923093	GATAD2A	GATA zinc finger domain containing 2A	7.74	8.91	-2.24	7.74	9.08	-2.53	10.12	11.22	-2.15	10.12	11.33	-2.31
203360_s_at	g1785850	GJA9	gap junction protein, alpha 9, 59kDa; GJA9-MYCBP readthrough; MYC binding protein	5.3	7.23	-3.81	5.3	6.99	-3.24	5.3	6.8	-2.84	5.3	6.68	-2.6
205133_s_at	g4504522	HSPE1	heat shock 10kDa protein 1	7.99	9.24	-2.38	7.99	9.23	-2.35	7.99	9.11	-2.16	7.99	9.03	-2.05
208384_s_at	g6912503	MID2	midline 2	4.34	5.52	-2.27	4.34	5.46	-2.16	4.34	5.4	-2.08	4.34	5.39	-2.06
218027_at	g7661805	MRPL15	mitochondrial ribosomal protein L15	4.46	6.08	-3.07	4.46	6.05	-3.01	4.46	5.75	-2.44	4.46	5.75	-2.45
218903_s_at	g13129047	NABP2	nucleic acid binding protein 2	6.5	8.32	-3.53	6.5	8.2	-3.24	6.5	8.2	-3.25	6.5	8.3	-3.48
213599_at	Hs.116206.0	OIP5	Opa interacting protein 5	5.09	6.33	-2.37	5.09	6.38	-2.46	6.6	7.63	-2.04	6.6	7.61	-2.01
210028_s_at	g4337055	ORC3	origin recognition complex, subunit 3	3.56	5.04	-2.79	3.56	4.85	-2.43	3.56	4.82	-2.39	3.56	5.11	-2.93
209998_at	g12654408	PIGO	phosphatidylinositol glycan anchor biosynthesis, class O	6.38	7.42	-2.05	6.38	7.54	-2.24	6.38	7.54	-2.24	6.38	7.6	-2.34
205811_at	g6005837	POLG2	polymerase (DNA directed), gamma 2, accessory subunit	4.91	8.31	-10.59	4.91	8.17	-9.54	4.91	8.27	-10.26	4.91	8.26	-10.21
201896_s_at	g12655140	PSRC1	proline/serine-rich coiled-coil 1	7.13	8.85	-3.3	7.13	8.69	-2.94	7.13	9.1	-3.9	7.13	8.73	-3.03
208724_s_at	g12654174	RAB1A	RAB1A, member RAS oncogene family	4.74	6.21	-2.76	4.74	6.27	-2.88	4.74	6.49	-3.36	4.74	6.47	-3.32
218784_s_at	g8922866	SAYSD1	SAYSVFN motif domain containing 1	4.46	6.52	-4.19	4.46	6.35	-3.73	4.46	6.57	-4.32	4.46	6.62	-4.48
221749_at	Hs.5518.0	YTHDF3	YTH domain family, member 3	4.82	6.28	-2.75	4.82	6.33	-2.85	4.82	6.6	-3.45	4.82	6.61	-3.47
212368_at	Hs.173081.0	ZNF292	zinc finger protein 292	6.68	7.83	-2.21	6.68	7.98	-2.46	6.68	8.05	-2.58	6.68	8.04	-2.55
220661_s_at	g8923497	ZNF692	zinc finger protein 692	5.39	6.78	-2.62	5.39	6.89	-2.83	5.39	6.77	-2.6	5.39	6.73	-2.53
211970_x_at	Hs.14376.4	ACTB	actin, beta; actin, gamma 1	4.68	5.82	-2.19	4.68	5.82	-2.2	4.68	5.81	-2.18	4.68	5.71	-2.04
218568_at	g8922700	AGK	acylglycerol kinase	3.82	5.28	-2.76	3.82	5.35	-2.89	3.82	5.68	-3.63	3.82	5.53	-3.27
209186_at	g184100	ATP2A2	ATPase, Ca++ transporting, cardiac muscle, slow twitch 2	4.65	6.3	-3.15	4.65	6.23	-3	4.65	6.44	-3.46	4.65	6.41	-3.39
200837_at	g10047078	BCAP31	B-cell receptor-associated protein 31	5.75	4.57	2.25	5.75	4.55	2.28	5.75	4.51	2.35	5.75	4.47	2.42
209430_at	Hs.180930.0	BTAF1	BTAF1 RNA polymerase II, B-TFIID transcription factor-associated, 170kDa	5.39	6.82	-2.7	7.46	8.7	-2.36	7.46	8.84	-2.6	7.46	8.81	-2.56
203612_at	g4757881	BYSL	bystin-like	5.73	7.08	-2.54	5.73	6.92	-2.28	5.73	6.97	-2.35	5.73	6.96	-2.33
215068_s_at	Hs.287418.2	FBXL18	F-box and leucine-rich repeat protein 18	5.24	7.39	-4.43	5.24	7.06	-3.52	5.24	7.21	-3.9	5.24	7.19	-3.84
221007_s_at	g13569873	FIP1L1	factor interacting with PAPOLA and CPSF1	8.32	9.63	-2.48	8.32	9.65	-2.5	8.32	9.99	-3.18	8.32	9.76	-2.71
53968_at	4874060_RC	INTS5	integrator complex subunit 5	4.27	5.63	-2.57	4.27	5.68	-2.66	4.27	5.85	-2.99	4.27	5.79	-2.86
221536_s_at	g12053290	LSG1	large 60S subunit nuclear export GTPase 1	4.98	6.07	-2.12	4.98	6.05	-2.1	4.98	6	-2.03	4.98	6.25	-2.41
202645_s_at	g4557744	MEN1	multiple endocrine neoplasia I	9.76	10.99	-2.33	6.58	8.14	-2.96	9.76	10.97	-2.3	9.76	10.87	-2.16
200753_x_at	Hs.73965.0	MIR636	microRNA 636; serine/arginine-rich splicing factor 2	5.23	7.06	-3.56	5.23	6.92	-3.21	5.23	7.09	-3.63	5.23	6.79	-2.95
200600_at	g4505256	MSN	moesin	6.04	4.3	3.33	6.04	4.95	2.13	6.04	4.39	3.15	6.04	4.44	3.04
200027_at	g7262387	NARS	asparaginyl-tRNA synthetase	6.51	8.27	-3.39	6.51	8.13	-3.08	6.51	8.05	-2.9	6.51	8.08	-2.98
212949_at	Hs.1192.0	NCAPH	non-SMC condensin I complex, subunit H	5.74	6.81	-2.1	5.74	6.84	-2.13	5.74	7.24	-2.83	5.74	6.88	-2.2
219324_at	g13236552	NOL12	nucleolar protein 12	6.01	7.7	-3.23	6.8	8.26	-2.74	6.01	7.28	-2.41	6.8	7.95	-2.22
207563_s_at	g2266993	OGT	O-linked N-acetylglucosamine (GlcNAc) transferase	5.91	7.37	-2.77	5.91	7.37	-2.76	5.91	7.45	-2.91	5.91	7.47	-2.95
202174_s_at	g5453855	PCM1	pericentriolar material 1	6.09	7.25	-2.24	6.09	7.13	-2.05	6.09	7.36	-2.41	6.09	7.18	-2.13
221734_at	Hs.6614.0	PRRC1	proline-rich coiled-coil 1	5.99	7.14	-2.22	5.99	7.05	-2.09	5.99	7.02	-2.04	5.99	6.99	-2.01
218528_s_at	g12232470	RNF38	ring finger protein 38	5.35	7.34	-3.98	5.35	7.02	-3.19	5.35	7.37	-4.04	5.35	7.13	-3.44
201546_at	g10863902	TRIP12	thyroid hormone receptor interactor 12	4.59	6.53	-3.83	4.59	6.66	-4.2	4.59	6.43	-3.6	4.59	6.7	-4.31
218470_at	g7705709	YARS2	tyrosyl-tRNA synthetase 2, mitochondrial	9.46	10.53	-2.09	9.46	10.5	-2.05	9.46	10.62	-2.22	9.46	10.5	-2.05
218575_at	g12056970	ANAPC1	anaphase promoting complex subunit 1; anaphase-promoting complex subunit 1-like	3.45	6.72	-9.6	3.45	6.7	-9.47	3.45	6.89	-10.83	3.45	6.8	-10.17
203418_at	g4502612	CCNA2	cyclin A2	4.12	5.3	-2.28	4.18	5.4	-2.34	4.12	5.39	-2.42	4.12	5.28	-2.24
218062_x_at	g13786126	CDC42EP4	CDC42 effector protein (Rho GTPase binding) 4	5.85	7.16	-2.47	5.85	6.95	-2.14	5.85	7.11	-2.4	5.85	6.94	-2.13
212010_s_at	Hs.283690.1	CDV3	CDV3 homolog (mouse)	4.6	7.57	-7.84	4.6	7.22	-6.14	4.6	7.43	-7.11	4.6	7.57	-7.86
208674_x_at	g12803530	DDOST	dolichyl-diphosphooligosaccharide--protein glycosyltransferase subunit (non-catalytic)	5.33	6.64	-2.48	5.33	6.91	-2.99	5.33	6.85	-2.86	5.33	6.73	-2.65
200004_at	g4503538	EIF4G2	eukaryotic translation initiation factor 4 gamma, 2	3.89	5.29	-2.65	3.89	5.21	-2.49	3.89	5.33	-2.71	3.89	5.34	-2.74
219889_at	g4885246	FRAT1	frequently rearranged in advanced T-cell lymphomas 1	3.12	5.55	-5.39	3.12	5.35	-4.7	3.12	5.64	-5.76	3.12	5.62	-5.65
217370_x_at	Hs.99969.2	FUS	FUS RNA binding protein	3.95	5.22	-2.4	3.95	5.16	-2.31	3.95	5.09	-2.21	3.95	4.98	-2.05
202299_s_at	g5454169	LAMTOR5	late endosomal/lysosomal adaptor, MAPK and MTOR activator 5	4.53	5.77	-2.37	4.53	5.6	-2.1	4.53	5.62	-2.13	4.53	5.68	-2.21
218604_at	g7706606	LEMD3	LEM domain containing 3	6.08	7.65	-2.95	6.08	7.65	-2.97	6.08	7.87	-3.45	6.08	7.79	-3.27
208771_s_at	g187174	LOC101928830	uncharacterized LOC101928830; leukotriene A4 hydrolase	6.72	8.14	-2.69	6.72	8.04	-2.49	6.72	8	-2.43	6.72	7.84	-2.18
203315_at	g12652708	NCK2	NCK adaptor protein 2	4.61	6.83	-4.66	4.61	6.73	-4.34	4.61	7	-5.23	4.61	7.03	-5.35
200057_s_at	g7657382	NONO	non-POU domain containing, octamer-binding	6.26	7.41	-2.23	6.26	7.68	-2.69	6.26	7.86	-3.03	6.26	7.81	-2.93
218233_s_at	g8922168	PRICKLE4	prickle homolog 4 (Drosophila); translocase of outer mitochondrial membrane 6 homolog (yeast)	4.92	6.95	-4.08	4.92	6.82	-3.74	4.92	6.94	-4.07	4.92	6.86	-3.83
220140_s_at	g7019538	SNX11	sorting nexin 11	4.72	6.56	-3.6	4.72	6.72	-4.02	4.72	7.05	-5.03	4.72	6.88	-4.49
200870_at	g6005931	STRAP	serine/threonine kinase receptor associated protein	5.73	6.97	-2.36	5.73	6.92	-2.29	5.73	6.9	-2.25	5.73	7.06	-2.53
201837_s_at	g11066257	SUPT7L	suppressor of Ty 7 (S. cerevisiae)-like	7.06	8.31	-2.38	7.06	8.17	-2.16	7.06	8.19	-2.19	7.06	8.35	-2.45
218095_s_at	g8923860	TMEM165	transmembrane protein 165	5.36	6.63	-2.42	5.36	6.63	-2.42	5.36	6.4	-2.06	5.36	6.37	-2.02
205089_at	g4508034	ZNF7	zinc finger protein 7	4.49	5.62	-2.19	4.03	5.22	-2.29	4.03	5.32	-2.44	4.03	5.24	-2.33
219069_at	g8923180	ANKRD49	ankyrin repeat domain 49	4.12	5.53	-2.66	4.12	5.21	-2.13	4.12	5.42	-2.46	4.12	5.61	-2.8
202630_at	Hs.84084.0	APPBP2	amyloid beta precursor protein (cytoplasmic tail) binding protein 2	4.26	5.72	-2.75	4.26	5.6	-2.53	4.26	6.08	-3.53	4.26	6.75	-5.62
214499_s_at	Hs.80338.1	BCLAF1	BCL2-associated transcription factor 1	5.83	8.46	-6.19	5.83	8.13	-4.94	5.83	8.13	-4.92	5.83	8.47	-6.23
209032_s_at	g7767238	CADM1	cell adhesion molecule 1	6.12	7.26	-2.21	6.12	7.23	-2.15	6.12	7.31	-2.29	6.12	7.45	-2.51
203450_at	g7656941	CBY1	chibby homolog 1 (Drosophila)	4.99	6.27	-2.44	4.99	6.14	-2.23	4.99	6.01	-2.04	4.99	6.01	-2.03
203119_at	g13129103	CCDC86	coiled-coil domain containing 86	6.99	8.43	-2.71	6.99	8.41	-2.67	6.99	8.37	-2.6	6.99	8.25	-2.39
202257_s_at	g5174408	CD2BP2	CD2 (cytoplasmic tail) binding protein 2	4.58	5.97	-2.63	6.96	8.18	-2.33	6.96	8.07	-2.15	6.96	8.16	-2.29
201183_s_at	Hs.74441.0	CHD4	chromodomain helicase DNA binding protein 4	4.26	5.49	-2.36	4.26	5.29	-2.05	4.26	5.55	-2.46	4.26	5.45	-2.29
[truncated: 803 more rows]

## Sheet: Unique DEGs in HBV-HCC stage 0
Transcript Cluster ID	Transcript ID(Array Design)	Gene Symbol	Description	non_HCC Bi-weight Avg Signal (log2)	HBV related HCC stage 0 Bi-weight Avg Signal (log2)	Fold Change (linear) (non_HCC vs. HBV related HCC stage 0)
203915_at	g4505186	CXCL9	chemokine (C-X-C motif) ligand 9	6.73	8.32	-3.03
213880_at	Hs.285529.1	LGR5	leucine-rich repeat containing G protein-coupled receptor 5	3.43	5.03	-3.03
210163_at	g3219692	CXCL11	chemokine (C-X-C motif) ligand 11	3.38	4.91	-2.88
204616_at	g5174740	UCHL3	ubiquitin carboxyl-terminal esterase L3 (ubiquitin thiolesterase)	6.79	8.24	-2.73
203798_s_at	g4507904	VSNL1	visinin-like 1	4.43	5.84	-2.65
205666_at	g4503754	FMO1	flavin containing monooxygenase 1	3.72	5.1	-2.59
208146_s_at	g13786124	CPVL	carboxypeptidase, vitellogenic-like	5.99	7.34	-2.55
219948_x_at	g13376065	UGT2A3	UDP glucuronosyltransferase 2 family, polypeptide A3	4.69	6.03	-2.53
222016_s_at	Hs.104842.0	ZSCAN31	zinc finger and SCAN domain containing 31	3.92	5.26	-2.53
221502_at	Hs.3886.0	KPNA3	karyopherin alpha 3 (importin alpha 4)	7.31	8.61	-2.47
203386_at	Hs.173802.0	TBC1D4	TBC1 domain family, member 4	5.02	6.33	-2.47
202902_s_at	g4758097	CTSS	cathepsin S	6.91	8.2	-2.44
218518_at	g7706136	FAM13B	family with sequence similarity 13, member B	4.59	5.88	-2.44
209316_s_at	g12655212	HBS1L	HBS1-like translational GTPase	5.99	7.25	-2.4
209106_at	Hs.74002.0	NCOA1	nuclear receptor coactivator 1	5.77	7.04	-2.4
203310_at	g6005885	STXBP3	syntaxin binding protein 3	6.35	7.59	-2.36
218951_s_at	g8922994	PLCXD1	phosphatidylinositol-specific phospholipase C, X domain containing 1	6.16	7.4	-2.35
203868_s_at	g4507874	VCAM1	vascular cell adhesion molecule 1	7.59	8.82	-2.35
213238_at	Hs.173540.0	ATP10D	ATPase, class V, type 10D	4.09	5.31	-2.33
209512_at	g13279253	HSDL2	hydroxysteroid dehydrogenase like 2	6.64	7.86	-2.33
208995_s_at	g1117967	PPIG	peptidylprolyl isomerase G (cyclophilin G)	5.25	6.46	-2.31
214194_at	Hs.179566.0	DIS3	DIS3 exosome endoribonuclease and 3'-5' exoribonuclease	4.46	5.66	-2.3
213789_at	Hs.75105.1	EBP	emopamil binding protein (sterol isomerase)	4.19	5.39	-2.3
215884_s_at	Hs.4552.1	UBQLN2	ubiquilin 2	6.89	8.1	-2.3
208846_s_at	g2735306	VDAC3	voltage-dependent anion channel 3	6.81	8.01	-2.3
200681_at	g5729841	GLO1	glyoxalase I	9.47	10.67	-2.29
203186_s_at	g9845514	S100A4	S100 calcium binding protein A4	5.92	7.12	-2.29
218421_at	g12232440	CERK	ceramide kinase	6.51	7.71	-2.28
209264_s_at	g2997746	TSPAN4	tetraspanin 4	4.62	5.81	-2.28
218582_at	g8923414	2015-03-05	membrane-associated ring finger (C3HC4) 5	4.91	6.09	-2.26
202468_s_at	g4503128	CTNNAL1	catenin (cadherin-associated protein), alpha-like 1	6.07	7.25	-2.26
221740_x_at	Hs.190488.5	DQ597730	Homo sapiens cDNA FLJ38031 fis, clone CTONG2013348.; leucine rich repeat containing 37, member A2	4.99	6.16	-2.24
202753_at	g7661913	PSMD6	proteasome (prosome, macropain) 26S subunit, non-ATPase, 6	7.99	9.16	-2.24
206632_s_at	g4758159	APOBEC3B	apolipoprotein B mRNA editing enzyme, catalytic polypeptide-like 3B	3.3	4.46	-2.23
218111_s_at	g8923899	CMAS	cytidine monophosphate N-acetylneuraminic acid synthetase	5.21	6.36	-2.23
209029_at	g6120134	COPS7A	COP9 signalosome subunit 7A	6.4	7.56	-2.23
202743_at	Hs.88051.0	PIK3R3	phosphoinositide-3-kinase, regulatory subunit 3 (gamma)	4.16	5.32	-2.23
213262_at	Hs.159492.0	SACS	sacsin molecular chaperone	3.34	4.5	-2.23
204042_at	Hs.82318.0	WASF3	WAS protein family, member 3	4.96	6.12	-2.23
210639_s_at	g12006863	ATG5	autophagy related 5	4.15	5.3	-2.22
203972_s_at	g8926848	PEX3	peroxisomal biogenesis factor 3	5.48	6.63	-2.22
201118_at	g4505758	PGD	phosphogluconate dehydrogenase	5.87	7.01	-2.21
213694_at	Hs.3623.1	RSBN1	round spermatid basic protein 1	4.66	5.8	-2.21
205329_s_at	g4507144	SNX4	sorting nexin 4	5.21	6.35	-2.21
219378_at	g13375728	NAA16	N(alpha)-acetyltransferase 16, NatA auxiliary subunit	5.39	6.52	-2.2
212936_at	Hs.25307.0	FAM172A	family with sequence similarity 172, member A	4.6	5.73	-2.19
218352_at	g8922616	RCBTB1	regulator of chromosome condensation (RCC1) and BTB (POZ) domain containing protein 1	4.25	5.38	-2.19
218932_at	g8923654	ZNHIT6	zinc finger, HIT-type containing 6	3.94	5.07	-2.19
200848_at	Hs.4113.0	AHCYL1	adenosylhomocysteinase-like 1	6.87	8	-2.18
203927_at	g4758805	NFKBIE	nuclear factor of kappa light polypeptide gene enhancer in B-cells inhibitor, epsilon	3.95	5.08	-2.18
211505_s_at	g13276702	STAU1	staufen double-stranded RNA binding protein 1	7.54	8.66	-2.18
212990_at	Hs.127416.2	SYNJ1	synaptojanin 1	4.31	5.43	-2.18
205434_s_at	Hs.135941.0	AAK1	AP2 associated kinase 1	5.23	6.34	-2.17
212348_s_at	Hs.174174.0	KDM1A	lysine (K)-specific demethylase 1A	5.1	6.22	-2.17
202245_at	Hs.93199.0	LSS	lanosterol synthase (2,3-oxidosqualene-lanosterol cyclase)	7.68	8.8	-2.17
213510_x_at	Hs.234573.0	USP32P2	ubiquitin specific peptidase 32 pseudogene 2	5.48	6.6	-2.17
206698_at	g10835266	XK	X-linked Kx blood group	3.2	4.31	-2.17
218031_s_at	g8924068	FOXN3	forkhead box N3	6.35	7.46	-2.16
216326_s_at	Hs.279789.12	HDAC3	histone deacetylase 3	5.42	6.54	-2.16
213831_at	Hs.198253.1	HLA-DQA1	major histocompatibility complex, class II, DQ alpha 1; HLA class II histocompatibility antigen, DQ alpha 1 chain-like	4.79	5.9	-2.16
202742_s_at	g4506056	PRKACB	protein kinase, cAMP-dependent, catalytic, beta	4.39	5.5	-2.16
204032_at	g4502370	BCAR3	breast cancer anti-estrogen resistance 3	4.48	5.59	-2.15
220768_s_at	g4758079	CSNK1G3	casein kinase 1, gamma 3	4.78	5.88	-2.15
201274_at	g4506186	PSMA5	proteasome (prosome, macropain) subunit, alpha type, 5	8.09	9.19	-2.15
210951_x_at	g5410356	RAB27A	RAB27A, member RAS oncogene family	5.51	6.61	-2.15
212651_at	Hs.15099.0	RHOBTB1	Rho-related BTB domain containing 1	5.03	6.13	-2.15
210878_s_at	g12654720	KDM3B	lysine (K)-specific demethylase 3B	6.08	7.18	-2.14
204009_s_at	Hs.184050.0	KRAS	Kirsten rat sarcoma viral oncogene homolog	6.78	7.88	-2.14
201847_at	g4557720	LIPA	lipase A, lysosomal acid, cholesterol esterase	8.91	10.01	-2.14
219458_s_at	g11545784	NSUN3	NOP2/Sun domain family, member 3	4.31	5.41	-2.14
203649_s_at	g4505848	PLA2G2A	phospholipase A2, group IIA (platelets, synovial fluid)	6.81	7.91	-2.14
34858_at	4896151_RC	KCTD2	potassium channel tetramerization domain containing 2	4.44	5.53	-2.13
202925_s_at	g6031195	PLAGL2	pleiomorphic adenoma gene-like 2	3.46	4.55	-2.13
219616_at	g13375726	ACSS3	acyl-CoA synthetase short-chain family member 3	5.9	6.98	-2.12
208746_x_at	g4454685	ATP5L	ATP synthase, H+ transporting, mitochondrial Fo complex, subunit G	9.66	10.74	-2.12
219506_at	g13375757	C1orf54	chromosome 1 open reading frame 54	5.35	6.44	-2.12
201955_at	Hs.118442.0	CCNC	cyclin C	8.31	9.39	-2.12
218597_s_at	g8923929	CISD1	CDGSH iron sulfur domain 1	8.15	9.24	-2.12
213304_at	Hs.111373.0	FAM179B	family with sequence similarity 179, member B	4.6	5.68	-2.12
208680_at	g440305	PRDX1	peroxiredoxin 1	10.03	11.11	-2.12
218422_s_at	g11545836	RBM26	RNA binding motif protein 26	6.9	7.99	-2.12
213822_s_at	Hs.17639.0	UBE3B	ubiquitin protein ligase E3B	3.8	4.88	-2.12
212660_at	Hs.9729.1	JADE2	jade family PHD finger 2	5.03	6.11	-2.11
220631_at	g11641264	OSGEPL1	O-sialoglycoprotein endopeptidase-like 1	4.1	5.18	-2.11
200007_at	g4507210	SRP14	signal recognition particle 14kDa (homologous Alu RNA binding protein)	9.65	10.73	-2.11
213686_at	Hs.154336.0	VPS13A	vacuolar protein sorting 13 homolog A (S. cerevisiae)	4.38	5.46	-2.11
213035_at	Hs.32556.0	ANKRD28	ankyrin repeat domain 28	5.76	6.83	-2.1
207318_s_at	Hs.59498.0	CDK13	cyclin-dependent kinase 13	6.27	7.35	-2.1
205242_at	g5453576	CXCL13	chemokine (C-X-C motif) ligand 13	3.49	4.56	-2.1
210320_s_at	g4689113	DDX52	DEAD (Asp-Glu-Ala-Asp) box polypeptide 52	3.72	4.79	-2.1
212998_x_at	Hs.73931.3	HLA-DQB1	major histocompatibility complex, class II, DQ beta 1; HLA class II histocompatibility antigen, DQ beta 1 chain-like	4.98	6.05	-2.1
218109_s_at	g12232392	MFSD1	major facilitator superfamily domain containing 1	8.14	9.21	-2.1
209076_s_at	g12803025	WDR45B	WD repeat domain 45B	7.4	8.47	-2.1
203376_at	Hs.116674.0	CDC40	cell division cycle 40	5.96	7.02	-2.09
53071_s_at	4873354_RC	OGFOD3	2-oxoglutarate and iron-dependent oxygenase domain containing 3	5.77	6.83	-2.09
200902_at	g4759095	2015-09-15	15 kDa selenoprotein	8.45	9.51	-2.08
212752_at	Hs.11238.0	CLASP1	cytoplasmic linker associated protein 1	5.01	6.06	-2.08
219588_s_at	g8923292	NCAPG2	non-SMC condensin II complex, subunit G2	3.99	5.04	-2.08
200042_at	g7657014	RTCB	RNA 2',3'-cyclic phosphate and 5'-OH ligase	7.41	8.47	-2.08
219311_at	g13376354	CEP76	centrosomal protein 76kDa	3.74	4.78	-2.07
208925_at	g6841567	CLDND1	claudin domain containing 1	5.68	6.73	-2.07
209101_at	g180923	CTGF	connective tissue growth factor	6.26	7.31	-2.07
212108_at	Hs.76591.0	FAF2	Fas associated factor family member 2	7.11	8.16	-2.07
212546_s_at	Hs.169600.0	FRYL	FRY-like	4.79	5.83	-2.07
201276_at	g12006052	RAB5B	RAB5B, member RAS oncogene family	5.43	6.48	-2.07
205697_at	g11321620	SCGN	secretagogin, EF-hand calcium binding protein	3.8	4.85	-2.07
212166_at	Hs.172685.0	XPO7	exportin 7	5.56	6.61	-2.07
218490_s_at	g8923850	ZNF302	zinc finger protein 302	6.21	7.26	-2.07
204183_s_at	Hs.13944.0	ADRBK2	adrenergic, beta, receptor kinase 2	3.57	4.61	-2.06
206492_at	g4503718	FHIT	fragile histidine triad	3.87	4.91	-2.06
204805_s_at	g5174448	H1FX	H1 histone family, member X	6.11	7.15	-2.06
214453_s_at	Hs.82316.2	IFI44	interferon-induced protein 44	5.16	6.21	-2.06
201986_at	Hs.11861.0	MED13	mediator complex subunit 13	7.18	8.23	-2.06
222143_s_at	Hs.27556.1	MTMR14	myotubularin related protein 14	6.02	7.06	-2.06
204049_s_at	g7662247	PHACTR2	phosphatase and actin regulator 2	5.49	6.54	-2.06
202762_at	Hs.58617.0	ROCK2	Rho-associated, coiled-coil containing protein kinase 2	6.58	7.63	-2.06
202084_s_at	g4506866	SEC14L1	SEC14-like 1 (S. cerevisiae)	6.64	7.68	-2.06
204344_s_at	g5454041	SEC23A	Sec23 homolog A (S. cerevisiae)	5.28	6.32	-2.06
200991_s_at	g7661889	SNX17	sorting nexin 17	7.02	8.06	-2.06
201148_s_at	Hs.245188.0	TIMP3	TIMP metallopeptidase inhibitor 3	4.94	5.98	-2.06
203148_s_at	g7661927	TRIM14	tripartite motif containing 14	6.01	7.05	-2.06
220495_s_at	g13376016	TXNDC15	thioredoxin domain containing 15	6.85	7.89	-2.06
201284_s_at	g9951916	APEH	acylaminoacyl-peptide hydrolase	5.82	6.85	-2.05
218026_at	g7661731	COA3	cytochrome c oxidase assembly factor 3	9.32	10.36	-2.05
202703_at	g4503414	DUSP11	dual specificity phosphatase 11 (RNA/RNP complex 1-interacting)	5.51	6.55	-2.05
202747_s_at	g4758223	ITM2A	integral membrane protein 2A	5.16	6.2	-2.05
203007_x_at	g4679009	LYPLA1	lysophospholipase I	7.1	8.14	-2.05
218433_at	g13375788	PANK3	pantothenate kinase 3	4.52	5.55	-2.05
201962_s_at	g5032070	RNF41	ring finger protein 41, E3 ubiquitin protein ligase	3.92	4.95	-2.05
221554_at	g12060854	STRADA	STE20-related kinase adaptor alpha	4.54	5.58	-2.05
206261_at	g5032244	ZNF239	zinc finger protein 239	3.37	4.41	-2.05
219741_x_at	g13443019	ZNF552	zinc finger protein 552	4.18	5.22	-2.05
211653_x_at	g187444	AKR1C2	aldo-keto reductase family 1, member C2; aldo-keto reductase family 1 member C2-like	11.02	12.05	-2.04
212114_at	Hs.165590.1	ATXN7L3B	ataxin 7-like 3B	7.71	8.74	-2.04
212961_x_at	Hs.82171.0	CXorf40B	chromosome X open reading frame 40B	5.46	6.49	-2.04
219260_s_at	g7661725	ELP5	elongator acetyltransferase complex subunit 5	4.24	5.27	-2.04
36888_at	4874829_RC	HAUS5	HAUS augmin-like complex, subunit 5	4.91	5.94	-2.04
221189_s_at	g13376742	MIR6878	microRNA 6878; threonyl-tRNA synthetase 2, mitochondrial (putative)	5	6.03	-2.04
220911_s_at	g13378146	NYNRIN	NYN domain and retroviral integrase containing	4.36	5.39	-2.04
222273_at	Hs.172780.0	PAPOLG	poly(A) polymerase gamma	3.54	4.57	-2.04
204214_s_at	g5803132	RAB32	RAB32, member RAS oncogene family	5.7	6.73	-2.04
201845_s_at	g6714542	RYBP	RING1 and YY1 binding protein	6.33	7.36	-2.04
56829_at	4850333_RC	TRAPPC9	trafficking protein particle complex 9	5.44	6.46	-2.04
204732_s_at	Hs.792.0	TRIM23	tripartite motif containing 23	3.83	4.86	-2.04
218005_at	Hs.108642.0	ZNF22	zinc finger protein 22	6.51	7.54	-2.04
210517_s_at	g2081606	AKAP12	A kinase (PRKA) anchor protein 12	4.48	5.5	-2.03
202867_s_at	g8923029	DNAJB12	DnaJ (Hsp40) homolog, subfamily B, member 12	4.4	5.42	-2.03
210447_at	g13477274	GLUD2	glutamate dehydrogenase 2	3.21	4.24	-2.03
208490_x_at	g4504264	HIST1H2BC	histone cluster 1, H2bc; histone cluster 1, H2be; histone cluster 1, H2bf; histone cluster 1, H2bg; histone cluster 1, H2bi	4.7	5.72	-2.03
208116_s_at	g5174520	MAN1A1	mannosidase, alpha, class 1A, member 1	4.89	5.91	-2.03
217921_at	Hs.239114.0	MAN1A2	mannosidase, alpha, class 1A, member 2	3.91	4.93	-2.03
209580_s_at	g4539758	MBD4	methyl-CpG binding domain protein 4	4.43	5.45	-2.03
205162_at	g4557466	ERCC8	excision repair cross-complementation group 8	4.07	5.09	-2.02
212835_at	Hs.82324.0	FAM175B	family with sequence similarity 175, member B	3.94	4.96	-2.02
205292_s_at	g4504446	HNRNPA2B1	heterogeneous nuclear ribonucleoprotein A2/B1	9.75	10.76	-2.02
212274_at	Hs.81412.0	LPIN1	lipin 1	6.68	7.7	-2.02
220041_at	g13376764	PIGZ	phosphatidylinositol glycan anchor biosynthesis, class Z	3.83	4.84	-2.02
200876_s_at	g4506192	PSMB1	proteasome (prosome, macropain) subunit, beta type, 1	9.16	10.18	-2.02
212812_at	Hs.288232.0	SERINC5	serine incorporator 5	8.53	9.55	-2.02
220135_s_at	g7657590	SLC7A9	solute carrier family 7 (amino acid transporter light chain, bo,+ system), member 9	5.94	6.96	-2.02
219292_at	g8922445	THAP1	THAP domain containing, apoptosis associated protein 1	3.73	4.75	-2.02
208909_at	g12653726	UQCRFS1	ubiquinol-cytochrome c reductase, Rieske iron-sulfur polypeptide 1	9.02	10.04	-2.02
211749_s_at	g13543573	VAMP3	vesicle-associated membrane protein 3	6.47	7.49	-2.02
217781_s_at	g11968022	ZNF106	zinc finger protein 106	6.52	7.53	-2.02
220748_s_at	g7705880	ZNF580	zinc finger protein 580	5.43	6.44	-2.02
222195_s_at	Hs.9196.1	C9orf156	chromosome 9 open reading frame 156	4.33	5.34	-2.01
222111_at	Hs.61773.0	FAM63B	family with sequence similarity 63, member B	3.96	4.97	-2.01
212406_s_at	Hs.184628.2	PCMTD2	protein-L-isoaspartate (D-aspartate) O-methyltransferase domain containing 2	7.21	8.22	-2.01
200017_at	g4506712	RPS27A	ribosomal protein S27a	11.06	12.07	-2.01
219598_s_at	g7706668	RWDD1	RWD domain containing 1	7.73	8.74	-2.01
217783_s_at	g7706340	YPEL5	yippee-like 5 (Drosophila)	8.27	9.27	-2.01
204231_s_at	g4557574	FAAH	fatty acid amide hydrolase	5.29	4.28	2.01
201465_s_at	g12803622	JUN	jun proto-oncogene	6.18	5.16	2.02
222128_at	Hs.132967.1	NSUN6	NOP2/Sun domain family, member 6	6.85	5.83	2.04
212390_at	Hs.129928.1	LOC100996724	phosphodiesterase 4D interacting protein-like; uncharacterized LOC100996761; uncharacterized LOC101929792; myomegalin-like; phosphodiesterase 4D interacting protein	6.3	5.26	2.06
208893_s_at	g13477170	DUSP6	dual specificity phosphatase 6	7.79	6.72	2.1
202340_x_at	g4504440	NR4A1	nuclear receptor subfamily 4, group A, member 1	5.59	4.46	2.18
203021_at	g4507064	SLPI	secretory leukocyte peptidase inhibitor	8.21	7.08	2.18
205757_at	g4557426	ENTPD5	ectonucleoside triphosphate diphosphohydrolase 5	8.97	7.83	2.22
207069_s_at	g5031898	SMAD6	SMAD family member 6	5.67	4.5	2.25
212148_at	Hs.21851.0	PBX1	pre-B-cell leukemia homeobox 1	5.5	4.32	2.26
202628_s_at	g10835158	SERPINE1	serpin peptidase inhibitor, clade E (nexin, plasminogen activator inhibitor type 1), member 1	7.52	6.33	2.28
204121_at	g9790905	GADD45G	growth arrest and DNA-damage-inducible, gamma	5.29	4.07	2.32
210479_s_at	g348240	RORA	RAR-related orphan receptor A	6.05	4.82	2.35
210397_at	g1755147	DEFB1	defensin, beta 1	8.89	7.31	2.99

## Sheet: Unique DEGs in HBV-HCC stage A
Gene Symbol	Description	Transcript Cluster ID	Transcript ID(Array Design)	non_HCC Bi-weight Avg Signal (log2)	HBV related HCC stage A Bi-weight Avg Signal (log2)	Fold Change (linear) (non_HCC vs. HBV related HCC stage A)
IRF6	interferon regulatory factor 6	202597_at	Hs.11801.0	6.58	7.95	-2.58
ATOX1	antioxidant 1 copper chaperone	203454_s_at	g4757803	8.66	9.84	-2.26
ATF6	activating transcription factor 6	203952_at	g6671584	6.12	7.29	-2.25
ERO1LB	ERO1-like beta (S. cerevisiae)	220012_at	g9845248	4.11	5.28	-2.25
AKR7A2	aldo-keto reductase family 7, member A2 (aflatoxin aldehyde reductase)	202139_at	g4502020	5.58	6.75	-2.24
HAUS4	HAUS augmin-like complex, subunit 4; microRNA 4707	218383_at	g8923395	4.86	6	-2.2
LANCL2	LanC lantibiotic synthetase component C-like 2 (bacterial)	218219_s_at	g8923910	5.02	6.14	-2.17
EBNA1BP2	EBNA1 binding protein 2; microRNA 6733	201323_at	g5803110	5.54	6.63	-2.13
RTP4	receptor (chemosensory) transporter protein 4	219684_at	g11545889	4.43	5.52	-2.13
FECH	ferrochelatase	203116_s_at	g4557592	5.03	6.11	-2.12
SLC5A6	solute carrier family 5 (sodium/multivitamin and iodide cotransporter), member 6	204087_s_at	g10863878	6.49	7.57	-2.12
SMIM7	small integral membrane protein 7	221988_at	Hs.268049.2	4.14	5.22	-2.12
YIPF1	Yip1 domain family, member 1	214733_s_at	Hs.11923.1	5.69	6.78	-2.12
GPN3	GPN-loop GTPase 3	218461_at	g9994188	6.37	7.44	-2.11
LOC101929864	structure-specific endonuclease subunit SLX1-like; SLX1 structure-specific endonuclease subunit homolog A (S. cerevisiae); SLX1 structure-specific endonuclease subunit homolog B (S. cerevisiae)	218317_x_at	g13129003	5.99	7.06	-2.1
MALT1	mucosa associated lymphoid tissue lymphoma translocation gene 1	210017_at	Hs.180566.2	4.55	5.62	-2.1
CDS2	CDP-diacylglycerol synthase (phosphatidate cytidylyltransferase) 2	212864_at	Hs.24812.0	5.78	6.85	-2.09
HFE	hemochromatosis	206087_x_at	g4504376	5.49	6.55	-2.09
NFYB	nuclear transcription factor Y, beta	218129_s_at	g11496976	4.4	5.46	-2.09
APBA3	amyloid beta (A4) precursor protein-binding, family A, member 3	215148_s_at	Hs.17528.1	4.52	5.58	-2.08
CCL15	chemokine (C-C motif) ligand 15; CCL15-CCL14 readthrough (NMD candidate)	210390_s_at	g2739163	6.49	7.54	-2.07
HIST1H4J	histone cluster 1, H4j	214463_x_at	Hs.91031.0	4.65	5.7	-2.07
CCDC53	coiled-coil domain containing 53	218628_at	g7705621	6.46	7.5	-2.06
LTN1	listerin E3 ubiquitin protein ligase 1	215596_s_at	Hs.288773.2	6.69	7.73	-2.06
MBD1	methyl-CpG binding domain protein 1	203353_s_at	g7710138	6.6	7.64	-2.06
NARS2	asparaginyl-tRNA synthetase 2, mitochondrial (putative)	219217_at	g13375945	5.8	6.84	-2.06
EPS15	epidermal growth factor receptor pathway substrate 15	217887_s_at	g4503592	7.2	8.24	-2.05
MRPS33	mitochondrial ribosomal protein S33	218654_s_at	g7706348	7.52	8.55	-2.05
PEX7	peroxisomal biogenesis factor 7	211033_s_at	g13623327	4.02	5.05	-2.05
TRIB2	tribbles pseudokinase 2	202478_at	g11056053	4.67	5.71	-2.05
MRPS22	mitochondrial ribosomal protein S22	219220_x_at	g9910243	7.21	8.24	-2.04
NDUFA1	NADH dehydrogenase (ubiquinone) 1 alpha subcomplex, 1, 7.5kDa	202298_at	g13699820	9.77	10.8	-2.04
TM4SF4	transmembrane 4 L six family member 4	209937_at	g12655070	10.18	11.21	-2.04
U2AF1	U2 small nuclear RNA auxiliary factor 1	202858_at	g5803206	7.67	8.7	-2.04
ADIPOR1	adiponectin receptor 1	217748_at	g7705760	7.6	8.62	-2.03
EIF3C	eukaryotic translation initiation factor 3, subunit C; eukaryotic translation initiation factor 3, subunit C-like	215230_x_at	Hs.4835.4	8.3	9.33	-2.03
F11R	F11 receptor	221664_s_at	g5457118	7.97	8.98	-2.03
GMPR2	guanosine monophosphate reductase 2	217990_at	g7706108	5.81	6.83	-2.03
IFT81	intraflagellar transport 81 homolog (Chlamydomonas)	219372_at	g7661539	3.91	4.93	-2.03
LYST	lysosomal trafficking regulator	203518_at	g4502838	5.08	6.1	-2.03
MYH14	myosin, heavy chain 14, non-muscle	219946_x_at	g13376043	5.12	6.15	-2.03
OSER1	oxidative stress responsive serine-rich 1	221954_at	Hs.75798.1	4.2	5.22	-2.03
RPL26L1	ribosomal protein L26-like 1	218830_at	g7705812	6.65	7.68	-2.03
C6orf106	chromosome 6 open reading frame 106	217925_s_at	g12232426	6.33	7.34	-2.02
FAM111A	family with sequence similarity 111, member A	218248_at	g11545788	6.3	7.31	-2.02
GSR	glutathione reductase	205770_at	g10835188	5.29	6.31	-2.02
IMPACT	impact RWD domain protein	218637_at	g8923818	3.79	4.8	-2.02
PIGN	phosphatidylinositol glycan anchor biosynthesis, class N	219048_at	g6912499	4.48	5.49	-2.02
TRIOBP	TRIO and F-actin binding protein	202795_x_at	g10334853	6.22	7.23	-2.02
DNPEP	aspartyl aminopeptidase	201937_s_at	g6912247	5.6	6.61	-2.01
LAMA3	laminin, alpha 3	203726_s_at	g4557710	4.02	5.03	-2.01
SLCO2A1	solute carrier organic anion transporter family, member 2A1	204368_at	g5032094	3.97	4.97	-2.01
SMU1	smu-1 suppressor of mec-8 and unc-52 homolog (C. elegans)	218393_s_at	g8922678	4.11	5.12	-2.01
TGIF1	TGFB-induced factor homeobox 1	203313_s_at	g4507472	6.48	7.49	-2.01
SCARB2	scavenger receptor class B, member 2	215754_at	Hs.301615.0	5.66	4.64	2.03
CRISPLD2	cysteine-rich secretory protein LCCL domain containing 2	221541_at	g12053226	6.36	5.33	2.05
MS4A6A	membrane-spanning 4-domains, subfamily A, member 6A	219666_at	g11641258	6.94	5.89	2.07
RBP1	retinol binding protein 1, cellular	203423_at	g8400726	7.41	6.24	2.25

## Sheet: Unique DEGs in HBV-HCC stage B
Gene Symbol	Description	Transcript Cluster ID	Transcript ID(Array Design)	non_HCC Bi-weight Avg Signal (log2)	HBV related HCC stage B Bi-weight Avg Signal (log2)	Fold Change (linear) (non_HCC vs. HBV related HCC stage B)
THSD7A	thrombospondin, type I, domain containing 7A	213894_at	Hs.29900.0	3.33	4.75	-2.68
GCA	grancalcin, EF-hand calcium binding protein	203765_at	g6912387	3.7	5.04	-2.53
SNAP25	synaptosomal-associated protein, 25kDa	202508_s_at	g4507098	3.32	4.65	-2.51
LOC102724229	uncharacterized LOC102724229; RAS p21 protein activator 4; RAS p21 protein activator 4B	212706_at	Hs.184367.0	3.49	4.8	-2.48
DGAT1	diacylglycerol O-acyltransferase 1	203669_s_at	g7382489	5.16	6.44	-2.43
PPRC1	peroxisome proliferator-activated receptor gamma, coactivator-related 1	203737_s_at	g13124753	4.99	6.27	-2.43
TAF6	TAF6 RNA polymerase II, TATA box binding protein (TBP)-associated factor, 80kDa	203572_s_at	g5032146	5.33	6.58	-2.39
CPNE1	copine I	206918_s_at	g4503012	6.22	7.47	-2.37
MAPKAPK3	mitogen-activated protein kinase-activated protein kinase 3	202788_at	g4758699	6.11	7.34	-2.35
CYHR1	cysteine/histidine-rich 1	213072_at	Hs.331601.0	3.83	5.05	-2.34
IL10RB	interleukin 10 receptor, beta	209575_at	g12804902	5.82	7.04	-2.34
KIAA1598	KIAA1598	221802_s_at	Hs.23740.1	7.78	9.01	-2.34
RPL14	ribosomal protein L14	200074_s_at	g608516	9.88	11.11	-2.34
WIPI2	WD repeat domain, phosphoinositide interacting 2	202031_s_at	g7661579	6.95	8.17	-2.33
DLK1	delta-like 1 homolog (Drosophila)	209560_s_at	g562105	3.27	4.48	-2.32
KCNK1	potassium channel, subfamily K, member 1	204679_at	g4504846	5.48	6.7	-2.32
REXO2	RNA exonuclease 2	218194_at	g7661645	7.97	9.18	-2.32
GNB2L1	guanine nucleotide binding protein (G protein), beta polypeptide 2-like 1; small nucleolar RNA, C/D box 95; small nucleolar RNA, C/D box 96A	222034_at	Hs.5662.1	3.76	4.96	-2.31
ZNF623	zinc finger protein 623	206188_at	g7662213	3.47	4.68	-2.31
HPCAL1	hippocalcin-like 1	205462_s_at	g4504474	4.25	5.45	-2.3
OR7E37P	olfactory receptor, family 7, subfamily E, member 37 pseudogene	217499_x_at	Hs.332964.0	5.39	6.6	-2.3
ANO10	anoctamin 10	218910_at	g8922383	4.29	5.49	-2.29
ENOSF1	enolase superfamily member 1	204142_at	g8923790	7.2	8.39	-2.29
LTBR	lymphotoxin beta receptor (TNFR superfamily, member 3)	203005_at	g4505038	6.26	7.45	-2.29
PRKAB1	protein kinase, AMP-activated, beta 1 non-catalytic subunit	201834_at	g12654368	5.01	6.2	-2.27
AP3S2	adaptor-related protein complex 3, sigma 2 subunit; C15orf38-AP3S2 readthrough	202399_s_at	g5031580	6.73	7.9	-2.26
HPS1	Hermansky-Pudlak syndrome 1	210112_at	g2454272	3.76	4.94	-2.26
KIAA0895	KIAA0895	213424_at	Hs.6224.0	3.9	5.07	-2.26
NUMA1	nuclear mitotic apparatus protein 1	200747_s_at	g5453819	6.13	7.3	-2.25
AHCY	adenosylhomocysteinase	200903_s_at	g9951914	8.73	9.89	-2.24
ARNTL2	aryl hydrocarbon receptor nuclear translocator-like 2	220658_s_at	g9910367	3.68	4.83	-2.23
CXCL5	chemokine (C-X-C motif) ligand 5	214974_x_at	Hs.287716.0	3.02	4.18	-2.23
SEZ6L2	seizure related 6 homolog (mouse)-like 2	218720_x_at	g6912611	3.44	4.6	-2.23
B9D1	B9 protein domain 1	210534_s_at	g12804172	3.53	4.68	-2.22
BANP	BTG3 associated nuclear protein	219966_x_at	g8923506	5.77	6.92	-2.22
ENOX2	ecto-NOX disulfide-thiol exchanger 2	204643_s_at	g5453550	3.49	4.65	-2.22
BBS9	Bardet-Biedl syndrome 9	209958_s_at	g4588086	3.88	5.02	-2.21
HSPBAP1	HSPB (heat shock 27kDa) associated protein 1	219284_at	g13375820	5.05	6.19	-2.21
NINJ2	ninjurin 2	219594_at	g7706622	3.98	5.12	-2.21
PITRM1	pitrilysin metallopeptidase 1	205273_s_at	g7662487	6.09	7.23	-2.21
ZFPL1	zinc finger protein-like 1	209428_s_at	Hs.155165.0	4.44	5.58	-2.21
RPL4	ribosomal protein L4; small nucleolar RNA, C/D box 16; small nucleolar RNA, C/D box 18A; small nucleolar RNA, C/D box 18B; small nucleolar RNA, C/D box 18C	200089_s_at	Hs.286.4	10.19	11.33	-2.2
C9orf114	chromosome 9 open reading frame 114	218565_at	Hs.224137.0	4.66	5.79	-2.19
HPRT1	hypoxanthine phosphoribosyltransferase 1	202854_at	g4504482	7.46	8.59	-2.19
SHARPIN	SHANK-associated RH domain interactor	220973_s_at	g13569949	5.31	6.44	-2.19
TRAPPC12	trafficking protein particle complex 12	203122_at	g7705796	6.15	7.28	-2.19
ABHD14A	abhydrolase domain containing 14A; aminoacylase 1	210006_at	g12803488	4.87	5.99	-2.18
GRSF1	G-rich RNA sequence binding factor 1	201520_s_at	Hs.79295.0	6.57	7.7	-2.18
TADA3	transcriptional adaptor 3	215273_s_at	Hs.158196.3	5.52	6.64	-2.18
TSPAN13	tetraspanin 13	217979_at	g7657372	8.24	9.37	-2.18
ARHGDIA	Rho GDP dissociation inhibitor (GDI) alpha	211716_x_at	g13543380	6.08	7.19	-2.17
C1GALT1	core 1 synthase, glycoprotein-N-acetylgalactosamine 3-beta-galactosyltransferase 1	219439_at	g9910143	5.48	6.59	-2.17
OGDH	oxoglutarate (alpha-ketoglutarate) dehydrogenase (lipoamide)	201282_at	g4505492	5.68	6.8	-2.17
RGS14	regulator of G-protein signaling 14	38290_at	4877400_RC	4.05	5.17	-2.17
SLAMF8	SLAM family member 8	219386_s_at	g9910341	3.84	4.96	-2.17
TRIM68	tripartite motif containing 68	219405_at	g8922379	4.34	5.46	-2.17
CCDC109B	coiled-coil domain containing 109B	218802_at	g8923601	3.92	5.03	-2.16
DEF8	differentially expressed in FDCP 8 homolog (mouse)	219646_at	g8923176	3.73	4.84	-2.16
HSF1	heat shock transcription factor 1	202344_at	g5031766	4.76	5.87	-2.16
LOC100288570	glycosylphosphatidylinositol anchor attachment protein 1 homolog (yeast) pseudogene	215247_at	Hs.306649.0	4.06	5.17	-2.16
TRMT2B	tRNA methyltransferase 2 homolog B (S. cerevisiae)	205238_at	g13376385	4.42	5.53	-2.16
ARMCX6	armadillo repeat containing, X-linked 6	214749_s_at	Hs.83530.1	6.74	7.85	-2.15
AUP1	ancient ubiquitous protein 1	220525_s_at	g6912259	7.94	9.05	-2.15
B4GALT7	xylosylprotein beta 1,4-galactosyltransferase, polypeptide 7	53076_at	4873394_RC	4.95	6.05	-2.15
BGLAP	bone gamma-carboxyglutamate (gla) protein; polyamine-modulated factor 1; PMF1-BGLAP readthrough	206956_at	g4502400	4.01	5.12	-2.15
C6orf120	chromosome 6 open reading frame 120	221786_at	Hs.12342.0	6.55	7.66	-2.15
FGFR1OP	FGFR1 oncogene partner	205588_s_at	g5901953	4.85	5.96	-2.15
CHST15	carbohydrate (N-acetylgalactosamine 4-sulfate 6-O) sulfotransferase 15	203066_at	g7662195	6.32	7.42	-2.14
EMD	emerin	209477_at	g12653890	4.43	5.52	-2.14
F8A1	coagulation factor VIII-associated 1; coagulation factor VIII-associated 2; coagulation factor VIII-associated 3	203274_at	g12056462	7.52	8.62	-2.14
INTS1	integrator complex subunit 1	212212_s_at	Hs.112184.0	4.73	5.83	-2.14
AAAS	achalasia, adrenocortical insufficiency, alacrimia	218075_at	g12962936	4.34	5.42	-2.13
C10orf76	chromosome 10 open reading frame 76	55662_at	4877504_RC	3.95	5.03	-2.13
C12orf4	chromosome 12 open reading frame 4	218374_s_at	g9966846	3.83	4.92	-2.13
C17orf62	chromosome 17 open reading frame 62	218130_at	g13375647	5.68	6.77	-2.13
FBLN1	fibulin 1	201787_at	g4503662	3.58	4.68	-2.13
INTS12	integrator complex subunit 12	218616_at	g9966872	5.05	6.14	-2.13
ISG20	interferon stimulated exonuclease gene 20kDa	33304_at	4866504	4.37	5.45	-2.13
MED13L	mediator complex subunit 13-like	212209_at	Hs.4084.0	6.16	7.25	-2.13
NASP	nuclear autoantigenic sperm protein (histone-binding)	201970_s_at	g4505332	6.65	7.74	-2.13
TNIK	TRAF2 and NCK interacting kinase	213107_at	Hs.170204.0	3.79	4.88	-2.13
ZNF710	zinc finger protein 710	213542_at	Hs.126901.0	4.17	5.26	-2.13
AAMP	angio-associated, migratory cell protein	201511_at	g4557228	5.64	6.72	-2.12
GIGYF2	GRB10 interacting GYF protein 2	212260_at	Hs.323317.0	4.47	5.55	-2.12
BZW1	basic leucine zipper and W2 domains 1	200776_s_at	Hs.155291.0	7.37	8.45	-2.11
CD9	CD9 molecule	201005_at	g4502692	6.44	7.51	-2.11
CERS6	ceramide synthase 6	212442_s_at	Hs.101282.0	6.49	7.56	-2.11
FAM178A	family with sequence similarity 178, member A	203481_at	Hs.93581.0	3.98	5.06	-2.11
MRPL3	mitochondrial ribosomal protein L3	208787_at	g13097224	8.61	9.68	-2.11
PLAG1	pleiomorphic adenoma gene 1	205372_at	g4505854	3.15	4.23	-2.11
RAB11FIP5	RAB11 family interacting protein 5 (class I)	210879_s_at	g13377896	4.45	5.53	-2.11
SECTM1	secreted and transmembrane 1	213716_s_at	Hs.326612.0	4.27	5.35	-2.11
SLC38A7	solute carrier family 38, member 7	218727_at	g8922691	4.84	5.91	-2.11
TSFM	Ts translation elongation factor, mitochondrial	212656_at	Hs.3273.0	4.8	5.88	-2.11
ELMO1	engulfment and cell motility 1	204513_s_at	g7662037	5.04	6.11	-2.1
LIG3	ligase III, DNA, ATP-dependent	204123_at	g7710125	4.04	5.11	-2.1
M6PR	mannose-6-phosphate receptor (cation dependent); polyhomeotic homolog 1 (Drosophila)	200901_s_at	g10947032	6.75	7.82	-2.1
NFATC2IP	nuclear factor of activated T-cells, cytoplasmic, calcineurin-dependent 2 interacting protein	212809_at	Hs.274417.1	5.12	6.19	-2.1
PCGF2	polycomb group ring finger 2	213551_x_at	Hs.184669.3	3.8	4.87	-2.1
RPLP2	ribosomal protein, large, P2; small nucleolar RNA, H/ACA box 52	200909_s_at	g4506670	10.67	11.74	-2.1
ALS2CL	ALS2 C-terminal like	222333_at	Hs.293637.0	5.03	6.1	-2.09
APRT	adenine phosphoribosyltransferase	203219_s_at	g4502170	5.31	6.38	-2.09
CLDN7	claudin 7	202790_at	g10835007	4.2	5.27	-2.09
CYB5B	cytochrome b5 type B (outer mitochondrial membrane)	201634_s_at	g13385593	3.76	4.83	-2.09
EIF4EBP2	eukaryotic translation initiation factor 4E binding protein 2	208770_s_at	g13477190	6.72	7.79	-2.09
HDLBP	high density lipoprotein binding protein	200643_at	g4885408	7.66	8.73	-2.09
KLF3	Kruppel-like factor 3 (basic)	219657_s_at	g7706076	4.12	5.18	-2.09
KRI1	KRI1 homolog (S. cerevisiae)	218798_at	g12711671	4.79	5.85	-2.09
MOSPD2	motile sperm domain containing 2	221895_at	Hs.65406.0	5.12	6.18	-2.09
RAB5A	RAB5A, member RAS oncogene family	209089_at	g12654846	8.36	9.43	-2.09
RAB8B	RAB8B, member RAS oncogene family	219210_s_at	g7706562	3.78	4.84	-2.09
SLC25A14	solute carrier family 25 (mitochondrial carrier, brain), member 14	204587_at	g6006039	4.28	5.34	-2.09
SLC25A38	solute carrier family 25, member 38	217961_at	g8923519	5.64	6.71	-2.09
TAF1B	TATA box binding protein (TBP)-associated factor, RNA polymerase I, B, 63kDa	214690_at	Hs.121044.1	3.52	4.59	-2.09
USP24	ubiquitin specific peptidase 24	212388_at	Hs.7243.0	5.18	6.24	-2.09
DLGAP4	discs, large (Drosophila) homolog-associated protein 4	202570_s_at	Hs.177425.0	4.48	5.53	-2.08
GTF2E2	general transcription factor IIE, polypeptide 2, beta 34kDa	202680_at	g4504194	5.34	6.4	-2.08
IQGAP1	IQ motif containing GTPase activating protein 1	200791_s_at	g4506786	6.89	7.95	-2.08
MAZ	MYC-associated zinc finger protein (purine-binding transcription factor)	212064_x_at	Hs.7647.1	6.64	7.7	-2.08
OXSR1	oxidative stress responsive 1	202696_at	g4826877	5.93	6.99	-2.08
SERTAD2	SERTA domain containing 2	202657_s_at	g7661925	5.05	6.1	-2.08
TUBGCP4	tubulin, gamma complex associated protein 4	211337_s_at	g12803021	3.82	4.87	-2.08
KRT8	keratin 8	209008_x_at	g1673574	8.47	9.52	-2.07
NOP14	NOP14 nucleolar protein	214661_s_at	Hs.117487.0	5.7	6.75	-2.07
POU2F1	POU class 2 homeobox 1	206789_s_at	g4505956	4.94	5.98	-2.07
PRPF18	pre-mRNA processing factor 18	221547_at	g12653992	4.48	5.54	-2.07
RAB13	RAB13, member RAS oncogene family	202252_at	g4506362	8.99	10.05	-2.07
AKAP10	A kinase (PRKA) anchor protein 10	213396_s_at	Hs.75456.1	4.43	5.47	-2.06
MTA1	metastasis associated 1	211783_s_at	g13544097	5.25	6.29	-2.06
NEO1	neogenin 1	204321_at	g4505374	3.82	4.87	-2.06
S100A13	S100 calcium binding protein A13	202598_at	g5174658	6.23	7.27	-2.06
VAT1	vesicle amine transport 1	208626_s_at	g12804920	6.9	7.94	-2.06
DKFZP586I1420	uncharacterized protein DKFZp586I1420	213546_at	Hs.112423.0	6.62	7.66	-2.05
GLUL	glutamate-ammonia ligase	200648_s_at	g4504026	7.9	8.93	-2.05
LOC100996696	polyadenylate-binding protein 4-like; poly(A) binding protein, cytoplasmic 4 (inducible form)	201064_s_at	g6552335	7.41	8.44	-2.05
PRMT2	protein arginine methyltransferase 2	202098_s_at	g4504494	4.32	5.36	-2.05
ARNT	aryl hydrocarbon receptor nuclear translocator	218222_x_at	g4502230	4.22	5.24	-2.04
CD3EAP	CD3e molecule, epsilon associated protein	205264_at	g6912245	3.78	4.8	-2.04
FAM53B	family with sequence similarity 53, member B	203206_at	g7661937	4.42	5.44	-2.04
KPNA6	karyopherin alpha 6 (importin alpha 7)	212103_at	Hs.301553.1	5.35	6.38	-2.04
PMS2	PMS2 postmeiotic segregation increased 2 (S. cerevisiae); PMS2 C-terminal like pseudogene	209805_at	g557469	4.39	5.42	-2.04
PSMB7	proteasome (prosome, macropain) subunit, beta type, 7	200786_at	g4506202	8.69	9.72	-2.04
RAB6A	RAB6A, member RAS oncogene family; RAB6C-like	201047_x_at	g13177663	8.69	9.72	-2.04
SEC63	SEC63 homolog (S. cerevisiae)	201914_s_at	Hs.31575.0	6.81	7.83	-2.04
TESK1	testis-specific kinase 1	204106_at	g5454109	4.39	5.42	-2.04
TMEM127	transmembrane protein 127	219460_s_at	g8923465	5.66	6.69	-2.04
UBFD1	ubiquitin family domain containing 1	205687_at	g9507222	3.86	4.89	-2.04
DGKZ	diacylglycerol kinase, zeta	207556_s_at	g4503316	4.93	5.95	-2.03
JRK	Jrk homolog (mouse)	216309_x_at	Hs.142296.1	5.21	6.23	-2.03
MIR943	microRNA 943; negative elongation factor complex member A	203112_s_at	g5032226	4.32	5.35	-2.03
PPID	peptidylprolyl isomerase D	204186_s_at	Hs.143482.0	4.72	5.74	-2.03
PRR14	proline rich 14	218714_at	g13128979	5.56	6.58	-2.03
RRAS	related RAS viral (r-ras) oncogene homolog	212647_at	Hs.9651.0	4.62	5.64	-2.03
TGFB1	transforming growth factor, beta 1	203085_s_at	g12652748	4.09	5.11	-2.03
TMUB2	transmembrane and ubiquitin-like domain containing 2	218419_s_at	g13129117	4.09	5.11	-2.03
TOMM34	translocase of outer mitochondrial membrane 34	201870_at	g5803204	4.43	5.46	-2.03
TRABD	TraB domain containing	221807_s_at	Hs.33026.1	3.64	4.65	-2.03
ABHD17A	abhydrolase domain containing 17A	221267_s_at	g13654283	6.72	7.73	-2.02
CAMK2N1	calcium/calmodulin-dependent protein kinase II inhibitor 1	218309_at	g8924051	7.89	8.9	-2.02
CHCHD2	coiled-coil-helix-coiled-coil-helix domain containing 2	217720_at	g7705850	9.74	10.75	-2.02
HMGXB3	HMG box domain containing 3	34221_at	4868039_RC	5.25	6.26	-2.02
ILKAP	integrin-linked kinase-associated serine/threonine phosphatase	221548_s_at	g13432041	5.77	6.79	-2.02
EHD2	EH-domain containing 2	45297_at	4890517_RC	4.11	5.11	-2.01
EZR	ezrin	217234_s_at	Hs.155191.1	5.16	6.17	-2.01
PLSCR1	phospholipid scramblase 1	202430_s_at	g10863876	5.93	6.94	-2.01
SLC17A4	solute carrier family 17, member 4	207051_at	g4885440	6.9	5.9	2.01
SLC28A1	solute carrier family 28 (concentrative nucleoside transporter), member 1	207560_at	g2072781	5.17	4.13	2.05
TXNIP	thioredoxin interacting protein	201009_s_at	Hs.179526.0	9.27	8.19	2.12
ENG	endoglin	201809_s_at	g4557554	6.3	5.14	2.22
GAS6	growth arrest-specific 6	202177_at	g4557616	5.75	4.6	2.22
CLEC3B	C-type lectin domain family 3, member B; exosome component 7	205200_at	g4507556	5.33	4.11	2.33
CHI3L1	chitinase 3-like 1 (cartilage glycoprotein-39)	209395_at	g348911	8.63	7.16	2.77
ASPN	asporin	219087_at	g8923132	7.7	6.18	2.87

## Sheet: Unique DEGs in HBV-HCC stage C
Gene Symbol	Description	Transcript Cluster ID	Transcript ID(Array Design)	non_HCC Bi-weight Avg Signal (log2)	HBV related HCC stage C Bi-weight Avg Signal (log2)	Fold Change (linear) (non_HCC vs. HBV related HCC stage C)
MIR6787	microRNA 6787; solute carrier family 16 (monocarboxylate transporter), member 3	202856_s_at	g4759111	3.51	5.24	-3.31
COL3A1	collagen, type III, alpha 1	211161_s_at	g11493468	7.47	9.13	-3.15
LOC645166	lymphocyte-specific protein 1 pseudogene	214110_s_at	Hs.56729.2	3.77	5.4	-3.09
COL6A3	collagen, type VI, alpha 3	201438_at	g4758027	6.34	7.9	-2.95
HK2	hexokinase 2	202934_at	Hs.198427.0	3.65	5.21	-2.95
RAB31	RAB31, member RAS oncogene family	217764_s_at	g9963780	4.83	6.34	-2.84
RGS2	regulator of G-protein signaling 2	202388_at	g4506516	6.34	7.82	-2.78
LOX	lysyl oxidase	215446_s_at	Hs.102267.3	3.29	4.75	-2.75
GAL3ST1	galactose-3-O-sulfotransferase 1	205670_at	g4758087	3.53	4.92	-2.62
CHKB-CPT1B	CHKB-CPT1B readthrough (NMD candidate); carnitine palmitoyltransferase 1B (muscle)	210069_at	g1762532	4.46	5.83	-2.59
MFSD10	major facilitator superfamily domain containing 10	209215_at	g307501	3.82	5.2	-2.59
RGS10	regulator of G-protein signaling 10	204319_s_at	g11184225	4.09	5.41	-2.5
ZNF26	zinc finger protein 26	219595_at	g11034838	4.51	5.83	-2.49
ETV1	ets variant 1	221911_at	Hs.10684.0	3.51	4.83	-2.48
CYBA	cytochrome b-245, alpha polypeptide	203028_s_at	g4557504	6.75	8.06	-2.47
BACE2	beta-site APP-cleaving enzyme 2	217867_x_at	g6912263	4.38	5.66	-2.43
CHERP	calcium homeostasis endoplasmic reticulum protein	202230_s_at	g11055968	6.72	7.99	-2.42
THAP9-AS1	THAP9 antisense RNA 1	215009_s_at	Hs.153527.1	4.13	5.4	-2.41
NOTCH3	notch 3	203238_s_at	g4557798	4.44	5.7	-2.4
EXOSC2	exosome component 2	209527_at	g12653908	4.07	5.33	-2.39
HSPG2	heparan sulfate proteoglycan 2	201655_s_at	g184426	5.62	6.87	-2.38
ZIC1	Zic family member 1	206373_at	g4507970	3.68	4.93	-2.38
FAM118A	family with sequence similarity 118, member A	219629_at	g8923587	3.56	4.8	-2.36
CSPP1	centrosome and spindle pole associated protein 1	220072_at	g13376157	5.04	6.28	-2.35
ARFIP2	ADP-ribosylation factor interacting protein 2	202109_at	g6912601	6.46	7.68	-2.33
TMPRSS3	transmembrane protease, serine 3	220177_s_at	g13173470	3.37	4.58	-2.31
ZNF606	zinc finger protein 606	219635_at	g13430885	3.86	5.07	-2.31
TMCC1	transmembrane and coiled-coil domain family 1	213349_at	Hs.179507.0	5.48	6.67	-2.29
CBX5	chromobox homolog 5	212126_at	Hs.306000.1	5.73	6.91	-2.28
RPL18P10	ribosomal protein L18 pseudogene 10	222297_x_at	Hs.317387.0	4.74	5.93	-2.28
LAMA5	laminin, alpha 5	210150_s_at	g13097167	4.97	6.15	-2.27
USP36	ubiquitin specific peptidase 36	220370_s_at	g13435156	4.28	5.46	-2.27
RNASET2	ribonuclease T2	217983_s_at	g5231227	7.47	8.65	-2.26
RPL36	ribosomal protein L36	219762_s_at	g7661637	9.15	10.33	-2.26
NDUFA4L2	NADH dehydrogenase (ubiquinone) 1 alpha subcomplex, 4-like 2	218484_at	g10047137	3.68	4.85	-2.25
SLC2A1	solute carrier family 2 (facilitated glucose transporter), member 1	201250_s_at	g5730050	4.03	5.2	-2.24
CKB	creatine kinase, brain	200884_at	g4502850	4.62	5.77	-2.23
PARVB	parvin, beta	204629_at	g7019346	3.68	4.84	-2.23
TTC39A	tetratricopeptide repeat domain 39A	210652_s_at	g13325163	3.35	4.51	-2.23
CDC42BPB	CDC42 binding protein kinase beta (DMPK-like)	217849_s_at	g5174412	5.41	6.56	-2.22
VEGFA	vascular endothelial growth factor A	211527_x_at	g340300	5.78	6.93	-2.22
KIFC1	kinesin family member C1	209680_s_at	g12653842	3.78	4.92	-2.21
MORF4L2	mortality factor 4 like 2	201994_at	g6912447	10.15	11.28	-2.2
TTLL5	tubulin tyrosine ligase-like family, member 5	214672_at	Hs.131525.2	3.81	4.95	-2.2
YTHDF2	YTH domain family, member 2	217812_at	g7705410	6.79	7.93	-2.2
COL5A1	collagen, type V, alpha 1	212488_at	Hs.146428.2	5.19	6.32	-2.19
SETX	senataxin	201965_s_at	g7662211	4.55	5.68	-2.19
ATP6V0D1	ATPase, H+ transporting, lysosomal 38kDa, V0 subunit d1	212041_at	Hs.106876.0	6.93	8.05	-2.18
PKN1	protein kinase N1	202161_at	g4506072	3.87	5	-2.18
PTPRE	protein tyrosine phosphatase, receptor type, E	221840_at	Hs.31137.0	4.32	5.45	-2.18
EPHB4	EPH receptor B4	202894_at	g4758289	5.98	7.1	-2.17
PUS7L	pseudouridylate synthase 7 homolog (S. cerevisiae)-like	221025_x_at	g13775209	3.63	4.74	-2.17
TIPIN	TIMELESS interacting protein	219258_at	g8923484	3.41	4.52	-2.17
LOC441155	zinc finger CCCH-type domain-containing-like; zinc finger CCCH-type containing 11A	205788_s_at	g7662231	9.18	10.29	-2.16
S100A9	S100 calcium binding protein A9	203535_at	g9845520	4.07	5.19	-2.16
VWA1	von Willebrand factor A domain containing 1	218731_s_at	g12383079	4.45	5.56	-2.16
YEATS2	YEATS domain containing 2	221203_s_at	g13492976	3.87	4.98	-2.16
ZSCAN16	zinc finger and SCAN domain containing 16	219676_at	g13376833	3.62	4.74	-2.16
GNA12	guanine nucleotide binding protein (G protein) alpha 12	221737_at	Hs.182874.1	4.14	5.25	-2.15
JAG2	jagged 2	32137_at	4864910	3.74	4.85	-2.15
LGALS1	lectin, galactoside-binding, soluble, 1	201105_at	g6006015	8.52	9.63	-2.15
MINK1	misshapen-like kinase 1	214246_x_at	Hs.278295.1	7.62	8.72	-2.15
PLXDC1	plexin domain containing 1	219700_at	g9966886	3.27	4.37	-2.15
RPL27A	ribosomal protein L27a	212044_s_at	Hs.76064.2	5.84	6.94	-2.15
RUVBL1	RuvB-like AAA ATPase 1	201614_s_at	g4506752	5.34	6.44	-2.15
VAPA	VAMP (vesicle-associated membrane protein)-associated protein A, 33kDa	208780_x_at	g8099349	9.37	10.48	-2.15
LPP	LIM domain containing preferred translocation partner in lipoma	202822_at	Hs.180398.0	7.2	8.29	-2.14
PCGF3	polycomb group ring finger 3	212753_at	Hs.8834.3	4.91	6.01	-2.14
SMA4	glucuronidase, beta pseudogene	206565_x_at	g5803174	3.8	4.89	-2.14
ZSCAN18	zinc finger and SCAN domain containing 18	218312_s_at	g12965194	5.61	6.7	-2.13
ANKRD36B	ankyrin repeat domain 36B	220940_at	g13449272	5.39	6.48	-2.12
MICAL1	microtubule associated monooxygenase, calponin and LIM domain containing 1	218376_s_at	g12232438	3.97	5.05	-2.12
SNAPC1	small nuclear RNA activating complex, polypeptide 1, 43kDa	205443_at	g4507100	3.76	4.85	-2.12
USP22	ubiquitin specific peptidase 22	200083_at	Hs.12064.0	6.52	7.6	-2.12
ATP5G2	ATP synthase, H+ transporting, mitochondrial Fo complex, subunit C2 (subunit 9)	208764_s_at	g285909	9.3	10.38	-2.11
DERL2	derlin 2	218333_at	g7705603	6.86	7.94	-2.11
NKRF	NFKB repressing factor	205004_at	g8923943	5.08	6.16	-2.11
PKNOX1	PBX/knotted 1 homeobox 1	221883_at	Hs.6700.0	3.82	4.9	-2.11
PPP2R4	protein phosphatase 2A activator, regulatory subunit 4	208874_x_at	g12803442	5.63	6.71	-2.11
PRRC2B	proline-rich coiled-coil 2B	212069_s_at	Hs.108945.0	5.27	6.34	-2.11
RABEP2	rabaptin, RAB GTPase binding effector protein 2	74694_s_at	4811613_RC	3.92	4.99	-2.11
CABIN1	calcineurin binding protein 1	202624_s_at	g6912457	4.34	5.42	-2.1
DHX34	DEAH (Asp-Glu-Ala-His) box polypeptide 34	214017_s_at	Hs.151706.1	4.14	5.21	-2.1
HOXA10	homeobox A10	213147_at	Hs.110637.0	3.47	4.54	-2.1
MFHAS1	malignant fibrous histiocytoma amplified sequence 1	213457_at	Hs.24724.1	4.94	6.01	-2.1
RP3-507I15.1		217256_x_at	Hs.248094.0	8.21	9.29	-2.1
ANXA2P2	annexin A2 pseudogene 2	208816_x_at	g187147	7.03	8.09	-2.09
BRD1	bromodomain containing 1	215460_x_at	Hs.127950.1	4.84	5.91	-2.09
DDX24	DEAD (Asp-Glu-Ala-Asp) box helicase 24	200694_s_at	g13787212	7.11	8.17	-2.09
IDUA	iduronidase, alpha-L-	205059_s_at	g4557660	4.01	5.07	-2.09
IFRD1	interferon-related developmental regulator 1	202146_at	Hs.7879.0	6.29	7.35	-2.09
INPP5E	inositol polyphosphate-5-phosphatase, 72 kDa	204706_at	g9845290	5.23	6.3	-2.09
MTPAP	mitochondrial poly(A) polymerase	218947_s_at	g8922453	4.68	5.74	-2.09
STX18	syntaxin 18	218763_at	g8394375	5.38	6.45	-2.09
ZNF117	zinc finger protein 117	207605_x_at	g13374556	4.17	5.24	-2.09
ZNF3	zinc finger protein 3	212684_at	Hs.155470.0	4.34	5.4	-2.09
AARS	alanyl-tRNA synthetase	201000_at	g4501840	7.04	8.1	-2.08
ARCN1	archain 1	201176_s_at	g11863153	8.15	9.2	-2.08
DNMT3B	DNA (cytosine-5-)-methyltransferase 3 beta	220668_s_at	g5901939	3.71	4.77	-2.08
FAM160B2	family with sequence similarity 160, member B2	218337_at	g12232410	4.77	5.83	-2.08
FAM57A	family with sequence similarity 57, member A	218898_at	g13376161	3.37	4.43	-2.08
KLC1	kinesin light chain 1	212878_s_at	Hs.117977.1	3.84	4.9	-2.08
NCF2	neutrophil cytosolic factor 2	209949_at	g12804408	3.63	4.69	-2.08
NEMF	nuclear export mediator factor	218649_x_at	g4759077	5.57	6.62	-2.08
PHF2	PHD finger protein 2	212726_at	Hs.93868.0	4.71	5.77	-2.08
RNF24	ring finger protein 24	204669_s_at	g10518498	3.72	4.78	-2.08
SLC6A10P	solute carrier family 6 (neurotransmitter transporter), member 10, pseudogene; solute carrier family 6 (neurotransmitter transporter), member 8 pseudogene; solute carrier family 6 (neurotransmitter transporter), member 8	215812_s_at	Hs.275732.0	4.11	5.17	-2.08
TRMU	tRNA 5-methylaminomethyl-2-thiouridylate methyltransferase	213634_s_at	Hs.250671.1	3.83	4.88	-2.08
ZNF430	zinc finger protein 430	206829_x_at	g13430887	4	5.06	-2.08
AP2B1	adaptor-related protein complex 2, beta 1 subunit	200612_s_at	g4557468	4.68	5.73	-2.07
ATF4	activating transcription factor 4	200779_at	g4502264	9.44	10.48	-2.07
GTPBP6	GTP binding protein 6 (putative)	203314_at	g6912587	5.22	6.27	-2.07
NAPG	N-ethylmaleimide-sensitive factor attachment protein, gamma	210048_at	g12804880	3.91	4.96	-2.07
NCBP1	nuclear cap binding protein subunit 1, 80kDa	209520_s_at	g12655186	4.39	5.44	-2.07
NUP214	nucleoporin 214kDa	202155_s_at	g4826873	5.11	6.16	-2.07
RPL18	ribosomal protein L18	200022_at	g4506606	10.34	11.39	-2.07
CTC-425F1.4		214316_x_at	Hs.16488.3	4.99	6.03	-2.06
CTDSPL	CTD (carboxy-terminal domain, RNA polymerase II, polypeptide A) small phosphatase-like	201906_s_at	g5031774	5.79	6.84	-2.06
KTN1	kinectin 1 (kinesin receptor)	214709_s_at	Hs.211577.1	8.92	9.96	-2.06
PACS2	phosphofurin acidic cluster sorting protein 2	212778_at	Hs.37656.0	4.57	5.61	-2.06
PPP1R13L	protein phosphatase 1, regulatory subunit 13 like	218849_s_at	g5730000	4.21	5.26	-2.06
SLC35E1	solute carrier family 35, member E1	79005_at	4816675_RC	4.46	5.5	-2.06
TUBGCP3	tubulin, gamma complex associated protein 3	203690_at	g5453659	5.95	6.99	-2.06
ADAMTS5	ADAM metallopeptidase with thrombospondin type 1 motif, 5	219935_at	g5901887	4.46	5.5	-2.05
FAM131A	family with sequence similarity 131, member A	221904_at	Hs.141660.0	3.69	4.72	-2.05
MYO9B	myosin IXB	217297_s_at	Hs.159629.3	4.2	5.23	-2.05
NAA15	N(alpha)-acetyltransferase 15, NatA auxiliary subunit	219158_s_at	g13376639	4.81	5.85	-2.05
PLOD1	procollagen-lysine, 2-oxoglutarate 5-dioxygenase 1	200827_at	g4557836	6.89	7.92	-2.05
RABL2A	RAB, member of RAS oncogene family-like 2A; RAB, member of RAS oncogene family-like 2B	219151_s_at	g5902039	4.18	5.21	-2.05
UBE2D3	ubiquitin-conjugating enzyme E2D 3	200669_s_at	g4507776	7.53	8.56	-2.05
C5orf30	chromosome 5 open reading frame 30	221823_at	Hs.25925.0	3.47	4.49	-2.04
GON4L	gon-4-like (C. elegans)	218873_at	g8923193	5.06	6.09	-2.04
MIER2	mesoderm induction early response 1, family member 2	44822_s_at	4838667_RC	3.82	4.85	-2.04
PDLIM3	PDZ and LIM domain 3	209621_s_at	g3138919	3.7	4.73	-2.04
SFI1	Sfi1 homolog, spindle assembly associated (yeast)	213431_x_at	Hs.62209.0	3.57	4.6	-2.04
TRIM32	tripartite motif containing 32	203846_at	g13111962	3.86	4.88	-2.04
CBWD1	COBW domain containing 1; COBW domain containing 2; COBW domain containing 3; COBW domain containing 5; COBW domain containing 6; COBW domain containing 7; putative COBW domain-containing protein 7-like	220175_s_at	g10190707	5.95	6.97	-2.03
DUSP8	dual specificity phosphatase 8; putative uncharacterized protein C11orf81-like	206374_at	g4758211	3.5	4.52	-2.03
HNRNPK	heterogeneous nuclear ribonucleoprotein K	200775_s_at	g12653174	9.65	10.67	-2.03
MED22	mediator complex subunit 22	206593_s_at	g5803182	3.38	4.4	-2.03
PHLPP2	PH domain and leucine rich repeat protein phosphatase 2	213407_at	Hs.173373.0	4.4	5.43	-2.03
RPL22	ribosomal protein L22	214042_s_at	Hs.326249.0	7.64	8.66	-2.03
RPS3A	ribosomal protein S3A; small nucleolar RNA, C/D box 73A	200099_s_at	Hs.307132.0	11.62	12.64	-2.03
SF3B1	splicing factor 3b, subunit 1, 155kDa	201070_x_at	Hs.13453.0	6.19	7.2	-2.03
SLC25A32	solute carrier family 25 (mitochondrial folate carrier), member 32	221020_s_at	g13540550	6.12	7.14	-2.03
TRIM45	tripartite motif containing 45	219923_at	g13376779	3.42	4.44	-2.03
DSN1	DSN1, MIS12 kinetochore complex component	219512_at	g13376387	3.72	4.73	-2.02
HMG20A	high mobility group 20A	218152_at	g8922632	5.12	6.13	-2.02
MGP	matrix Gla protein	202291_s_at	g4505178	5.84	6.85	-2.02
NIP7	NIP7, nucleolar pre-rRNA processing protein	219031_s_at	g7705436	4.21	5.22	-2.02
RBM25	RNA binding motif protein 25	212027_at	Hs.180789.0	6.93	7.94	-2.02
RIC8B	RIC8 guanine nucleotide exchange factor B	219446_at	g8922554	4.24	5.25	-2.02
RPS19	ribosomal protein S19	202649_x_at	g4506694	10.93	11.95	-2.02
RPS20	ribosomal protein S20; small nucleolar RNA, C/D box 54	200949_x_at	g4506696	11.48	12.5	-2.02
BLOC1S5-TXNDC5	BLOC1S5-TXNDC5 readthrough (NMD candidate); thioredoxin domain containing 5 (endoplasmic reticulum)	221253_s_at	g13540603	9.41	10.41	-2.01
EXO1	exonuclease 1	204603_at	g4504368	3.65	4.65	-2.01
GOLGA5	golgin A5	218241_at	g4826747	7.04	8.05	-2.01
MAP3K8	mitogen-activated protein kinase kinase kinase 8	205027_s_at	g4885146	3.57	4.58	-2.01
PCNXL4	pecanex-like 4 (Drosophila)	219972_s_at	g11968054	4.18	5.19	-2.01
RECQL4	RecQ protein-like 4	213520_at	Hs.31442.0	3.7	4.71	-2.01
S100A11P1	S100 calcium binding protein A11 pseudogene 1	208540_x_at	g10567825	5.66	6.67	-2.01
SENP6	SUMO1/sentrin specific peptidase 6	202318_s_at	g11096243	6.61	7.62	-2.01
SIN3B	SIN3 transcription regulator family member B	209352_s_at	Hs.13999.0	3.77	4.78	-2.01
UBTF	upstream binding transcription factor, RNA polymerase I	214881_s_at	Hs.89781.1	4.23	5.24	-2.01
ZNF184	zinc finger protein 184	213452_at	Hs.158174.0	3.52	4.52	-2.01
ZNF764	zinc finger protein 764	57516_at	4851036_RC	3.38	4.39	-2.01
CYP3A7	cytochrome P450, family 3, subfamily A, polypeptide 7; CYP3A7-CYP3AP1 readthrough	205939_at	g13386504	9.17	8.16	2.01
EGR2	early growth response 2	205249_at	g9845523	4.99	3.99	2.01
CD163	CD163 molecule	215049_x_at	Hs.74076.2	7.33	6.31	2.02
AUTS2	autism susceptibility candidate 2	212599_at	Hs.32168.0	7.79	6.76	2.03
CYP4F12	cytochrome P450, family 4, subfamily F, polypeptide 12	206539_s_at	g13184045	7.39	6.37	2.03
MUC3A	mucin 3A, cell surface associated; mucin 3B, cell surface associated	217117_x_at	Hs.129782.2	5.56	4.53	2.03
CD302	CD302 molecule; lymphocyte antigen 75; LY75-CD302 readthrough	203799_at	g7661867	9.76	8.73	2.04
ZFP36	ZFP36 ring finger protein	201531_at	g4507960	9.41	8.38	2.04
2015-03-02	mitochondrial amidoxime reducing component 2	221636_s_at	g12053356	9.49	8.45	2.05
IGFBP1	insulin-like growth factor binding protein 1	205302_at	g4504614	11.67	10.63	2.05
SLC16A10	solute carrier family 16 (aromatic amino acid transporter), member 10	219915_s_at	g8923980	5.34	4.31	2.05
PHGDH	phosphoglycerate dehydrogenase	201397_at	g5729973	6	4.95	2.06
ALAD	aminolevulinate dehydratase	218487_at	g12654312	8.53	7.48	2.07
DNMT3L	DNA (cytosine-5-)-methyltransferase 3-like	220139_at	g7019366	4.78	3.72	2.07
ECHS1	enoyl CoA hydratase, short chain, 1, mitochondrial	201135_at	g12707569	11.26	10.21	2.07
PAIP2B	poly(A) binding protein interacting protein 2B	221868_at	Hs.102657.0	5.83	4.78	2.07
SERPINA10	serpin peptidase inhibitor, clade A (alpha-1 antiproteinase, antitrypsin), member 10	220626_at	g7705878	9.88	8.83	2.07
SERPINF2	serpin peptidase inhibitor, clade F (alpha-2 antiplasmin, pigment epithelium derived factor), member 2	205075_at	g11386142	9.39	8.34	2.07
PKLR	pyruvate kinase, liver and RBC	210451_at	g189995	5.86	4.81	2.08
RBP4	retinol binding protein 4, plasma	219140_s_at	g8400727	13.07	12.01	2.08
SLC37A4	solute carrier family 37 (glucose-6-phosphate transporter), member 4	202830_s_at	g4503846	8.11	7.06	2.08
ABHD14A-ACY1	ABHD14A-ACY1 readthrough (NMD candidate); aminoacylase 1	202740_at	g4501900	9.47	8.41	2.09
METTL7A	methyltransferase like 7A	207761_s_at	g13378140	11.75	10.68	2.1
COMT	catechol-O-methyltransferase	208817_at	g12653300	8.18	7.11	2.11
KIAA0922	KIAA0922	209760_at	g12053358	6.94	5.86	2.11
ORM1	orosomucoid 1; orosomucoid 2	214465_at	Hs.278388.0	12.07	10.99	2.11
MST1	macrophage stimulating 1 (hepatocyte growth factor-like)	205614_x_at	g10337614	10.2	9.11	2.12
SUCLG2	succinate-CoA ligase, GDP-forming, beta subunit	212459_x_at	Hs.247309.0	9.59	8.5	2.12
DHTKD1	dehydrogenase E1 and transketolase domain containing 1	209916_at	g12803318	8.74	7.65	2.14
TSKU	tsukushi, small leucine rich proteoglycan	218245_at	g7661667	8.19	7.09	2.14
ADK	adenosine kinase	204119_s_at	g1906010	8.62	7.52	2.15
EGFR	epidermal growth factor receptor	201983_s_at	Hs.77432.0	8.87	7.77	2.15
HMGCL	3-hydroxymethyl-3-methylglutaryl-CoA lyase	202772_at	g4504426	9.13	8.03	2.15
MPC1	mitochondrial pyruvate carrier 1	218024_at	g7706368	11.02	9.91	2.15
ACAT1	acetyl-CoA acetyltransferase 1	205412_at	g4557236	10.9	9.79	2.16
COBLL1	cordon-bleu WH2 repeat protein-like 1	203642_s_at	g7662427	9.06	7.94	2.16
PGM1	phosphoglucomutase 1	201968_s_at	g4505764	9.86	8.75	2.16
TFR2	transferrin receptor 2	210215_at	g5596369	10.7	9.59	2.16
GAMT	guanidinoacetate N-methyltransferase	205354_at	g7549759	8.94	7.82	2.18
IFIT1	interferon-induced protein with tetratricopeptide repeats 1	203153_at	g4504584	6.87	5.75	2.18
FGA	fibrinogen alpha chain	205649_s_at	g11761627	12.47	11.34	2.19
GSDMB	gasdermin B	215659_at	Hs.306777.0	6.49	5.36	2.19
FST	follistatin	207345_at	g7242223	7.99	6.85	2.2
PPAP2B	phosphatidic acid phosphatase type 2B	212226_s_at	Hs.173717.0	9.32	8.17	2.21
APOA1	apolipoprotein A-I	204450_x_at	g4557320	13.25	12.1	2.22
HSD17B8	hydroxysteroid (17-beta) dehydrogenase 8	213540_at	Hs.288354.0	6.46	5.31	2.22
LOC101930052	hepatocyte growth factor-like protein-like; macrophage stimulating 1 (hepatocyte growth factor-like); macrophage stimulating 1-like; macrophage stimulating 1 (hepatocyte growth factor-like) pseudogene 2	213380_x_at	Hs.278657.1	10.18	9	2.25
ST3GAL1	ST3 beta-galactoside alpha-2,3-sialyltransferase 1	208322_s_at	g4506950	7.32	6.14	2.26
PRG4	proteoglycan 4	206007_at	g5031924	5.59	4.41	2.27
SERPINA7	serpin peptidase inhibitor, clade A (alpha-1 antiproteinase, antitrypsin), member 7	206386_at	g4507376	9.87	8.69	2.27
MUT	methylmalonyl CoA mutase	202960_s_at	g4557766	10.46	9.27	2.28
ADI1	acireductone dioxygenase 1	217761_at	g8922761	10.7	9.51	2.29
CYB5A	cytochrome b5 type A (microsomal)	207843_x_at	g4503182	11.32	10.1	2.32
IRF9	interferon regulatory factor 9	203882_at	g5174474	8.49	7.27	2.33
CYP27A1	cytochrome P450, family 27, subfamily A, polypeptide 1	203979_at	g4503210	9.5	8.27	2.34
PPP2R1B	protein phosphatase 2, regulatory subunit A, beta	202886_s_at	g189429	7.16	5.92	2.36
SLC47A1	solute carrier family 47 (multidrug and toxin extrusion), member 1	219525_at	g8922708	8.99	7.75	2.37
INSIG1	insulin induced gene 1	201625_s_at	Hs.56205.0	8.14	6.89	2.38
TRIM22	tripartite motif containing 22	213293_s_at	Hs.295978.0	7.93	6.67	2.4
VNN1	vanin 1	205844_at	g4759311	9.79	8.53	2.4
FAH	fumarylacetoacetate hydrolase (fumarylacetoacetase)	202862_at	g4557586	8.63	7.36	2.42
SERPING1	serpin peptidase inhibitor, clade G (C1 inhibitor), member 1	200986_at	g4557378	11.6	10.32	2.44
F8	coagulation factor VIII, procoagulant component	205756_s_at	g10518504	6.17	4.88	2.45
IGFBP2	insulin-like growth factor binding protein 2, 36kDa	202718_at	g10835156	9.39	8.09	2.46
ALDH5A1	aldehyde dehydrogenase 5 family, member A1	203608_at	Hs.5299.0	9.21	7.9	2.48
ECHDC3	enoyl CoA hydratase domain containing 3	219298_at	g13375972	7.79	6.48	2.49
AHSG	alpha-2-HS-glycoprotein	204551_s_at	g4502004	12.13	10.81	2.5
LOC101929036	uncharacterized LOC101929036; phenylalanine hydroxylase	217583_at	Hs.297257.0	6.82	5.46	2.56
C1S	complement component 1, s subcomponent	208747_s_at	g179647	12.23	10.86	2.59
DMD	dystrophin	203881_s_at	g5032314	7.83	6.45	2.59
SLC6A1	solute carrier family 6 (neurotransmitter transporter), member 1	205152_at	Hs.22003.0	9.08	7.7	2.6
HMGCS2	3-hydroxy-3-methylglutaryl-CoA synthase 2 (mitochondrial)	204607_at	g5031750	12.05	10.64	2.66
BHMT2	betaine--homocysteine S-methyltransferase 2	219902_at	g13162289	10.3	8.79	2.83
CES1	carboxylesterase 1; liver carboxylesterase 1-like	209616_s_at	g688112	12.27	10.76	2.86
ABCG5	ATP-binding cassette, sub-family G (WHITE), member 5	220383_at	g11967968	9.69	8.16	2.89
AMACR	alpha-methylacyl-CoA racemase; C1QTNF3-AMACR readthrough (NMD candidate)	209425_at	Hs.128749.0	7.57	6.03	2.92
APOC3	apolipoprotein C-III	205820_s_at	g4557322	13.25	11.7	2.93
KNG1	kininogen 1	217512_at	Hs.289056.0	9.87	8.3	2.96
ABCB1	ATP-binding cassette, sub-family B (MDR/TAP), member 1; ATP-binding cassette, sub-family B (MDR/TAP), member 4	209994_s_at	g2353263	10.07	8.49	2.99
ARG1	arginase 1	206177_s_at	g10947138	11.56	9.97	3
TNFSF14	tumor necrosis factor (ligand) superfamily, member 14	207907_at	g4507600	6.26	4.67	3.02
ANGPTL3	angiopoietin-like 3	219803_at	g7656887	10.03	8.42	3.04
CPN2	carboxypeptidase N, polypeptide 2	216223_at	Hs.73858.0	9.36	7.74	3.06
F13B	coagulation factor XIII, B polypeptide	207810_at	g9961356	8.07	6.33	3.35
SLC2A2	solute carrier family 2 (facilitated glucose transporter), member 2	206535_at	g4557850	10.63	8.87	3.38
AKR1C4	aldo-keto reductase family 1, member C4	210558_at	g9186907	9.77	8	3.41
ITIH1	inter-alpha-trypsin inhibitor heavy chain 1	210888_s_at	g7959924	10.96	9.13	3.55
F12	coagulation factor XII (Hageman factor)	205774_at	g9961354	10.99	8.93	4.19
DIO1	deiodinase, iodothyronine, type I	206457_s_at	g4557521	9.14	6.61	5.78
