# Supplementary material for: Bioinformatics Analysis Reveals Distinct Molecular Characteristics of Hepatitis B-Related Hepatocellular Carcinomas from Very Early to Advanced Barcelona Clinic Liver Cancer Stages
Source: PLoS One. 2016 Jul 25;11(7):e0158286. doi: 10.1371/journal.pone.0158286 (PMC4959694; doi:10.1371/journal.pone.0158286)
Supplement: S4 Table — (XLSX) [file pone.0158286.s004.xlsx]

## Sheet: upregualted common DEGs
Category	GO number	Term	%	Count	PValue	Genes	List Total	Pop Hits	Pop Total	Fold Enrichment	Bonferroni	Benjamini	FDR
GOTERM_CC_FAT	GO:0043232~	intracellular non-membrane-bounded organelle	2.08006	609	3.18433e-53	HIST2H2AA3, RPL17, XRCC4, PPP2R5A, TUBB2A, XRCC6, STOML2, RANGAP1, REST, WTAP, CTNNB1, CDCA8, RAE1, RPLP0, ILK, PQBP1, DHX30, STAG2, MAP2K5, STAG1, H1F0, IKBKAP, MCRS1, RCOR3, ROCK1, KIF5B, EMG1, PTBP1, MED12, ESPL1, ISG20L2, TOX4, CTNNA1, PCM1, MARK4, C10ORF2, MAPK1, RPS16, NME1, SPAG5, ZWINT, MAPK3, RPS10, ARL8B, KIF4A, NHP2L1, AHCTF1, PEA15, CDC42EP1, NAT10, RPS21, CDC42EP4, DHX9, RPSA, PTGR2,…	1749	2596	12782	1.71444	2.2545e-50	4.50901e-51	4.80947e-50
GOTERM_CC_FAT	GO:0043228~	non-membrane-bounded organelle	2.08006	609	3.18433e-53	HIST2H2AA3, RPL17, XRCC4, PPP2R5A, TUBB2A, XRCC6, STOML2, RANGAP1, REST, WTAP, CTNNB1, CDCA8, RAE1, RPLP0, ILK, PQBP1, DHX30, STAG2, MAP2K5, STAG1, H1F0, IKBKAP, MCRS1, RCOR3, ROCK1, KIF5B, EMG1, PTBP1, MED12, ESPL1, ISG20L2, TOX4, CTNNA1, PCM1, MARK4, C10ORF2, MAPK1, RPS16, NME1, SPAG5, ZWINT, MAPK3, RPS10, ARL8B, KIF4A, NHP2L1, AHCTF1, PEA15, CDC42EP1, NAT10, RPS21, CDC42EP4, DHX9, RPSA, PTGR2,…	1749	2596	12782	1.71444	2.2545e-50	4.50901e-51	4.80947e-50
GOTERM_CC_FAT	GO:0031974~	membrane-enclosed lumen	1.759	515	1.39552e-68	XRCC6, SYNCRIP, MED24, WTAP, SART3, MED20, CTNNB1, INTS8, TAF5L, CDCA8, INTS5, INTS7, PQBP1, OGT, DHX30, CCNA2, TBPL1, IKBKAP, MCRS1, OPA1, RCOR3, EMG1, LIG1, PTBP1, MED12, SKP1, ISG20L2, TOX4, C10ORF2, MAPK1, MED15, MED17, MAPK3, KIF4A, NHP2L1, AHCTF1, SERPINH1, CACYBP, NAT10, TCF3, PRPF40A, YEATS4, DHX9, PTGR2, MKI67, PHB, GARS, DLAT, ATR, VDAC2, ATM, FXR1, VDAC1, RPS7, NOLC1, PCNA, POP4, POP5,…	1749	1856	12782	2.02786	9.88026e-66	3.29342e-66	2.10773e-65
GOTERM_CC_FAT	GO:0043233~	organelle lumen	1.73168	507	5.91913e-68	XRCC6, SYNCRIP, MED24, WTAP, SART3, MED20, CTNNB1, INTS8, TAF5L, CDCA8, INTS5, INTS7, PQBP1, OGT, DHX30, CCNA2, TBPL1, IKBKAP, MCRS1, RCOR3, EMG1, LIG1, PTBP1, MED12, SKP1, ISG20L2, TOX4, C10ORF2, MAPK1, MED15, MED17, MAPK3, KIF4A, NHP2L1, AHCTF1, SERPINH1, NAT10, TCF3, PRPF40A, YEATS4, DHX9, PTGR2, MKI67, PHB, GARS, DLAT, ATR, VDAC2, ATM, FXR1, VDAC1, RPS7, NOLC1, PCNA, POP4, POP5, PARP1, PARP2,…	1749	1820	12782	2.03585	4.19074e-65	1.04769e-65	8.93999e-65
GOTERM_CC_FAT	GO:0070013~	intracellular organelle lumen	1.71801	503	9.96091e-70	XRCC6, SYNCRIP, MED24, WTAP, SART3, MED20, CTNNB1, INTS8, TAF5L, CDCA8, INTS5, INTS7, PQBP1, OGT, DHX30, CCNA2, TBPL1, IKBKAP, MCRS1, RCOR3, EMG1, LIG1, PTBP1, MED12, SKP1, ISG20L2, TOX4, C10ORF2, MAPK1, MED15, MED17, MAPK3, KIF4A, NHP2L1, AHCTF1, SERPINH1, NAT10, TCF3, PRPF40A, YEATS4, DHX9, PTGR2, MKI67, PHB, GARS, DLAT, ATR, VDAC2, ATM, FXR1, VDAC1, RPS7, NOLC1, PCNA, POP4, POP5, PARP1, PARP2,…	1749	1779	12782	2.06634	7.05232e-67	3.52616e-67	1.50445e-66
GOTERM_MF_FAT	GO:0000166~	nucleotide binding	1.69752	497	6.85296e-31	HRAS, TUBB2A, XRCC6, SYNCRIP, SART3, MAP3K7, MAP3K4, CLK2, MAP3K9, PIK3C3, ILK, TLK1, DHX35, TLK2, DHX30, MAP2K5, IKBKAP, OPA1, ROCK1, KIF5B, PIK3CB, LIG1, PTBP1, UBE2J1, EIF2S3, SCYL3, MARK4, C10ORF2, NME7, MAPK1, EIF2AK1, DHX29, MAPK6, ASCC3, NME1, MAPK3, SMARCAL1, MAPK9, YME1L1, ARL8B, EIF2AK3, ADSS, KIF4A, GNAI3, GNAI1, ARF6, HSPA1A, MTIF2, ATP6V0B, RAC1, PABPC3, NAT10, PABPC1, DHX9, MKI67, M…	1825	2245	12983	1.5749	9.66268e-28	9.66268e-28	1.13012e-27
GOTERM_CC_FAT	GO:0031981~	nuclear lumen	1.53699	450	3.19942e-75	XRCC6, SYNCRIP, MED24, WTAP, SART3, MED20, CTNNB1, INTS8, TAF5L, CDCA8, INTS5, INTS7, PQBP1, OGT, CCNA2, TBPL1, IKBKAP, MCRS1, RCOR3, EMG1, LIG1, PTBP1, MED12, SKP1, ISG20L2, TOX4, MAPK1, MED15, MED17, MAPK3, KIF4A, NHP2L1, AHCTF1, NAT10, TCF3, PRPF40A, YEATS4, DHX9, PTGR2, MKI67, PHB, ATR, ATM, FXR1, RPS7, NOLC1, PCNA, POP4, POP5, PARP1, PARP2, POP7, BACH1, CRNKL1, TSG101, ZNF532, TCOF1, EZH2, D…	1749	1450	12782	2.26805	2.26519e-72	2.26519e-72	4.83227e-72
GOTERM_MF_FAT	GO:0017076~	purine nucleotide binding	1.4516	425	6.23258e-26	HRAS, TUBB2A, XRCC6, MAP3K7, MAP3K4, CLK2, MAP3K9, PIK3C3, ILK, TLK1, TLK2, DHX35, DHX30, MAP2K5, IKBKAP, OPA1, KIF5B, ROCK1, PIK3CB, LIG1, UBE2J1, EIF2S3, SCYL3, MARK4, C10ORF2, NME7, MAPK1, EIF2AK1, DHX29, MAPK6, ASCC3, NME1, MAPK3, SMARCAL1, MAPK9, YME1L1, ARL8B, EIF2AK3, ADSS, KIF4A, GNAI3, GNAI1, HSPA1A, ARF6, MTIF2, ATP6V0B, RAC1, NAT10, DHX9, MKI67, MAP2K2, TAOK3, GARS, ACACA, ATP11B, ATR,…	1825	1918	12983	1.57635	8.78793e-23	2.92931e-23	1.02781e-22
GOTERM_MF_FAT	GO:0032555~	purine ribonucleotide binding	1.42086	416	1.95647e-27	HRAS, TUBB2A, XRCC6, MAP3K7, MAP3K4, CLK2, MAP3K9, PIK3C3, ILK, TLK1, TLK2, DHX35, DHX30, MAP2K5, IKBKAP, OPA1, KIF5B, ROCK1, PIK3CB, LIG1, UBE2J1, EIF2S3, SCYL3, MARK4, C10ORF2, NME7, MAPK1, EIF2AK1, DHX29, MAPK6, ASCC3, NME1, MAPK3, SMARCAL1, MAPK9, YME1L1, ARL8B, EIF2AK3, ADSS, KIF4A, GNAI3, GNAI1, HSPA1A, ARF6, MTIF2, ATP6V0B, RAC1, NAT10, DHX9, MKI67, MAP2K2, TAOK3, GARS, ACACA, ATP11B, ATR,…	1825	1836	12983	1.61188	2.75862e-24	1.37931e-24	3.22641e-24
GOTERM_MF_FAT	GO:0032553~	ribonucleotide binding	1.42086	416	1.95647e-27	HRAS, TUBB2A, XRCC6, MAP3K7, MAP3K4, CLK2, MAP3K9, PIK3C3, ILK, TLK1, TLK2, DHX35, DHX30, MAP2K5, IKBKAP, OPA1, KIF5B, ROCK1, PIK3CB, LIG1, UBE2J1, EIF2S3, SCYL3, MARK4, C10ORF2, NME7, MAPK1, EIF2AK1, DHX29, MAPK6, ASCC3, NME1, MAPK3, SMARCAL1, MAPK9, YME1L1, ARL8B, EIF2AK3, ADSS, KIF4A, GNAI3, GNAI1, HSPA1A, ARF6, MTIF2, ATP6V0B, RAC1, NAT10, DHX9, MKI67, MAP2K2, TAOK3, GARS, ACACA, ATP11B, ATR,…	1825	1836	12983	1.61188	2.75862e-24	1.37931e-24	3.22641e-24
GOTERM_MF_FAT	GO:0001882~	nucleoside binding	1.22618	359	5.58568e-22	FASTKD3, RAD51C, DYNC1LI1, XRCC6, CCT2, AURKA, IARS2, CCT3, RAB1A, MAP3K7, ATP2B1, ATP2B4, MAP3K4, DDX18, AGPS, CLK2, MAP3K9, ILK, PIK3C3, TLK1, DHX35, TLK2, DDX10, EIF2B2, DHX30, MAP2K5, IKBKAP, KIF5B, ROCK1, PIK3CB, LIG1, UBE2J1, WNK1, ABCC10, OLA1, SCYL3, MARK4, C10ORF2, NME7, RFC5, MAPK1, PNKP, RFC3, EIF2AK1, RFC4, RFC1, DHX29, MAPK6, RFC2, ATP2C1, ASCC3, NME1, RARS, MAPK3, SMARCAL1, HARS, MA…	1825	1612	12983	1.58432	7.87581e-19	1.31263e-19	9.21134e-19
GOTERM_MF_FAT	GO:0001883~	purine nucleoside binding	1.21935	357	5.99971e-22	FASTKD3, RAD51C, DYNC1LI1, XRCC6, CCT2, AURKA, IARS2, CCT3, RAB1A, MAP3K7, ATP2B1, ATP2B4, MAP3K4, DDX18, AGPS, CLK2, MAP3K9, ILK, PIK3C3, TLK1, DHX35, TLK2, DDX10, EIF2B2, DHX30, MAP2K5, IKBKAP, KIF5B, ROCK1, PIK3CB, LIG1, UBE2J1, WNK1, ABCC10, OLA1, SCYL3, MARK4, C10ORF2, NME7, RFC5, MAPK1, PNKP, RFC3, EIF2AK1, RFC4, RFC1, DHX29, MAPK6, RFC2, ATP2C1, ASCC3, NME1, RARS, MAPK3, SMARCAL1, HARS, MA…	1825	1601	12983	1.58631	8.45958e-19	1.20851e-19	9.89411e-19
GOTERM_MF_FAT	GO:0030554~	adenyl nucleotide binding	1.19885	351	2.05053e-21	FASTKD3, RAD51C, DYNC1LI1, XRCC6, CCT2, AURKA, IARS2, CCT3, RAB1A, MAP3K7, ATP2B1, ATP2B4, MAP3K4, DDX18, AGPS, CLK2, MAP3K9, ILK, PIK3C3, TLK1, DHX35, TLK2, DDX10, EIF2B2, DHX30, MAP2K5, IKBKAP, KIF5B, ROCK1, PIK3CB, LIG1, UBE2J1, WNK1, ABCC10, OLA1, SCYL3, MARK4, C10ORF2, NME7, RFC5, MAPK1, PNKP, RFC3, EIF2AK1, RFC4, RFC1, MAPK6, DHX29, RFC2, ATP2C1, ASCC3, NME1, RARS, MAPK3, SMARCAL1, HARS, MA…	1825	1577	12983	1.58339	2.89124e-18	3.61405e-19	3.38152e-18
GOTERM_CC_FAT	GO:0005829~	cytosol	1.19202	349	2.88462e-38	ITGB3BP, XRCC4, RPL17, CCT2, PTTG1, CDC16, CCT3, SART1, CTNNB1, MAP3K7, EIF1AX, RPLP0, PIK3C3, CEP290, NGFRAP1, STAM, OGT, DDAH2, CDCA3, CLNS1A, ANAPC1, ANAPC5, ROCK1, RAN, PIK3CB, EIF2S3, SKP1, PCM1, DCTN1, THY1, DCTN2, MAPK1, MAD2L1, GAPVD1, RPS16, NME1, EIF2S1, RARS, MAPK3, EIF2S2, HARS, ADSL, RPS10, TRAPPC3, ADD1, TALDO1, GGCT, NEK2, HMGCS1, PPT1, ARFGEF2, CALR, BANF1, CDC37, ADA, TK1, RAC1, …	1749	1330	12782	1.91771	2.04231e-35	2.91758e-36	4.3568e-35
GOTERM_MF_FAT	GO:0032559~	adenyl ribonucleotide binding	1.17153	343	3.94493e-23	FASTKD3, RAD51C, DYNC1LI1, XRCC6, CCT2, AURKA, IARS2, CCT3, RAB1A, MAP3K7, ATP2B1, ATP2B4, MAP3K4, DDX18, CLK2, MAP3K9, ILK, PIK3C3, TLK1, DHX35, TLK2, DDX10, EIF2B2, DHX30, MAP2K5, IKBKAP, KIF5B, ROCK1, PIK3CB, LIG1, UBE2J1, WNK1, ABCC10, OLA1, SCYL3, MARK4, C10ORF2, NME7, RFC5, MAPK1, PNKP, RFC3, EIF2AK1, RFC4, RFC1, MAPK6, DHX29, RFC2, ATP2C1, ASCC3, NME1, RARS, MAPK3, SMARCAL1, HARS, MAPK9, Y…	1825	1497	12983	1.62999	5.56236e-20	1.11247e-20	6.50559e-20
GOTERM_MF_FAT	GO:0005524~	ATP binding	1.16128	340	2.78712e-23	FASTKD3, RAD51C, DYNC1LI1, XRCC6, CCT2, AURKA, IARS2, CCT3, RAB1A, MAP3K7, ATP2B1, ATP2B4, MAP3K4, DDX18, CLK2, MAP3K9, ILK, PIK3C3, TLK1, DHX35, DDX10, TLK2, EIF2B2, DHX30, MAP2K5, IKBKAP, KIF5B, ROCK1, PIK3CB, LIG1, UBE2J1, WNK1, ABCC10, OLA1, SCYL3, MARK4, C10ORF2, NME7, RFC5, MAPK1, PNKP, RFC3, EIF2AK1, RFC4, RFC1, MAPK6, DHX29, RFC2, ATP2C1, ASCC3, NME1, RARS, MAPK3, SMARCAL1, HARS, MAPK9, Y…	1825	1477	12983	1.63761	3.92983e-20	9.82459e-21	4.59623e-20
GOTERM_CC_FAT	GO:0005654~	nucleoplasm	0.966596	283	2.56415e-48	ITGB3BP, XRCC6, MED24, SYNCRIP, CDC16, SART3, WTAP, MED20, CTNNB1, PRIM1, INTS8, TAF5L, INTS5, RBM8A, INTS7, H2AFX, OGT, CCNA2, TBPL1, ANAPC1, IKBKAP, MCRS1, ANAPC5, RAN, YY1, LIG1, PTBP1, MED12, SKP1, GTF2H2B, RFC5, MAPK1, RFC3, RFC4, RFC1, MED15, RFC2, MED17, MAPK3, PIAS1, DEAF1, MRE11A, AHCTF1, BOP1, CHEK2, COIL, NUP50, SUPT7L, POLQ, TCF3, PRPF40A, YEATS4, SRP54, SUB1, PHB, TP53BP1, MAML1, SMA…	1749	882	12782	2.34491	1.81542e-45	3.02569e-46	3.87278e-45
GOTERM_CC_FAT	GO:0005856~	cytoskeleton	0.898285	263	3.52008e-09	DYNC1LI1, TUBB2A, DYNC2LI1, STOML2, AURKA, CDC16, CCT3, CD2AP, CTNNB1, CDCA8, RAE1, KIFAP3, ILK, CEP290, STAG2, MAP2K5, CLNS1A, H1F0, KIF5B, ROCK1, MED12, KRT10, ESPL1, CTNNA1, PCM1, MARK4, DCTN1, DCTN2, MAPK1, MAD2L1, CEP350, SPAG5, NME1, MAPK3, ARL8B, BIN1, DBN1, ADD1, ALDOA, KIF4A, NEK2, LMNB2, ALDOC, IGF2BP2, PEA15, CDC42EP1, SAC3D1, CEP170, CDC42EP4, DHX9, CDC20, HOMER1, CDC27, ATM, FNBP1, N…	1749	1381	12782	1.39178	2.49222e-06	8.59386e-08	5.31658e-06
GOTERM_BP_FAT	GO:0007049~	cell cycle	0.874377	256	5.95053e-41	RAD51C, TUBB2A, AURKA, CDC16, PTTG1, WTAP, CD2AP, SART1, CTNNB1, CUL3, CUL2, CDCA8, ILK, NUP37, H2AFX, TLK1, TLK2, CCNA2, STAG2, CDCA3, STAG1, ANAPC1, ANAPC5, RAN, LIG1, RINT1, SKP2, ESPL1, SKP1, MARK4, DCTN1, DCTN2, RAD1, MAPK1, MAD2L1, MAPK6, SPAG5, ZWINT, MAPK3, PELO, NEK4, MCTS1, NUP43, NEK2, MRE11A, CHEK2, CALR, SAC3D1, CDC123, TCF3, SSSCA1, YEATS4, MKI67, TP53BP2, SMAD3, CDC23, PCNP, NDC80,…	1963	776	13528	2.27348	2.40104e-37	2.40104e-37	1.10685e-37
GOTERM_BP_FAT	GO:0007242~	intracellular signaling cascade	0.737755	216	0.00369583	HRAS, PLEKHM1, EFNA1, MED24, AURKA, RAB1A, CTNNB1, MAP3K7, MAP3K4, MAP3K9, PIK3C3, RAPGEF6, H2AFX, TLK1, TLK2, DDAH2, CCNA2, ADAM9, MAP2K5, GTPBP2, IKBKAP, ROCK1, PIK3CB, RAN, RINT1, MED12, WNK1, RAD9A, RAD1, MAPK1, RFC4, SPAG5, UBR5, ZWINT, MED17, MAPK3, MAPK9, RAB15, ARL8B, PIAS1, EIF2AK3, GNAI1, PTPLAD1, ARF6, STK17A, CHEK2, CALR, ARFGEF2, RAB40B, CDC42EP1, RAC1, CDC42EP4, MAP2K2, TAOK3, DUSP2…	1963	1256	13528	1.18516	1	0.0589255	6.6555
GOTERM_BP_FAT	GO:0008104~	protein localization	0.737755	216	6.61851e-16	VPS54, VPS33B, RAB1A, CTNNB1, SSR1, TRAK2, KIFAP3, AAGAB, CEP290, NUP37, STAM, TLK1, VPS13B, RAN, VPS45, RINT1, MAPK1, RAB15, SRP72, NUP43, MTX2, CCDC91, ARF6, PPT1, CALR, CDC37, RAB40B, NUP50, SUPT7L, STX10, TRAM1, SEC23IP, SRP54, NDC80, ABCG1, ARF1, NUP62, ARF3, ARF4, PCNA, HGS, GOSR2, GOSR1, SMURF1, RAB5C, TSG101, TIMM17A, PPARG, TIMM17B, AP3S1, VPS37C, PDIA4, CANX, COPB2, AP1S1, BLZF1, SEH1L,…	1963	882	13528	1.68771	2.68785e-12	8.67084e-14	1.24345e-12
GOTERM_CC_FAT	GO:0005730~	nucleolus	0.720678	211	1.91801e-31	RPP38, CCT2, WTAP, CD2AP, CDCA8, PQBP1, RPP30, SAP30L, OXR1, IKBKAP, MCRS1, GTPBP4, RCOR3, RPP21, EMG1, BYSL, PTBP1, MED12, RAD9A, ISG20L2, TOX4, MAPK1, PNKP, NOP2, HUWE1, RARS, MAPK3, NEK4, PNMA1, FUS, NHP2L1, NEK2, MRE11A, BOP1, COIL, HNRNPA3, VRK1, HTATSF1, NAT10, DHX9, SRP54, PTGR2, MKI67, SUB1, NOP10, HNRNPA1, FXR1, RPS7, CCT5, NUP62, NOLC1, NOP16, POP4, PARP1, POP5, UTP14A, UTP20, PRKRIR, P…	1749	698	12782	2.20921	1.35795e-28	1.50883e-29	2.89687e-28
GOTERM_BP_FAT	GO:0009057~	macromolecule catabolic process	0.689938	202	7.56795e-18	DZIP3, PPP2R5C, RNASEH1, CDC16, CD2AP, CUL3, CUL2, CUL7, RBM8A, WWP1, PSENEN, ADAM9, CDCA3, ANAPC1, ANAPC5, SKP2, UBE2J1, SKP1, BRAP, GTF2H2B, PNKP, MAD2L1, UBR7, HUWE1, UBR5, YME1L1, PIAS1, HSPA1A, PPT1, RAB40B, ARIH2, CACYBP, ZMPSTE24, CDC23, PCNP, CDC20, UBE2L3, CDC27, ABCG1, ATM, RNF8, UPF3A, RNF6, TULP4, UPF3B, RNF7, DCP2, UBA2, UBA3, SMURF2, SMURF1, KIAA0368, TSG101, UBE2G1, UFC1, MLH1, SEN…	1963	781	13528	1.78243	3.05367e-14	1.22147e-15	1.40771e-14
GOTERM_CC_FAT	GO:0031090~	organelle membrane	0.689938	202	3.51597e-06	HCCS, SLC9A6, MPV17, LEMD3, STOML2, WTAP, VPS33B, SLC35A2, SSR1, AGPS, HTRA2, GBF1, RAE1, BSG, OPA1, DPAGT1, ATP2C1, ARL8B, EXT1, EXT2, EIF2AK3, TRAPPC3, CYP51A1, LMNB2, MTX2, CHCHD3, TAGLN2, ARFGEF2, TRAM1, STX10, MSTO1, PHB, ATP11B, SMAD3, VDAC2, VDAC1, ARF1, NUP62, ATP2A2, PCNA, GOSR2, GOSR1, COX11, HIP1R, TIMM17A, WASF1, TIMM17B, GJA1, ACTR3, COPB2, AP1S1, PARL, MAP1LC3B, COPB1, NARF, SYNJ2, …	1749	1096	12782	1.34694	0.00248622	5.78893e-05	0.00531023
GOTERM_BP_FAT	GO:0045184~	establishment of protein localization	0.679691	199	1.28929e-17	VPS54, VPS33B, RAB1A, SSR1, TRAK2, AAGAB, CEP290, NUP37, STAM, TLK1, VPS13B, RAN, VPS45, RINT1, MAPK1, RAB15, SRP72, NUP43, MTX2, CCDC91, ARF6, PPT1, CALR, CDC37, RAB40B, NUP50, TRAM1, SEC23IP, STX10, SRP54, ABCG1, ARF1, NUP62, ARF3, ARF4, PCNA, HGS, GOSR2, SMURF1, GOSR1, RAB5C, TSG101, TIMM17A, PPARG, TIMM17B, AP3S1, VPS37C, PDIA4, CANX, COPB2, AP1S1, BLZF1, SEH1L, COPB1, AGAP1, KDELR1, AP3B1, K…	1963	769	13528	1.78336	5.20229e-14	1.85796e-15	2.3982e-14
GOTERM_BP_FAT	GO:0022402~	cell cycle process	0.679691	199	4.42637e-36	RAD51C, TUBB2A, AURKA, CDC16, PTTG1, CD2AP, SART1, CTNNB1, CUL3, CUL2, CDCA8, ILK, H2AFX, NUP37, CCNA2, STAG2, CDCA3, STAG1, ANAPC1, ANAPC5, RAN, SKP2, ESPL1, SKP1, MARK4, DCTN1, DCTN2, RAD1, MAD2L1, SPAG5, ZWINT, NEK4, NUP43, NEK2, MRE11A, CALR, SAC3D1, CDC123, TCF3, SSSCA1, YEATS4, MKI67, CDC23, SMAD3, NDC80, CDC20, PMF1, CDC27, ATM, RNF8, NOLC1, TSG101, MLH1, DAXX, GTSE1, SEH1L, DYNC1H1, TUBB3…	1963	565	13528	2.42727	1.78604e-32	5.95346e-33	8.23345e-33
GOTERM_BP_FAT	GO:0015031~	protein transport	0.676276	198	9.83378e-18	VPS54, VPS33B, RAB1A, SSR1, TRAK2, AAGAB, CEP290, NUP37, STAM, TLK1, VPS13B, RAN, VPS45, RINT1, MAPK1, RAB15, SRP72, NUP43, MTX2, CCDC91, ARF6, PPT1, CALR, CDC37, RAB40B, NUP50, TRAM1, SEC23IP, STX10, SRP54, ABCG1, ARF1, NUP62, ARF3, ARF4, PCNA, HGS, GOSR2, SMURF1, GOSR1, TSG101, RAB5C, TIMM17A, PPARG, TIMM17B, AP3S1, VPS37C, PDIA4, CANX, COPB2, AP1S1, BLZF1, SEH1L, COPB1, AGAP1, KDELR1, AP3B1, K…	1963	762	13528	1.7907	3.96793e-14	1.4696e-15	1.82917e-14
GOTERM_BP_FAT	GO:0044265~	cellular macromolecule catabolic process	0.659198	193	1.72645e-18	DZIP3, PPP2R5C, RNASEH1, CDC16, CD2AP, CUL3, CUL2, CUL7, RBM8A, WWP1, PSENEN, ADAM9, CDCA3, ANAPC1, ANAPC5, SKP2, UBE2J1, SKP1, BRAP, GTF2H2B, PNKP, MAD2L1, UBR7, HUWE1, UBR5, PIAS1, HSPA1A, PPT1, RAB40B, ARIH2, CACYBP, ZMPSTE24, CDC23, PCNP, CDC20, UBE2L3, CDC27, ATM, RNF8, UPF3A, RNF6, TULP4, UPF3B, RNF7, DCP2, UBA2, UBA3, SMURF2, SMURF1, KIAA0368, TSG101, UBE2G1, UFC1, MLH1, SENP5, MAP1LC3B, U…	1963	725	13528	1.83456	6.96624e-15	3.0288e-16	3.21136e-15
GOTERM_BP_FAT	GO:0043933~	macromolecular complex subunit organization	0.652367	191	7.97263e-19	EIF6, NCBP2, XPO1, HIST2H2AA3, HRAS, OCLN, XPO6, TUBB2A, SNRPD3, CAPZA2, IDE, CAPZA1, KNTC1, SNRPD1, MED24, SNRPD2, TBP, CD2AP, SLC7A6, CTNNB1, SMNDC1, GTF2E1, H2AFV, DDX23, CLP1, KIFAP3, ILK, MED27, WDR77, H2AFZ, H2AFY, H2AFX, TUBG1, TBPL1, DCTPP1, CLNS1A, H1F0, CUTA, NUP133, BCL10, IKBKAP, DARS, MED12, DPAGT1, ARID1A, FADD, C10ORF2, GTF2H2B, SMARCE1, MED17, SNRPB, SMARCA5, ADSL, LAMC1, STMN1, S…	1963	710	13528	1.85391	3.21695e-15	1.69313e-16	1.48298e-15
GOTERM_CC_FAT	GO:0005783~	endoplasmic reticulum	0.648951	190	4.76023e-08	SLC36A1, RAB9A, SLC9A6, HMGCR, WFS1, SYNCRIP, TPD52, RAB1A, FDFT1, SSR1, ELOVL1, ELOVL5, HTRA2, PLOD2, UBXN2B, KIFAP3, PLOD3, LRRC59, ELOVL2, PHTF2, CREB3L2, PSENEN, RPN2, ASPH, DNAJC3, DDOST, SAR1A, FNDC3B, TOR1AIP2, SPTLC1, SPTLC2, SLC33A1, GOLT1B, RINT1, UGCG, UBE2J1, DPAGT1, ERGIC2, BCAP31, THY1, TMEM106C, NPC1, RNF139, EXT1, EXT2, EIF2AK3, UGGT1, TRAPPC3, SEC61G, TRAPPC2, GGCX, ERMP1, DERL1,…	1749	960	12782	1.44641	3.37019e-05	9.91247e-07	7.18964e-05
GOTERM_CC_FAT	GO:0044430~	cytoskeletal part	0.64212	188	6.62762e-08	EIF6, DYNC1LI1, PRC1, TUBB2A, CAPZA2, DYNC2LI1, CAPZA1, KNTC1, TTK, CBX3, AURKA, CBX1, CDC16, CD2AP, CTNNB1, CDCA8, FNTA, KIFAP3, ILK, CEP290, TUBG1, ASPM, MAP2K5, C2CD3, MYO6, ACTN4, ROCK1, KIF5B, MED12, KRT10, TOPBP1, ESPL1, PCM1, MARK4, DCTN1, TACC1, TACC2, DCTN2, ARPC1B, MAD2L1, CEP350, SPAG5, NME1, HSPB1, ARL8B, STMN1, PDCD6IP, TNFAIP3, DBN1, DYNLRB1, ADD1, KIF4A, NEK2, LMNB2, NEDD9, IGF2BP2…	1749	952	12782	1.44321	4.69225e-05	1.34067e-06	0.000100101
GOTERM_CC_FAT	GO:0012505~	endomembrane system	0.638705	187	2.39602e-15	EIF6, XPO1, NRBP1, RAB9A, SLC9A6, XPO6, HMGCR, WFS1, CBX3, LEMD3, RANGAP1, WTAP, ANKLE2, SLC35A2, FDFT1, SSR1, GCOM1, GBF1, HTRA2, RAE1, RC3H2, NUP37, RPN2, ASPH, DDOST, SCAMP1, NUP133, SCAMP3, BSG, SCAMP2, SPTLC1, MYO6, SPTLC2, SLC33A1, RAN, DPAGT1, NUPL1, BCAP31, NPC1, MAD2L1, LRP10, ATP2C1, VAMP4, EXT1, EXT2, VPS26A, NUP43, EIF2AK3, LRPPRC, TRAPPC3, SEC61G, MVP, ARFGAP1, DERL1, HAX1, AGFG1, LM…	1749	782	12782	1.74761	1.72928e-12	1.08136e-13	3.68594e-12
GOTERM_BP_FAT	GO:0006508~	proteolysis	0.631874	185	0.00306609	DZIP3, ATP6AP2, MMP9, IDE, PPP2R5C, SAE1, CDC16, CD2AP, CNOT4, CUL3, CUL2, CUL7, HTRA2, ATG7, WWP1, RBCK1, PSENEN, RNF34, ADAM9, CDCA3, ANAPC1, CAPNS1, ANAPC5, DTL, USP1, SKP2, UBE2J1, ESPL1, SOCS5, SKP1, BRAP, PSMA1, MAD2L1, HUWE1, TRIM33, CPE, UBR7, UBR5, PSMA4, PSMA3, RNF139, YME1L1, CPD, PIAS1, TNFAIP3, ERMP1, DERL1, AMZ2, NEDD8, CTSA, UBE2V2, PSMA7, RAB40B, RBX1, PSMB5, PSMB4, PEG10, ARIH2, …	1963	1054	13528	1.20961	0.999996	0.0503177	5.5519
GOTERM_BP_FAT	GO:0065003~	macromolecular complex assembly	0.621627	182	8.60237e-19	EIF6, NCBP2, XPO1, HIST2H2AA3, HRAS, OCLN, XPO6, TUBB2A, SNRPD3, CAPZA2, IDE, CAPZA1, KNTC1, SNRPD1, MED24, SNRPD2, TBP, CD2AP, SLC7A6, CTNNB1, SMNDC1, GTF2E1, H2AFV, DDX23, CLP1, KIFAP3, ILK, MED27, WDR77, H2AFZ, H2AFY, H2AFX, TUBG1, TBPL1, DCTPP1, CLNS1A, H1F0, CUTA, BCL10, IKBKAP, DARS, MED12, DPAGT1, FADD, C10ORF2, GTF2H2B, MED17, SNRPB, SMARCA5, ADSL, LAMC1, SNRPF, SNRPE, EIF2AK3, SNRPG, HMG…	1963	665	13528	1.88609	3.47106e-15	1.65288e-16	1.60012e-15
GOTERM_MF_FAT	GO:0003723~	RNA binding	0.621627	182	2.31372e-16	RALY, NCBP2, XPO1, RPL36A, RNMT, DZIP3, RBM3, U2AF2, TRMT2A, LSM7, SNRPD1, RNASEH1, SYNCRIP, SRP19, SART3, CNOT4, SMNDC1, NONO, DDX18, RAE1, RBM8A, TIA1, RPLP0, EIF1AX, TARDBP, LSM4, DDX21, DDX10, LSM2, RBM10, DHX30, RBM12, SNRPA1, RRP7A, SNRPN, MAGOH, PTBP1, RNASEH2A, HNRNPR, HNRNPU, PSMA1, PA2G4, AQR, NOP2, RPS16, TIAL1, UBR5, SERBP1, EIF2S1, EIF2S2, SNRPB, SRP72, SNRPF, SNRPE, MCTS1, LRPPRC, S…	1825	718	12983	1.80326	3.13083e-13	3.475e-14	3.66374e-13
GOTERM_BP_FAT	GO:0006396~	RNA processing	0.614796	180	1.84077e-28	RALY, RPP38, NCBP2, RPL36A, RNMT, PRPF4B, RBM3, SNRPD3, U2AF2, LSM7, SNRPD1, SNRPD2, SYNCRIP, WTAP, SART3, SART1, SMNDC1, NONO, INTS8, CDKN2A, DDX23, INTS5, RBM8A, TARDBP, CLP1, INTS7, WDR77, DNAJC8, TFB2M, RPP30, LSM4, LSM2, DHX35, RBM10, CLNS1A, SNRPA1, GTPBP3, RPP21, SNRPN, EMG1, MAGOH, PTBP1, HNRNPR, HNRNPU, PA2G4, AQR, NOP2, RPS16, TRMT12, SNRPB, SNRPF, SNRPE, SNRPG, FUS, FIP1L1, PUS1, STRAP…	1963	547	13528	2.26777	7.42749e-25	1.4855e-25	3.42399e-25
GOTERM_BP_FAT	GO:0006793~	phosphorus metabolic process	0.611381	179	0.000417937	PRPF4B, NRBP1, EFNA1, ATP6AP1, TTK, CASK, RPS6KB1, AURKA, MAP3K7, CSNK2A1, MAP3K4, CLK2, MAP3K9, ILK, PIK3C3, STK39, TLK1, TLK2, ADAM9, MAP2K5, IKBKAP, TWF1, ROCK1, PIK3CB, CSNK1G2, STK24, PTPRG, WNK1, RPS6KC1, SCYL3, PPP1CC, MARK4, PPP1CB, STK3, MAP4K3, MAP4K4, PNKP, MAPK1, MAP4K5, EIF2AK1, MAPK6, NME1, EIF2S1, MAPK3, MAPK9, RIPK2, NEK4, EIF2AK3, NEK7, FGFR4, ENPP2, NEK2, PTPLAD1, MAPKAPK5, DUSP…	1963	973	13528	1.26781	0.814876	0.00856884	0.774549
GOTERM_BP_FAT	GO:0006796~	phosphate metabolic process	0.611381	179	0.000417937	PRPF4B, NRBP1, EFNA1, ATP6AP1, TTK, CASK, RPS6KB1, AURKA, MAP3K7, CSNK2A1, MAP3K4, CLK2, MAP3K9, ILK, PIK3C3, STK39, TLK1, TLK2, ADAM9, MAP2K5, IKBKAP, TWF1, ROCK1, PIK3CB, CSNK1G2, STK24, PTPRG, WNK1, RPS6KC1, SCYL3, PPP1CC, MARK4, PPP1CB, STK3, MAP4K3, MAP4K4, PNKP, MAPK1, MAP4K5, EIF2AK1, MAPK6, NME1, EIF2S1, MAPK3, MAPK9, RIPK2, NEK4, EIF2AK3, NEK7, FGFR4, ENPP2, NEK2, PTPLAD1, MAPKAPK5, DUSP…	1963	973	13528	1.26781	0.814876	0.00856884	0.774549
GOTERM_CC_FAT	GO:0000267~	cell fraction	0.607965	178	0.00497591	ITGB3BP, HRAS, SLC9A6, PLXNA1, CADM1, PPP2R5A, HMGCR, XRCC6, IDE, LEMD3, CASK, SYNCRIP, RPS6KB1, RANGAP1, CNP, RAB1A, CTNNB1, FDFT1, GSTM3, PRKAR2A, LRRC59, ELOVL2, RC3H2, STK39, SLC4A2, NSMAF, DDOST, DARS, SLC33A1, CSNK1G2, UGCG, WNK1, DPAGT1, MAPK1, NME1, UBR5, RARS, HSPB1, SLC38A1, CPD, EMP1, GGCX, ME1, TALDO1, GNAI3, HAX1, CYP51A1, MMD, HMGCS1, GIPC1, ARF6, PPT1, CALR, ACP1, KARS, ATF2, SLC29…	1749	1083	12782	1.20116	0.970746	0.0361204	7.25732
GOTERM_BP_FAT	GO:0046907~	intracellular transport	0.594303	174	2.79125e-16	NCBP2, XPO1, ENAH, NRBP1, XPO6, ATP6AP1, VPS54, SRP19, SSR1, TRAK2, GBF1, RAE1, STAM, TLK1, SAR1A, SCAMP1, NUP133, SCAMP3, SCAMP2, OPA1, MYO6, NUDT4, KIF5B, RAN, VPS45, ERGIC2, BCAP31, HHEX, MAPK1, NPC1, NPC2, ATP2C1, SRP72, VPS26A, LRPPRC, SEC61G, TRAPPC3, TRAPPC2, ARFGAP1, ARFGAP3, KIF4A, STX7, DERL1, AGFG1, STAM2, MTX2, COPZ1, SNX2, GIPC1, CTSA, CALR, FTH1, CDC37, CSE1L, NUP50, NPM1, STX10, SE…	1963	657	13528	1.82514	1.34392e-12	4.4853e-14	6.21725e-13
GOTERM_BP_FAT	GO:0010941~	regulation of cell death	0.590887	173	9.25994e-08	ITGB3BP, XRCC4, HRAS, CADM1, WFS1, MMP9, CIAPIN1, SART1, SMNDC1, CUL3, MAGED1, MAP3K7, CUL2, CDKN2A, FNTA, CASP8AP2, HTRA2, CDKN2C, TIA1, ILK, NGFRAP1, PSENEN, DAP, NQO1, DDAH2, NET1, ADAM9, BCL10, NUDT2, ACTN4, ROCK1, SKP2, FADD, RAD9A, MARK4, STK3, MAPK1, NME1, TIAL1, CSTB, MAPK9, HSPB1, RIPK2, TNFAIP3, EIF2AK3, SOX4, HSPA1A, PPT1, STK17A, CHEK2, CALR, SOX9, ADA, SCRIB, PEA15, TUBB, MTCH1, RAC1…	1963	815	13528	1.46286	0.000373569	4.10591e-06	0.000172243
GOTERM_BP_FAT	GO:0043067~	regulation of programmed cell death	0.590887	173	7.1779e-08	ITGB3BP, XRCC4, HRAS, CADM1, WFS1, MMP9, CIAPIN1, SART1, SMNDC1, CUL3, MAGED1, MAP3K7, CUL2, CDKN2A, FNTA, CASP8AP2, HTRA2, CDKN2C, TIA1, ILK, NGFRAP1, PSENEN, DAP, NQO1, DDAH2, NET1, ADAM9, BCL10, NUDT2, ACTN4, ROCK1, SKP2, FADD, RAD9A, MARK4, STK3, MAPK1, NME1, TIAL1, CSTB, MAPK9, HSPB1, RIPK2, TNFAIP3, EIF2AK3, SOX4, HSPA1A, PPT1, STK17A, CHEK2, CALR, SOX9, ADA, SCRIB, PEA15, TUBB, MTCH1, RAC1…	1963	812	13528	1.46826	0.000289586	3.32906e-06	0.000133515
GOTERM_BP_FAT	GO:0042981~	regulation of apoptosis	0.587472	172	5.75894e-08	ITGB3BP, XRCC4, HRAS, CADM1, WFS1, MMP9, CIAPIN1, SART1, SMNDC1, CUL3, MAGED1, MAP3K7, CUL2, CDKN2A, FNTA, CASP8AP2, HTRA2, CDKN2C, TIA1, ILK, NGFRAP1, PSENEN, DAP, NQO1, DDAH2, NET1, ADAM9, BCL10, NUDT2, ACTN4, ROCK1, SKP2, FADD, RAD9A, STK3, MAPK1, NME1, TIAL1, CSTB, MAPK9, HSPB1, RIPK2, TNFAIP3, EIF2AK3, SOX4, HSPA1A, PPT1, STK17A, CHEK2, CALR, SOX9, ADA, SCRIB, PEA15, TUBB, MTCH1, RAC1, NPM1,…	1963	804	13528	1.4743	0.000232346	2.70201e-06	0.000107121
GOTERM_CC_FAT	GO:0005739~	mitochondrion	0.587472	172	0.0224731	HCCS, MRPS35, MRPL42, SLC9A6, MPV17, RNASEH1, STOML2, IARS2, MRPS30, PDHB, ACBD3, MFF, AGPS, STARD7, HTRA2, LRRC59, TFB2M, CRY1, DHX30, OXR1, BSG, GTPBP3, OPA1, LYRM4, RAI14, PPP1CC, C10ORF2, PYCR1, NFU1, MRPS18A, YME1L1, YARS2, MRPL48, LRPPRC, MRPS17, MRPS16, ME2, MRPS14, HAX1, ALDOC, MTX2, ACP6, MRPS12, MRPS11, MRPS10, CHCHD3, CTSA, HSPA1A, ELK3, MTIF2, PTRH2, KARS, MRS2, C12ORF10, MTCH1, HARS2…	1749	1087	12782	1.1564	1	0.124531	29.0572
GOTERM_BP_FAT	GO:0033554~	cellular response to stress	0.580641	170	4.79463e-22	MMS19, MORF4L1, MRPS35, RAD51C, XRCC4, WFS1, XRCC6, PTTG1, NONO, MUTYH, RAD21, MAP3K4, MAP3K9, H2AFX, TLK1, TLK2, CRY1, CCNA2, EIF2B4, EIF2B5, MYO6, DTL, USP1, LIG1, RINT1, TOPBP1, RAD9A, PPP1CB, GTF2H2B, RAD1, MAP4K3, RFC5, PYCR1, MAPK1, PNKP, RFC3, MAP4K5, RFC4, HIF1A, RFC1, TIMELESS, RFC2, UBR5, EIF2S1, MAPK9, MCTS1, EIF2AK3, RAD17, HMGB2, DERL1, BLM, PTPLAD1, MRE11A, MRPS11, UBE2V2, CHEK2, RB…	1963	566	13528	2.06988	1.93463e-18	1.28976e-19	8.91845e-19
GOTERM_BP_FAT	GO:0010605~	negative regulation of macromolecule metabolic process	0.577225	169	2.88072e-10	RBM3, IDE, CBX3, REST, CDC16, TCEAL1, CTNNB1, CDKN2A, FNTA, TIA1, SND1, WWP1, CLP1, EED, EIF2B4, EIF2B5, ANAPC1, SATB2, GTPBP4, ANAPC5, SKP2, ZNF189, RAD9A, SUZ12, HHEX, PSMA1, PA2G4, EIF2AK1, MAD2L1, SMARCE1, TIMELESS, TRIM33, PSMA4, PSMA3, EIF2AK3, RAD17, SMARCA4, HMGB2, BLM, GIPC1, IGF2BP2, ELK3, IGF2BP3, CALR, PSMA7, SOX9, VPS72, PSMB5, PSMB4, MEIS2, DRAP1, PSMB3, ITGAV, EIF3E, NPM1, UBE2D1, …	1963	734	13528	1.58673	1.16237e-06	1.57077e-08	5.35841e-07
GOTERM_BP_FAT	GO:0016265~	death	0.57381	168	1.73644e-10	FASTKD3, ITGB3BP, MICB, HRAS, CADM1, ATP6AP1, TBP, CIAPIN1, MRPS30, CTNNB1, SMNDC1, MAGED1, RAD21, CDKN2A, CASP8AP2, HTRA2, TIA1, TARDBP, NGFRAP1, PSENEN, DAP, RNF34, NET1, BCL10, OPA1, ROCK1, SLC33A1, FADD, ESPL1, C10ORF2, DCTN1, STK3, BCAP31, EP300, TIAL1, HSPB1, RIPK2, PDCD6IP, TNFAIP3, FASTKD5, EIF2AK3, FUS, GGCT, ALDOC, MMD, ARF6, PPT1, STK17A, PTRH2, DIDO1, SCRIB, RRAGC, PEA15, PEG10, CSE1L…	1963	724	13528	1.59913	7.00655e-07	9.73132e-09	3.22994e-07
GOTERM_BP_FAT	GO:0008219~	cell death	0.57381	168	9.81379e-11	FASTKD3, ITGB3BP, MICB, HRAS, CADM1, ATP6AP1, TBP, CIAPIN1, MRPS30, CTNNB1, SMNDC1, MAGED1, RAD21, CDKN2A, CASP8AP2, HTRA2, TIA1, TARDBP, NGFRAP1, PSENEN, DAP, RNF34, NET1, BCL10, OPA1, ROCK1, SLC33A1, FADD, ESPL1, C10ORF2, DCTN1, STK3, BCAP31, EP300, TIAL1, HSPB1, RIPK2, PDCD6IP, TNFAIP3, FASTKD5, EIF2AK3, FUS, GGCT, ALDOC, MMD, ARF6, PPT1, STK17A, PTRH2, DIDO1, SCRIB, RRAGC, PEA15, PEG10, CSE1L…	1963	719	13528	1.61025	3.95986e-07	5.73893e-09	1.82545e-07
GOTERM_BP_FAT	GO:0006259~	DNA metabolic process	0.57381	168	4.60362e-27	MMS19, MORF4L1, RAD51C, XRCC4, DBF4, XRCC6, RNASEH1, PTTG1, PRIM1, NONO, MUTYH, RAD21, CDKN2A, H2AFX, CRY1, DNAJC2, DTL, RAN, USP1, LIG1, TOPBP1, RAD9A, RNASEH2A, RMI1, C10ORF2, GTF2H2B, RAD1, RFC5, PNKP, RFC3, RFC4, RFC1, RFC2, SMARCAL1, RAD17, DSCC1, HMGB2, BLM, MRE11A, UBE2V2, PPT1, BANF1, RBX1, TK1, POLE2, POLE3, SMARCB1, POLQ, ASF1A, HELLS, GINS1, GINS2, TP53BP1, PHB, TSN, ATR, BRCA1, UIMC1,…	1963	506	13528	2.28808	1.85756e-23	3.09593e-24	8.56315e-24
GOTERM_CC_FAT	GO:0005794~	Golgi apparatus	0.57381	168	1.8889e-06	HRAS, RAB9A, SLC35A2, UXS1, RAB1A, HS2ST1, CUL3, ACBD3, GBF1, UBXN2B, SND1, PSENEN, SAR1A, H1F0, SCAMP1, SCAMP3, BSG, SCAMP2, MYO6, ROCK1, GOLT1B, VPS45, SCYL3, TOX4, BICD2, GLCE, ERGIC2, BCAP31, MED15, ATP2C1, VAMP5, VAMP4, CPD, EXT1, EXT2, TRAPPC3, TRAPPC2, ARFGAP1, RAB7A, ARFGAP3, STX7, GNAI3, AGFG1, GRB2, COPZ1, NEDD9, CCDC91, ARF6, STIP1, PPT1, PRRC1, OCRL, ARFGEF2, TJAP1, CALU, LPCAT1, ARPC…	1749	872	12782	1.408	0.00133645	3.26175e-05	0.00285287
GOTERM_CC_FAT	GO:0030529~	ribonucleoprotein complex	0.570394	167	1.19306e-28	RALY, RPP38, MRPS35, XPO1, RPL17, RPL36A, MRPL42, PRPF4B, SNRPD3, U2AF2, LSM7, SNRPD1, SNRPD2, SYNCRIP, RPS6KB1, SRP19, MRPS30, SART1, SMNDC1, DDX23, RBM8A, SND1, RPLP0, RPP30, LSM4, LSM2, DHX35, SNRPA1, ACTN4, SNRPN, EMG1, MAGOH, PTBP1, RPS6KC1, HNRNPR, HNRNPU, PSMA1, PA2G4, AQR, RPS16, MRPS18A, EIF2S1, SNRPB, RPS10, SRP72, MRPL48, SNRPF, SNRPE, SNRPG, MVP, MRPS17, MRPS16, MRPS14, STRAP, NHP2L1,…	1749	515	12782	2.36984	8.44683e-26	8.44683e-27	1.80194e-25
GOTERM_BP_FAT	GO:0010604~	positive regulation of macromolecule metabolic process	0.566979	166	4.89074e-05	MMS19, HRAS, WFS1, PDGFA, XRCC6, TTK, CASK, TBP, CDC16, CTNNB1, FNTA, ATG7, H2AFX, MLST8, CCNA2, EIF2B5, ADAM9, ANAPC1, BCL10, SATB2, MYO6, ANAPC5, RAN, MED12, ARID1A, SKP1, HHEX, PSMA1, MAPK1, EP300, HIF1A, PSMA4, MED17, PSMA3, MAPK9, PIAS1, SMARCA1, SMARCA4, HMGB2, BLM, TFE3, SOX4, CALR, PSMA7, SOX9, SCRIB, PSMB5, PSMB4, MEIS2, SMARCB1, PSMB3, RNF10, DYRK2, UBE2D1, ASF1A, TCF3, TAF2, YEATS4, BM…	1963	857	13528	1.33487	0.179094	0.00131478	0.0909332
GOTERM_CC_FAT	GO:0005694~	chromosome	0.549901	161	6.97711e-32	HMGN1, ITGB3BP, MORF4L1, HIST2H2AA3, XRCC4, XPO1, PRPF4B, PPP2R5A, XRCC6, KNTC1, CBX3, RANGAP1, CBX1, REST, HMGN4, PRIM1, CDCA8, RAD21, CSNK2A1, H2AFV, OIP5, H2AFZ, H2AFY, NUP37, H2AFX, TUBG1, STAG2, STAG1, H1F0, NUP133, RAN, TOPBP1, DCTN1, DCTN2, SUZ12, RFC5, RFC3, RFC4, MAD2L1, BAZ1A, SMARCE1, TIMELESS, RFC1, SPAG5, RFC2, ZWINT, SMARCA5, NUP43, LRPPRC, DSCC1, SMARCA4, HMGB2, HMGB3, BLM, NEK2, A…	1749	460	12782	2.55786	4.9398e-29	6.17475e-30	1.05379e-28
GOTERM_BP_FAT	GO:0000278~	mitotic cell cycle	0.539654	158	3.84058e-40	PRC1, TUBB2A, DBF4, KNTC1, TTK, AURKA, PTTG1, CDC16, CD2AP, CUL3, CUL2, CDCA8, RAD21, CDKN2A, CDKN2C, OIP5, TARDBP, NUP37, DNAJC2, CCNA2, ASPM, STAG2, STAG1, CDCA3, ANAPC1, ANAPC5, RAN, SKP2, ESPL1, SKP1, MARK4, PPP1CB, DCTN1, DCTN2, PSMA1, MAD2L1, TIMELESS, SPAG5, ZWINT, PSMA4, PSMA3, STMN1, NEK4, NUP43, DSCC1, BLM, NEK2, NEDD9, PSMA7, CCNG2, PSMB5, PSMB4, TUBB, NIPBL, SAC3D1, PSMB3, KATNA1, CDC…	1963	370	13528	2.94285	1.54968e-36	7.74838e-37	7.14383e-37
GOTERM_BP_FAT	GO:0030163~	protein catabolic process	0.536239	157	7.81699e-13	DZIP3, IDE, PPP2R5C, SAE1, CDC16, CD2AP, CNOT4, CUL3, CUL2, CUL7, ATG7, WWP1, RBCK1, PSENEN, RNF34, CDCA3, ADAM9, ANAPC1, ANAPC5, DTL, USP1, SKP2, UBE2J1, SOCS5, SKP1, BRAP, PSMA1, MAD2L1, HUWE1, UBR7, TRIM33, UBR5, PSMA4, PSMA3, RNF139, YME1L1, PIAS1, TNFAIP3, DERL1, NEDD8, UBE2V2, PPT1, PSMA7, RAB40B, RBX1, PSMB5, PSMB4, ARIH2, UBE2D2, PSMB3, CACYBP, ZMPSTE24, UBE2D1, CDC23, PCNP, CDC20, UBE2L3…	1963	622	13528	1.73949	3.15419e-09	7.00932e-11	1.45405e-09
GOTERM_BP_FAT	GO:0022403~	cell cycle phase	0.529408	155	1.85297e-31	RAD51C, PRC1, TUBB2A, DBF4, KNTC1, TTK, AURKA, PTTG1, CDC16, CD2AP, CUL3, CUL2, CDCA8, RAD21, CDKN2A, CDKN2C, OIP5, TARDBP, NUP37, H2AFX, TUBG1, DNAJC2, CCNA2, ASPM, STAG2, STAG1, CDCA3, ANAPC1, ANAPC5, RAN, SKP2, ESPL1, TACC3, MARK4, PPP1CB, DCTN1, TACC2, DCTN2, RAD1, MAD2L1, TIMELESS, SPAG5, ZWINT, STMN1, NEK4, NUP43, DSCC1, BLM, NEK2, MRE11A, NEDD9, CCNG2, TUBB, NIPBL, SAC3D1, KATNA1, CDC123, …	1963	414	13528	2.58015	7.47673e-28	1.86918e-28	3.44669e-28
GOTERM_BP_FAT	GO:0044257~	cellular protein catabolic process	0.522577	153	1.02125e-12	DZIP3, IDE, PPP2R5C, SAE1, CDC16, CD2AP, CNOT4, CUL3, CUL2, CUL7, ATG7, WWP1, RBCK1, PSENEN, RNF34, CDCA3, ADAM9, ANAPC1, ANAPC5, DTL, USP1, SKP2, UBE2J1, SOCS5, SKP1, BRAP, PSMA1, MAD2L1, HUWE1, UBR7, TRIM33, UBR5, PSMA4, PSMA3, RNF139, PIAS1, TNFAIP3, DERL1, NEDD8, UBE2V2, PSMA7, RAB40B, RBX1, PSMB5, PSMB4, ARIH2, UBE2D2, PSMB3, CACYBP, ZMPSTE24, UBE2D1, CDC23, PCNP, CDC20, UBE2L3, ATG3, CDC27,…	1963	603	13528	1.74859	4.12092e-09	8.95852e-11	1.8997e-09
GOTERM_BP_FAT	GO:0051603~	proteolysis involved in cellular protein catabolic process	0.522577	153	6.71398e-13	DZIP3, IDE, PPP2R5C, SAE1, CDC16, CD2AP, CNOT4, CUL3, CUL2, CUL7, ATG7, WWP1, RBCK1, PSENEN, RNF34, CDCA3, ADAM9, ANAPC1, ANAPC5, DTL, USP1, SKP2, UBE2J1, SOCS5, SKP1, BRAP, PSMA1, MAD2L1, HUWE1, UBR7, TRIM33, UBR5, PSMA4, PSMA3, RNF139, PIAS1, TNFAIP3, DERL1, NEDD8, UBE2V2, PSMA7, RAB40B, RBX1, PSMB5, PSMB4, ARIH2, UBE2D2, PSMB3, CACYBP, ZMPSTE24, UBE2D1, CDC23, PCNP, CDC20, UBE2L3, ATG3, CDC27,…	1963	600	13528	1.75733	2.7089e-09	6.29978e-11	1.24878e-09
GOTERM_CC_FAT	GO:0044451~	nucleoplasm part	0.522577	153	1.39499e-18	MMS19, MORF4L1, XPO1, XRCC6, MED24, TBP, SART3, MED20, CTNNB1, SMNDC1, GTF2E1, INTS8, TAF5L, CSNK2A1, INTS5, OIP5, RBM8A, INTS7, OGT, RNF34, TBPL1, IKBKAP, SATB2, MYO6, MAGOH, YY1, MED12, TOPBP1, PPP1CC, PPP1CB, GTF2H2B, SUZ12, EP300, HIF1A, SMARCE1, MED15, MED17, PIAS1, DEAF1, BLM, CHEK2, TRRAP, COIL, ATF1, DDX46, METTL3, EIF3E, NPM1, SUPT7L, TCF3, TFDP1, PRPF40A, TAF2, YEATS4, TAF4, SRP54, SUB1…	1749	555	12782	2.01469	9.87652e-16	7.59732e-17	2.10693e-15
GOTERM_BP_FAT	GO:0051276~	chromosome organization	0.51233	150	7.803e-21	MORF4L1, RAD51C, HIST2H2AA3, XRCC6, CBX3, CBX1, PTTG1, CDCA8, TAF5L, H2AFV, H2AFZ, EED, H2AFY, H2AFX, TLK1, TLK2, H1F0, SATB2, ESPL1, ARID1A, SUZ12, EP300, MAD2L1, HUWE1, SMARCE1, RFC1, ZWINT, SMARCAL1, SMARCA5, PELO, SMARCA1, DSCC1, SUPT6H, SMARCA4, HMGB2, BLM, NEK2, MRE11A, C14ORF169, TRRAP, VPS72, NIPBL, HIST1H4A, SMARCB1, NPM1, SUPT7L, ASF1A, HELLS, SETDB1, YEATS4, SMCHD1, TAF5, PHB, SUV39H1,…	1963	485	13528	2.13139	3.14851e-17	1.96782e-18	1.45143e-17
GOTERM_BP_FAT	GO:0012501~	programmed cell death	0.505499	148	9.99083e-11	FASTKD3, ITGB3BP, HRAS, CADM1, CIAPIN1, MRPS30, SMNDC1, CTNNB1, MAGED1, RAD21, CDKN2A, CASP8AP2, HTRA2, TIA1, NGFRAP1, PSENEN, DAP, RNF34, NET1, BCL10, OPA1, ROCK1, ESPL1, FADD, STK3, BCAP31, EP300, TIAL1, RIPK2, PDCD6IP, TNFAIP3, FASTKD5, EIF2AK3, GGCT, ALDOC, ARF6, PPT1, STK17A, PTRH2, DIDO1, SCRIB, RRAGC, PEA15, PEG10, CSE1L, MTCH1, RAC1, TCTN3, FAIM, HSPE1, DYRK2, DDX41, TRAF5, TRAF3, CKAP2, …	1963	611	13528	1.6693	4.0313e-07	5.759e-09	1.85839e-07
GOTERM_BP_FAT	GO:0006915~	apoptosis	0.502083	147	6.44054e-11	FASTKD3, ITGB3BP, HRAS, CADM1, CIAPIN1, MRPS30, SMNDC1, CTNNB1, MAGED1, RAD21, CDKN2A, CASP8AP2, HTRA2, TIA1, NGFRAP1, PSENEN, DAP, RNF34, NET1, BCL10, OPA1, ROCK1, ESPL1, FADD, STK3, BCAP31, EP300, TIAL1, RIPK2, PDCD6IP, TNFAIP3, FASTKD5, EIF2AK3, GGCT, ALDOC, ARF6, PPT1, STK17A, PTRH2, DIDO1, SCRIB, RRAGC, PEA15, PEG10, CSE1L, MTCH1, RAC1, TCTN3, FAIM, HSPE1, DYRK2, DDX41, TRAF5, TRAF3, CKAP2, …	1963	602	13528	1.68281	2.59876e-07	3.87875e-09	1.198e-07
GOTERM_BP_FAT	GO:0016310~	phosphorylation	0.491837	144	0.00369137	PRPF4B, NRBP1, EFNA1, ATP6AP1, TTK, CASK, RPS6KB1, AURKA, MAP3K7, CSNK2A1, MAP3K4, CLK2, MAP3K9, ILK, PIK3C3, TLK1, STK39, TLK2, MAP2K5, ADAM9, IKBKAP, TWF1, ROCK1, PIK3CB, CSNK1G2, STK24, WNK1, RPS6KC1, SCYL3, MARK4, STK3, MAP4K3, MAP4K4, PNKP, MAPK1, MAP4K5, EIF2AK1, MAPK6, NME1, EIF2S1, MAPK3, MAPK9, RIPK2, NEK4, EIF2AK3, NEK7, FGFR4, NEK2, PTPLAD1, MAPKAPK5, CHEK2, MAPKAPK2, STK17A, RIOK2, AT…	1963	800	13528	1.24047	1	0.0590893	6.64771
GOTERM_BP_FAT	GO:0042127~	regulation of cell proliferation	0.488421	143	0.00266459	XRCC4, HRAS, CNOT8, PDGFA, ATP6AP1, TTK, RPS6KB1, JAG1, SSR1, CTNNB1, CUL3, MAGED1, CD47, CUL2, FNTA, CDKN2A, CDKN2C, KIFAP3, ILK, ASPH, CCNA2, MAP2K5, GNL3, GTPBP4, CAPNS1, MARK4, PPP1CB, SUZ12, VEGFB, HHEX, MAPK1, EIF2AK1, HIF1A, NOP2, TIMELESS, TCFL5, NME1, RIPK2, LAMC1, MCTS1, FGFR4, BLM, IFI30, SOX4, CALR, TIMP2, SOX9, FTH1, ADA, CDC123, NPM1, LAMB1, TRAF5, TCF3, MAFG, ODC1, BMP2, BECN1, PHB…	1963	787	13528	1.2522	0.999979	0.0445937	4.84186
GOTERM_BP_FAT	GO:0043632~	modification-dependent macromolecule catabolic process	0.488421	143	2.6137e-11	DZIP3, PPP2R5C, SAE1, CDC16, CD2AP, CNOT4, CUL3, CUL2, CUL7, ATG7, WWP1, RBCK1, RNF34, CDCA3, ANAPC1, ANAPC5, DTL, USP1, SKP2, UBE2J1, SOCS5, SKP1, BRAP, PSMA1, MAD2L1, HUWE1, UBR7, TRIM33, UBR5, PSMA4, PSMA3, RNF139, PIAS1, TNFAIP3, DERL1, UBE2V2, NEDD8, PSMA7, RAB40B, RBX1, PSMB5, PSMB4, ARIH2, UBE2D2, PSMB3, CACYBP, ZMPSTE24, UBE2D1, CDC23, CDC20, PCNP, UBE2L3, ATG3, CDC27, BRCA1, RNF8, UBE2E3…	1963	574	13528	1.71687	1.05463e-07	1.70102e-09	4.86174e-08
GOTERM_BP_FAT	GO:0019941~	modification-dependent protein catabolic process	0.488421	143	2.6137e-11	DZIP3, PPP2R5C, SAE1, CDC16, CD2AP, CNOT4, CUL3, CUL2, CUL7, ATG7, WWP1, RBCK1, RNF34, CDCA3, ANAPC1, ANAPC5, DTL, USP1, SKP2, UBE2J1, SOCS5, SKP1, BRAP, PSMA1, MAD2L1, HUWE1, UBR7, TRIM33, UBR5, PSMA4, PSMA3, RNF139, PIAS1, TNFAIP3, DERL1, UBE2V2, NEDD8, PSMA7, RAB40B, RBX1, PSMB5, PSMB4, ARIH2, UBE2D2, PSMB3, CACYBP, ZMPSTE24, UBE2D1, CDC23, CDC20, PCNP, UBE2L3, ATG3, CDC27, BRCA1, RNF8, UBE2E3…	1963	574	13528	1.71687	1.05463e-07	1.70102e-09	4.86174e-08
GOTERM_CC_FAT	GO:0015630~	microtubule cytoskeleton	0.48159	141	3.14707e-14	DYNC1LI1, PRC1, TUBB2A, DYNC2LI1, KNTC1, TTK, CBX3, AURKA, CBX1, CDC16, CTNNB1, CDCA8, FNTA, KIFAP3, CEP290, TUBG1, ASPM, MAP2K5, C2CD3, ROCK1, KIF5B, MED12, ESPL1, TOPBP1, PCM1, MARK4, DCTN1, TACC1, TACC2, DCTN2, MAD2L1, CEP350, SPAG5, NME1, HSPB1, STMN1, ARL8B, PDCD6IP, TNFAIP3, DYNLRB1, KIF4A, NEK2, NEDD9, C14ORF166, PEA15, PSMB4, TUBB, SAC3D1, KATNA1, CEP170, NPM1, CLASP2, TRAF5, CKAP2, DHX9,…	1749	549	12782	1.87696	2.22449e-11	1.23579e-12	4.74509e-11
GOTERM_BP_FAT	GO:0016071~	mRNA metabolic process	0.464513	136	1.00318e-26	RALY, NCBP2, RPL36A, RNMT, PRPF4B, U2AF2, SNRPD3, LSM7, SNRPD1, SNRPD2, SYNCRIP, WTAP, SART1, SMNDC1, NONO, DDX23, RBM8A, CLP1, TARDBP, WDR77, DNAJC8, LSM4, LSM2, DHX35, RBM10, CLNS1A, SNRPA1, MAGOH, PTBP1, HNRNPR, HNRNPU, AQR, SERBP1, SNRPB, SNRPF, SNRPE, SNRPG, FUS, FIP1L1, STRAP, NHP2L1, SNRPB2, HSPA1A, MAPKAPK2, HNRNPA3, HNRNPL, DDX46, EIF3E, HNRNPD, PABPC3, HNRNPC, PABPC1, DDX41, PRPF40A, DH…	1963	370	13528	2.53309	4.04784e-23	5.0598e-24	1.86601e-23
GOTERM_BP_FAT	GO:0006974~	response to DNA damage stimulus	0.461097	135	8.67162e-26	MMS19, MORF4L1, MRPS35, RAD51C, XRCC4, XRCC6, PTTG1, NONO, MUTYH, RAD21, H2AFX, TLK1, TLK2, CRY1, CCNA2, MYO6, DTL, USP1, LIG1, RINT1, RAD9A, TOPBP1, PPP1CB, GTF2H2B, RAD1, RFC5, PNKP, MAPK1, RFC3, RFC4, TIMELESS, RFC1, RFC2, UBR5, MCTS1, RAD17, HMGB2, BLM, MRE11A, MRPS11, UBE2V2, CHEK2, RBX1, POLE2, DYRK2, POLQ, ASF1A, TP53BP1, ATR, BRCA1, UIMC1, ATM, PTPN11, POLD3, RNF8, VCP, POLD1, PCNA, TDG, …	1963	373	13528	2.49424	3.499e-22	3.499e-23	1.613e-22
GOTERM_CC_FAT	GO:0031975~	envelope	0.461097	135	2.43679e-08	HCCS, EIF6, XPO1, XPO6, MPV17, STOML2, CBX3, LEMD3, RANGAP1, ANKLE2, WTAP, MFF, GCOM1, HTRA2, RAE1, NUP37, NUP133, OPA1, MYO6, RAN, PPP1CC, NUPL1, NPC1, MAD2L1, NUP43, LRPPRC, MVP, HAX1, AGFG1, LMNB2, MTX2, CHCHD3, AHCTF1, TAGLN2, MRS2, CSE1L, CACYBP, MTCH1, NUP50, XPOT, MSTO1, PHB, COX8A, ATP11B, AK2, SMAD3, TOMM40, VDAC2, ABCB6, VDAC1, NUP62, TOMM70A, RHOT1, PCNA, SEC13, HSPD1, TMPO, PARP1, SLC…	1749	622	12782	1.58618	1.72523e-05	5.22801e-07	3.68041e-05
GOTERM_CC_FAT	GO:0031967~	organelle envelope	0.461097	135	1.9931e-08	HCCS, EIF6, XPO1, XPO6, MPV17, STOML2, CBX3, LEMD3, RANGAP1, ANKLE2, WTAP, MFF, GCOM1, HTRA2, RAE1, NUP37, NUP133, OPA1, MYO6, RAN, PPP1CC, NUPL1, NPC1, MAD2L1, NUP43, LRPPRC, MVP, HAX1, AGFG1, LMNB2, MTX2, CHCHD3, AHCTF1, TAGLN2, MRS2, CSE1L, CACYBP, MTCH1, NUP50, XPOT, MSTO1, PHB, COX8A, ATP11B, AK2, SMAD3, TOMM40, VDAC2, ABCB6, VDAC1, NUP62, TOMM70A, RHOT1, PCNA, SEC13, HSPD1, TMPO, PARP1, SLC…	1749	620	12782	1.5913	1.4111e-05	4.40973e-07	3.01029e-05
GOTERM_CC_FAT	GO:0005626~	insoluble fraction	0.457682	134	0.033888	ITGB3BP, HRAS, SLC9A6, PLXNA1, CADM1, PPP2R5A, HMGCR, XRCC6, CASK, LEMD3, SYNCRIP, RPS6KB1, CNP, RAB1A, FDFT1, CTNNB1, PRKAR2A, LRRC59, ELOVL2, RC3H2, SLC4A2, STK39, DDOST, SLC33A1, UGCG, WNK1, DPAGT1, MAPK1, NME1, HSPB1, SLC38A1, CPD, EMP1, GGCX, TALDO1, GNAI3, CYP51A1, MMD, GIPC1, ARF6, PPT1, CALR, ATF2, SLC29A1, VRK2, RAC1, SLC30A5, ZMPSTE24, ERO1L, FIBP, RYK, CKAP4, SEC11A, MET, CELSR3, TOMM4…	1749	839	12782	1.16722	1	0.173614	40.5897
GOTERM_CC_FAT	GO:0044427~	chromosomal part	0.454266	133	1.27269e-25	MORF4L1, HMGN1, ITGB3BP, HIST2H2AA3, XPO1, PPP2R5A, XRCC6, KNTC1, CBX3, RANGAP1, CBX1, REST, HMGN4, PRIM1, CDCA8, CSNK2A1, H2AFV, OIP5, H2AFZ, H2AFY, NUP37, H2AFX, STAG2, STAG1, H1F0, NUP133, RAN, DCTN1, DCTN2, SUZ12, RFC5, RFC3, RFC4, MAD2L1, TIMELESS, RFC1, SPAG5, RFC2, ZWINT, NUP43, DSCC1, SMARCA4, BLM, AHCTF1, HIST1H4A, EIF3E, CLASP2, HELLS, MKI67, TP53BP1, WAPAL, JRKL, SUV39H1, NDC80, PMF1, …	1749	386	12782	2.5181	9.01062e-23	8.19147e-24	1.92221e-22
GOTERM_BP_FAT	GO:0006461~	protein complex assembly	0.447435	131	1.03713e-11	XPO1, HRAS, OCLN, XPO6, TUBB2A, CAPZA2, CAPZA1, IDE, KNTC1, MED24, TBP, CD2AP, SLC7A6, CTNNB1, GTF2E1, KIFAP3, ILK, MED27, TUBG1, DCTPP1, TBPL1, CUTA, IKBKAP, BCL10, DARS, MED12, DPAGT1, FADD, C10ORF2, GTF2H2B, MED17, SMARCA5, ADSL, LAMC1, EIF2AK3, BLM, GRB2, ALDOC, AHCTF1, CALR, PDSS1, PTK2, TUBB, CSE1L, RAC1, NPM1, TAF2, TAF4, SRP54, MSTO1, TAF5, EPRS, SMAD3, SMAD2, P2RX4, PPIH, VCP, HSPD1, CHA…	1963	505	13528	1.78769	4.18485e-08	7.21526e-10	1.92917e-08
GOTERM_BP_FAT	GO:0070271~	protein complex biogenesis	0.447435	131	1.03713e-11	XPO1, HRAS, OCLN, XPO6, TUBB2A, CAPZA2, CAPZA1, IDE, KNTC1, MED24, TBP, CD2AP, SLC7A6, CTNNB1, GTF2E1, KIFAP3, ILK, MED27, TUBG1, DCTPP1, TBPL1, CUTA, IKBKAP, BCL10, DARS, MED12, DPAGT1, FADD, C10ORF2, GTF2H2B, MED17, SMARCA5, ADSL, LAMC1, EIF2AK3, BLM, GRB2, ALDOC, AHCTF1, CALR, PDSS1, PTK2, TUBB, CSE1L, RAC1, NPM1, TAF2, TAF4, SRP54, MSTO1, TAF5, EPRS, SMAD3, SMAD2, P2RX4, PPIH, VCP, HSPD1, CHA…	1963	505	13528	1.78769	4.18485e-08	7.21526e-10	1.92917e-08
GOTERM_MF_FAT	GO:0008134~	transcription factor binding	0.447435	131	3.35538e-12	MMS19, MED24, TBP, RAB1A, CTNNB1, MAGED1, TAF5L, CDKN2A, CASP8AP2, SND1, MED27, WDR77, PQBP1, TFB2M, DDAH2, TBPL1, CUTA, BCL10, RAN, YY1, MED12, HHEX, EP300, HIF1A, SMARCE1, MED17, PIAS1, ADD1, TRAPPC2, SMARCA4, ZNHIT3, ENPP2, ELK3, TRRAP, ATF2, TCF20, MEIS2, TCERG1, DRAP1, PIR, NPM1, SUPT7L, TCF3, TFDP1, TAF4, TRIP4, TP53BP2, SUB1, MAML1, SMAD3, ICMT, SMAD2, PMF1, BRCA1, HDAC5, HDAC2, SAP130, RN…	1825	513	12983	1.81663	4.73115e-09	4.73115e-10	5.53343e-09
GOTERM_MF_FAT	GO:0042802~	identical protein binding	0.444019	130	8.71288e-06	NRBP1, CADM1, HMGCR, PDGFA, IDE, RNASEH1, TPD52, NONO, MAGED1, GSTM3, CASP8AP2, ROBO1, ATG7, MAP3K9, EED, DCTPP1, PDXK, ROCK1, ACTN4, PTPRG, SNRPN, FADD, PPP1CC, BRAP, EIF2AK1, MAD2L1, TIMELESS, NME1, PSMA4, COL1A2, HSPB1, COL1A1, EXT1, EIF2AK3, EXT2, ADD1, SMARCA4, ALDOA, CHKA, GGCT, STRAP, CCDC91, GIPC1, C14ORF166, PSMA7, ACP1, GPD1L, NPM1, PVRL2, HNRNPC, TCF3, SSSCA1, BMP2, S100A11, SMAD3, TPD…	1825	640	12983	1.44503	0.0122101	0.000341198	0.0143674
GOTERM_BP_FAT	GO:0016192~	vesicle-mediated transport	0.440604	129	2.48347e-07	HRAS, NRBP1, VPS54, TXLNA, VPS33B, RAB1A, CTNNB1, GBF1, PACSIN2, SAR1A, RBM12, SCAMP1, SCAMP3, SCAMP2, MYO6, GOLT1B, VPS45, RINT1, ERGIC2, BCAP31, GTF2H2B, NPC1, GAPVD1, LRP10, NME1, FNBP1L, VAMP5, VAMP4, BIN1, VPS26A, TRAPPC3, TRAPPC2, ARFGAP1, RAB7A, ARFGAP3, STX7, GNAI3, COPZ1, SNX2, CDC42SE1, ARF6, PPT1, ARFGEF2, ARFGEF1, FTH1, ITGAV, RAC1, STX10, AP2M1, RHOBTB3, GARS, WIPI1, CORO1C, FNBP1, V…	1963	576	13528	1.54341	0.00100158	9.82426e-06	0.000461947
GOTERM_CC_FAT	GO:0031982~	vesicle	0.437188	128	5.52659e-05	CADM1, ATP1B3, PDGFA, CNP, VPS33B, CD2AP, DMXL2, PACSIN2, SND1, SCAMP1, BSG, MYO6, ACTN4, RAN, VEGFB, FNBP1L, NEU1, PDCD6IP, BIN1, ALDOA, SRI, RAB7A, GNAI3, AGFG1, GRB2, COPZ1, GIPC1, PPT1, OCRL, CALU, SYPL1, RAC1, SLC30A5, SEC23IP, AP2M1, SPP1, BMP2, BECN1, GGH, GARS, PMF1, WIPI1, ATM, SREBF2, LAMP1, FNBP1, LAMP2, CCT4, PPIB, YIPF3, PTPN1, HSPD1, HSP90AB1, COPA, CLTA, SEC24A, CLTB, KIAA0368, RAB…	1749	670	12782	1.39619	0.0383736	0.000711189	0.0834386
GOTERM_BP_FAT	GO:0006357~	regulation of transcription from RNA polymerase II promoter	0.426942	125	0.0267833	XRCC6, CASK, MED20, TCEAL1, CTNNB1, MAGED1, GABPB1, TRAK2, MED27, IKBKAP, SATB2, MYO6, YY1, MED12, ZNF189, SUZ12, HHEX, EP300, HIF1A, SMARCE1, MED15, TIAL1, MED17, SMARCAL1, SMARCA5, SMARCA4, SUPT6H, HMGB2, TFE3, NEDD8, CALR, SOX9, VPS72, MEIS2, SMARCB1, DRAP1, HTATSF1, SNF8, VEZF1, TCF3, TFDP1, TAF2, TAF4, BMP2, RFX5, SUB1, MAML1, SMAD5, SMAD3, SNW1, SMAD2, BRCA1, SREBF2, HDAC5, HDAC2, RNF4, HDA…	1963	727	13528	1.18492	1	0.278915	39.6487
GOTERM_BP_FAT	GO:0000279~	M phase	0.426942	125	4.20227e-26	RAD51C, PRC1, TUBB2A, KNTC1, TTK, AURKA, CDC16, PTTG1, CD2AP, CDCA8, RAD21, OIP5, TARDBP, NUP37, H2AFX, TUBG1, CCNA2, ASPM, STAG2, STAG1, CDCA3, ANAPC1, ANAPC5, RAN, ESPL1, TACC3, DCTN1, TACC2, DCTN2, RAD1, MAD2L1, TIMELESS, SPAG5, ZWINT, STMN1, NEK4, NUP43, DSCC1, NEK2, MRE11A, NEDD9, CCNG2, TUBB, NIPBL, SAC3D1, KATNA1, CLASP2, HELLS, SSSCA1, YEATS4, MKI67, CKAP5, CDC23, NDC80, CDC20, PMF1, CDC2…	1963	329	13528	2.61835	1.69562e-22	1.88402e-23	7.81661e-23
GOTERM_BP_FAT	GO:0044093~	positive regulation of molecular function	0.420111	123	1.45154e-05	XRCC4, EFNA1, CDC16, MAP3K7, PRKAR2A, MAP3K4, FNTA, CDKN2A, CASP8AP2, MAP3K9, ILK, PSENEN, ADAM9, ANAPC1, BCL10, ACTN4, ANAPC5, PIK3CB, SKP1, PPP1CB, THY1, PSMA1, MAP4K5, EP300, HIF1A, NME1, PSMA4, PSMA3, RIPK2, EIF2AK3, ADD1, SMARCA4, PTPLAD1, DUSP12, PSMA7, SCRIB, PSMB5, PSMB4, SMARCB1, PSMB3, MTCH1, RAC1, NPM1, HSPE1, UBE2D1, MET, CDC23, SMAD3, CDC20, HOMER1, CDC27, PTPN11, HDAC5, PSMC6, VCP, …	1963	586	13528	1.44651	0.0568877	0.000440279	0.0269965
GOTERM_BP_FAT	GO:0006397~	mRNA processing	0.41328	121	6.21709e-25	RALY, NCBP2, RPL36A, PRPF4B, RNMT, U2AF2, SNRPD3, LSM7, SNRPD1, SNRPD2, SYNCRIP, WTAP, SART1, SMNDC1, NONO, DDX23, RBM8A, CLP1, TARDBP, WDR77, DNAJC8, LSM4, LSM2, DHX35, RBM10, CLNS1A, SNRPA1, MAGOH, PTBP1, HNRNPR, HNRNPU, AQR, SNRPB, SNRPF, SNRPE, SNRPG, FUS, FIP1L1, STRAP, NHP2L1, SNRPB2, HNRNPA3, HNRNPL, DDX46, HNRNPD, HNRNPC, PABPC1, DDX41, PRPF40A, DHX9, CSTF3, CSTF2, SNW1, RNPS1, CASC3, HNR…	1963	321	13528	2.59773	2.5086e-21	2.28054e-22	1.15644e-21
GOTERM_BP_FAT	GO:0032268~	regulation of cellular protein metabolic process	0.409864	120	4.31668e-10	NCBP2, PDGFA, IDE, EIF5B, TTK, CDC16, PRKAR2A, FNTA, CDKN2A, RBM8A, ATG7, MAP3K9, TIA1, MLST8, EIF2B2, EIF2B4, EIF2B5, ADAM9, ANAPC1, BCL10, GTPBP4, ANAPC5, MAGOH, SKP1, PSMA1, MAPK1, PA2G4, MAP4K5, EIF2AK1, EP300, MAD2L1, EIF2S1, PSMA4, PSMA3, RNF139, HSPB1, PIAS1, EIF2AK3, GATC, PTPLAD1, IGF2BP2, GIPC1, IGF2BP3, CALR, PSMA7, MTIF2, PSMB5, PSMB4, EIF3B, EIF3H, PSMB3, ITGAV, EIF3E, EIF3K, UBE2D1,…	1963	474	13528	1.74468	1.74178e-06	2.29181e-08	8.02941e-07
GOTERM_BP_FAT	GO:0006468~	protein amino acid phosphorylation	0.403033	118	0.0142646	NRBP1, PRPF4B, EFNA1, CASK, TTK, RPS6KB1, AURKA, MAP3K7, MAP3K4, CSNK2A1, CLK2, MAP3K9, ILK, PIK3C3, TLK1, STK39, TLK2, MAP2K5, ADAM9, IKBKAP, TWF1, ROCK1, PIK3CB, STK24, CSNK1G2, WNK1, RPS6KC1, SCYL3, MARK4, STK3, MAP4K3, MAP4K4, MAPK1, MAP4K5, EIF2AK1, MAPK6, EIF2S1, MAPK3, MAPK9, RIPK2, NEK4, EIF2AK3, NEK7, FGFR4, NEK2, PTPLAD1, MAPKAPK5, CHEK2, MAPKAPK2, STK17A, RIOK2, VRK1, PTK2, VRK2, DYRK2…	1963	667	13528	1.21918	1	0.175717	23.4515
GOTERM_CC_FAT	GO:0031410~	cytoplasmic vesicle	0.403033	118	0.000540276	ATP1B3, CADM1, PDGFA, CNP, VPS33B, CD2AP, DMXL2, PACSIN2, SND1, SCAMP1, BSG, MYO6, ACTN4, RAN, VEGFB, FNBP1L, NEU1, PDCD6IP, BIN1, RAB7A, GNAI3, AGFG1, COPZ1, PPT1, GIPC1, OCRL, CALU, SYPL1, RAC1, SLC30A5, SEC23IP, AP2M1, BECN1, GGH, GARS, WIPI1, ATM, SREBF2, LAMP1, FNBP1, LAMP2, CCT4, PPIB, YIPF3, PTPN1, HSPD1, HSP90AB1, COPA, CLTA, SEC24A, CLTB, KIAA0368, RAB5C, HIP1R, HEXB, NAP1L1, AP3S1, GJA1…	1749	642	12782	1.34325	0.317927	0.00530005	0.812907
GOTERM_CC_FAT	GO:0031988~	membrane-bounded vesicle	0.396202	116	6.20626e-06	ATP1B3, CADM1, PDGFA, CNP, VPS33B, CD2AP, DMXL2, PACSIN2, SND1, SCAMP1, BSG, MYO6, ACTN4, RAN, VEGFB, FNBP1L, NEU1, PDCD6IP, BIN1, ALDOA, RAB7A, GNAI3, AGFG1, GRB2, COPZ1, PPT1, GIPC1, OCRL, CALU, SYPL1, RAC1, SLC30A5, SPP1, AP2M1, BMP2, BECN1, GGH, GARS, PMF1, WIPI1, ATM, LAMP1, LAMP2, FNBP1, CCT4, PPIB, YIPF3, HSPD1, HSP90AB1, COPA, CLTA, SEC24A, CLTB, KIAA0368, RAB5C, HIP1R, HEXB, NAP1L1, AP3S…	1749	568	12782	1.49251	0.00438441	9.55182e-05	0.00937325
GOTERM_MF_FAT	GO:0004672~	protein kinase activity	0.396202	116	0.000356214	FASTKD3, NRBP1, PRPF4B, CASK, TTK, RPS6KB1, AURKA, MAP3K7, MAP3K4, CSNK2A1, CLK2, MAP3K9, ILK, PIK3C3, TLK1, STK39, TLK2, MAP2K5, IKBKAP, TWF1, ROCK1, STK24, CSNK1G2, WNK1, RPS6KC1, SCYL3, MARK4, STK3, GTF2H2B, MAP4K3, MAP4K4, MAPK1, MAP4K5, EIF2AK1, MAPK6, MAPK3, MAPK9, RIPK2, NEK4, FASTKD5, EIF2AK3, NEK7, FGFR4, NEK2, MAPKAPK5, ITGAE, CHEK2, MAPKAPK2, STK17A, NPRL2, RIOK2, VRK1, PTK2, VRK2, DYR…	1825	606	12983	1.36175	0.394893	0.0101997	0.585814
GOTERM_BP_FAT	GO:0008380~	RNA splicing	0.392786	115	8.01733e-27	RALY, NCBP2, RPL36A, PRPF4B, U2AF2, SNRPD3, LSM7, SNRPD1, SNRPD2, SYNCRIP, WTAP, SART1, SMNDC1, NONO, DDX23, RBM8A, CLP1, TARDBP, WDR77, DNAJC8, LSM4, LSM2, DHX35, RBM10, CLNS1A, SNRPA1, SNRPN, MAGOH, PTBP1, HNRNPR, HNRNPU, AQR, SNRPB, SNRPF, SNRPE, SNRPG, FUS, NHP2L1, STRAP, SNRPB2, RRAGC, HNRNPA3, HNRNPL, DDX46, HNRNPD, HNRNPC, PABPC1, DDX41, PRPF40A, DHX9, CSTF3, CSTF2, SNW1, RNPS1, CASC3, HNR…	1963	284	13528	2.79057	3.23499e-23	4.62142e-24	1.4913e-23
GOTERM_MF_FAT	GO:0019899~	enzyme binding	0.385955	113	1.93104e-06	WFS1, U2AF2, SNRPD3, CBX3, AURKA, CBX1, CTNNB1, CUL3, CUL2, CDKN2A, DMXL2, CUL7, CDKN2C, RAPGEF6, RBCK1, H2AFX, LSM2, ADAM9, CUTA, BCL10, ROCK1, STRN4, RAD9A, PPP1CC, PPP1CB, C10ORF2, THY1, RFC5, MAPK1, PA2G4, HIF1A, NPC2, CSTB, CSTA, PIAS1, BIN1, PPME1, NEK2, DUSP12, FTH1, RAC1, CDC42EP4, LAMB1, RHOBTB3, SMG5, SMG7, SMAD3, SMAD2, UBE2L3, ATG3, BRCA1, DOCK4, PTPN11, HDAC2, HDAC1, MARCKS, DENND5A,…	1825	523	12983	1.53705	0.00271907	9.38844e-05	0.00318444
GOTERM_BP_FAT	GO:0051173~	positive regulation of nitrogen compound metabolic process	0.38254	112	0.0268369	MMS19, HRAS, PDGFA, XRCC6, CASK, TBP, CTNNB1, H2AFX, CCNA2, BCL10, SATB2, MYO6, RAN, MED12, ARID1A, MAPK1, HHEX, EP300, HIF1A, MED17, PIAS1, SMARCA1, SMARCA4, HMGB2, BLM, TFE3, SOX4, SOX9, CALR, MEIS2, SMARCB1, RNF10, ASF1A, TCF3, TAF2, YEATS4, BMP2, MAML1, TP53BP1, SMAD5, SMAD3, SMAD2, BRCA1, UIMC1, SREBF2, HDAC5, RNF8, P2RX4, RNF6, HDAC2, RNF4, NUP62, HDAC1, SMARCC1, HSP90AB1, ENY2, E2F1, E2F3,…	1963	644	13528	1.19852	1	0.27869	39.7105
GOTERM_BP_FAT	GO:0009890~	negative regulation of biosynthetic process	0.38254	112	0.000670998	PDGFA, CBX3, REST, TCEAL1, CTNNB1, FNTA, WWP1, TIA1, EED, EIF2B4, EIF2B5, GTPBP4, SATB2, ZNF189, RAD9A, SUZ12, HHEX, PA2G4, EIF2AK1, TIMELESS, SMARCE1, TRIM33, EIF2AK3, RAD17, SMARCA4, HMGB2, BLM, IGF2BP2, ELK3, IGF2BP3, SOX9, CALR, VPS72, MEIS2, DRAP1, ITGAV, EIF3E, HELLS, BMP2, CREBZF, RFX5, PHB, S100A11, SMAD3, SNW1, SMAD2, ATR, BRCA1, UIMC1, HDAC5, HDAC2, HDAC1, UBA3, DNMT1, SMURF2, DNAJB6, E…	1963	573	13528	1.34703	0.933356	0.0128752	1.24077
GOTERM_BP_FAT	GO:0070727~	cellular macromolecule localization	0.379124	111	5.557e-11	XPO1, XPO6, ATP6AP1, SRP19, SSR1, CTNNB1, TRAK2, TLK1, STAM, SAR1A, MYO6, RAN, VPS45, BCAP31, MAPK1, SRP72, SEC61G, ARFGAP3, STX7, DERL1, STAM2, MTX2, COPZ1, SNX2, CTSA, GIPC1, CALR, CDC37, CSE1L, NPM1, SUPT7L, SEC23IP, TRAM1, STX10, SEC61A1, AP2M1, SRP54, TOMM40, ICMT, CASC3, PPIH, VCP, TOMM70A, PCNA, HGS, SEC13, GOSR2, GOSR1, SMURF1, COPA, CLTA, CLTB, SEC24A, TIMM17A, TIMM17B, AP3S1, CLTC, CDC4…	1963	414	13528	1.84772	2.24225e-07	3.39735e-09	1.03365e-07
GOTERM_BP_FAT	GO:0031327~	negative regulation of cellular biosynthetic process	0.375709	110	0.000669767	PDGFA, CBX3, REST, TCEAL1, CTNNB1, WWP1, TIA1, EED, EIF2B4, EIF2B5, GTPBP4, SATB2, ZNF189, RAD9A, SUZ12, HHEX, PA2G4, EIF2AK1, TIMELESS, SMARCE1, TRIM33, EIF2AK3, RAD17, SMARCA4, HMGB2, BLM, IGF2BP2, ELK3, IGF2BP3, SOX9, CALR, VPS72, MEIS2, DRAP1, EIF3E, HELLS, BMP2, CREBZF, RFX5, PHB, S100A11, SMAD3, SMAD2, SNW1, ATR, BRCA1, UIMC1, HDAC5, HDAC2, HDAC1, UBA3, DNMT1, SMURF2, DNAJB6, E2F1, COPS2, P…	1963	561	13528	1.35127	0.933024	0.0129131	1.23851
GOTERM_BP_FAT	GO:0034613~	cellular protein localization	0.375709	110	7.66243e-11	XPO1, XPO6, ATP6AP1, SRP19, SSR1, CTNNB1, TRAK2, TLK1, STAM, SAR1A, MYO6, RAN, VPS45, BCAP31, MAPK1, SRP72, SEC61G, ARFGAP3, STX7, DERL1, STAM2, MTX2, COPZ1, SNX2, CTSA, GIPC1, CALR, CDC37, CSE1L, NPM1, SUPT7L, SEC23IP, TRAM1, STX10, SEC61A1, AP2M1, SRP54, TOMM40, ICMT, PPIH, VCP, TOMM70A, PCNA, HGS, SEC13, GOSR2, GOSR1, SMURF1, COPA, CLTA, CLTB, SEC24A, TIMM17A, TIMM17B, AP3S1, CLTC, CDC42, COPB…	1963	411	13528	1.84444	3.09179e-07	4.54675e-09	1.42528e-07
GOTERM_BP_FAT	GO:0051726~	regulation of cell cycle	0.375709	110	5.85385e-18	DYNC1LI1, XPO1, KNTC1, TTK, CDC16, FNTA, CDKN2A, CUL7, CDKN2C, H2AFX, CCNA2, GTPBP4, RINT1, SKP2, ESPL1, RAD9A, TACC3, PPP1CB, RAD1, MAD2L1, TIMELESS, PRDM4, ZWINT, RAD17, SMARCA4, BLM, NEK2, BOP1, CHEK2, TRRAP, CALR, CCNG2, CDC37, SCRIB, CDC123, NPM1, TCF3, BMP2, TP53BP2, CDC23, SMAD3, ATR, BRCA1, UIMC1, ATM, PTPN11, HDAC2, HDAC1, UBA3, SMC1A, E2F1, NBN, COPS5, PTEN, GTSE1, CCNE2, MEN1, CDC42, C…	1963	331	13528	2.29022	2.36203e-14	9.84179e-16	1.08887e-14
GOTERM_BP_FAT	GO:0010558~	negative regulation of macromolecule biosynthetic process	0.372293	109	0.000387724	CBX3, REST, TCEAL1, CTNNB1, FNTA, WWP1, TIA1, EED, EIF2B4, EIF2B5, GTPBP4, SATB2, ZNF189, RAD9A, SUZ12, HHEX, PA2G4, EIF2AK1, TIMELESS, SMARCE1, TRIM33, EIF2AK3, RAD17, SMARCA4, HMGB2, BLM, IGF2BP2, ELK3, IGF2BP3, SOX9, CALR, VPS72, MEIS2, DRAP1, ITGAV, EIF3E, HELLS, BMP2, CREBZF, RFX5, PHB, S100A11, SMAD3, SMAD2, SNW1, ATR, BRCA1, UIMC1, HDAC5, HDAC2, HDAC1, UBA3, DNMT1, SMURF2, DNAJB6, E2F1, CO…	1963	547	13528	1.37326	0.790864	0.00815904	0.718746
GOTERM_BP_FAT	GO:0045935~	positive regulation of nucleobase, nucleoside, nucleotide and nucleic acid metabolic process	0.368878	108	0.0333256	MMS19, HRAS, PDGFA, XRCC6, CASK, TBP, CTNNB1, H2AFX, CCNA2, BCL10, SATB2, MYO6, RAN, MED12, ARID1A, MAPK1, HHEX, EP300, HIF1A, MED17, PIAS1, SMARCA1, SMARCA4, HMGB2, BLM, TFE3, SOX4, SOX9, CALR, MEIS2, SMARCB1, RNF10, ASF1A, TCF3, TAF2, YEATS4, BMP2, MAML1, TP53BP1, SMAD5, SMAD3, SMAD2, BRCA1, UIMC1, SREBF2, RNF8, HDAC5, RNF6, HDAC2, RNF4, NUP62, HDAC1, SMARCC1, ENY2, E2F1, E2F3, NIF3L1, PPARG, R…	1963	624	13528	1.19276	1	0.324964	46.7648
GOTERM_CC_FAT	GO:0016023~	cytoplasmic membrane-bounded vesicle	0.368878	108	7.39486e-05	ATP1B3, CADM1, PDGFA, CNP, VPS33B, CD2AP, DMXL2, PACSIN2, SND1, SCAMP1, BSG, MYO6, ACTN4, RAN, VEGFB, FNBP1L, NEU1, PDCD6IP, BIN1, RAB7A, GNAI3, AGFG1, COPZ1, PPT1, GIPC1, OCRL, CALU, SYPL1, RAC1, SLC30A5, AP2M1, BECN1, GARS, GGH, WIPI1, ATM, LAMP1, LAMP2, FNBP1, CCT4, PPIB, YIPF3, HSPD1, HSP90AB1, COPA, CLTA, CLTB, SEC24A, KIAA0368, RAB5C, HIP1R, HEXB, NAP1L1, AP3S1, GJA1, PDIA6, PDIA4, CLTC, CA…	1749	550	12782	1.43506	0.0510105	0.000902309	0.11163
GOTERM_BP_FAT	GO:0043085~	positive regulation of catalytic activity	0.365462	107	0.000125973	XRCC4, EFNA1, CDC16, MAP3K7, PRKAR2A, MAP3K4, FNTA, CDKN2A, CASP8AP2, MAP3K9, ILK, PSENEN, ADAM9, ANAPC1, ANAPC5, PIK3CB, SKP1, PPP1CB, THY1, PSMA1, MAP4K5, HIF1A, PSMA4, PSMA3, EIF2AK3, PTPLAD1, DUSP12, PSMA7, SCRIB, PSMB5, PSMB4, PSMB3, NPM1, RAC1, MTCH1, HSPE1, UBE2D1, MET, SMAD3, CDC23, CDC20, HOMER1, CDC27, PTPN11, PSMC6, VCP, PSMC4, PSMC3, PSMC2, PRKAR1A, HSPD1, ABL1, UBE2E1, GM2A, PRDX2, D…	1963	520	13528	1.41806	0.398502	0.00307606	0.234061
GOTERM_BP_FAT	GO:0034621~	cellular macromolecular complex subunit organization	0.365462	107	6.71466e-14	NCBP2, EIF6, HIST2H2AA3, XPO1, XPO6, TUBB2A, SNRPD3, SNRPD1, SNRPD2, SMNDC1, DDX23, H2AFV, CLP1, WDR77, H2AFZ, H2AFY, H2AFX, TUBG1, H1F0, CLNS1A, NUP133, ARID1A, SMARCE1, SMARCA5, SNRPB, STMN1, SNRPF, SNRPE, SNRPG, HMGB2, AHCTF1, CALR, EIF3A, PTK2, TUBB, CSE1L, HIST1H4A, NPM1, RAC1, ASF1A, HELLS, SRP54, MSTO1, SMAD3, SMAD2, SUPT16H, H3F3A, HSPD1, CHAF1A, COX11, CRNKL1, WASF1, NAP1L1, MLH1, NAP1L4…	1963	357	13528	2.06552	2.71025e-10	7.97129e-12	1.24944e-10
GOTERM_BP_FAT	GO:0051301~	cell division	0.365462	107	1.20013e-20	PRC1, KNTC1, CDC16, PTTG1, CD2AP, CDCA8, CDKN2A, RAD21, OIP5, NUP37, CCNA2, STAG2, ASPM, STAG1, CDCA3, ANAPC1, ROCK1, ANAPC5, RAN, PIK3CB, LIG1, ESPL1, PPP1CC, PPP1CB, TACC1, MAD2L1, TIMELESS, SPAG5, ZWINT, PELO, PDCD6IP, NEK4, NUP43, NEK2, NEDD9, AHCTF1, CCNG2, SAC3D1, KATNA1, CDC123, CLASP2, HELLS, SSSCA1, CKAP5, CDC23, NDC80, CDC20, PMF1, RNF8, SMC1A, CDK19, TSG101, SENP5, DAXX, CCNE2, CDC42, …	1963	295	13528	2.49963	4.84251e-17	2.84853e-18	2.23234e-17
GOTERM_BP_FAT	GO:0006886~	intracellular protein transport	0.358631	105	1.02724e-11	XPO1, XPO6, ATP6AP1, SRP19, SSR1, TRAK2, TLK1, STAM, SAR1A, MYO6, RAN, VPS45, BCAP31, MAPK1, SRP72, SEC61G, ARFGAP3, STX7, DERL1, MTX2, STAM2, COPZ1, SNX2, CTSA, GIPC1, CALR, CDC37, CSE1L, NPM1, SEC23IP, TRAM1, STX10, SEC61A1, AP2M1, SRP54, TOMM40, ICMT, PPIH, VCP, TOMM70A, PCNA, HGS, SEC13, GOSR2, GOSR1, SMURF1, COPA, CLTA, CLTB, SEC24A, TIMM17A, TIMM17B, AP3S1, CLTC, COPB2, CCHCR1, AP1S1, COPB1…	1963	374	13528	1.93478	4.14489e-08	7.27173e-10	1.91075e-08
GOTERM_BP_FAT	GO:0051172~	negative regulation of nitrogen compound metabolic process	0.355216	104	0.000430568	CBX3, REST, TCEAL1, CTNNB1, WWP1, EED, GTPBP4, SATB2, ZNF189, RAD9A, SUZ12, HHEX, PA2G4, TIMELESS, SMARCE1, TRIM33, RAD17, SMARCA4, HMGB2, BLM, ELK3, SOX9, CALR, VPS72, MEIS2, DRAP1, NPM1, HELLS, BMP2, CREBZF, RFX5, PHB, S100A11, SMAD3, SMAD2, SNW1, ATR, BRCA1, UIMC1, HDAC5, HDAC2, HDAC1, UBA3, DNMT1, SMURF2, DNAJB6, E2F1, COPS2, PPARD, TSG101, DEDD, PPARG, MLH1, HSBP1, DAXX, RPS3, MEN1, SAP30, H…	1963	519	13528	1.38095	0.824078	0.0087821	0.797868
GOTERM_BP_FAT	GO:0010942~	positive regulation of cell death	0.355216	104	1.62785e-07	ITGB3BP, CADM1, MMP9, SART1, SMNDC1, MAGED1, CUL3, CUL2, CDKN2A, HTRA2, CASP8AP2, CDKN2C, TIA1, PSENEN, NGFRAP1, DAP, NQO1, NET1, BCL10, NUDT2, SKP2, FADD, RAD9A, MARK4, STK3, MAPK1, TIAL1, RIPK2, MAPK9, SOX4, CHEK2, STK17A, SCRIB, TUBB, RAC1, MTCH1, DYRK2, TRAF3, TM2D1, TP53BP2, TRIO, SMAD3, BRCA1, ATM, RNF7, HSPD1, PDCD5, ABL1, PDCD6, DAP3, HTATIP2, DEDD, FASTK, MLH1, DAXX, PTEN, RPS3, MEN1, CA…	1963	435	13528	1.64762	0.000656622	6.7715e-06	0.000302795
GOTERM_BP_FAT	GO:0043068~	positive regulation of programmed cell death	0.355216	104	1.28446e-07	ITGB3BP, CADM1, MMP9, SART1, SMNDC1, MAGED1, CUL3, CUL2, CDKN2A, HTRA2, CASP8AP2, CDKN2C, TIA1, PSENEN, NGFRAP1, DAP, NQO1, NET1, BCL10, NUDT2, SKP2, FADD, RAD9A, MARK4, STK3, MAPK1, TIAL1, RIPK2, MAPK9, SOX4, CHEK2, STK17A, SCRIB, TUBB, RAC1, MTCH1, DYRK2, TRAF3, TM2D1, TP53BP2, TRIO, SMAD3, BRCA1, ATM, RNF7, HSPD1, PDCD5, ABL1, PDCD6, DAP3, HTATIP2, DEDD, FASTK, MLH1, DAXX, PTEN, RPS3, MEN1, CA…	1963	433	13528	1.65523	0.000518147	5.45558e-06	0.000238922
GOTERM_BP_FAT	GO:0006325~	chromatin organization	0.355216	104	4.79149e-11	MORF4L1, HIST2H2AA3, CBX3, CBX1, TAF5L, H2AFV, EED, H2AFZ, H2AFY, H2AFX, TLK1, TLK2, H1F0, SATB2, ARID1A, SUZ12, EP300, SMARCE1, HUWE1, SMARCAL1, SMARCA5, SMARCA1, SMARCA4, SUPT6H, HMGB2, C14ORF169, TRRAP, VPS72, HIST1H4A, SMARCB1, NPM1, SUPT7L, ASF1A, HELLS, SETDB1, YEATS4, TAF5, PHB, SMYD3, SUV39H1, WHSC1, EHMT2, UIMC1, CTR9, RNF8, HDAC5, HDAC2, HDAC1, SAP130, SMARCC1, MSL1, SUPT16H, DNMT1, H3F…	1963	378	13528	1.89607	1.93337e-07	3.02088e-09	8.91261e-08
GOTERM_BP_FAT	GO:0045934~	negative regulation of nucleobase, nucleoside, nucleotide and nucleic acid metabolic process	0.3518	103	0.000401952	CBX3, REST, TCEAL1, CTNNB1, WWP1, EED, GTPBP4, SATB2, ZNF189, RAD9A, SUZ12, HHEX, PA2G4, TIMELESS, SMARCE1, TRIM33, RAD17, SMARCA4, HMGB2, BLM, ELK3, SOX9, CALR, VPS72, MEIS2, DRAP1, NPM1, HELLS, BMP2, CREBZF, RFX5, PHB, S100A11, SMAD3, SMAD2, SNW1, ATR, BRCA1, UIMC1, HDAC5, HDAC2, HDAC1, UBA3, DNMT1, SMURF2, DNAJB6, E2F1, COPS2, PPARD, TSG101, DEDD, PPARG, MLH1, HSBP1, DAXX, RPS3, MEN1, SAP30, P…	1963	512	13528	1.38637	0.802537	0.00832701	0.745029
GOTERM_BP_FAT	GO:0043065~	positive regulation of apoptosis	0.3518	103	1.69023e-07	ITGB3BP, CADM1, MMP9, SART1, SMNDC1, MAGED1, CUL3, CUL2, CDKN2A, HTRA2, CASP8AP2, CDKN2C, TIA1, PSENEN, NGFRAP1, DAP, NQO1, NET1, BCL10, NUDT2, SKP2, FADD, RAD9A, STK3, MAPK1, TIAL1, RIPK2, MAPK9, SOX4, CHEK2, STK17A, SCRIB, TUBB, RAC1, MTCH1, DYRK2, TRAF3, TM2D1, TP53BP2, TRIO, SMAD3, BRCA1, ATM, RNF7, HSPD1, PDCD5, ABL1, PDCD6, DAP3, HTATIP2, DEDD, FASTK, MLH1, DAXX, PTEN, RPS3, MEN1, CASP3, TP…	1963	430	13528	1.65075	0.000681776	6.95924e-06	0.000314398
GOTERM_BP_FAT	GO:0006281~	DNA repair	0.3518	103	6.70513e-20	MMS19, MORF4L1, XRCC4, RAD51C, XRCC6, PTTG1, NONO, MUTYH, RAD21, H2AFX, CRY1, LIG1, USP1, RAD9A, TOPBP1, GTF2H2B, RAD1, RFC5, PNKP, RFC3, RFC4, RFC1, RFC2, RAD17, HMGB2, BLM, MRE11A, UBE2V2, RBX1, POLE2, POLQ, ASF1A, TP53BP1, ATR, BRCA1, UIMC1, ATM, RNF8, POLD3, VCP, POLD1, SUPT16H, TDG, PCNA, PARP1, SMC1A, ABL1, CHAF1A, PARP2, NBN, MLH1, MEN1, SLK, FANCI, FANCF, POLG2, FANCG, TOP2A, UBE2A, DDB1,…	1963	284	13528	2.49938	2.70552e-16	1.50307e-17	1.24722e-16
GOTERM_MF_FAT	GO:0016563~	transcription activator activity	0.348384	102	4.87664e-09	MMS19, XRCC6, MED24, CTNNB1, MAGED1, TAF5L, WDR77, MED27, PQBP1, RBCK1, CEP290, PATZ1, TBPL1, CUTA, BCL10, RAN, YY1, MED12, ARID1A, EP300, SMARCE1, MED17, SMARCA5, PIAS1, SMARCA4, DEAF1, TRRAP, SOX9, ATF2, TCF20, TCERG1, NPM1, HNRNPD, SUPT7L, TCF3, TFDP1, TAF4, TRIP4, SUB1, MAML1, PHB, TP53BP1, SMAD5, SMAD3, SMAD2, ICMT, PMF1, BRCA1, RNF6, HDAC2, RNF4, SAP130, HDAC1, PSMC3, SMARCC1, TCF12, ENY2, …	1825	410	12983	1.76982	6.87604e-06	4.91148e-07	8.04207e-06
GOTERM_BP_FAT	GO:0007010~	cytoskeleton organization	0.334722	98	6.84766e-06	HRAS, PRC1, VPS54, CAPZA2, CAPZA1, TTK, CNP, AURKA, CTNNB1, PACSIN2, RALA, TUBG1, ROCK1, ACTN4, RAN, ESPL1, TMSB10, TACC3, PCM1, MARK4, THY1, DCTN2, TACC2, ARPC1A, ATP2C1, SPAG5, ZWINT, STMN1, DBN1, ADD1, ALDOA, AGFG1, NEK2, NEDD9, ARF6, ARPC5, CALR, PTK2, TUBB, SAC3D1, KATNA1, NPM1, RAC1, CKAP5, NDC80, BRCA1, LASP1, SMC1A, ABL1, DNAJB6, WASF1, WASF2, MLH1, RHOQ, KIF2C, CDC42, RANBP9, DYNLL1, PAK…	1963	436	13528	1.54901	0.0272522	0.000215839	0.0127365
GOTERM_BP_FAT	GO:0034622~	cellular macromolecular complex assembly	0.331307	97	3.50571e-13	NCBP2, EIF6, HIST2H2AA3, XPO1, XPO6, TUBB2A, SNRPD3, SNRPD1, SNRPD2, SMNDC1, DDX23, H2AFV, CLP1, WDR77, H2AFZ, H2AFY, H2AFX, TUBG1, H1F0, CLNS1A, SMARCA5, SNRPB, SNRPF, SNRPE, SNRPG, HMGB2, AHCTF1, CALR, EIF3A, PTK2, TUBB, CSE1L, HIST1H4A, NPM1, RAC1, ASF1A, HELLS, SRP54, MSTO1, SMAD3, SMAD2, H3F3A, HSPD1, CHAF1A, COX11, CRNKL1, WASF1, NAP1L1, MLH1, NAP1L4, PRMT5, GTF2A2, TUBB6, TUBA1A, TUBA1B, K…	1963	318	13528	2.10212	1.41471e-09	3.62745e-11	6.52167e-10
GOTERM_BP_FAT	GO:0048285~	organelle fission	0.327891	96	8.65508e-24	TUBB2A, KNTC1, AURKA, PTTG1, CDC16, CD2AP, CDCA8, RAD21, OIP5, TARDBP, NUP37, CCNA2, ASPM, STAG2, CDCA3, STAG1, ANAPC1, OPA1, ANAPC5, RAN, ESPL1, DCTN1, DCTN2, MAD2L1, TIMELESS, SPAG5, ZWINT, NEK4, NUP43, DSCC1, NEK2, NEDD9, CCNG2, TUBB, NIPBL, SAC3D1, KATNA1, CLASP2, HELLS, SSSCA1, YEATS4, CKAP5, CDC23, NDC80, CDC20, PMF1, CDC27, RNF8, NOLC1, RRS1, SMC1A, KIF2C, SEH1L, TUBB3, ZW10, CDK1, CDC6, A…	1963	229	13528	2.88901	3.49233e-20	2.6864e-21	1.60992e-20
GOTERM_MF_FAT	GO:0046983~	protein dimerization activity	0.327891	96	0.0120138	BACH1, NRBP1, CADM1, HMGCR, PDGFA, HEXA, PPARG, IDE, HEXB, RNASEH1, SAE1, TPD52, DAXX, TP53I3, HSF2, ROBO1, MAP3K9, ATG7, GTF2A2, CREB3L2, ELTD1, TOP2B, TOP2A, CUTA, PPP2R1A, IRAK1, HSP90AA1, CAPNS1, PDXK, ADAM10, ACTN4, LIMK2, POLR1D, POLR1C, STK3, TARS, EIF2AK1, G6PD, HIF1A, MAD2L1, TIMELESS, BIN1, EXT1, EXT2, ADD1, ACVR1, CHKA, GGCT, POLA1, PLVAP, GIPC1, ASNS, RRAGD, PDSS1, ATF1, ATF2, RRAGC, …	1825	542	12983	1.26004	1	0.191864	18.0711
GOTERM_BP_FAT	GO:0006412~	translation	0.324476	95	2.91184e-11	EIF6, ABCF1, RPL17, RPL36A, MRPL42, COPS5, NARS, RBM3, EIF5B, IARS2, RPS2, MRPS30, RPS3, WARS, DMXL2, EIF1AX, RPLP0, RPL39L, POLG2, TPR, EIF2B2, EIF2B4, EIF2B5, DARS, EIF2S3, MRPL9, DARS2, MRPS7, TARS, EIF4G2, EIF4G3, TRNAU1AP, RPS16, DHX29, MRPS18A, EIF2S1, RARS, EIF2S2, EFTUD1, HARS, RPS10, PELO, YARS2, FARSA, MRPL48, EIF2AK3, MRPS17, MRPS16, NACA, MRPS14, MRPS12, MRPS11, MRPS10, IGF2BP3, RPL38…	1963	331	13528	1.97792	1.17493e-07	1.86497e-09	5.4163e-08
GOTERM_BP_FAT	GO:0000087~	M phase of mitotic cell cycle	0.324476	95	5.48338e-24	TUBB2A, KNTC1, AURKA, CDC16, PTTG1, CD2AP, KIF2C, CDCA8, RAD21, SEH1L, OIP5, TARDBP, NUP37, CCNA2, STAG2, ASPM, TUBB3, ZW10, STAG1, CDCA3, ANAPC1, CDC6, CDK1, ARHGEF2, ANAPC5, RAN, TPX2, NUSAP1, ESPL1, UBE2I, PBK, UBE2C, DCTN1, CDK2, EML4, DCTN2, MAD2L1, TIMELESS, SPAG5, ZWINT, NSL1, BUB1B, MAPRE1, NEK4, CHFR, NUP43, DSCC1, HAUS3, NEK2, CETN3, NEDD9, CETN2, CCNG2, AURKAPS1, NCAPH, TUBB, NIPBL, SA…	1963	224	13528	2.92273	2.21254e-20	1.84379e-21	1.01996e-20
GOTERM_BP_FAT	GO:0007067~	mitosis	0.317645	93	2.24924e-23	TUBB2A, KNTC1, AURKA, CDC16, PTTG1, CD2AP, KIF2C, CDCA8, RAD21, SEH1L, OIP5, TARDBP, NUP37, CCNA2, STAG2, ASPM, TUBB3, ZW10, CDCA3, STAG1, ANAPC1, CDC6, CDK1, ARHGEF2, ANAPC5, RAN, TPX2, NUSAP1, ESPL1, UBE2I, PBK, UBE2C, DCTN1, CDK2, EML4, DCTN2, MAD2L1, TIMELESS, SPAG5, ZWINT, NSL1, BUB1B, MAPRE1, NEK4, CHFR, NUP43, DSCC1, HAUS3, NEK2, CETN3, NEDD9, CETN2, CCNG2, AURKAPS1, NCAPH, TUBB, NIPBL, SA…	1963	220	13528	2.91322	9.0757e-20	6.48264e-21	4.1838e-20
GOTERM_BP_FAT	GO:0000280~	nuclear division	0.317645	93	2.24924e-23	TUBB2A, KNTC1, AURKA, CDC16, PTTG1, CD2AP, KIF2C, CDCA8, RAD21, SEH1L, OIP5, TARDBP, NUP37, CCNA2, STAG2, ASPM, TUBB3, ZW10, CDCA3, STAG1, ANAPC1, CDC6, CDK1, ARHGEF2, ANAPC5, RAN, TPX2, NUSAP1, ESPL1, UBE2I, PBK, UBE2C, DCTN1, CDK2, EML4, DCTN2, MAD2L1, TIMELESS, SPAG5, ZWINT, NSL1, BUB1B, MAPRE1, NEK4, CHFR, NUP43, DSCC1, HAUS3, NEK2, CETN3, NEDD9, CETN2, CCNG2, AURKAPS1, NCAPH, TUBB, NIPBL, SA…	1963	220	13528	2.91322	9.0757e-20	6.48264e-21	4.1838e-20
GOTERM_MF_FAT	GO:0008092~	cytoskeletal protein binding	0.317645	93	0.00440107	ENAH, HIP1R, WASF1, CAPZA2, CAPZA1, WASF2, ACTR3, ACTR2, FNTA, MED28, PACSIN2, RAE1, KIFAP3, TARDBP, SNTB1, RHOA, CEP290, VPS16, MSN, CAP1, NCKIPSD, DLG1, BCL7B, TWF1, STX4, ARHGEF2, MYO6, KIF5B, ACTN4, INPPL1, VIL1, NUSAP1, TMSB10, PALLD, CTNNA1, MARK4, FLNB, VASP, ARPC1A, ARPC1B, NCK2, NME1, NCK1, ARPC5L, CFL1, MAPRE1, ARL8B, STMN1, DBN1, LRPPRC, ADD1, ALDOA, ALDOC, GPAA1, ABI1, GIPC1, ARPC5, A…	1825	504	12983	1.3127	0.998009	0.0850134	7.01558
GOTERM_MF_FAT	GO:0004674~	protein serine/threonine kinase activity	0.310814	91	4.87531e-05	CDK19, CDK17, PRPF4B, NUAK1, FASTK, CASK, TTK, RPS6KB1, AURKA, MAP3K7, MAP3K4, ADCK2, CSNK2A1, PAK2, SLK, CLK2, MAP3K9, ILK, TLK1, STK39, TLK2, CDK16, CHUK, MAP2K5, CDC7, SRPK2, CDK1, IRAK1, ROCK1, LIMK2, STK24, CSNK1G2, PRKCI, WNK1, RPS6KC1, PBK, CDK7, CDK4, MARK4, CDK5, STK3, SRPK1, CDK2, GTF2H2, GTF2H1, GTF2H2B, MAP4K3, MAPK1, MAP4K4, PRKD2, MAP4K5, EIF2AK1, HIPK1, MAPK6, MAPK3, BUB1B, MAPK9, …	1825	430	12983	1.50552	0.0664339	0.0017611	0.0803683
GOTERM_BP_FAT	GO:0010629~	negative regulation of gene expression	0.307398	90	0.025732	E2F1, COPS2, PPARD, TSG101, DEDD, RBM3, PPARG, CBX3, REST, HSBP1, DAXX, TCEAL1, CTNNB1, MEN1, SAP30, HEY1, PBXIP1, ZNF148, CLP1, WWP1, SND1, EED, KDM5B, KHDRBS1, TBL1XR1, SATB2, ARID5B, SKP2, LEF1, ZNF189, UBE2I, TLE1, RB1, RBBP7, MXD3, SUZ12, HHEX, PA2G4, TIMELESS, SMARCE1, BPTF, TRIM33, SMARCA4, BTAF1, BCLAF1, HMGB2, MTDH, HAT1, ELK3, CALR, SOX9, VPS72, TCF7L1, HIC2, MEIS2, DRAP1, GATAD2A, SUPT…	1963	504	13528	1.23062	1	0.270853	38.4244
GOTERM_BP_FAT	GO:0008283~	cell proliferation	0.307398	90	0.000407607	E2F1, TUSC2, MORF4L1, COPS2, PPARD, NBN, PDGFA, DTYMK, PRDX2, CDC16, TXLNA, PTEN, CTNNB1, KIF2C, BLZF1, MCM7, DKC1, PRMT5, ILK, FRAT2, ASPM, IMPDH2, DLG1, KHDRBS1, PDXK, TPX2, SKP2, CDK7, RBBP7, TACC3, CDK5, TACC2, DCTN2, VEGFB, HHEX, IFNAR2, PA2G4, PRDM4, PSEN1, GNB1, UBR5, BUB1B, RIPK2, TXNRD1, PELO, MAPRE1, BIN1, EMP1, CKS1B, CDV3, POLA1, FKBP1A, UBE2V2, BOP1, SFN, FTH1, SCRIB, PDAP1, NAA35, M…	1963	436	13528	1.42256	0.806993	0.00840057	0.755473
GOTERM_MF_FAT	GO:0016887~	ATPase activity	0.307398	90	6.51963e-10	ABCF1, RAD51C, ATP1B1, ABCF2, ATP1B3, ATP6AP1, IDE, XRCC6, DDX27, ATP2B1, DDX18, ATP2B4, DDX23, DDX21, DHX35, DDX10, DYNC1H1, DHX30, TOP2A, ABCE1, RBBP4, RALBP1, G3BP1, ATP6V1H, ABCC10, CDK7, HLTF, ATP6V1D, GTF2H2, ATP6V1F, GTF2H1, GTF2H2B, RAD51, RFC5, ATP6V1C1, RECQL, EIF4A3, RFC3, RFC4, BPTF, RFC1, DHX29, RFC2, ASCC3, ATP2C1, ATP9B, ATP9A, SMARCAL1, SMARCA5, RUVBL2, SMARCA1, SMARCA4, BLM, CETN…	1825	334	12983	1.91694	9.19268e-07	8.35698e-08	1.07515e-06
GOTERM_BP_FAT	GO:0019220~	regulation of phosphate metabolic process	0.293736	86	0.0341089	PDGFA, EFNA1, HMGCR, TTK, PRDX2, DAXX, PTEN, CCNE2, MAP3K7, MEN1, CDC42, PRKAR2A, CASP3, MAP3K4, CDKN2A, MCM7, PAK2, DYNLL1, CDKN2C, MAP3K9, ILK, SHC1, MLST8, CDK5RAP1, PPP1R14B, ADAM9, PPP2R1A, CDC6, IRAK1, BCL10, GTPBP4, LYN, LIMK2, PIK3CB, RB1, CDK7, PPP1CB, CDK5, THY1, GTF2H1, CARD10, NCK2, MAP4K5, PSEN1, PSEN2, ADAM17, RAD17, PRKD3, CKS1B, PARD3, BLM, PTPLAD1, TRIB3, FKBP1A, DUSP12, SFN, NPR…	1963	485	13528	1.222	1	0.32974	47.5615
GOTERM_BP_FAT	GO:0051174~	regulation of phosphorus metabolic process	0.293736	86	0.0341089	PDGFA, EFNA1, HMGCR, TTK, PRDX2, DAXX, PTEN, CCNE2, MAP3K7, MEN1, CDC42, PRKAR2A, CASP3, MAP3K4, CDKN2A, MCM7, PAK2, DYNLL1, CDKN2C, MAP3K9, ILK, SHC1, MLST8, CDK5RAP1, PPP1R14B, ADAM9, PPP2R1A, CDC6, IRAK1, BCL10, GTPBP4, LYN, LIMK2, PIK3CB, RB1, CDK7, PPP1CB, CDK5, THY1, GTF2H1, CARD10, NCK2, MAP4K5, PSEN1, PSEN2, ADAM17, RAD17, PRKD3, CKS1B, PARD3, BLM, PTPLAD1, TRIB3, FKBP1A, DUSP12, SFN, NPR…	1963	485	13528	1.222	1	0.32974	47.5615
GOTERM_MF_FAT	GO:0032561~	guanyl ribonucleotide binding	0.293736	86	7.32171e-06	GNAZ, HRAS, SEPHS1, RAB9A, RAB5C, TUBB2A, EIF5B, RHOQ, GNL3L, RAB1A, RNGTT, CDC42, CLP1, RHOA, TUBB6, RALA, RHOC, TUBG1, AGAP1, TUBA1A, EIF2B2, GNL2, SAR1A, TUBA1B, TUBA1C, RHOG, TUBB3, GNL3, GTPBP2, RAP2B, RAP2A, GTPBP1, ARL1, NUDT2, GTPBP4, OPA1, GTPBP3, RAN, RAB4A, TPX2, EIF2S3, OLA1, ERAL1, SRPRB, ARL3, MFN1, NME1, EFTUD1, RAB15, GNAS, ARL8B, GBP2, ARL4A, GPN1, ADSS, RAB7A, GNAI3, GNAI1, FKBP…	1825	382	12983	1.60157	0.0102705	0.000294918	0.0120736
GOTERM_MF_FAT	GO:0019001~	guanyl nucleotide binding	0.293736	86	7.32171e-06	GNAZ, HRAS, SEPHS1, RAB9A, RAB5C, TUBB2A, EIF5B, RHOQ, GNL3L, RAB1A, RNGTT, CDC42, CLP1, RHOA, TUBB6, RALA, RHOC, TUBG1, AGAP1, TUBA1A, EIF2B2, GNL2, SAR1A, TUBA1B, TUBA1C, RHOG, TUBB3, GNL3, GTPBP2, RAP2B, RAP2A, GTPBP1, ARL1, NUDT2, GTPBP4, OPA1, GTPBP3, RAN, RAB4A, TPX2, EIF2S3, OLA1, ERAL1, SRPRB, ARL3, MFN1, NME1, EFTUD1, RAB15, GNAS, ARL8B, GBP2, ARL4A, GPN1, ADSS, RAB7A, GNAI3, GNAI1, FKBP…	1825	382	12983	1.60157	0.0102705	0.000294918	0.0120736
GOTERM_MF_FAT	GO:0005525~	GTP binding	0.293736	86	2.42602e-06	GNAZ, HRAS, SEPHS1, RAB9A, RAB5C, TUBB2A, EIF5B, RHOQ, GNL3L, RAB1A, RNGTT, CDC42, CLP1, RHOA, TUBB6, RALA, RHOC, TUBG1, AGAP1, TUBA1A, EIF2B2, GNL2, SAR1A, TUBA1B, TUBA1C, RHOG, TUBB3, GNL3, GTPBP2, RAP2B, RAP2A, GTPBP1, ARL1, NUDT2, GTPBP4, OPA1, GTPBP3, RAN, RAB4A, TPX2, EIF2S3, OLA1, ERAL1, SRPRB, ARL3, MFN1, NME1, EFTUD1, RAB15, GNAS, ARL8B, GBP2, ARL4A, GPN1, ADSS, RAB7A, GNAI3, GNAI1, FKBP…	1825	372	12983	1.64463	0.00341485	0.000110339	0.00400067
GOTERM_BP_FAT	GO:0016481~	negative regulation of transcription	0.29032	85	0.0129725	E2F1, COPS2, PPARD, TSG101, DEDD, PPARG, CBX3, REST, HSBP1, DAXX, TCEAL1, CTNNB1, MEN1, SAP30, HEY1, PBXIP1, ZNF148, WWP1, EED, KDM5B, KHDRBS1, TBL1XR1, SATB2, ARID5B, LEF1, ZNF189, TLE1, UBE2I, RB1, RBBP7, MXD3, SUZ12, HHEX, PA2G4, TIMELESS, SMARCE1, BPTF, TRIM33, SMARCA4, BTAF1, BCLAF1, HMGB2, MTDH, HAT1, ELK3, SOX9, CALR, VPS72, TCF7L1, HIC2, MEIS2, DRAP1, GATAD2A, SUPT4H1, HELLS, ENO1, BMP2, …	1963	459	13528	1.2762	1	0.16613	21.5634
GOTERM_CC_FAT	GO:0019898~	extrinsic to membrane	0.29032	85	0.0184981	TSG101, CASK, STOML2, VPS37C, CTNNB1, PLEKHB2, MAGED1, DMXL2, MED28, MAPKAP1, SYNJ2, DLG5, CAP1, MSN, RNF34, ZW10, DLG1, MYO6, ROCK1, RALBP1, INPPL1, VPS45, FLOT2, RAB4A, LRRC1, FLOT1, RINT1, STRN4, MPP6, PI4KB, DCTN2, RAB11FIP2, GAPVD1, STXBP6, GNB1, KRIT1, NUCB2, GNB5, GNAS, VPS26A, RAP1GAP, EXOC7, GNAI1, LANCL1, CCDC91, ARF6, GIPC1, SCRIB, CHMP2B, MTMR2, MTMR3, CDC42EP1, SH3GLB1, GOLPH3L, RAC1…	1749	494	12782	1.25748	0.999998	0.107706	24.5729
GOTERM_MF_FAT	GO:0003712~	transcription cofactor activity	0.29032	85	1.62202e-06	ENY2, MMS19, E2F1, ZNF85, COPS2, HTATIP2, ELF3, COPS5, TSG101, MED24, HSBP1, RFXANK, CTNNB1, TMF1, MAGED1, SAP30, TAF5L, PBXIP1, CASP8AP2, HSF2, SND1, MED27, WDR77, GTF2A2, PQBP1, TFB2M, YAP1, TBPL1, PSMD9, CUTA, TBL1XR1, BCL10, RAN, YY1, ZFX, MED12, TLE1, RB1, CDK7, HMGA1, PRPF6, MED7, TAF10, MED4, EP300, TAF12, SMARCE1, MED17, USP21, PIAS1, CARM1, MED1, HCFC1, TRIB3, ELK3, TRRAP, ATF2, TCF20, M…	1825	363	12983	1.66581	0.00228444	8.47022e-05	0.00267485
GOTERM_BP_FAT	GO:0012502~	induction of programmed cell death	0.280074	82	2.18533e-07	ITGB3BP, HTATIP2, CADM1, DEDD, FASTK, MLH1, DAXX, PTEN, SART1, RPS3, SMNDC1, MAGED1, CUL3, CUL2, TP53I3, CASP3, CASP4, CDKN2A, HTRA2, CASP8AP2, CDKN2C, PCBP4, TIA1, CASP8, PSENEN, NGFRAP1, DAP, NET1, PPP2R1A, ARHGEF3, BCL10, NUDT2, ARHGEF2, ARHGEF18, FADD, ECT2, ARHGEF11, MAPK1, HIPK1, PSEN1, TIAL1, PSEN2, MAPK9, SORT1, DPF2, BID, BCLAF1, APH1A, STK17A, SFN, CHEK2, UTP11L, TUBB, SH3GLB1, SQSTM1, …	1963	321	13528	1.76044	0.000881391	8.73045e-06	0.00040649
GOTERM_BP_FAT	GO:0006917~	induction of apoptosis	0.280074	82	1.89797e-07	ITGB3BP, HTATIP2, CADM1, DEDD, FASTK, MLH1, DAXX, PTEN, SART1, RPS3, SMNDC1, MAGED1, CUL3, CUL2, TP53I3, CASP3, CASP4, CDKN2A, HTRA2, CASP8AP2, CDKN2C, PCBP4, TIA1, CASP8, PSENEN, NGFRAP1, DAP, NET1, PPP2R1A, ARHGEF3, BCL10, NUDT2, ARHGEF2, ARHGEF18, FADD, ECT2, ARHGEF11, MAPK1, HIPK1, PSEN1, TIAL1, PSEN2, MAPK9, SORT1, DPF2, BID, BCLAF1, APH1A, STK17A, SFN, CHEK2, UTP11L, TUBB, SH3GLB1, SQSTM1, …	1963	320	13528	1.76594	0.000765536	7.65827e-06	0.000353038
GOTERM_BP_FAT	GO:0044092~	negative regulation of molecular function	0.273243	80	4.65614e-06	GNAZ, HMGCR, PPARG, GABBR1, PRDX2, CDC16, RPS3, MEN1, CASP3, CDKN2A, PAK2, ILK, PSMD1, PSMD2, PSMD4, CDK5RAP1, NQO1, PSMD8, PSMD9, ANAPC1, CLN3, PPP2R1A, IRAK1, GTPBP4, ANAPC5, RB1, UBE2C, THY1, PSMA1, MAD2L1, PSEN1, PSMA4, PSMA3, CSTB, BUB1B, SORT1, PSME3, CAND1, CSTA, GNAI3, GNAI1, TRIB3, EGLN1, FKBP1A, SFN, NPRL2, PSMA7, POT1, PSMB5, PSMB4, PSMB3, PPP2CA, HSPA5, UBE2D1, BUB3, TERF1, APC, TNFSF…	1963	334	13528	1.65066	0.0186122	0.000150289	0.00866048
GOTERM_BP_FAT	GO:0016568~	chromatin modification	0.273243	80	5.13063e-10	ENY2, BMI1, MORF4L1, EZH2, CBX3, MEN1, TAF5L, PRMT5, EED, H2AFY, TLK1, TLK2, KDM5B, TBL1XR1, UBE2A, SATB2, RBBP4, ARID1A, RB1, HLTF, RBBP7, UBE2N, SUZ12, TAF10, EP300, TAF12, SMARCE1, BPTF, HUWE1, SMARCAL1, USP21, SMARCA5, RUVBL2, SMARCA1, CARM1, SMARCA4, SUPT6H, HAT1, C14ORF169, TRIM16, CDC73, TRRAP, VPS72, CHD8, CHD1L, CHD7, SMARCB1, HJURP, SUPT7L, KDM3A, ACTL6A, SUPT4H1, ASF1A, HELLS, CHD4, TE…	1963	274	13528	2.01211	2.07021e-06	2.68859e-08	9.54345e-07
GOTERM_BP_FAT	GO:0006511~	ubiquitin-dependent protein catabolic process	0.269827	79	1.52238e-12	KIAA0368, TSG101, UBE2G1, PPP2R5C, BAP1, CDC16, CD2AP, CUL3, CUL2, CUL7, PSMD1, PSMD2, USP11, PSMD4, PSMD8, USP14, PSMD9, ANAPC1, TBL1XR1, CDK1, UBE2A, ANAPC5, UFD1L, DDB1, USP1, SKP2, UBE2I, SKP1, UBE2NL, UBE2C, PSMA1, MAD2L1, UBE2K, UBR5, PSMA4, PSMA3, UCHL5, USP21, BUB1B, PSME3, CHFR, DERL1, USP3, NEDD8, EDEM3, PSMA7, PSMB5, PSMB4, ARIH2, UBE2D2, SQSTM1, PSMB3, USP39, UBE2D1, BUB3, CDC23, CDC2…	1963	242	13528	2.2497	6.14263e-09	1.27972e-10	2.83169e-09
GOTERM_MF_FAT	GO:0000287~	magnesium ion binding	0.269827	79	0.0297004	IMPA2, NUAK1, FOXK2, NT5DC2, RNASEH1, PTEN, FDFT1, ATP2B1, MAP3K7, MAP3K4, AASDHPPT, ATP2B4, CLP1, RHOA, ENOPH1, MAP2K5, CDC7, SRPK2, IRAK1, OPA1, PDXK, NUDT4, NUDT3, CSNK1G2, LIG1, NUDT15, STK3, SRPK1, NME7, ARL3, PPM1F, PPM1G, PPM1D, ATP2C1, ATP9B, NME1, RFK, ATP9A, NEK4, PRPS2, ACVR1, NEK7, ADSS, ADPGK, NEK2, ITGAE, DCK, CHEK2, RRAGC, MRS2, MUS81, ENTPD6, DYRK2, ACSL4, APEX1, ACSL3, FEN1, ENO1…	1825	452	12983	1.24337	1	0.340837	39.1775
GOTERM_BP_FAT	GO:0006260~	DNA replication	0.266412	78	7.99933e-19	DBF4, NAP1L1, RNASEH1, CCNE2, PRIM1, MCM7, DKC1, POLG2, TOP2A, DNAJC2, CDC7, CDC6, RBBP4, SSBP1, DTL, LIG1, NOL8, RAD9A, MCM2, RBBP7, RNASEH2A, MCM3, RMI1, MCM4, HMGA1, RAD50, C10ORF2, CDK2, MCM5, MCM6, RAD51, RFC5, RAD1, PNKP, RFC3, RFC4, RFC1, RFC2, RRM2, RRM1, RAD17, MED1, DSCC1, NUP98, HMGB2, BLM, MRE11A, POLA1, KIN, POT1, TK1, RPA3, RPA1, TYMS, RPA2, TFAM, SET, POLE2, POLE3, POLQ, FEN1, TERF…	1963	190	13528	2.82914	3.22773e-15	1.61386e-16	1.48795e-15
GOTERM_BP_FAT	GO:0016044~	membrane organization	0.262996	77	0.00199221	COPA, CLTA, HRAS, SEC24A, HIP1R, WASF2, CLTC, VPS33B, COPB2, AP1S1, CD93, GBF1, PACSIN2, ATG7, COPB1, GNPAT, CAP1, SEC24C, AP3B1, STX6, SCAMP1, CLN3, STX4, HSP90AA1, MYO6, STX3, OPA1, PRKCI, ATP6V1H, PI4KB, CDK5, ELMO2, GTF2H2, GTF2H2B, MFN1, NPC1, GAPVD1, LRP10, NME1, FNBP1L, SORT1, TOMM22, BIN1, COPE, BID, ARFGAP1, RAB7A, GNAI3, STX7, SAMM50, COPZ1, SNX2, CDC42SE1, PPT1, FTH1, SH3GLB1, ITGAV, M…	1963	381	13528	1.39277	0.99968	0.0348266	3.64144
GOTERM_BP_FAT	GO:0034660~	ncRNA metabolic process	0.259581	76	2.14498e-12	RPP38, NARS, UTP18, IARS2, WARS, INTS8, CDKN2A, DKC1, INTS5, RRP1B, INTS7, CLP1, TFB2M, RPP30, POLG2, CDK5RAP1, FTSJ1, TPR, FTSJ2, EXOSC8, GTPBP3, EXOSC9, DARS, RPP21, EMG1, EXOSC7, EXOSC4, EXOSC5, DARS2, TRMT61B, TARS, EIF4A3, PA2G4, NOP2, RPS16, RARS, TRMT12, HARS, YARS2, FARSA, NHP2, PUS1, UTP6, WBP11, BOP1, VARS, FCF1, PUS7, KARS, IARS, UTP11L, HARS2, WDR12, KIAA0391, MARS, TSEN34, PDCD11, AI…	1963	230	13528	2.27719	8.65488e-09	1.69703e-10	3.98981e-09
GOTERM_CC_FAT	GO:0044432~	endoplasmic reticulum part	0.259581	76	2.75812e-05	SEC24A, SLC9A6, RAB9A, WFS1, HMGCR, ALG3, DNAJC10, PDIA6, ALG6, PDIA4, ALG8, ALG9, SSR1, FDFT1, HTRA2, PIGF, PIGG, PIGC, RPN2, ASPH, SEC24C, DDOST, DLG1, PGAP2, CLN3, SPTLC1, SPTLC2, SLC33A1, PIGT, DPAGT1, PIGO, TMEM38B, BCAP31, MAGT1, SQLE, EXT1, EIF2AK3, EXT2, UGGT1, SEC23B, SEC61G, DERL1, CYP51A1, GPAA1, FKBP1A, EDEM3, CALR, NECAB3, SERPINH1, CALU, KDELC1, STT3A, DHCR7, TAP1, DAD1, ERO1L, HSPA…	1749	347	12782	1.60064	0.0193383	0.000375463	0.0416493
GOTERM_MF_FAT	GO:0042623~	ATPase activity, coupled	0.259581	76	2.89087e-09	ABCF1, RAD51C, ATP1B1, ATP1B3, ATP6AP1, XRCC6, DDX27, ATP2B1, DDX18, ATP2B4, DDX23, DDX21, DHX35, DDX10, DYNC1H1, DHX30, TOP2A, RBBP4, RALBP1, G3BP1, ATP6V1H, ABCC10, CDK7, ATP6V1D, GTF2H2, ATP6V1F, GTF2H1, RAD51, GTF2H2B, ATP6V1C1, RFC5, RECQL, EIF4A3, RFC3, RFC4, BPTF, DHX29, RFC1, RFC2, ASCC3, ATP2C1, ATP9B, ATP9A, SMARCAL1, RUVBL2, SMARCA1, SMARCA4, BLM, CETN2, ATP5G1, ATP6V0B, CHD8, CHD1L, D…	1825	272	12983	1.98773	4.07611e-06	3.13548e-07	4.76733e-06
GOTERM_BP_FAT	GO:0031399~	regulation of protein modification process	0.256165	75	9.23995e-07	PDGFA, TTK, CDC16, DAXX, MEN1, PRKAR2A, CDKN2A, FNTA, MAP3K9, ATG7, PSMD1, PSMD2, PSMD4, MLST8, PSMD8, PSMD9, ANAPC1, PPP2R1A, CDK1, BCL10, GTPBP4, LYN, ANAPC5, SKP1, UBE2C, CDK5, UBE2N, PSMA1, MAP4K5, G6PD, MAD2L1, PSEN1, PSMA4, PSMA3, PSEN2, RNF139, BUB1B, ADAM17, PSME3, PIAS1, PTPLAD1, FKBP1A, PSMA7, PSMB5, PSMB4, SET, PSMB3, PPP2CA, RB1CC1, CD24, UBE2D1, BUB3, BMP2, NF2, YWHAB, CDC23, CDC20, …	1963	295	13528	1.75207	0.00372138	3.29935e-05	0.0017187
GOTERM_BP_FAT	GO:0022613~	ribonucleoprotein complex biogenesis	0.256165	75	1.45758e-18	NCBP2, EIF6, CRNKL1, UTP18, SNRPD3, SNRPD1, SNRPD2, GNL3L, SMNDC1, CDKN2A, DKC1, RRP1B, DDX23, CLP1, RPLP0, PRMT5, WDR77, TFB2M, GNL2, FTSJ1, FTSJ2, CLNS1A, SRPK2, PRPF31, EXOSC8, GTPBP4, EXOSC9, EMG1, EXOSC7, BYSL, EXOSC4, EXOSC5, ISG20L2, SMN1, PRPF6, EIF4A3, PA2G4, PIH1D1, NOP2, RPS16, SNRPB, SNRPF, SNRPE, NHP2, SNRPG, NHP2L1, UTP6, WBP11, BOP1, FCF1, BMS1, MINA, UTP11L, EIF3A, USP39, NPM1, WD…	1963	180	13528	2.87146	5.88134e-15	2.67333e-16	2.71123e-15
GOTERM_BP_FAT	GO:0008284~	positive regulation of cell proliferation	0.25275	74	0.0413711	BMI1, XRCC4, PPARD, HRAS, E2F3, NBN, NRP1, MARCKSL1, PDGFA, ATP6AP1, NAP1L1, TTK, RPS6KB1, SSR1, CUL3, CD47, FNTA, ILK, SHC1, CCNA2, RHOG, MAP2K5, AGPAT1, CDC7, UBE2A, CAPNS1, ADAM10, LYN, CDK4, PPP1CB, MARK4, CDK2, MMP12, SUZ12, VEGFB, MAPK1, NCK2, NOP2, HIF1A, HIPK1, ADM, NME1, NCK1, GRN, ZMIZ1, RIPK2, ADAM17, LAMC1, MCTS1, FGFR4, BLM, SOX4, CALR, ADA, RPA1, NPM1, CDC123, CD24, LAMB1, TCF3, TRA…	1963	414	13528	1.23181	1	0.371572	54.4296
GOTERM_CC_FAT	GO:0005635~	nuclear envelope	0.25275	74	1.20292e-15	GNAZ, EIF6, XPO1, HTATIP2, XPO6, CBX3, LEMD3, RANGAP1, WTAP, ANKLE2, GCOM1, SEH1L, RAE1, NARF, NUP37, TPR, LBR, KPNB1, NUP133, MYO6, RAN, NUP85, IPO9, CLIC1, NUPL1, TMEM38B, NPC1, MAD2L1, PSEN1, IPO7, IPO4, NUP205, NUCB2, KPNA4, NUP107, KPNA2, NUP43, LRPPRC, MVP, NXT1, NUP98, MTDH, AGFG1, HAX1, NUP160, LMNB2, POLA1, NUP93, AHCTF1, TAGLN2, CSE1L, NUP210, DHCR7, CACYBP, NUP50, TNPO2, MTMR6, TNPO1, …	1749	205	12782	2.63807	8.64642e-13	5.76206e-14	1.84297e-12
GOTERM_BP_FAT	GO:0043086~	negative regulation of catalytic activity	0.242503	71	1.35675e-06	GNAZ, HMGCR, PPARG, GABBR1, CDC16, MEN1, CASP3, CDKN2A, PAK2, ILK, PSMD1, PSMD2, PSMD4, CDK5RAP1, NQO1, PSMD8, PSMD9, ANAPC1, PPP2R1A, CLN3, ANAPC5, RB1, UBE2C, THY1, PSMA1, MAD2L1, PSEN1, PSMA4, PSMA3, CSTB, BUB1B, SORT1, PSME3, CAND1, CSTA, GNAI3, GNAI1, TRIB3, FKBP1A, SFN, NPRL2, PSMA7, POT1, PSMB5, PSMB4, PSMB3, PPP2CA, HSPA5, UBE2D1, BUB3, TERF1, APC, NF2, DUSP22, CDC23, CDC20, BIRC5, CDC27,…	1963	277	13528	1.76641	0.00545954	4.76032e-05	0.00252365
GOTERM_MF_FAT	GO:0019904~	protein domain specific binding	0.242503	71	0.000235019	HSP90AB1, ENAH, CADM1, FAM189B, GJA1, CBX3, RHOQ, PTTG1, PTEN, CD2AP, WBP5, DYNLL1, ILK, SYNJ2, QKI, NCKIPSD, TUBA1A, KPNB1, ADAM9, SCAMP1, RAP2B, KHDRBS1, KHDRBS3, HSP90AA1, ADAM10, INPPL1, STRN4, MED12, UBE2I, RAD9A, CDC5L, TACC3, VASP, ELMO2, TACC2, PSEN1, NCK1, ADAM17, RIPK2, SHCBP1, YWHAZ, GRB2, TRIM16, GIPC1, SFN, DAZAP2, CHMP2B, PTK2, SQSTM1, SOS1, MRPL17, PYCARD, AATF, ERCC1, TFDP1, BMP2,…	1825	331	12983	1.52596	0.282093	0.0071788	0.386865
GOTERM_BP_FAT	GO:0032774~	RNA biosynthetic process	0.239087	70	3.02983e-05	COPS2, E2F3, ELF3, COPS5, TCOF1, CRCP, MED24, TBP, PTTG1, YBX1, TMF1, FUBP1, PRIM1, GTF2E1, TAF5L, CDKN2A, HSF2, TARDBP, MED27, GTF2A2, TFB2M, TBPL1, GMEB2, MED12, POLR1C, CDK7, C10ORF2, GTF2H2, GTF2H1, GTF2H2B, MED7, TAF10, MED4, TAF12, HIF1A, PRDM4, TCFL5, GTF2I, MED17, SMARCA5, MED1, DEAF1, POLR2H, POLR2G, POLR2K, FOXM1, HCFC1, NFYA, IVNS1ABP, TFAM, TROVE2, TCERG1, PIR, ECD, TCEA1, SUPT4H1, ER…	1963	296	13528	1.62974	0.115078	0.000848637	0.0563426
GOTERM_BP_FAT	GO:0007017~	microtubule-based process	0.239087	70	7.34294e-08	PRC1, TUBB2A, MLH1, TTK, AURKA, CNP, GTSE1, CTNNB1, KIF2C, RANBP9, DYNLL1, SEH1L, KIFAP3, TUBB6, RANBP1, TUBG1, DYNC1H1, TUBA1A, TUBA1B, TUBB3, TUBA1C, ZW10, KIF2A, KIF14, OPA1, KIF5B, RAN, TBCE, NUSAP1, ESPL1, PCM1, TACC3, UBE2C, BICD2, MARK4, TACC2, EML4, DCTN2, SPAG5, ZWINT, BUB1B, STMN1, KPNA2, DYNLRB1, LRPPRC, DYNC1I2, HAUS3, KIF4A, NEK2, CETN3, CETN2, AURKAPS1, TUBB, PTK2, SAC3D1, CENPA, KA…	1963	253	13528	1.90674	0.000296244	3.3669e-06	0.000136585
GOTERM_BP_FAT	GO:0051338~	regulation of transferase activity	0.235672	69	0.0240536	EFNA1, HMGCR, PPARG, PRDX2, DAXX, PTEN, MAP3K7, MEN1, CCNE2, CDC42, PRKAR2A, CASP3, MAP3K4, CDKN2A, PAK2, CDKN2C, MAP3K9, ILK, SHC1, CDK5RAP1, ADAM9, IRAK1, CDC6, PPP2R1A, GTPBP4, PIK3CB, RB1, CDK7, CDK5, PPP1CB, THY1, GTF2H1, CARD10, NCK2, MAP4K5, PSEN1, PSEN2, ADAM17, PRKD3, CKS1B, PARD3, BLM, PTPLAD1, TRIB3, DUSP12, SFN, NPRL2, CDC37, APLP2, POT1, PPP2CA, NPM1, RAC1, CD24, AGK, TERF1, APC, FLT…	1963	372	13528	1.27826	1	0.258826	36.421
GOTERM_BP_FAT	GO:0060548~	negative regulation of cell death	0.235672	69	0.0120914	XRCC4, HRAS, HTATIP2, WFS1, PRDX2, CIAPIN1, PTEN, MAP3K7, CASP3, FNTA, BAG3, ILK, RHOA, DDAH2, PGAP2, CLN3, CDK1, IRAK1, BCL10, ROCK1, ADNP, PRKCI, SKP2, PSEN1, NME1, PSEN2, CFL1, SORT1, ADAM17, RIPK2, HSPB1, TNFAIP3, ACVR1, YWHAZ, SOX4, PPT1, HSPA1A, ASNS, ADA, MIF, PEA15, CHD8, SH3GLB1, SQSTM1, RB1CC1, NPM1, DAD1, FAIM, AATF, HSPA5, HELLS, ERCC1, RASA1, APC, STAMBP, MSH2, BECN1, SMAD3, BIRC5, A…	1963	360	13528	1.32087	1	0.156207	20.2507
GOTERM_BP_FAT	GO:0043069~	negative regulation of programmed cell death	0.235672	69	0.0113747	XRCC4, HRAS, HTATIP2, WFS1, PRDX2, CIAPIN1, PTEN, MAP3K7, CASP3, FNTA, BAG3, ILK, RHOA, DDAH2, PGAP2, CLN3, CDK1, IRAK1, BCL10, ROCK1, ADNP, PRKCI, SKP2, PSEN1, NME1, PSEN2, CFL1, SORT1, ADAM17, RIPK2, HSPB1, TNFAIP3, ACVR1, YWHAZ, SOX4, PPT1, HSPA1A, ASNS, ADA, MIF, PEA15, CHD8, SH3GLB1, SQSTM1, RB1CC1, NPM1, DAD1, FAIM, AATF, HSPA5, HELLS, ERCC1, RASA1, APC, STAMBP, MSH2, BECN1, SMAD3, BIRC5, A…	1963	359	13528	1.32455	1	0.149529	19.1677
GOTERM_BP_FAT	GO:0043066~	negative regulation of apoptosis	0.235672	69	0.00830188	XRCC4, HRAS, HTATIP2, WFS1, PRDX2, CIAPIN1, PTEN, MAP3K7, CASP3, FNTA, BAG3, ILK, RHOA, DDAH2, PGAP2, CLN3, CDK1, IRAK1, BCL10, ROCK1, ADNP, PRKCI, SKP2, PSEN1, NME1, PSEN2, CFL1, SORT1, ADAM17, RIPK2, HSPB1, TNFAIP3, ACVR1, YWHAZ, SOX4, PPT1, HSPA1A, ASNS, ADA, MIF, PEA15, CHD8, SH3GLB1, SQSTM1, RB1CC1, NPM1, DAD1, FAIM, AATF, HSPA5, HELLS, ERCC1, RASA1, APC, STAMBP, MSH2, BECN1, SMAD3, BIRC5, A…	1963	354	13528	1.34326	1	0.117545	14.3642
GOTERM_BP_FAT	GO:0006351~	transcription, DNA-dependent	0.235672	69	3.56669e-05	COPS2, E2F3, ELF3, COPS5, TCOF1, CRCP, MED24, TBP, PTTG1, YBX1, TMF1, FUBP1, GTF2E1, TAF5L, CDKN2A, HSF2, TARDBP, MED27, GTF2A2, TFB2M, TBPL1, GMEB2, MED12, POLR1C, CDK7, C10ORF2, GTF2H2, GTF2H1, GTF2H2B, MED7, TAF10, MED4, TAF12, HIF1A, PRDM4, TCFL5, GTF2I, MED17, SMARCA5, MED1, DEAF1, POLR2H, POLR2G, POLR2K, FOXM1, HCFC1, NFYA, IVNS1ABP, TFAM, TROVE2, TCERG1, PIR, ECD, TCEA1, SUPT4H1, ERCC3, GT…	1963	292	13528	1.62847	0.134042	0.000985256	0.0663228
GOTERM_BP_FAT	GO:0033043~	regulation of organelle organization	0.235672	69	1.66939e-10	DYNC1LI1, XPO1, PDGFA, CAPZA2, CAPZA1, TTK, RHOQ, CDC16, CTNNB1, ACTR3, MEN1, CDC42, CUL7, PRMT5, ILK, RHOA, RANBP1, TLK1, TLK2, MLST8, TPR, ARHGEF2, VIL1, NUSAP1, ESPL1, TMSB10, MID1IP1, UBE2N, ARPC1A, ARPC1B, NCK2, MAD2L1, ARPC5L, NCK1, CFL1, MAPRE1, ADD1, NEK2, ARF6, ARPC5, TPM1, POT1, SET, ARPC3, ARPC2, NPM1, RAC1, BUB1, CLASP2, RASA1, ERCC1, TERF1, APC, NF2, DLGAP5, MAP1B, PSRC1, SMAD3, CDC2…	1963	217	13528	2.1913	6.73599e-07	9.48731e-09	3.10522e-07
GOTERM_CC_FAT	GO:0044431~	Golgi apparatus part	0.228841	67	2.39329e-05	COPA, CLTA, CLTB, RAB9A, SEC24A, KIAA0368, GJA1, PIP5K1A, CLTC, SLC35A2, TMF1, ACTR3, COPB2, BLZF1, AP1S1, GBF1, COPB1, SEC24C, STX6, SCAMP1, PGAP2, ARL1, CLN3, BSG, SCAMP3, STX4, SCAMP2, ADAM10, LIMK2, PI4KA, BCAP31, ATP2C1, NUCB2, VAMP5, VAMP4, GNAS, CPD, EXT1, TRAPPC3, COPE, SEC23B, ARFGAP1, GALNT2, COPZ1, ARFGEF2, OCRL, NECAB3, GORASP2, RAB11A, PCSK7, STX10, ICA1, DNM1L, BECN1, NSFL1C, CBY1, …	1749	294	12782	1.66547	0.0168019	0.000332193	0.036141
GOTERM_CC_FAT	GO:0042175~	nuclear envelope-endoplasmic reticulum network	0.228841	67	7.29887e-06	XPO1, SEC24A, RAB9A, SLC9A6, WFS1, HMGCR, ALG3, ALG6, ALG8, ALG9, SSR1, FDFT1, HTRA2, PIGF, PIGG, RAE1, PIGC, RPN2, ASPH, SEC24C, DDOST, DLG1, PGAP2, CLN3, SPTLC1, SPTLC2, SLC33A1, DPAGT1, PIGT, PIGO, TMEM38B, BCAP31, MAGT1, PSEN1, SQLE, NUCB2, EXT1, EIF2AK3, EXT2, LRPPRC, SEC23B, SEC61G, DERL1, CYP51A1, GPAA1, FKBP1A, NECAB3, STT3A, DHCR7, DAD1, ERO1L, HSPA5, TRAM1, SEC61A1, NSDHL, SOAT1, PLP2, …	1749	284	12782	1.72411	0.00515429	0.000109943	0.0110233
GOTERM_BP_FAT	GO:0043549~	regulation of kinase activity	0.225425	66	0.0289562	EFNA1, HMGCR, PRDX2, DAXX, PTEN, MAP3K7, MEN1, CCNE2, CDC42, PRKAR2A, CASP3, MAP3K4, CDKN2A, PAK2, CDKN2C, MAP3K9, ILK, SHC1, CDK5RAP1, ADAM9, IRAK1, CDC6, PPP2R1A, GTPBP4, PIK3CB, RB1, CDK7, CDK5, PPP1CB, THY1, CARD10, GTF2H1, NCK2, MAP4K5, PSEN1, PSEN2, ADAM17, PRKD3, CKS1B, PARD3, BLM, PTPLAD1, TRIB3, DUSP12, SFN, NPRL2, CDC37, APLP2, PPP2CA, NPM1, RAC1, CD24, AGK, APC, FLT1, NF2, MET, DUSP22,…	1963	357	13528	1.27406	1	0.295132	42.1064
GOTERM_BP_FAT	GO:0000398~	nuclear mRNA splicing, via spliceosome	0.225425	66	2.45273e-17	NCBP2, RPL36A, CRNKL1, SNRPD3, U2AF2, LSM7, SNRPD1, SNRPD2, YBX1, SMNDC1, DDX23, RBM8A, CLP1, PRMT5, WDR77, DNAJC8, LSM2, CLNS1A, SRPK2, PRPF31, SNRPA1, MAGOH, PTBP1, PRPF3, PRPF4, HNRNPR, HNRNPU, SMN1, PRPF6, SNRPB, SNRPF, SNRPE, CPSF1, SNRPG, FUS, POLR2H, POLR2G, POLR2K, NHP2L1, SNRPB2, SF3B5, SF3B4, SF3B2, HNRNPA3, HNRNPL, CD2BP2, USP39, HNRNPD, HNRNPC, GEMIN6, DHX9, CSTF3, CSTF2, SNW1, RNPS1,…	1963	153	13528	2.9728	9.89677e-14	3.41268e-15	4.5623e-14
GOTERM_BP_FAT	GO:0000375~	RNA splicing, via transesterification reactions	0.225425	66	2.45273e-17	NCBP2, RPL36A, CRNKL1, SNRPD3, U2AF2, LSM7, SNRPD1, SNRPD2, YBX1, SMNDC1, DDX23, RBM8A, CLP1, PRMT5, WDR77, DNAJC8, LSM2, CLNS1A, SRPK2, PRPF31, SNRPA1, MAGOH, PTBP1, PRPF3, PRPF4, HNRNPR, HNRNPU, SMN1, PRPF6, SNRPB, SNRPF, SNRPE, CPSF1, SNRPG, FUS, POLR2H, POLR2G, POLR2K, NHP2L1, SNRPB2, SF3B5, SF3B4, SF3B2, HNRNPA3, HNRNPL, CD2BP2, USP39, HNRNPD, HNRNPC, GEMIN6, DHX9, CSTF3, CSTF2, SNW1, RNPS1,…	1963	153	13528	2.9728	9.89677e-14	3.41268e-15	4.5623e-14
GOTERM_BP_FAT	GO:0000377~	RNA splicing, via transesterification reactions with bulged adenosine as nucleophile	0.225425	66	2.45273e-17	NCBP2, RPL36A, CRNKL1, SNRPD3, U2AF2, LSM7, SNRPD1, SNRPD2, YBX1, SMNDC1, DDX23, RBM8A, CLP1, PRMT5, WDR77, DNAJC8, LSM2, CLNS1A, SRPK2, PRPF31, SNRPA1, MAGOH, PTBP1, PRPF3, PRPF4, HNRNPR, HNRNPU, SMN1, PRPF6, SNRPB, SNRPF, SNRPE, CPSF1, SNRPG, FUS, POLR2H, POLR2G, POLR2K, NHP2L1, SNRPB2, SF3B5, SF3B4, SF3B2, HNRNPA3, HNRNPL, CD2BP2, USP39, HNRNPD, HNRNPC, GEMIN6, DHX9, CSTF3, CSTF2, SNW1, RNPS1,…	1963	153	13528	2.9728	9.89677e-14	3.41268e-15	4.5623e-14
GOTERM_BP_FAT	GO:0051248~	negative regulation of protein metabolic process	0.22201	65	8.33245e-12	HSP90AB1, IDE, CDC16, MEN1, CDKN2A, TIA1, PSMD1, PSMD2, PSMD4, PSMD8, EIF2B4, EIF2B5, PSMD9, ANAPC1, PPP2R1A, CLN3, GTPBP4, ANAPC5, UBE2C, CDK5, PSMA1, EIF4A3, EIF2AK1, G6PD, MAD2L1, PSEN1, PSMA4, PSMA3, PSEN2, BUB1B, PSME3, EIF2AK3, IGF2BP2, GIPC1, FKBP1A, IGF2BP3, PSMA7, CALR, PSMB5, PSMB4, SET, PSMB3, EIF3E, PPP2CA, ITGAV, UBE2D1, BUB3, NF2, YWHAB, CDC23, CDC20, CDC27, EIF2B1, PSMC6, PSMD14, P…	1963	187	13528	2.39544	3.36214e-08	6.11299e-10	1.54991e-08
GOTERM_BP_FAT	GO:0032269~	negative regulation of cellular protein metabolic process	0.22201	65	1.19252e-12	HSP90AB1, IDE, CDC16, MEN1, CDKN2A, TIA1, PSMD1, PSMD2, PSMD4, PSMD8, EIF2B4, EIF2B5, PSMD9, ANAPC1, PPP2R1A, CLN3, GTPBP4, ANAPC5, UBE2C, CDK5, PSMA1, EIF4A3, EIF2AK1, G6PD, MAD2L1, PSEN1, PSMA4, PSMA3, PSEN2, BUB1B, PSME3, EIF2AK3, IGF2BP2, GIPC1, FKBP1A, IGF2BP3, PSMA7, CALR, PSMB5, PSMB4, SET, PSMB3, EIF3E, PPP2CA, ITGAV, UBE2D1, BUB3, NF2, YWHAB, CDC23, CDC20, CDC27, EIF2B1, PSMC6, PSMD14, P…	1963	180	13528	2.48859	4.8117e-09	1.02377e-10	2.21814e-09
GOTERM_BP_FAT	GO:0007264~	small GTPase mediated signal transduction	0.218594	64	0.00199525	HRAS, RAB9A, RAB5C, WASF2, RHOQ, SHOC2, RFXANK, RAB1A, CDC42, RAPGEF6, RHOA, RALA, SHC1, RHOC, AGAP1, SAR1A, RHOG, GTPBP2, RAP2B, RAP2A, ARHGEF3, ARL1, RSU1, ROCK1, RALBP1, RAB4A, G3BP1, ARL3, ARHGEF11, MAPK1, CRKL, GNB1, KRIT1, MAPK3, CFL1, COL1A2, RAB15, ARL8B, ARL4A, GPN1, RAB7A, GRB2, PTPLAD1, ARF6, MAPKAPK2, RAB40B, RRAGC, CDC42EP1, SOS1, RAC1, RAB11A, CDC42EP4, RABIF, MAP2K2, YWHAB, NRAS, A…	1963	305	13528	1.44608	0.999684	0.0347286	3.6469
GOTERM_BP_FAT	GO:0051247~	positive regulation of protein metabolic process	0.218594	64	1.80614e-06	WFS1, GJA1, TTK, CDC16, MEN1, FNTA, ATG7, PSMD1, PSMD2, PSMD4, MLST8, PSMD8, EIF2B5, ADAM9, PSMD9, ANAPC1, BCL10, CDK1, LYN, ANAPC5, SKP1, UBE2C, CDK4, UBE2N, MAPK1, PSMA1, EP300, PSEN1, PSMA4, PSMA3, ADAM17, PSME3, PIAS1, EGLN2, FKBP1A, PSMA7, PSMB5, PSMB4, PSMB3, RB1CC1, CD24, UBE2D1, APC, BMP2, CDC23, CDC20, CDC27, BRCA1, CCNB1, PSMC6, PSMD14, HDAC2, PSMD13, PSMD12, PSMC4, PSMC3, PSMD11, PSMC2…	1963	243	13528	1.81504	0.00726131	6.17591e-05	0.00335954
GOTERM_CC_FAT	GO:0048471~	perinuclear region of cytoplasm	0.218594	64	8.18207e-05	CYB5R4, PTGES2, NRBP1, SEC24A, HIP1R, TSNAX, RPS6KB1, RANGAP1, VPS33B, TPD52, CD2AP, PAK2, ANP32A, SYNJ2, RC3H2, SEC24C, STX6, BCL10, GTPBP4, STX4, MYO6, LYN, KIF5B, ACTN4, PI4KB, TRIM37, TAF10, NPC1, MAD2L1, NME1, SERBP1, SORT1, LRPPRC, SEC23B, TRAPPC2, GALNT2, HMGB2, GALNT1, MTDH, PLVAP, C14ORF166, CALR, SET, HSPA5, LAMB1, APEX1, SPP1, UPF2, NF2, TP53BP2, MAP1B, LMNA, YWHAB, CENPF, TPD52L2, CAS…	1749	288	12782	1.62404	0.0562854	0.000981407	0.123507
GOTERM_CC_FAT	GO:0005874~	microtubule	0.218594	64	1.66964e-05	DYNC1LI1, PRC1, TUBB2A, DYNC2LI1, KNTC1, CDC16, GTSE1, KIF2C, DYNLL1, PBXIP1, MAP1LC3B, CAMSAP1, TUBB6, SYNJ2, TUBG1, DYNC1H1, TUBA1A, TUBA1B, TUBB3, TUBA1C, ZW10, KIF2A, KIF14, CDK1, TBL1XR1, ARHGEF2, KIF5B, TBCE, NUSAP1, DYNLT1, MID1IP1, MARK4, DCTN1, DCTN2, EML4, TBCB, SPAG5, TBCC, STMN1, MAPRE1, DYNLRB1, DYNC1I2, HAUS3, KIF4A, STAU2, TUBB, KATNA1, CEP170, APPBP2, CLASP2, APC, CKAP2, MAP1B, KI…	1749	274	12782	1.70702	0.0117515	0.000241219	0.0252145
GOTERM_CC_FAT	GO:0005815~	microtubule organizing center	0.218594	64	1.02658e-06	KIAA0368, TTLL4, AURKA, CDC16, CTNNB1, ACTR1A, CEP290, RANBP1, TUBG1, TOP2A, KIF2A, C2CD3, ROCK1, FLOT1, MED12, TOPBP1, ESPL1, PCM1, MCM3, MARK4, TACC1, TACC2, DCTN2, G6PD, MAD2L1, HIPK1, CEP350, NME1, BUB1B, MAPRE1, PDCD6IP, TNFAIP3, HAUS3, PARD3, EXOC7, NEK2, CETN3, CETN2, C14ORF166, AURKAPS1, PSMB4, SAC3D1, KATNA1, CEP170, NPM1, BUB1, CLASP2, APEX1, TRAF5, APC, DHX9, CEP192, CKAP5, DLGAP5, BIR…	1749	253	12782	1.84871	0.000726557	1.86363e-05	0.00155049
GOTERM_BP_FAT	GO:0044271~	nitrogen compound biosynthetic process	0.215179	63	0.0130706	ATP1B1, ATP1B3, ATP6AP1, DTYMK, PPOX, CAD, ATP2B1, ATP2B4, ENOPH1, NQO1, DDAH2, TBPL1, IMPDH2, HMBS, ATP6V1H, ATP6V1D, GMPS, NME7, ATP6V1F, MTRR, ATP6V1C1, PYCR1, UMPS, ADM, NME1, RFK, ATP9B, ATP2C1, RRM2, ATP9A, RRM1, ADSL, FLAD1, SMS, PRPS2, ME1, ALDOA, ADSS, ALDH18A1, SRM, AZIN1, ASNS, ATP5G1, ADA, PFAS, ATP6V0B, TYMS, ATIC, AMD1, PAPSS1, TCIRG1, ODC1, MAT2A, MSH2, ATP11B, ATP1A1, PRPSAP1, P2R…	1963	325	13528	1.33589	1	0.16572	21.7082
GOTERM_CC_FAT	GO:0009898~	internal side of plasma membrane	0.215179	63	0.00186204	COPA, CLTA, HRAS, CLTB, RAB9A, GM2A, RAB5C, CRCP, AP3S1, RANGAP1, CLTC, VPS33B, CDC42, ACBD3, COPB2, AP1S1, SMAP1, COPB1, ILK, SNTB1, RHOA, RALA, STAM, RHOC, VPS16, MSN, VPS11, TPR, RHOG, AP3B1, RAP2B, RAP2A, ARL1, CTNNA1, NUPL1, ARL3, G6PD, FNBP1L, RAB15, GBP2, COPE, ADD1, LIMS1, ARFGAP3, STAM2, COPZ1, RAB40B, PTK2, MTMR1, PLIN3, RAC1, SEC23IP, AP2M1, NF2, NUP155, NCKAP1, NRAS, FNBP1, GNG10, HGS…	1749	316	12782	1.45701	0.732745	0.0161588	2.77571
GOTERM_CC_FAT	GO:0005768~	endosome	0.215179	63	0.00172044	RAB9A, SLC9A6, KIAA0368, RAB5C, TSG101, WASF2, GJA1, VPS37C, VPS33B, STAM, VPS16, VPS11, STX6, SCAMP1, CLN3, SCAMP2, VPS45, RAB4A, PRKCI, RPS6KC1, PI4KB, ANKRD27, NPC1, RAB11FIP2, GAPVD1, SORT1, VAMP4, ARL8B, VOPP1, STEAP1, VPS26A, RAB7A, STX7, STAM2, MMD, ARF6, ATP6V0B, CHMP2B, SQSTM1, SNF8, PLIN3, RAB11A, VPS35, EHD4, STAMBP, NF2, SNX27, RUFY1, APPL1, WIPI1, ABCG1, ANXA2, LAMP1, LAMP2, TFRC, AT…	1749	315	12782	1.46164	0.70451	0.0151235	2.56719
GOTERM_CC_FAT	GO:0005789~	endoplasmic reticulum membrane	0.211763	62	3.50809e-05	RAB9A, SLC9A6, SEC24A, WFS1, HMGCR, ALG3, ALG6, ALG8, ALG9, SSR1, FDFT1, HTRA2, PIGF, PIGG, PIGC, RPN2, ASPH, SEC24C, DDOST, DLG1, PGAP2, CLN3, SPTLC1, SPTLC2, SLC33A1, DPAGT1, PIGT, PIGO, TMEM38B, BCAP31, MAGT1, SQLE, EXT1, EIF2AK3, EXT2, SEC61G, SEC23B, DERL1, CYP51A1, GPAA1, FKBP1A, NECAB3, STT3A, DHCR7, DAD1, ERO1L, HSPA5, TRAM1, SEC61A1, NSDHL, SOAT1, PLP2, SEC11A, DOLK, SREBF2, ATP2A2, DPM1…	1749	269	12782	1.68441	0.0245318	0.000468527	0.0529716
GOTERM_MF_FAT	GO:0003713~	transcription coactivator activity	0.211763	62	2.2846e-08	ENY2, MMS19, HTATIP2, COPS5, ELF3, TSG101, MED24, CTNNB1, MAGED1, TAF5L, HSF2, GTF2A2, WDR77, MED27, PQBP1, YAP1, TBPL1, PSMD9, CUTA, BCL10, RAN, YY1, ZFX, MED12, RB1, CDK7, HMGA1, PRPF6, TAF10, MED7, MED4, TAF12, EP300, SMARCE1, MED17, USP21, PIAS1, CARM1, MED1, HCFC1, TRRAP, ATF2, TCF20, TCERG1, NPM1, ECD, SUPT7L, APEX1, TFDP1, TAF4, TRIP4, SUB1, MAML1, TRIM28, ICMT, TRIM24, PMF1, BRCA1, SAP130…	1825	214	12983	2.06106	3.22123e-05	2.0133e-06	3.76753e-05
GOTERM_CC_FAT	GO:0005681~	spliceosome	0.208348	61	4.45353e-19	RALY, PRPF4B, ZMAT5, CRNKL1, SNRPD3, U2AF2, SNRPD1, SYNCRIP, SNRPD2, DGCR14, SART1, SMNDC1, DDX23, RBM8A, DHX35, LSM2, ZCCHC8, TFIP11, PRPF31, SNRPA1, SNRPN, MAGOH, PRPF3, CDC5L, PRPF4, HNRNPR, HNRNPU, SMN1, PRPF6, EIF4A3, AQR, SNRPB, SNRPF, SNRPE, SNRPG, NHP2L1, STRAP, SNRPB2, IVNS1ABP, SF3B5, SF3B4, SF3B2, HNRNPA3, PRPF19, DHX15, WAC, HNRNPC, PABPC1, GEMIN6, DDX41, PPWD1, RBM22, BCAS2, SNW1, SF…	1749	132	12782	3.37726	3.1531e-16	2.62758e-17	6.72642e-16
GOTERM_BP_FAT	GO:0010608~	posttranscriptional regulation of gene expression	0.204932	60	2.53994e-07	NCBP2, RBM3, EIF5B, SYNCRIP, AURKA, PTEN, YBX1, CDKN2A, RBM8A, CLP1, SND1, TIA1, QKI, EIF2B2, EIF2B4, EIF2B5, GTPBP4, MAGOH, CDK4, HNRNPU, MAPK1, EIF4G2, NCK2, EIF4A3, EIF4G3, TRNAU1AP, PA2G4, EIF2AK1, EIF2S1, SERBP1, NCK1, HSPB1, EIF2AK3, GATC, IFI30, SOX4, PRKDC, IGF2BP2, GIPC1, MAPKAPK2, IGF2BP3, MTIF2, CALR, AURKAPS1, EIF3B, EIF3H, EIF3E, EIF3K, HNRNPD, PABPC1, DHX9, PAIP1, SMAD3, ELAVL1, SMA…	1963	211	13528	1.95967	0.00102434	9.85444e-06	0.000472451
GOTERM_CC_FAT	GO:0000785~	chromatin	0.204932	60	3.50947e-09	HMGN1, MORF4L1, HIST2H2AA3, ARID4B, CBX3, CBX1, REST, HMGN4, DAXX, MEN1, MCM7, CSNK2A1, H2AFV, OIP5, H2AFZ, H2AFY, H2AFX, TOP2B, STAG2, STAG1, H1F0, UBE2A, RBBP4, RAN, RB1, MCM2, HMGA1, SUZ12, TIMELESS, HIST2H2BE, SMARCA4, DSCC1, HIST1H2AC, POLA1, AHCTF1, CHD8, CDYL, CHD7, HIST1H4A, CENPA, EIF3E, CHD4, HELLS, MSH6, PDS5B, HIST1H2BE, PDS5A, TRIM28, SUV39H1, CENPF, TRIM24, ATR, SMC3, ATRX, HDAC2, H…	1749	200	12782	2.19245	2.4847e-06	8.87393e-08	5.30054e-06
GOTERM_MF_FAT	GO:0003924~	GTPase activity	0.204932	60	8.18609e-08	GNAZ, HRAS, RAB9A, RAB5C, TUBB2A, EIF5B, RHOQ, RAB1A, CDC42, RHOA, TUBB6, RALA, RHOC, TUBG1, GNL2, TUBA1A, TUBA1B, SAR1A, TUBB3, RHOG, TUBA1C, GTPBP2, RAP2B, RAP2A, GTPBP1, ARL1, GTPBP4, GTPBP3, OPA1, RAN, RAB4A, EIF2S3, MFN1, GNB1, EFTUD1, GNB5, GNAS, ARL8B, GBP2, RAB7A, GNAI3, RAP1GAP, GNAI1, ARF6, MTIF2, RRAGC, TUBB, RAC1, RAB11A, EHD4, SRP54, DNM1L, NRAS, GSPT1, ARF1, ARF3, GNG10, ARF4, RAB22…	1825	211	12983	2.02293	0.000115417	5.49636e-06	0.000134997
GOTERM_BP_FAT	GO:0032270~	positive regulation of cellular protein metabolic process	0.201516	59	1.7285e-05	TTK, CDC16, MEN1, FNTA, ATG7, PSMD1, PSMD2, PSMD4, MLST8, PSMD8, EIF2B5, ADAM9, PSMD9, ANAPC1, BCL10, CDK1, LYN, ANAPC5, SKP1, UBE2C, CDK4, UBE2N, MAPK1, PSMA1, EP300, PSEN1, PSMA4, PSMA3, ADAM17, PSME3, PIAS1, FKBP1A, PSMA7, PSMB5, PSMB4, PSMB3, RB1CC1, CD24, UBE2D1, BMP2, CDC23, CDC20, CDC27, BRCA1, CCNB1, PSMC6, PSMD14, HDAC2, PSMD13, PSMD12, PSMC4, PSMC3, PSMD11, PSMC2, PSMD10, DNMT1, SMURF1,…	1963	233	13528	1.74506	0.067369	0.000512704	0.0321468
GOTERM_CC_FAT	GO:0005625~	soluble fraction	0.201516	59	0.00900242	COPA, NARS, IDE, HEXB, RPS6KB1, RANGAP1, RAB1A, MEN1, WARS, CTTN, GSTM3, NSMAF, USP14, PPP2R1A, DARS, LIMK2, CSNK1G2, RAB4A, WNK1, CLIC1, MAPK1, BLMH, ADM, IPO7, NME1, RARS, UBR5, HSPB1, FARSA, RNPEP, ME1, YWHAZ, TALDO1, HAX1, PPP4R1, HMGCS1, NMB, ASNS, GIPC1, ABI1, ACP1, KARS, IARS, PPP2CA, GGPS1, ACTB, MAP1B, ACACA, GARS, EPRS, GYG1, CAPN2, EIF2B1, PTPN12, PTPN11, ANXA2, NME1-NME2, MTR, YWHAQ, …	1749	313	12782	1.37758	0.998343	0.0608409	12.7667
GOTERM_MF_FAT	GO:0042803~	protein homodimerization activity	0.201516	59	0.0487163	NRBP1, CADM1, PDGFA, HMGCR, IDE, HEXB, RNASEH1, TPD52, DAXX, TP53I3, HSF2, MAP3K9, ATG7, GTF2A2, TOP2A, IRAK1, HSP90AA1, PDXK, ADAM10, ACTN4, TARS, EIF2AK1, G6PD, MAD2L1, TIMELESS, EXT1, EXT2, ACVR1, ADD1, CHKA, GGCT, ASNS, GIPC1, PLVAP, GPD1L, MTMR2, ANXA9, SH3GLB1, PVRL2, TAP1, NPM1, PYCARD, TCF3, TERF1, BMP2, AIMP1, MSH2, S100A11, SMAD3, CENPF, BIRC5, TPD52L2, ABCG1, P2RX5, P2RX4, VWF, GLA, BA…	1825	334	12983	1.25666	1	0.452217	56.1155
GOTERM_MF_FAT	GO:0016564~	transcription repressor activity	0.201516	59	0.0183574	E2F1, ZNF85, COPS2, PPARD, ELF3, TSG101, PPARG, EZH2, CBX3, REST, HSBP1, DAXX, YBX1, SAP30, PBXIP1, CASP8AP2, ZNF148, EED, PATZ1, KDM5B, KHDRBS1, TBL1XR1, YY1, ARID5B, TLE1, UBE2I, RB1, RBBP7, HHEX, RFC1, PIAS1, HMGB2, BCLAF1, TRIB3, ELK3, CALR, CHD8, MEIS2, DRAP1, GATAD2A, APEX1, ENO1, BMP2, CREBZF, JARID2, PHB, TRIM28, YWHAB, SMAD3, ILF3, SNW1, TRIM24, HDAC5, HDAC2, PSMC3, DR1, SP3, UBA3, DNAJB6	1825	316	12983	1.32824	1	0.24955	26.3278
GOTERM_MF_FAT	GO:0016879~	ligase activity, forming carbon-nitrogen bonds	0.201516	59	4.87061e-06	DZIP3, TSG101, UBE2G1, TTLL4, CAD, TTLL12, WWP1, UBE2A, ANAPC5, UBE2J1, UBE2I, UBE2NL, TMEM189, UBE2C, GMPS, BRAP, UBE2N, PJA1, HUWE1, UBR7, UBE2K, UBR5, UBE2M, UBL4A, UBE2W, PIAS1, CHFR, UBE2S, ADSS, UBE2Z, ASNS, UBE2V2, UBE3C, PFAS, RBX1, SUMO3, PRPF19, UEVLD, UBE2D2, NEDD4L, UBE2D1, TRIP12, ACACA, CDC23, UBE2L3, BIRC3, ATG3, UBE2Q1, BRCA1, RNF8, UBE2E3, RNF6, RNF7, UBA3, SMURF2, SMURF1, PAICS,…	1825	231	12983	1.81699	0.00684405	0.000214589	0.00803182
GOTERM_CC_FAT	GO:0005813~	centrosome	0.198101	58	1.59423e-06	KIAA0368, AURKA, CDC16, CTNNB1, ACTR1A, CEP290, RANBP1, TUBG1, TOP2A, KIF2A, ROCK1, FLOT1, MED12, TOPBP1, ESPL1, PCM1, MCM3, MARK4, TACC1, TACC2, DCTN2, G6PD, CEP350, HIPK1, NME1, BUB1B, PDCD6IP, MAPRE1, TNFAIP3, HAUS3, EXOC7, NEK2, CETN3, CETN2, C14ORF166, AURKAPS1, PSMB4, SAC3D1, KATNA1, CEP170, NPM1, CLASP2, TRAF5, APEX1, APC, DHX9, CEP192, CKAP5, DLGAP5, BIRC5, CDC27, CDC25B, CCNB1, NUP62, NM…	1749	224	12782	1.8923	0.00112808	2.82176e-05	0.00240783
GOTERM_CC_FAT	GO:0000228~	nuclear chromosome	0.198101	58	2.88677e-12	MORF4L1, NBN, XRCC6, CBX3, MLH1, CBX1, PRIM1, MCM7, CSNK2A1, RAD21, H2AFY, H2AFX, TUBG1, TOP2A, RBBP4, TOPBP1, UBE2I, MCM2, MCM3, RAD50, RAD51, SUZ12, BAZ1A, SMARCE1, TIMELESS, LRPPRC, HMGB2, BLM, NEK2, POLA1, POT1, RPA3, RPA1, RPA2, SMARCB1, BUB1, ERCC1, TERF1, MSH6, MSH5, TRIM28, SUV39H1, WAPAL, BIRC5, ATR, TRIM24, SMC2, SMC3, POLD3, ATRX, HDAC2, HDAC1, SMARCC1, H2AFY2, H3F3A, RRS1, SMC1A, REPI…	1749	162	12782	2.61651	2.04386e-09	8.88633e-11	4.3601e-09
GOTERM_CC_FAT	GO:0005819~	spindle	0.198101	58	2.42043e-14	PRC1, KNTC1, TTK, CBX3, AURKA, CBX1, CDC16, CDCA8, TUBG1, ASPM, ZW10, MAP2K5, KIF14, CDK1, CDC6, TBL1XR1, ARHGEF2, TPX2, NUSAP1, NUP85, RB1, DCTN1, ARL3, MAD2L1, CEP350, SPAG5, BUB1B, HSPB1, ARL8B, MAPRE1, HAUS3, PARD3, KIF4A, NEK2, NEDD9, AURKAPS1, SAC3D1, PPP2CA, KATNA1, CEP170, NPM1, BUB1, CLASP2, TERF1, CKAP2, DLGAP5, PSRC1, CENPF, BIRC5, CENPE, CDC20, MID1, RACGAP1, CDC27, ATM, SMC3, RASSF1,…	1749	147	12782	2.8835	1.71356e-11	1.00797e-12	3.65596e-11
GOTERM_BP_FAT	GO:0009967~	positive regulation of signal transduction	0.194685	57	0.0193307	PPARD, HRAS, GJA1, TTK, SHOC2, JAG1, CTNNB1, CANT1, MAP3K7, MEN1, TMEM9B, GPC3, ILK, CASP8, RHOA, RHOC, MLST8, GPR89A, AGPAT1, BCL10, LYN, GOLT1B, FADD, TMEM189, ECT2, UBE2N, HHEX, C18ORF32, HIF1A, ATP2C1, ZDHHC13, RIPK2, ADAM17, SOX4, TRIM16, GIPC1, FKBP1A, ADA, TMED7, SOS1, RAC1, CD24, NENF, TRAF5, BMP2, FLT1, TAOK3, DUSP22, LGALS9, PTPN11, P2RX5, NRAS, P2RX4, NUP62, GOLPH3, EEF1E1, BMPR1A	1963	295	13528	1.33158	1	0.220615	30.4476
GOTERM_BP_FAT	GO:0006366~	transcription from RNA polymerase II promoter	0.19127	56	0.000148526	COPS2, E2F3, COPS5, ELF3, MED24, TBP, PTTG1, YBX1, TMF1, FUBP1, GTF2E1, TAF5L, HSF2, TARDBP, MED27, GTF2A2, TBPL1, GMEB2, MED12, CDK7, GTF2H2, GTF2H2B, GTF2H1, TAF10, MED7, MED4, HIF1A, TAF12, PRDM4, TCFL5, GTF2I, MED17, MED1, DEAF1, POLR2H, POLR2G, POLR2K, FOXM1, HCFC1, NFYA, TCERG1, PIR, ECD, TCEA1, SUPT4H1, ERCC3, APEX1, TRIP13, TAF2, MAFF, TAF4, TRIP4, TAF5, TRIM24, PMF1, SUPT16H, PARP1	1963	234	13528	1.64925	0.450829	0.00354014	0.275911
GOTERM_BP_FAT	GO:0034470~	ncRNA processing	0.19127	56	1.04233e-07	RPP38, UTP18, INTS8, CDKN2A, DKC1, RRP1B, INTS5, CLP1, INTS7, TFB2M, RPP30, FTSJ1, CDK5RAP1, FTSJ2, EXOSC8, GTPBP3, EXOSC9, RPP21, EMG1, EXOSC7, EXOSC4, EXOSC5, TRMT61B, EIF4A3, PA2G4, NOP2, RPS16, TRMT12, NHP2, PUS1, UTP6, WBP11, BOP1, FCF1, PUS7, UTP11L, WDR12, KIAA0391, TSEN34, PDCD11, SMAD3, SSB, HEATR1, SMAD2, NOP10, FBL, RPS7, NOLC1, WDR3, POP4, PES1, DUS4L, POP5, UTP14A, POP7, RPP40	1963	187	13528	2.06376	0.000420492	4.52236e-06	0.000193883
GOTERM_CC_FAT	GO:0016604~	nuclear body	0.19127	56	1.68577e-10	XPO1, CRNKL1, SART3, DAXX, SMNDC1, DKC1, OIP5, RBM8A, RNF34, TFIP11, PRPF31, MAGOH, TOPBP1, PRPF3, UBE2I, RB1, CDC5L, PRPF4, SMN1, RAD51, EIF4A3, HIPK1, ZMIZ1, CPSF6, PSME4, PIAS1, RBM39, CHFR, NHP2, BLM, WBP11, TRIM16, CHEK2, COIL, RPA1, DDX46, METTL3, EIF3E, NPM1, LSG1, GATAD2A, WAC, GEMIN6, PRPF40A, SRP54, MAML1, RNPS1, CASC3, CBY1, NOP10, SF3A3, CTR9, HDAC5, RNF6, PPIH, RSRC1	1749	168	12782	2.43606	1.19353e-07	4.97303e-09	2.54612e-07
GOTERM_CC_FAT	GO:0000793~	condensed chromosome	0.19127	56	5.34037e-16	XRCC4, KNTC1, CBX3, MLH1, RANGAP1, KIF2C, SEH1L, H2AFY, NUP37, TUBG1, ZW10, NUP133, HMBS, NUP85, TOPBP1, UBE2I, CDK2, RAD51, MAD2L1, SPAG5, ZWINT, NSL1, SMARCA5, BUB1B, NUP107, NUP43, LRPPRC, HMGB2, BLM, NEK2, AHCTF1, RPA1, NCAPH, HJURP, NCAPG, CENPA, BUB1, CLASP2, ZWILCH, CENPN, MKI67, MSH5, TP53BP1, SUV39H1, WAPAL, CENPF, NDC80, CENPE, PMF1, SMC2, BRCA1, SMC3, SMC4, RRS1, SMC1A, PES1	1749	129	12782	3.17254	3.93019e-13	2.80886e-14	8.43769e-13
GOTERM_BP_FAT	GO:0002520~	immune system development	0.184439	54	0.0182132	BMI1, XRCC4, NBN, MMP9, XRCC6, PPARG, MLH1, PRDX2, JAG1, TPD52, CIAPIN1, CTNNB1, MEN1, CDC42, CASP8, PATZ1, CHUK, LYN, LIG1, RB1, OSTM1, TACC3, CRKL, G6PD, PSEN1, PSEN2, ADAM17, ADD1, MED1, BLM, UNG, PRKDC, SOX4, ADA, RPA1, CHD7, PPP3CB, TCEA1, CD24, TCF3, ERCC1, APC, MSH6, SWAP70, JARID2, MSH2, CEBPG, SMAD5, BPGM, HDAC5, CCNB2, JMJD6, SP3, HSPD1	1963	276	13528	1.34834	1	0.212782	28.9584
GOTERM_BP_FAT	GO:0032535~	regulation of cellular component size	0.184439	54	0.0129836	NRP1, CAPZA2, PPARG, CAPZA1, ACTR3, CDKN2A, CDKN2C, SEMA3F, ILK, MLST8, DNAJC2, IP6K2, MAP2K5, PPP2R1A, ADAM10, NOL8, VIL1, TMSB10, RB1, SOCS5, CDK4, ARPC1A, ARPC1B, NCK2, EP300, PRDM4, ARPC5L, NCK1, CFL1, ADAM17, EMP1, ADD1, PPT1, ARF6, SFN, ARPC5, RRAGC, NDRG3, ARPC3, ARPC2, PPP2CA, RB1CC1, RAC1, NPM1, RASA1, ENO1, SPP1, MAP1B, PSRC1, SMAD3, RNF6, NUPR1, CAPG, SPTAN1	1963	271	13528	1.37321	1	0.16574	21.5798
GOTERM_CC_FAT	GO:0005773~	vacuole	0.184439	54	0.000780415	SLC36A1, RAB9A, GM2A, ATP6AP1, HEXA, HEXB, GJA1, TSPAN8, VPS33B, ASAH1, MAP1LC3B, VPS16, VPS11, TM9SF1, BCL10, CLN3, HYAL2, STX4, STX3, ATP6V1H, ATP6V1D, ATP6V1F, ANKRD27, GNS, NPC1, NPC2, PSEN1, TIAL1, SORT1, VAMP4, NEU1, CTSC, ARL8B, RAB7A, STX7, MMD, IFI30, CTSA, PPT1, ADA, ATP6V0B, MTMR2, GALC, GBA, GGH, AMBRA1, WIPI1, NCSTN, LAMP1, LAMP2, SLC17A5, FNBP1, GLA, DRAM1	1749	252	12782	1.56604	0.424634	0.00744176	1.17224
GOTERM_BP_FAT	GO:0006605~	protein targeting	0.181023	53	0.00010319	XPO1, XPO6, TIMM17A, ATP6AP1, TIMM17B, SRP19, SSR1, CCHCR1, TRAK2, NCKIPSD, TPR, KPNB1, AP3B1, MYO6, RAN, PRKCI, IPO9, TIMM23, MAPK1, IPO7, NUP205, IPO4, TOMM20, TOMM22, KPNA4, SRP72, KPNA2, SEC61G, NXT1, BID, NUP98, YWHAZ, MTX2, GIPC1, CALR, CDC37, CSE1L, PPP3CB, TNPO2, TRAM1, TNPO1, SEC61A1, RBM22, SRP54, YWHAB, TOMM40, ICMT, PPIH, TOMM70A, YWHAQ, SMURF1, SSR2, SSR3	1963	215	13528	1.69883	0.340578	0.00259907	0.191768
GOTERM_BP_FAT	GO:0031401~	positive regulation of protein modification process	0.181023	53	1.54267e-06	TTK, CDC16, MEN1, FNTA, ATG7, PSMD1, PSMD2, PSMD4, MLST8, PSMD8, PSMD9, ANAPC1, BCL10, CDK1, LYN, ANAPC5, SKP1, UBE2C, UBE2N, PSMA1, PSEN1, PSMA4, PSMA3, ADAM17, PSME3, PIAS1, FKBP1A, PSMA7, PSMB5, PSMB4, PSMB3, RB1CC1, CD24, UBE2D1, BMP2, CDC23, CDC20, CDC27, BRCA1, CCNB1, PSMC6, PSMD14, PSMD13, PSMD12, PSMC4, PSMC3, PSMD11, PSMD10, PSMC2, DNMT1, SMURF1, UBE2E1, BMPR1A	1963	187	13528	1.9532	0.00620534	5.32009e-05	0.00286947
GOTERM_MF_FAT	GO:0016881~	acid-amino acid ligase activity	0.181023	53	5.94912e-06	DZIP3, TSG101, UBE2G1, TTLL4, TTLL12, WWP1, UBE2A, ANAPC5, UBE2J1, UBE2I, UBE2NL, TMEM189, UBE2C, BRAP, UBE2N, PJA1, HUWE1, UBR7, UBE2K, UBR5, UBE2M, UBL4A, UBE2W, PIAS1, CHFR, UBE2S, UBE2Z, UBE2V2, UBE3C, RBX1, PRPF19, SUMO3, UEVLD, UBE2D2, NEDD4L, UBE2D1, TRIP12, CDC23, BIRC3, UBE2L3, UBE2Q1, ATG3, BRCA1, RNF8, UBE2E3, RNF6, RNF7, UBA3, SMURF2, SMURF1, PAICS, BARD1, UBE2E1	1825	201	12983	1.87582	0.0083532	0.000246684	0.00981024
GOTERM_CC_FAT	GO:0000775~	chromosome, centromeric region	0.177608	52	3.54692e-14	ITGB3BP, XPO1, PPP2R5A, KNTC1, CBX3, RANGAP1, CBX1, KIF2C, CDCA8, OIP5, SEH1L, NUP37, TPR, ZW10, NUP133, NUP85, DCTN1, DCTN2, MAD2L1, PSEN1, SPAG5, ZWINT, NSL1, BUB1B, NUP107, NUP43, DSCC1, NUP98, NUP160, AHCTF1, SUMO3, HJURP, CENPA, PPP2CA, BUB1, CLASP2, ZWILCH, BUB3, HELLS, APC, CENPN, MKI67, TP53BP1, SUV39H1, JRKL, CENPF, BIRC5, NDC80, CENPE, PMF1, SEC13, SMC1A	1749	124	12782	3.06472	2.50746e-11	1.31972e-12	5.34905e-11
GOTERM_MF_FAT	GO:0003702~	RNA polymerase II transcription factor activity	0.177608	52	0.00202709	HMGN1, HTATIP2, FOXK2, MED24, TBP, DEK, TCEAL1, MED20, TMF1, GTF2E1, ZNF148, GTF2A2, TBPL1, GMEB2, MED12, LEF1, ZNF143, HLTF, GTF2H1, TAF10, MED7, MED4, HIF1A, TAF12, MED15, PRDM4, GTF2I, MED17, GTF2IRD1, MED8, TIAL1, SMARCA5, MED1, DEAF1, FOXM1, SOX9, VPS72, ATF2, MEIS2, TCERG1, HTATSF1, SNF8, TCEA1, VEZF1, TAF4, SMAD3, SREBF2, ILF2, SP2, TCEB1, NR5A2, TCF12	1825	244	12983	1.51609	0.942794	0.0450981	3.29089
GOTERM_CC_FAT	GO:0005667~	transcription factor complex	0.170777	50	9.50262e-05	E2F1, MMS19, E2F3, XRCC6, TBP, CTNNB1, GTF2E1, TAF5L, GTF2A2, YAP1, TBPL1, SATB2, YY1, LEF1, TLE1, RB1, CDK7, CDK4, HMGA1, GTF2H2, CDK2, GTF2H2B, GTF2H1, TAF10, MED7, HIF1A, TAF12, EP300, MED17, DEAF1, PRKDC, NFYA, TRRAP, IVNS1ABP, ATF1, NPAS2, GTF3C2, ERCC3, TCF3, GTF3C3, TFDP1, TAF2, TAF4, SUB1, TAF5, SMAD5, SMAD3, SMAD2, PMF1, PARP1, TCF12	1749	210	12782	1.74004	0.0650683	0.00110237	0.143427
GOTERM_BP_FAT	GO:0031400~	negative regulation of protein modification process	0.167361	49	4.372e-12	FKBP1A, CDC16, PSMA7, PSMB5, MEN1, PSMB4, SET, CDKN2A, PSMB3, PPP2CA, PSMD1, PSMD2, PSMD4, UBE2D1, PSMD8, BUB3, PSMD9, ANAPC1, PPP2R1A, GTPBP4, ANAPC5, NF2, YWHAB, CDC23, CDC20, UBE2C, CDC27, CDK5, PSMA1, PSMC6, PSMD14, PSMD13, MAD2L1, G6PD, PSEN1, PSMC4, PSMD12, PSMC3, PSMD11, PSMD10, PSMC2, PSMA4, PSMA3, PSEN2, BUB1B, DNMT1, PSME3, VPS28, UBE2E1	1963	119	13528	2.83767	1.76408e-08	3.32845e-10	8.13222e-09
GOTERM_BP_FAT	GO:0000075~	cell cycle checkpoint	0.167361	49	8.43678e-18	NBN, KNTC1, TTK, GTSE1, CCNE2, CDKN2A, PCBP4, H2AFX, FANCG, TPR, CCNA2, DLG1, ZW10, CDK1, CDC6, DDB1, RINT1, RAD9A, RB1, RBBP8, RAD1, MAD2L1, ZWINT, BUB1B, CHFR, RAD17, BLM, CHEK2, TRRAP, CCNG2, MDC1, BUB1, ZWILCH, ERCC3, BUB3, APC, TERF1, MSH2, CENPF, BIRC5, CENPE, ATR, ATM, BRCA1, UIMC1, PTPN11, NAE1, BRE, SMC1A	1963	91	13528	3.7108	3.40424e-14	1.30932e-15	1.56932e-14
GOTERM_CC_FAT	GO:0015629~	actin cytoskeleton	0.167361	49	0.0305507	ALDOA, HAX1, WASF1, CAPZA2, CAPZA1, WASF2, RHOQ, CASK, ARPC5, TPM2, TPM1, CD2AP, TPM4, ACTR3, ACTR2, PAK2, ARPC3, ARPC2, MYL6B, ACTR1A, ILK, VPS16, ZYX, CAP1, VPS11, MYO5C, TWF1, MYO6, ACTN4, INPPL1, MYL12A, PALLD, CTNNA1, FLNB, VASP, DCTN2, CORO1C, ARPC1A, ARPC1B, LASP1, CAPG, CFL1, ADAM17, MARCKS, BIN1, DBN1, DYNC1I2, ADD1, SPTAN1	1749	269	12782	1.33123	1	0.159991	37.4135
GOTERM_MF_FAT	GO:0019787~	small conjugating protein ligase activity	0.167361	49	4.42822e-07	UBE2Z, DZIP3, TSG101, UBE2G1, UBE2V2, UBE3C, RBX1, PRPF19, SUMO3, UEVLD, UBE2D2, WWP1, NEDD4L, UBE2D1, TRIP12, UBE2A, ANAPC5, UBE2J1, CDC23, UBE2I, UBE2NL, TMEM189, UBE2L3, BIRC3, UBE2C, ATG3, UBE2Q1, BRCA1, BRAP, UBE2N, RNF8, UBE2E3, PJA1, RNF6, RNF7, HUWE1, UBR7, UBE2K, UBR5, UBE2M, UBL4A, UBE2W, SMURF2, PIAS1, SMURF1, CHFR, UBE2S, BARD1, UBE2E1	1825	166	12983	2.09991	0.000624185	2.71466e-05	0.000730256
GOTERM_BP_FAT	GO:0070647~	protein modification by small protein conjugation or removal	0.163946	48	8.99643e-07	ENY2, DZIP3, COPS5, TSG101, CDC73, SAE1, NEDD8, UBE2V2, TRRAP, UBE3C, RBX1, PRPF19, SUMO3, UBE2D2, WWP1, NEDD4L, UBE2D1, TRIP12, UBE2A, USP1, DDB1, PCNP, TMEM189, UBE2L3, UBE2C, ATG3, BRCA1, UIMC1, CTR9, NAE1, UBE2N, SUZ12, RNF8, TAF10, PSMD14, RNF7, GSPT1, HUWE1, VCP, TRIM33, UBE2M, UBA3, USP21, CAND1, SMURF1, CHFR, BARD1, UBE2E1	1963	160	13528	2.06745	0.00362348	3.24107e-05	0.0016734
GOTERM_BP_FAT	GO:0007346~	regulation of mitotic cell cycle	0.163946	48	1.70257e-07	NBN, NEK2, KNTC1, TTK, ASNS, TRRAP, CDC16, SCRIB, GTSE1, CDC42, CDKN2A, CUL7, PCBP4, PRMT5, CDC123, BUB1, AATF, RANBP1, ZWILCH, TPR, CCNA2, BUB3, ZW10, TERF1, APC, DLG1, CDK1, CDC6, DLGAP5, SMAD3, CENPF, NUSAP1, CDC23, BIRC5, CENPE, ESPL1, RB1, UBE2C, ATM, CDK2, NAE1, MAD2L1, ZWINT, BTG3, BUB1B, CHFR, RAD17, SMARCA4	1963	152	13528	2.17626	0.000686753	6.93926e-06	0.000316694
GOTERM_BP_FAT	GO:0042254~	ribosome biogenesis	0.163946	48	4.93897e-11	EIF6, NHP2L1, UTP18, UTP6, GNL3L, WBP11, BOP1, FCF1, BMS1, MINA, UTP11L, CDKN2A, RRP1B, DKC1, RPLP0, NPM1, TFB2M, WDR12, AATF, RSL24D1, GNL2, FTSJ1, FTSJ2, GTPBP4, PDCD11, EXOSC8, EXOSC9, EMG1, EXOSC7, EXOSC4, BYSL, EXOSC5, HEATR1, ISG20L2, NOP10, FBL, RPS7, EIF4A3, PA2G4, NOP2, NOLC1, RPS16, RRS1, WDR3, POP4, PES1, UTP14A, NHP2	1963	122	13528	2.71141	1.99287e-07	3.06596e-09	9.18694e-08
GOTERM_BP_FAT	GO:0015931~	nucleobase, nucleoside, nucleotide and nucleic acid transport	0.163946	48	1.95423e-12	NXT1, ENY2, NCBP2, XPO1, NUP98, NUP160, AGFG1, NUP93, GJA1, SLC29A1, SEH1L, RBM8A, RAE1, NUP210, NPM1, NUP50, MAGOHB, QKI, NUP37, TPR, XPOT, NUP133, UPF2, NUP153, CKAP5, RAN, SMG5, MAGOH, SMG7, NUP85, CASC3, NUP155, NUPL1, HNRNPA1, UPF3A, EIF4A3, HHEX, UPF3B, NUP62, NUP205, KHSRP, THOC7, NUP107, THOC5, THOC2, NUP43, LRPPRC, MVP	1963	113	13528	2.92736	7.88526e-09	1.57705e-10	3.63501e-09
GOTERM_MF_FAT	GO:0003682~	chromatin binding	0.163946	48	4.04199e-08	MORF4L1, MKRN1, ARID4B, EZH2, POLA1, CBX3, CBX1, REST, CTNNB1, MEN1, RPA1, CHD8, CDYL, CHD7, CENPA, H2AFY, PATZ1, ACTL6A, TOP2B, TOP2A, ASF1A, CHD4, HELLS, MSH6, CDC6, SATB2, RAN, SUV39H1, ADNP, CENPF, LEF1, TLE1, TRIM24, SREBF2, ATRX, SUZ12, RNF8, NUP62, SMARCE1, POLD1, SP3, SMARCC1, SMARCA5, SMARCA1, SMC1A, CHAF1A, MED1, SMARCA4	1825	150	12983	2.27647	5.69904e-05	3.16622e-06	6.66564e-05
GOTERM_BP_FAT	GO:0010627~	regulation of protein kinase cascade	0.16053	47	0.0473971	PPARD, ATP6AP2, PTPLAD1, GJA1, FKBP1A, TIMP2, DAXX, PTEN, CANT1, CTNNB1, MAP3K7, MEN1, TMED7, TMEM9B, SQSTM1, MAP3K9, PPP2CA, ILK, CASP8, RHOA, RHOC, CD24, NENF, TRAF5, GPR89A, APC, BCL10, PPP2R1A, LYN, NF2, GOLT1B, TAOK3, DUSP22, FADD, TMEM189, ECT2, LGALS9, UBE2N, MAP4K5, C18ORF32, NUP62, AIDA, ATP2C1, ZDHHC13, HGS, RIPK2, TNFAIP3	1963	249	13528	1.3008	1	0.406949	59.4732
GOTERM_BP_FAT	GO:0045321~	leukocyte activation	0.16053	47	0.0309131	XRCC4, MICB, NBN, YWHAZ, BLM, PRKDC, MLH1, SOX4, PRDX2, FKBP1A, SKAP2, TPD52, ADA, CTNNB1, CHD7, CD93, PPP3CB, PATZ1, NDRG1, CD24, TCF3, DDOST, ERCC1, IMPDH2, HELLS, APC, ADAM9, MSH6, ICAM1, ADAM10, TNFSF4, LYN, SWAP70, MSH2, CEBPG, SMAD3, HDAC5, NCK2, PSEN1, JMJD6, IGBP1, SP3, NCK1, PSEN2, RIPK2, ADAM17, HSPD1	1963	242	13528	1.33843	1	0.309595	44.2386
GOTERM_BP_FAT	GO:0051169~	nuclear transport	0.16053	47	1.5414e-06	NXT1, NCBP2, XPO1, NUP98, HTATIP2, XPO6, AGFG1, NUP160, ATP6AP1, CALR, CCHCR1, SET, CSE1L, RAE1, NPM1, PPP3CB, LSG1, ANP32A, NCKIPSD, TNPO2, TPR, TNPO1, KPNB1, RBM22, XPOT, NUP133, UPF2, SMG5, RAN, SMG7, IPO9, NUP155, HNRNPA1, MAPK1, HHEX, PPIH, IPO7, IPO4, NUP205, RSRC1, THOC7, NUP107, SMURF1, KPNA4, THOC5, THOC2, KPNA2	1963	158	13528	2.05	0.00620025	5.36153e-05	0.0028671
GOTERM_BP_FAT	GO:0006913~	nucleocytoplasmic transport	0.16053	47	1.04073e-06	NXT1, NCBP2, XPO1, NUP98, HTATIP2, XPO6, AGFG1, NUP160, ATP6AP1, CALR, CCHCR1, SET, CSE1L, RAE1, NPM1, PPP3CB, LSG1, ANP32A, NCKIPSD, TNPO2, TPR, TNPO1, KPNB1, RBM22, XPOT, NUP133, UPF2, SMG5, RAN, SMG7, IPO9, NUP155, HNRNPA1, MAPK1, HHEX, PPIH, IPO7, IPO4, NUP205, RSRC1, THOC7, NUP107, SMURF1, KPNA4, THOC5, THOC2, KPNA2	1963	156	13528	2.07628	0.00419056	3.68359e-05	0.00193584
GOTERM_BP_FAT	GO:0000226~	microtubule cytoskeleton organization	0.16053	47	1.55141e-07	HAUS3, PRC1, NEK2, CETN3, TTK, CETN2, MLH1, CNP, AURKA, AURKAPS1, CTNNB1, KIF2C, RANBP9, PTK2, TUBB, SAC3D1, SEH1L, CENPA, KATNA1, NPM1, RANBP1, TUBG1, DYNC1H1, TUBA1B, ZW10, CKAP5, RAN, MAP1B, PSRC1, TBCE, NUSAP1, NDC80, ESPL1, MID1, UBE2C, TACC3, PCM1, MARK4, BRCA1, SMC3, TACC2, DCTN2, SPAG5, ZWINT, CKS2, BUB1B, STMN1, SMC1A	1963	147	13528	2.2034	0.000625799	6.52076e-06	0.000288577
GOTERM_BP_FAT	GO:0043161~	proteasomal ubiquitin-dependent protein catabolic process	0.16053	47	9.53298e-14	DERL1, KIAA0368, PPP2R5C, EDEM3, CDC16, PSMA7, CD2AP, PSMB5, CUL3, PSMB4, PSMB3, PSMD1, PSMD2, PSMD4, UBE2D1, PSMD8, BUB3, PSMD9, ANAPC1, TBL1XR1, CDK1, ANAPC5, CDC23, CDC20, PCNP, UBE2C, CDC27, CCNB1, PSMA1, PSMC6, PSMD14, PSMD13, MAD2L1, PSMC4, VCP, PSMD12, PSMC3, PSMD11, PSMD10, PSMC2, PSMA4, PSMA3, BUB1B, PSME3, FAF1, SMURF1, UBE2E1	1963	102	13528	3.17549	3.84811e-10	1.06892e-11	1.77391e-10
GOTERM_BP_FAT	GO:0010498~	proteasomal protein catabolic process	0.16053	47	9.53298e-14	DERL1, KIAA0368, PPP2R5C, EDEM3, CDC16, PSMA7, CD2AP, PSMB5, CUL3, PSMB4, PSMB3, PSMD1, PSMD2, PSMD4, UBE2D1, PSMD8, BUB3, PSMD9, ANAPC1, TBL1XR1, CDK1, ANAPC5, CDC23, CDC20, PCNP, UBE2C, CDC27, CCNB1, PSMA1, PSMC6, PSMD14, PSMD13, MAD2L1, PSMC4, VCP, PSMD12, PSMC3, PSMD11, PSMD10, PSMC2, PSMA4, PSMA3, BUB1B, PSME3, FAF1, SMURF1, UBE2E1	1963	102	13528	3.17549	3.84811e-10	1.06892e-11	1.77391e-10
GOTERM_BP_FAT	GO:0031396~	regulation of protein ubiquitination	0.16053	47	3.84731e-14	FKBP1A, CDC16, PSMA7, PSMB5, PSMB4, CDKN2A, PSMB3, PSMD1, PSMD2, PSMD4, UBE2D1, PSMD8, BUB3, PSMD9, ANAPC1, BCL10, CDK1, GTPBP4, ANAPC5, CDC23, CDC20, SKP1, UBE2C, CDC27, CDK5, BRCA1, UBE2N, CCNB1, PSMA1, PSMC6, PSMD14, PSMD13, MAD2L1, PSMC4, PSMD12, PSMC3, PSMD11, PSMD10, PSMC2, PSMA4, PSMA3, RNF139, BUB1B, PSME3, SMURF1, VPS28, UBE2E1	1963	100	13528	3.239	1.55447e-10	4.85778e-12	7.16649e-11
GOTERM_BP_FAT	GO:0006457~	protein folding	0.157115	46	8.55447e-05	HSP90AB1, COPA, FKBP9, WFS1, FKBP4, DNAJC10, VBP1, PDIA6, CCT2, FKBP1A, CCT3, CALR, CANX, GLRX2, TTC1, SH3GLB1, BAG3, BAG2, MKKS, HSPE1, ERO1L, DNAJC2, PPWD1, HSPA8, CLN3, HSP90AA1, TBCE, CCT6A, CCT7, PFDN2, PPIH, CCT5, CCT4, CLGN, PPIB, PPIA, PFDN4, TBCC, CCT8, PPIC, RUVBL2, HSPD1, FKBP11, AHSA1, UGGT1, DNAJB6	1963	177	13528	1.79101	0.291913	0.00222454	0.159001
GOTERM_BP_FAT	GO:0006403~	RNA localization	0.157115	46	1.94844e-13	NXT1, ENY2, NCBP2, XPO1, NUP98, NUP160, AGFG1, NUP93, SEH1L, RBM8A, RAE1, NUP210, NUP50, NPM1, MAGOHB, QKI, NUP37, TPR, XPOT, NUP133, UPF2, NUP153, CKAP5, RAN, SMG5, MAGOH, SMG7, NUP85, CASC3, NUP155, NUPL1, HNRNPA1, UPF3A, EIF4A3, HHEX, UPF3B, NUP62, NUP205, KHSRP, THOC7, NUP107, THOC5, THOC2, NUP43, LRPPRC, MVP	1963	100	13528	3.17009	7.86196e-10	2.06893e-11	3.62432e-10
GOTERM_BP_FAT	GO:0050658~	RNA transport	0.157115	46	4.95009e-14	NXT1, ENY2, NCBP2, XPO1, NUP98, NUP160, AGFG1, NUP93, SEH1L, RBM8A, RAE1, NUP210, NUP50, NPM1, MAGOHB, QKI, NUP37, TPR, XPOT, NUP133, UPF2, NUP153, CKAP5, RAN, SMG5, MAGOH, SMG7, NUP85, CASC3, NUP155, NUPL1, HNRNPA1, UPF3A, EIF4A3, HHEX, UPF3B, NUP62, NUP205, KHSRP, THOC7, NUP107, THOC5, THOC2, NUP43, LRPPRC, MVP	1963	97	13528	3.26813	1.99797e-10	6.05449e-12	9.21041e-11
GOTERM_BP_FAT	GO:0050657~	nucleic acid transport	0.157115	46	4.95009e-14	NXT1, ENY2, NCBP2, XPO1, NUP98, NUP160, AGFG1, NUP93, SEH1L, RBM8A, RAE1, NUP210, NUP50, NPM1, MAGOHB, QKI, NUP37, TPR, XPOT, NUP133, UPF2, NUP153, CKAP5, RAN, SMG5, MAGOH, SMG7, NUP85, CASC3, NUP155, NUPL1, HNRNPA1, UPF3A, EIF4A3, HHEX, UPF3B, NUP62, NUP205, KHSRP, THOC7, NUP107, THOC5, THOC2, NUP43, LRPPRC, MVP	1963	97	13528	3.26813	1.99797e-10	6.05449e-12	9.21041e-11
GOTERM_BP_FAT	GO:0051236~	establishment of RNA localization	0.157115	46	4.95009e-14	NXT1, ENY2, NCBP2, XPO1, NUP98, NUP160, AGFG1, NUP93, SEH1L, RBM8A, RAE1, NUP210, NUP50, NPM1, MAGOHB, QKI, NUP37, TPR, XPOT, NUP133, UPF2, NUP153, CKAP5, RAN, SMG5, MAGOH, SMG7, NUP85, CASC3, NUP155, NUPL1, HNRNPA1, UPF3A, EIF4A3, HHEX, UPF3B, NUP62, NUP205, KHSRP, THOC7, NUP107, THOC5, THOC2, NUP43, LRPPRC, MVP	1963	97	13528	3.26813	1.99797e-10	6.05449e-12	9.21041e-11
GOTERM_BP_FAT	GO:0034404~	nucleobase, nucleoside and nucleotide biosynthetic process	0.153699	45	0.00126682	ALDOA, ME1, ADSS, ATP1B1, ATP1B3, ATP6AP1, DTYMK, CAD, ATP5G1, PFAS, ADA, ATP6V0B, ATP2B1, TYMS, ATP2B4, ATIC, PAPSS1, TBPL1, IMPDH2, TCIRG1, MSH2, ATP11B, ATP6V1H, ATP1A1, PRPSAP1, ATP6V1D, GMPS, NME7, ATP6V1F, ATP6V1C1, UMPS, ATP13A1, NME1-NME2, ADM, ATP2A2, NME1, ATP9B, ATP2C1, ATP9A, RRM2, ATP6V1E1, RRM1, ADSL, FLAD1, PAICS, PRPS2	1963	193	13528	1.60682	0.993993	0.0231895	2.33031
GOTERM_BP_FAT	GO:0034654~	nucleobase, nucleoside, nucleotide and nucleic acid biosynthetic process	0.153699	45	0.00126682	ALDOA, ME1, ADSS, ATP1B1, ATP1B3, ATP6AP1, DTYMK, CAD, ATP5G1, PFAS, ADA, ATP6V0B, ATP2B1, TYMS, ATP2B4, ATIC, PAPSS1, TBPL1, IMPDH2, TCIRG1, MSH2, ATP11B, ATP6V1H, ATP1A1, PRPSAP1, ATP6V1D, GMPS, NME7, ATP6V1F, ATP6V1C1, UMPS, ATP13A1, NME1-NME2, ADM, ATP2A2, NME1, ATP9B, ATP2C1, ATP9A, RRM2, ATP6V1E1, RRM1, ADSL, FLAD1, PAICS, PRPS2	1963	193	13528	1.60682	0.993993	0.0231895	2.33031
GOTERM_BP_FAT	GO:0009165~	nucleotide biosynthetic process	0.153699	45	0.000564001	ALDOA, ME1, ADSS, ATP1B1, ATP1B3, ATP6AP1, DTYMK, CAD, ATP5G1, PFAS, ADA, ATP6V0B, ATP2B1, TYMS, ATP2B4, ATIC, PAPSS1, TBPL1, IMPDH2, TCIRG1, MSH2, ATP11B, ATP6V1H, ATP1A1, PRPSAP1, ATP6V1D, GMPS, NME7, ATP6V1F, ATP6V1C1, UMPS, ATP13A1, NME1-NME2, ADM, ATP2A2, NME1, ATP9B, ATP2C1, ATP9A, RRM2, ATP6V1E1, RRM1, ADSL, FLAD1, PAICS, PRPS2	1963	186	13528	1.6673	0.897345	0.0110967	1.0439
GOTERM_BP_FAT	GO:0051129~	negative regulation of cellular component organization	0.153699	45	3.91006e-07	NRP1, CAPZA2, CAPZA1, TTK, RHOQ, ARF6, PTEN, POT1, CDC42, PTK2, SET, PACSIN2, SEMA3F, NPM1, RAC1, BUB1, RHOA, CLASP2, TPR, ERCC1, TERF1, SPP1, APC, ARHGEF2, MAP1B, VIL1, CENPF, TMSB10, CENPE, ESPL1, MID1IP1, MID1, BRCA1, ATM, THY1, RNF6, MAD2L1, YWHAH, PSEN1, CAPG, MAP4, DNMT1, MAPRE1, ADD1, SPTAN1	1963	142	13528	2.18392	0.00157647	1.44743e-05	0.000727305
GOTERM_BP_FAT	GO:0051493~	regulation of cytoskeleton organization	0.153699	45	9.83958e-08	DYNC1LI1, XPO1, PDGFA, CAPZA2, CAPZA1, RHOQ, ARF6, ARPC5, TPM1, CTNNB1, ACTR3, ARPC3, ARPC2, ILK, NPM1, RAC1, RHOA, RANBP1, CLASP2, MLST8, RASA1, TERF1, APC, ARHGEF2, NF2, MAP1B, VIL1, PSRC1, SMAD3, TMSB10, CENPE, MID1IP1, MID1, BRCA1, ARPC1A, NCK2, ARPC1B, ARPC5L, NCK1, CFL1, CAPG, MAP4, MAPRE1, SPTAN1, ADD1	1963	136	13528	2.28027	0.000396948	4.3155e-06	0.000183025
GOTERM_BP_FAT	GO:0051130~	positive regulation of cellular component organization	0.150283	44	0.000589356	ATP6AP1, RHOQ, ARF6, PPT1, CALR, TPM1, POT1, ACTR3, MEN1, CDC42, CDC42EP1, ROBO1, ARPC2, ILK, NPM1, RAC1, RHOA, RALA, RANBP1, CD24, MLST8, NEDD4L, CDC42EP4, TERF1, APC, ADAM9, ACTN4, NF2, DLGAP5, MAP1B, PSRC1, PRKCI, SMAD3, NUSAP1, CENPE, ESPL1, SMAD2, UBE2N, NCK2, NCK1, CFL1, DNMT1, CAND1, FAF1	1963	181	13528	1.67528	0.907334	0.0114809	1.09059
GOTERM_CC_FAT	GO:0005764~	lysosome	0.150283	44	0.00428525	RAB7A, SLC36A1, RAB9A, STX7, GM2A, HEXA, HEXB, MMD, IFI30, GJA1, PPT1, CTSA, TSPAN8, VPS33B, ASAH1, ADA, GALC, VPS16, VPS11, GBA, TM9SF1, BCL10, CLN3, HYAL2, STX3, GGH, GNS, ANKRD27, NCSTN, LAMP1, LAMP2, NPC1, FNBP1, SLC17A5, NPC2, GLA, PSEN1, TIAL1, VAMP4, SORT1, NEU1, CTSC, ARL8B, DRAM1	1749	211	12782	1.52398	0.952188	0.031828	6.28028
GOTERM_CC_FAT	GO:0000323~	lytic vacuole	0.150283	44	0.00428525	RAB7A, SLC36A1, RAB9A, STX7, GM2A, HEXA, HEXB, MMD, IFI30, GJA1, PPT1, CTSA, TSPAN8, VPS33B, ASAH1, ADA, GALC, VPS16, VPS11, GBA, TM9SF1, BCL10, CLN3, HYAL2, STX3, GGH, GNS, ANKRD27, NCSTN, LAMP1, LAMP2, NPC1, FNBP1, SLC17A5, NPC2, GLA, PSEN1, TIAL1, VAMP4, SORT1, NEU1, CTSC, ARL8B, DRAM1	1749	211	12782	1.52398	0.952188	0.031828	6.28028
GOTERM_MF_FAT	GO:0046982~	protein heterodimerization activity	0.150283	44	0.00534201	PDGFA, HEXA, HEXB, PPARG, POLA1, SAE1, RRAGD, TPD52, PDSS1, RRAGC, ROBO1, PPP2CA, KATNA1, NPM1, TAP1, GTF2A2, SUPT4H1, TOP2B, TOP2A, TCF3, TERF1, CUTA, IRAK1, PPP2R1A, CAPNS1, LIMK2, CEBPG, BIRC5, SMC2, SMC3, ABCG1, SMC4, NAE1, P2RX5, P2RX4, HIF1A, TIMELESS, UBA3, EXT1, BIN1, SMC1A, EXT2, BARD1, ADD1	1825	208	12983	1.50488	0.999475	0.0957949	8.45424
GOTERM_MF_FAT	GO:0043566~	structure-specific DNA binding	0.150283	44	8.22651e-07	DEAF1, HMGB2, BLM, MRE11A, XRCC6, MLH1, WBP11, KIN, YBX1, POT1, RPA3, CTNNB1, FUBP1, MEN1, RPA1, RPA2, MCM7, ZNF148, POLG2, ERCC1, FEN1, TERF1, MSH6, RAD51AP1, SSBP1, SUB1, MSH2, MSH5, CEBPG, SMAD3, SMAD2, MCM4, HNRNPA1, C10ORF2, RAD51, MCM6, PNKP, RECQL, TDP1, SP3, TDG, PCNA, HSPD1, LRPPRC	1825	145	12983	2.15872	0.00115927	4.63965e-05	0.00135663
GOTERM_BP_FAT	GO:0043623~	cellular protein complex assembly	0.146868	43	9.04605e-05	XPO1, NUP98, COX11, XPO6, SAMM50, TUBB2A, FKBP4, WASF1, AHCTF1, MLH1, FKBP1A, CALR, TFAM, PTK2, TUBB, CSE1L, RAC1, TUBB6, HSPA4, TUBG1, TNPO2, TUBA1A, TNPO1, TUBA1B, KPNB1, TUBB3, TUBA1C, SRP54, HSP90AA1, MSTO1, SMAD3, CENPF, IPO9, CENPE, SMAD2, CDK5, NCK2, IPO7, IPO4, NCK1, NUP205, TOMM22, HSPD1	1963	162	13528	1.82922	0.305821	0.00233717	0.168131
GOTERM_CC_FAT	GO:0005840~	ribosome	0.146868	43	0.00999494	ABCF1, MRPS17, MRPS35, RPL17, MRPL42, MRPS16, RPL36A, MRPS14, MRPS12, MRPS11, MRPS10, RPS6KB1, RPL38, RPS2, MRPS30, RPS3, PRMT3, MRPL13, MRPL15, RPL31, MRPL17, RPLP0, RPL39L, NPM1, RPL8, RSL24D1, RPS21, APEX1, MRPS27, RPSA, CAP2, MRPL9, RPS6KC1, MRPS7, RPS5, RPS7, MRPL24, MRPL22, HNRNPH2, RPS16, MRPS18A, RPS10, MRPL48, DAP3	1749	215	12782	1.46164	0.999185	0.0654905	14.077
GOTERM_MF_FAT	GO:0008022~	protein C-terminus binding	0.146868	43	9.65651e-07	ITGB3BP, XRCC4, HRAS, CADM1, MRE11A, XRCC6, SAE1, COIL, CTNNB1, HIC2, NIPBL, DYNLL1, MDC1, PPP2CA, PABPC1, ERCC3, TOP2B, TOP2A, ERCC1, DLG1, BCL10, YEATS4, MKI67, MSH2, YWHAB, CENPF, CDC20, TOPBP1, CDK7, MID1IP1, RACGAP1, NCL, PCGF1, SREBF2, RAD51, EP300, ATP2A2, SMARCC1, MAPRE1, ABL1, BIN1, PDZK1, FPGT	1825	141	12983	2.16951	0.00136064	5.23667e-05	0.00159244
GOTERM_BP_FAT	GO:0006163~	purine nucleotide metabolic process	0.143452	42	0.00348979	ALDOA, ADSS, ATP1B1, ATP1B3, ATP6AP1, RHOQ, ATP5G1, ATP6V0B, PFAS, ADA, ATP2B1, MUTYH, ATP2B4, ATIC, RAB11A, ERCC3, PAPSS1, IMPDH2, TCIRG1, MSH2, ATP11B, ATP6V1H, OLA1, ACLY, ATP1A1, ATP6V1D, GMPS, NME7, ATP6V1F, ATP6V1C1, ATP13A1, NME1-NME2, ADM, ATP2A2, NME1, ATP9B, ATP2C1, ATP9A, ATP6V1E1, ADSL, OGG1, PAICS, ABCC6	1963	186	13528	1.55614	0.999999	0.0566228	6.29577
GOTERM_BP_FAT	GO:0051325~	interphase	0.143452	42	7.26715e-10	E2F1, PPP6C, BLM, DBF4, POLA1, GTSE1, CUL3, CUL2, CDKN2A, CDKN2C, KATNA1, CDC123, PPP3CB, DNAJC2, TCF3, TERF1, KHDRBS1, CDC7, TAF2, CDC6, ANAPC5, SKP2, CENPF, CDC23, BIRC5, RB1, CDKN3, CDK4, MARK4, PPP1CB, CDC25A, CDK2, RBBP8, CCNB1, PPM1D, GSPT1, CUL4A, POLD1, ADAM17, ABL1, KPNA2, ACVR1	1963	106	13528	2.73059	2.93229e-06	3.75935e-08	1.35176e-06
GOTERM_BP_FAT	GO:0051329~	interphase of mitotic cell cycle	0.143452	42	2.57459e-10	E2F1, PPP6C, BLM, DBF4, POLA1, GTSE1, CUL3, CUL2, CDKN2A, CDKN2C, KATNA1, CDC123, PPP3CB, DNAJC2, TCF3, TERF1, KHDRBS1, CDC7, TAF2, CDC6, ANAPC5, SKP2, CENPF, CDC23, BIRC5, RB1, CDKN3, CDK4, MARK4, PPP1CB, CDC25A, CDK2, RBBP8, CCNB1, PPM1D, GSPT1, CUL4A, POLD1, ADAM17, ABL1, KPNA2, ACVR1	1963	103	13528	2.81012	1.03885e-06	1.42308e-08	4.78898e-07
GOTERM_CC_FAT	GO:0044454~	nuclear chromosome part	0.143452	42	1.50785e-08	MORF4L1, NBN, BLM, XRCC6, POLA1, CBX3, MLH1, CBX1, POT1, RPA3, PRIM1, RPA1, RPA2, CSNK2A1, MCM7, BUB1, H2AFY, H2AFX, ERCC1, TERF1, MSH6, RBBP4, MSH5, TRIM28, WAPAL, UBE2I, MCM2, ATR, TRIM24, MCM3, RAD50, SMC3, ATRX, POLD3, SUZ12, HDAC2, HDAC1, TIMELESS, SMARCC1, H2AFY2, H3F3A, REPIN1	1749	122	12782	2.51593	1.06755e-05	3.44374e-07	2.27739e-05
GOTERM_CC_FAT	GO:0046930~	pore complex	0.143452	42	1.72717e-12	NXT1, XPO1, NUP98, XPO6, NUP160, AGFG1, AHCTF1, NUP93, RANGAP1, CSE1L, SEH1L, RAE1, NUP210, NUP50, NUP37, TPR, TNPO2, TNPO1, KPNB1, LBR, XPOT, NUP133, NUP153, RAN, TOMM40, NUP85, IPO9, NUP155, VDAC2, NUPL1, VDAC1, MAD2L1, NUP62, IPO7, NUP205, IPO4, SEC13, NUP107, KPNA4, KPNA2, NUP43, MVP	1749	95	12782	3.23098	1.22284e-09	5.55836e-11	2.60865e-09
GOTERM_MF_FAT	GO:0004386~	helicase activity	0.143452	42	2.10007e-06	BTAF1, BLM, XRCC6, CETN2, DDX27, CHD8, DDX46, MCM7, CHD1L, CHD7, DDX18, DDX23, DDX49, DHX15, DHX16, DDX21, DHX35, DDX10, POLQ, ERCC3, DDX41, DHX30, CHD4, HELLS, DHX9, G3BP1, HLTF, MCM4, C10ORF2, MCM6, ATRX, EIF4A3, RECQL, DHX29, ASCC3, SMARCAL1, SMARCA5, DDX50, RUVBL2, DHX40, SMARCA1, SMARCA4	1825	140	12983	2.13419	0.00295672	9.86985e-05	0.00346317
GOTERM_BP_FAT	GO:0046649~	lymphocyte activation	0.140037	41	0.0185046	XRCC4, MICB, NBN, BLM, PRKDC, SOX4, MLH1, PRDX2, FKBP1A, SKAP2, TPD52, ADA, CTNNB1, CHD7, PPP3CB, PATZ1, CD24, DDOST, TCF3, IMPDH2, ERCC1, HELLS, APC, MSH6, ICAM1, TNFSF4, SWAP70, MSH2, CEBPG, SMAD3, HDAC5, NCK2, PSEN1, JMJD6, IGBP1, SP3, NCK1, PSEN2, ADAM17, RIPK2, HSPD1	1963	199	13528	1.41986	1	0.213989	29.3496
GOTERM_BP_FAT	GO:0006399~	tRNA metabolic process	0.140037	41	8.99976e-08	RPP38, NARS, PUS1, IARS2, VARS, PUS7, KARS, IARS, WARS, CLP1, HARS2, RPP30, KIAA0391, POLG2, TPR, CDK5RAP1, TSEN34, MARS, GTPBP3, RPP21, AIMP1, DARS, GARS, DALRD3, EPRS, SSB, AARSD1, DARS2, FBL, TRMT61B, TARS, RARS, TRMT12, HARS, YARS2, FARSA, POP4, DUS4L, POP5, POP7, RPP40	1963	118	13528	2.3945	0.000363075	4.03489e-06	0.000167404
GOTERM_BP_FAT	GO:0051028~	mRNA transport	0.140037	41	1.80617e-12	NCBP2, ENY2, XPO1, NUP98, NUP160, AGFG1, NUP93, SEH1L, RBM8A, RAE1, NUP210, NUP50, MAGOHB, QKI, NUP37, TPR, NUP133, UPF2, NUP153, SMG5, MAGOH, SMG7, NUP85, CASC3, NUP155, NUPL1, HNRNPA1, UPF3A, EIF4A3, HHEX, UPF3B, NUP62, NUP205, KHSRP, THOC7, NUP107, THOC5, THOC2, NUP43, LRPPRC, MVP	1963	87	13528	3.24771	7.28811e-09	1.48737e-10	3.35973e-09
GOTERM_BP_FAT	GO:0007059~	chromosome segregation	0.140037	41	9.41134e-14	RAD51C, NEK2, MLH1, PTTG1, NCAPH, NIPBL, RAD21, SEH1L, HJURP, NCAPG, NUP37, TOP2A, STAG2, BUB3, ZW10, STAG1, PDS5B, DLGAP5, CENPF, CDC23, NUSAP1, ESPL1, UBE2I, BIRC5, CENPE, NDC80, PMF1, SMC2, BRCA1, SRPK1, SMC3, SMC4, MAD2L1, PSEN1, ZWINT, NSL1, RRS1, ARL8B, SMC1A, NUP43, DSCC1	1963	81	13528	3.48829	3.79883e-10	1.08538e-11	1.75127e-10
GOTERM_BP_FAT	GO:0044087~	regulation of cellular component biogenesis	0.136621	40	4.08059e-05	CAPZA2, CAPZA1, HCFC1, RHOQ, ARF6, ARPC5, TPM1, PTEN, ACTR3, CDC42, PTK2, CDC42EP1, ARPC3, ARPC2, RAC1, RHOA, RALA, CD24, MLST8, CDC42EP4, RASA1, TERF1, APC, NF2, MAP1B, VIL1, PSRC1, SMAD3, TMSB10, ARPC1A, NCK2, ARPC1B, ARPC5L, NCK1, CAPG, CAND1, FAF1, MAPRE1, SPTAN1, ADD1	1963	142	13528	1.94127	0.151814	0.00110446	0.0758755
GOTERM_BP_FAT	GO:0032446~	protein modification by small protein conjugation	0.136621	40	6.38562e-06	DZIP3, TSG101, CDC73, SAE1, NEDD8, UBE2V2, UBE3C, RBX1, PRPF19, SUMO3, UBE2D2, WWP1, NEDD4L, UBE2D1, TRIP12, UBE2A, DDB1, PCNP, TMEM189, UBE2L3, UBE2C, ATG3, BRCA1, CTR9, NAE1, UBE2N, RNF8, SUZ12, RNF7, GSPT1, HUWE1, VCP, TRIM33, UBE2M, UBA3, CAND1, SMURF1, CHFR, BARD1, UBE2E1	1963	132	13528	2.08833	0.0254369	0.000202862	0.0118772
GOTERM_BP_FAT	GO:0048193~	Golgi vesicle transport	0.136621	40	5.21893e-06	ARFGAP1, COPA, CLTA, STX7, NRBP1, SEC24A, COPZ1, CLTC, FTH1, COPB2, AP1S1, GBF1, COPB1, SEC24C, SAR1A, STX10, HSPA8, ZW10, STX6, SCAMP1, ARL1, SCAMP3, STX4, SCAMP2, WIPI1, ERGIC2, PREB, COG5, SCFD1, ARF1, VCP, SORT1, SEC13, GOSR2, GOSR1, COPE, TRAPPC3, SEC23B, TRAPPC2, COG2	1963	131	13528	2.10427	0.0208382	0.000167116	0.00970723
GOTERM_BP_FAT	GO:0051340~	regulation of ligase activity	0.136621	40	5.42614e-13	XRCC4, CDC16, PSMA7, PSMB5, PSMB4, CDKN2A, PSMB3, PSMD1, PSMD2, PSMD4, UBE2D1, PSMD8, BUB3, PSMD9, ANAPC1, CDK1, ANAPC5, CDC23, CDC20, SKP1, UBE2C, CDC27, UBE2N, CCNB1, PSMA1, PSMD14, PSMC6, PSMD13, MAD2L1, PSMC4, PSMD12, PSMC3, PSMD11, PSMD10, PSMC2, PSMA4, PSMA3, BUB1B, PSME3, UBE2E1	1963	81	13528	3.40321	2.18925e-09	5.33964e-11	1.00923e-09
GOTERM_CC_FAT	GO:0000139~	Golgi membrane	0.136621	40	0.0038193	ARFGAP1, COPA, GALNT2, CLTA, RAB9A, CLTB, SEC24A, COPZ1, GJA1, CLTC, ARFGEF2, SLC35A2, TMF1, ACTR3, COPB2, AP1S1, GBF1, COPB1, PCSK7, SEC24C, STX10, CLN3, PGAP2, BSG, SCAMP3, ICA1, SCAMP2, BCAP31, ARF1, ATP2C1, CSGALNACT2, VAMP4, GNAS, GOSR2, GOSR1, EXT1, COPE, TRAPPC3, SEC23B, COG2	1749	186	12782	1.57165	0.933412	0.029333	5.61569
GOTERM_MF_FAT	GO:0051082~	unfolded protein binding	0.136621	40	5.36029e-08	PTGES3, HSP90AB1, COPA, DNAJC10, VBP1, CCT2, HSPA1A, CCT3, CALR, SERPINH1, NAP1L4, CANX, CDC37, TTC1, HTRA2, HSPA2, NPM1, MKKS, HSPE1, HSPA5, DNAJC2, HSPA8, CLN3, HSP90AA1, CCT6A, CCT7, PFDN2, CCT5, CCT4, CLGN, PPIB, PPIA, PFDN4, CCT8, PPIC, TOMM20, RUVBL2, HSPD1, CHAF1A, UGGT1	1825	115	12983	2.47443	7.55773e-05	3.779e-06	8.83965e-05
GOTERM_BP_FAT	GO:0009259~	ribonucleotide metabolic process	0.133206	39	0.000204135	ALDOA, ADSS, ATP1B1, ATP1B3, ATP6AP1, RHOQ, ATP5G1, ATP6V0B, PFAS, ADA, ATP2B1, ATP2B4, ATIC, RAB11A, ERCC3, IMPDH2, TCIRG1, ATP11B, ATP6V1H, OLA1, ACLY, ATP1A1, ATP6V1D, GMPS, NME7, ATP6V1F, ATP6V1C1, UMPS, ATP13A1, NME1-NME2, ATP2A2, NME1, ATP9B, ATP2C1, ATP9A, ATP6V1E1, ADSL, PAICS, PRPS2, ABCC6	1963	147	13528	1.82836	0.561224	0.00464324	0.379028
GOTERM_BP_FAT	GO:0051052~	regulation of DNA metabolic process	0.133206	39	3.0672e-07	NBN, HRAS, BLM, PDGFA, MRE11A, MLH1, UBE2V2, CALR, POT1, RPS3, PPP2CA, H2AFX, SHC1, ERCC1, TERF1, MSH6, PPP2R1A, CDC6, GTPBP4, NF2, MSH2, USP1, CEBPG, GMNN, S100A11, RAD9A, ATR, TMEM189, RAD50, BRCA1, UIMC1, CDK2, RAD51, UBE2N, RNF8, PCNA, BRE, KPNA2, RAD17	1963	114	13528	2.35762	0.00123685	1.14593e-05	0.000570525
GOTERM_BP_FAT	GO:0006310~	DNA recombination	0.133206	39	2.572e-08	XRCC4, RAD51C, NBN, BLM, UNG, MRE11A, XRCC6, SHFM1, PRKDC, MLH1, BANF1, KIN, RPA1, NONO, RAD21, PSMC3IP, MUS81, H2AFX, ERCC1, TRIP13, MSH6, RAD51AP1, SWAP70, MSH2, MSH5, LIG1, TSN, HMGA1, RAD50, BRCA1, ATM, RAD51, UBE2N, ATRX, RECQL, PPIA, SFPQ, RUVBL2, HSPD1	1963	105	13528	2.5597	0.000103775	1.25036e-06	4.78415e-05
GOTERM_BP_FAT	GO:0031398~	positive regulation of protein ubiquitination	0.133206	39	1.19502e-11	FKBP1A, CDC16, PSMA7, PSMB5, PSMB4, PSMB3, PSMD1, PSMD2, PSMD4, UBE2D1, PSMD8, PSMD9, ANAPC1, BCL10, CDK1, ANAPC5, CDC23, CDC20, SKP1, UBE2C, CDC27, BRCA1, UBE2N, CCNB1, PSMA1, PSMD14, PSMC6, PSMD13, PSMC4, PSMD12, PSMD11, PSMC3, PSMD10, PSMC2, PSMA4, PSMA3, PSME3, SMURF1, UBE2E1	1963	84	13528	3.19962	4.82191e-08	8.17273e-10	2.22285e-08
GOTERM_BP_FAT	GO:0051438~	regulation of ubiquitin-protein ligase activity	0.133206	39	6.74221e-13	CDC16, PSMA7, PSMB5, PSMB4, CDKN2A, PSMB3, PSMD1, PSMD2, PSMD4, UBE2D1, PSMD8, BUB3, PSMD9, ANAPC1, CDK1, ANAPC5, CDC23, CDC20, SKP1, UBE2C, CDC27, UBE2N, CCNB1, PSMA1, PSMD14, PSMC6, PSMD13, MAD2L1, PSMC4, PSMD12, PSMD11, PSMC3, PSMD10, PSMC2, PSMA4, PSMA3, BUB1B, PSME3, UBE2E1	1963	78	13528	3.44575	2.72055e-09	6.18308e-11	1.25414e-09
GOTERM_CC_FAT	GO:0005643~	nuclear pore	0.133206	39	1.69547e-13	NXT1, XPO1, NUP98, NUP160, AGFG1, XPO6, AHCTF1, NUP93, RANGAP1, CSE1L, SEH1L, RAE1, NUP210, NUP50, NUP37, TPR, TNPO2, TNPO1, KPNB1, LBR, XPOT, NUP133, NUP153, RAN, NUP85, IPO9, NUP155, NUPL1, MAD2L1, NUP62, IPO7, NUP205, IPO4, SEC13, NUP107, KPNA4, KPNA2, NUP43, MVP	1749	79	12782	3.60783	1.20028e-10	5.71565e-12	2.56051e-10
GOTERM_CC_FAT	GO:0000776~	kinetochore	0.133206	39	5.97221e-14	XPO1, NUP98, NUP160, KNTC1, AHCTF1, RANGAP1, SUMO3, KIF2C, SEH1L, HJURP, CENPA, BUB1, NUP37, CLASP2, TPR, ZWILCH, BUB3, ZW10, APC, NUP133, CENPN, TP53BP1, CENPF, NUP85, CENPE, NDC80, PMF1, DCTN1, DCTN2, MAD2L1, PSEN1, SPAG5, ZWINT, NSL1, BUB1B, SEC13, NUP107, SMC1A, NUP43	1749	77	12782	3.70154	4.22888e-11	2.11442e-12	9.02167e-11
GOTERM_MF_FAT	GO:0032403~	protein complex binding	0.133206	39	0.0228922	YWHAZ, CETN3, MLH1, CETN2, FKBP1A, REST, CALR, TIMP2, CD2AP, PHIP, MUTYH, ILK, SHC1, GPNMB, ADAM9, MSH6, ICAM1, ADAM10, LYN, LGALS3, ACTN4, MSH2, MAP1B, STRN4, YWHAB, ATR, THY1, PTPN11, VWF, ITGA6, UQCRH, ITGA5, PCNA, ADAM17, SYNM, PTPN1, SMURF1, FCGR2A, ACVR1	1825	196	12983	1.41554	1	0.296093	31.7439
GOTERM_MF_FAT	GO:0004518~	nuclease activity	0.133206	39	0.000502041	RPP38, RAD51C, APEX2, ENPP2, MRE11A, RNASEH1, RPS3, MUTYH, SLK, SND1, MUS81, RPP30, APEX1, ERCC1, FEN1, TSEN34, EXOSC8, EXOSC9, RPP21, EXOSC7, EXOSC4, G3BP1, EXOSC5, RAD9A, ISG20L2, RNASEH2A, TATDN2, RAD50, RAD1, PNKP, NME1-NME2, NME1, TDP1, POLD1, PELO, POP4, OGG1, POP5, RPP40, POP7	1825	158	12983	1.75598	0.507399	0.0135242	0.824703
GOTERM_BP_FAT	GO:0001701~	in utero embryonic development	0.12979	38	0.011597	XRCC4, NBN, COPS3, EGLN1, TPM1, YBX1, ADA, PRPF19, CUL3, RPA1, PRMT1, CHD8, CHD7, DAD1, MAFG, GINS1, MAFF, ADAM10, C2CD3, MSH2, SMAD2, ICMT, CAPN2, RBBP8, NMT1, TULP3, HIF1A, CCNB2, PSMC4, PLCG1, PSMC3, ZMIZ1, GRN, SP3, ACVR1, MED1, SMARCA4, ADD1	1963	176	13528	1.48794	1	0.151743	19.505
GOTERM_BP_FAT	GO:0016569~	covalent chromatin modification	0.12979	38	1.2731e-05	ENY2, MORF4L1, EZH2, HAT1, CDC73, TRIM16, TRRAP, MEN1, TAF5L, PRMT5, KDM3A, SUPT7L, ACTL6A, HELLS, YEATS4, UBE2A, PHB, SUV39H1, UIMC1, CTR9, UBE2N, SUZ12, RNF8, HDAC5, TAF10, EP300, HDAC2, TAF12, HUWE1, HDAC1, SAP130, JMJD6, USP21, RUVBL2, CARM1, SETD2, UBE2E1, SMARCA4	1963	126	13528	2.07839	0.0500729	0.000395076	0.0236782
GOTERM_BP_FAT	GO:0031397~	negative regulation of protein ubiquitination	0.12979	38	4.8768e-13	CDC16, PSMA7, PSMB5, PSMB4, CDKN2A, PSMB3, PSMD1, PSMD2, PSMD4, UBE2D1, BUB3, PSMD8, PSMD9, ANAPC1, GTPBP4, ANAPC5, CDC23, CDC20, UBE2C, CDC27, CDK5, PSMA1, PSMD14, PSMC6, PSMD13, MAD2L1, PSMC4, PSMD12, PSMD11, PSMC3, PSMD10, PSMC2, PSMA4, PSMA3, BUB1B, PSME3, VPS28, UBE2E1	1963	74	13528	3.53887	1.96795e-09	4.91989e-11	9.07208e-10
GOTERM_MF_FAT	GO:0004842~	ubiquitin-protein ligase activity	0.12979	38	0.000228467	UBE2Z, DZIP3, UBE2G1, UBE3C, PRPF19, UBE2D2, WWP1, NEDD4L, UBE2D1, TRIP12, UBE2A, ANAPC5, UBE2J1, CDC23, UBE2NL, UBE2L3, BIRC3, UBE2C, UBE2Q1, BRCA1, BRAP, UBE2N, RNF8, UBE2E3, PJA1, RNF6, HUWE1, UBR7, UBE2K, UBR5, UBE2M, UBE2W, SMURF2, SMURF1, CHFR, UBE2S, BARD1, UBE2E1	1825	147	12983	1.83899	0.275428	0.00713387	0.376098
GOTERM_BP_FAT	GO:0033365~	protein localization in organelle	0.126375	37	0.000773516	BID, XPO1, NUP98, YWHAZ, XPO6, TIMM17A, MTX2, ATP6AP1, TIMM17B, SRP19, CSE1L, PPP3CB, SUPT7L, NCKIPSD, TNPO2, TPR, TNPO1, KPNB1, SEC61A1, RBM22, SRP54, RAN, TOMM40, IPO9, TIMM23, MAPK1, PPIH, IPO7, TOMM70A, NUP205, IPO4, TOMM20, TOMM22, KPNA4, SRP72, KPNA2, SEC61G	1963	146	13528	1.74647	0.955946	0.0147583	1.42906
GOTERM_BP_FAT	GO:0009150~	purine ribonucleotide metabolic process	0.126375	37	0.00024449	ALDOA, ADSS, ATP1B1, ATP1B3, ATP6AP1, RHOQ, ATP5G1, PFAS, ADA, ATP6V0B, ATP2B1, ATP2B4, ATIC, RAB11A, ERCC3, IMPDH2, TCIRG1, ATP11B, ATP6V1H, OLA1, ACLY, ATP1A1, ATP6V1D, GMPS, NME7, ATP6V1F, ATP6V1C1, ATP13A1, NME1-NME2, ATP2A2, NME1, ATP9B, ATP2C1, ATP9A, ATP6V1E1, ADSL, PAICS, ABCC6	1963	138	13528	1.84772	0.627172	0.00537696	0.453797
GOTERM_BP_FAT	GO:0006417~	regulation of translation	0.126375	37	0.000209434	NCBP2, EIF5B, IGF2BP2, IGF2BP3, MTIF2, CALR, EIF3B, RBM8A, EIF3H, TIA1, EIF3E, EIF3K, QKI, EIF2B2, EIF2B4, EIF2B5, PAIP1, MAGOH, CASC3, ETF1, CDK4, RPS5, EIF2B1, EIF4A3, MAPK1, NCK2, EIF4G2, PA2G4, EIF4G3, TRNAU1AP, EIF2AK1, EIF4E, NCK1, EIF2S1, HSPB1, EIF2AK3, GATC	1963	137	13528	1.86121	0.570509	0.00471041	0.388849
GOTERM_BP_FAT	GO:0051439~	regulation of ubiquitin-protein ligase activity during mitotic cell cycle	0.126375	37	5.84811e-13	CDC16, PSMA7, PSMB5, PSMB4, PSMB3, PSMD1, PSMD2, PSMD4, UBE2D1, PSMD8, BUB3, PSMD9, ANAPC1, CDK1, ANAPC5, CDC23, CDC20, SKP1, UBE2C, CDC27, CCNB1, PSMA1, PSMD14, PSMC6, PSMD13, MAD2L1, PSMC4, PSMD12, PSMD11, PSMC3, PSMD10, PSMC2, PSMA4, PSMA3, BUB1B, PSME3, UBE2E1	1963	71	13528	3.59134	2.35993e-09	5.61888e-11	1.08791e-09
GOTERM_BP_FAT	GO:0051098~	regulation of binding	0.122959	36	0.00355184	MTDH, BLM, PRDX2, FKBP1A, EGLN1, RPS3, MEN1, CDKN2A, SMARCB1, GTF2A2, NPM1, PYCARD, APEX1, ICAM1, BCL10, IRAK1, GTPBP4, TNFSF4, CREBZF, CEBPG, SMAD3, SMAD2, ATR, TMEM189, UBE2N, HDAC5, HDAC2, EP300, NME1-NME2, PSEN1, AIDA, NME1, RIPK2, EIF2AK3, CALM1, SMARCA4, ADD1	1963	153	13528	1.62153	0.999999	0.0571433	6.40424
GOTERM_BP_FAT	GO:0006333~	chromatin assembly or disassembly	0.122959	36	9.19214e-05	HIST1H2AC, HIST2H2AA3, HMGB2, ARID4B, NAP1L1, CBX3, CBX1, NAP1L4, CHD8, SET, CHD7, CDYL, H2AFV, HIST1H4A, HJURP, CENPA, NPM1, H2AFZ, H2AFY, H2AFX, ASF1A, CHD4, HELLS, H1F0, HIST1H2BE, SUV39H1, MCM2, HMGA1, SMARCE1, HIST2H2BE, SMARCC1, H2AFY2, SMARCA5, SUPT16H, H3F3A, CHAF1A	1963	127	13528	1.95349	0.309901	0.00235976	0.170844
GOTERM_BP_FAT	GO:0016570~	histone modification	0.122959	36	3.72147e-05	ENY2, MORF4L1, EZH2, HAT1, CDC73, TRIM16, TRRAP, MEN1, TAF5L, PRMT5, KDM3A, SUPT7L, ACTL6A, YEATS4, UBE2A, PHB, SUV39H1, UIMC1, CTR9, UBE2N, SUZ12, RNF8, HDAC5, TAF10, EP300, HDAC2, TAF12, HUWE1, HDAC1, SAP130, JMJD6, USP21, RUVBL2, CARM1, SETD2, UBE2E1	1963	122	13528	2.03356	0.139433	0.00101411	0.0692001
GOTERM_BP_FAT	GO:0051351~	positive regulation of ligase activity	0.122959	36	9.8136e-12	XRCC4, CDC16, PSMA7, PSMB5, PSMB4, PSMB3, PSMD1, PSMD2, PSMD4, UBE2D1, PSMD8, PSMD9, ANAPC1, CDK1, ANAPC5, CDC23, CDC20, SKP1, UBE2C, CDC27, UBE2N, CCNB1, PSMA1, PSMD14, PSMC6, PSMD13, PSMC4, PSMD12, PSMD11, PSMC3, PSMD10, PSMC2, PSMA4, PSMA3, PSME3, UBE2E1	1963	73	13528	3.39854	3.95979e-08	7.07104e-10	1.82542e-08
GOTERM_BP_FAT	GO:0031145~	anaphase-promoting complex-dependent proteasomal ubiquitin-dependent protein catabolic process	0.122959	36	1.17662e-13	CDC16, PSMA7, PSMB5, PSMB4, PSMB3, PSMD1, PSMD2, PSMD4, UBE2D1, BUB3, PSMD8, PSMD9, ANAPC1, CDK1, ANAPC5, CDC23, CDC20, UBE2C, CDC27, CCNB1, PSMA1, PSMD14, PSMC6, PSMD13, MAD2L1, PSMC4, PSMD12, PSMD11, PSMC3, PSMD10, PSMC2, PSMA4, PSMA3, BUB1B, PSME3, UBE2E1	1963	65	13528	3.81683	4.74853e-10	1.28338e-11	2.18903e-10
GOTERM_CC_FAT	GO:0042470~	melanosome	0.122959	36	1.55426e-09	HSP90AB1, RAB7A, YWHAZ, ATP1B3, RAB5C, NAP1L1, PDIA6, CNP, PDIA4, CLTC, CANX, CALU, SLC1A4, SYPL1, TMEM33, SND1, RAC1, HSPA5, GPNMB, HSPA8, BSG, HSP90AA1, RAN, FLOT1, YWHAB, GGH, ATP1A1, ANXA2, NCSTN, LAMP1, CCT4, TFRC, PPIB, CAPG, ANXA11, PDCD6IP	1749	89	12782	2.95612	1.10041e-06	4.07561e-08	2.34748e-06
GOTERM_CC_FAT	GO:0048770~	pigment granule	0.122959	36	1.55426e-09	HSP90AB1, RAB7A, YWHAZ, ATP1B3, RAB5C, NAP1L1, PDIA6, CNP, PDIA4, CLTC, CANX, CALU, SLC1A4, SYPL1, TMEM33, SND1, RAC1, HSPA5, GPNMB, HSPA8, BSG, HSP90AA1, RAN, FLOT1, YWHAB, GGH, ATP1A1, ANXA2, NCSTN, LAMP1, CCT4, TFRC, PPIB, CAPG, ANXA11, PDCD6IP	1749	89	12782	2.95612	1.10041e-06	4.07561e-08	2.34748e-06
GOTERM_BP_FAT	GO:0051259~	protein oligomerization	0.119544	35	0.0405825	HRAS, BLM, GRB2, ALDOC, IDE, GJA1, PDSS1, MIF, CTNNB1, MTMR2, ILK, CASP8, NPM1, DCTPP1, TERF1, CUTA, BCL10, IRAK1, YWHAB, TRIM27, DPAGT1, FADD, ANXA5, BIRC3, C10ORF2, RAD51, VWF, TAF10, P2RX4, VCP, UQCRH, RRM2, RRM1, ADSL, EIF2AK3	1963	174	13528	1.38622	1	0.369039	53.7272
GOTERM_BP_FAT	GO:0010564~	regulation of cell cycle process	0.119544	35	1.96751e-05	XPO1, DYNC1LI1, NEK2, KNTC1, TTK, CDC16, CALR, GTSE1, CDC42, CDKN2A, CUL7, PCBP4, PRMT5, NPM1, BUB1, RANBP1, TPR, ZW10, TERF1, APC, CDC7, DLGAP5, CENPF, CDC23, NUSAP1, ESPL1, BIRC5, CENPE, RB1, UBE2C, BRCA1, ATM, MAD2L1, TIMELESS, SMARCA4	1963	114	13528	2.11581	0.0763203	0.000575124	0.0365912
GOTERM_BP_FAT	GO:0008624~	induction of apoptosis by extracellular signals	0.119544	35	1.29741e-05	ITGB3BP, BID, DPF2, APH1A, DEDD, FASTK, DAXX, MAGED1, CASP3, CASP8AP2, SQSTM1, SOS1, CASP8, RAC1, NGFRAP1, AATF, PSENEN, CD24, DAP, NET1, ARHGEF3, ARHGEF2, TM2D1, ARHGEF18, TRIO, FADD, ECT2, ARHGEF11, NCSTN, PSEN1, PSEN2, SORT1, MAPK9, PDCD6, DAP3	1963	112	13528	2.15359	0.0510041	0.000399544	0.0241302
GOTERM_BP_FAT	GO:0051640~	organelle localization	0.119544	35	7.62904e-08	ARFGAP1, COPA, COPZ1, MLH1, VPS33B, CDC42, COPB2, PTK2, GBF1, SEH1L, CENPA, COPB1, NPM1, MKKS, SYNJ2, ASPM, ZW10, MSTO1, DLGAP5, CENPF, CDC23, NUSAP1, BIRC5, CENPE, NDC80, ESPL1, TACC3, WIPI1, TACC2, PSEN1, ARF1, RHOT1, RRS1, LRPPRC, COPE	1963	92	13528	2.62176	0.000307785	3.45878e-06	0.000141907
GOTERM_BP_FAT	GO:0051443~	positive regulation of ubiquitin-protein ligase activity	0.119544	35	1.22395e-11	CDC16, PSMA7, PSMB5, PSMB4, PSMB3, PSMD1, PSMD2, PSMD4, UBE2D1, PSMD8, PSMD9, ANAPC1, CDK1, ANAPC5, CDC23, CDC20, SKP1, UBE2C, CDC27, UBE2N, CCNB1, PSMA1, PSMD14, PSMC6, PSMD13, PSMC4, PSMD12, PSMD11, PSMC3, PSMD10, PSMC2, PSMA4, PSMA3, PSME3, UBE2E1	1963	70	13528	3.44575	4.93861e-08	8.23102e-10	2.27665e-08
GOTERM_BP_FAT	GO:0051352~	negative regulation of ligase activity	0.119544	35	2.49603e-12	CDC16, PSMA7, PSMB5, PSMB4, CDKN2A, PSMB3, PSMD1, PSMD2, PSMD4, UBE2D1, BUB3, PSMD8, PSMD9, ANAPC1, ANAPC5, CDC23, CDC20, UBE2C, CDC27, PSMA1, PSMD14, PSMC6, PSMD13, MAD2L1, PSMC4, PSMD12, PSMD11, PSMC3, PSMD10, PSMC2, PSMA4, PSMA3, BUB1B, PSME3, UBE2E1	1963	67	13528	3.60003	1.00714e-08	1.9368e-10	4.6428e-09
GOTERM_BP_FAT	GO:0051444~	negative regulation of ubiquitin-protein ligase activity	0.119544	35	2.49603e-12	CDC16, PSMA7, PSMB5, PSMB4, CDKN2A, PSMB3, PSMD1, PSMD2, PSMD4, UBE2D1, BUB3, PSMD8, PSMD9, ANAPC1, ANAPC5, CDC23, CDC20, UBE2C, CDC27, PSMA1, PSMD14, PSMC6, PSMD13, MAD2L1, PSMC4, PSMD12, PSMD11, PSMC3, PSMD10, PSMC2, PSMA4, PSMA3, BUB1B, PSME3, UBE2E1	1963	67	13528	3.60003	1.00714e-08	1.9368e-10	4.6428e-09
GOTERM_MF_FAT	GO:0008135~	translation factor activity, nucleic acid binding	0.119544	35	2.03231e-07	ABCF1, EIF6, COPS5, EIF5B, MTIF2, EIF3D, EIF3A, DMXL2, EIF3B, EIF3H, EIF1AX, EIF3E, EIF3K, TCEA1, EIF3J, EIF2B2, EIF3M, EIF2B4, EIF2B5, EIF4ENIF1, EIF2S3, DENR, ETF1, EIF2B1, GTF2H2, GTF2H2B, EIF4G2, EIF4G3, EIF2AK1, EIF4E, GSPT1, DHX29, EIF2S1, EIF2S2, EFTUD1, EIF2AK3	1825	98	12983	2.5407	0.000286515	1.30252e-05	0.000335147
GOTERM_BP_FAT	GO:0007005~	mitochondrion organization	0.116128	34	0.00215874	BID, YWHAZ, GGCT, SAMM50, TIMM17A, MTX2, TIMM17B, MPV17, RNASEH1, SFN, TFAM, CASP3, CDKN2A, HTRA2, SH3GLB1, SYNJ2, TFB2M, HSPA4, FANCG, CD24, DNM1L, HSP90AA1, MSTO1, OPA1, SSBP1, SMAD3, TOMM40, TIMM23, C10ORF2, MFN1, TOMM70A, TOMM20, TOMM22, DAP3	1963	138	13528	1.6979	0.999837	0.0373625	3.94008
GOTERM_BP_FAT	GO:0016072~	rRNA metabolic process	0.116128	34	8.22877e-07	UTP18, UTP6, WBP11, BOP1, FCF1, UTP11L, CDKN2A, RRP1B, DKC1, WDR12, TFB2M, FTSJ1, FTSJ2, PDCD11, EXOSC8, EXOSC9, EXOSC7, EMG1, EXOSC4, EXOSC5, HEATR1, NOP10, FBL, RPS7, EIF4A3, PA2G4, NOP2, NOLC1, RPS16, WDR3, POP4, PES1, UTP14A, NHP2	1963	96	13528	2.44074	0.0033148	2.99122e-05	0.00153061
GOTERM_BP_FAT	GO:0006364~	rRNA processing	0.116128	34	2.66946e-07	UTP18, UTP6, WBP11, BOP1, FCF1, UTP11L, CDKN2A, RRP1B, DKC1, WDR12, TFB2M, FTSJ1, FTSJ2, PDCD11, EXOSC8, EXOSC9, EXOSC7, EMG1, EXOSC4, EXOSC5, HEATR1, NOP10, FBL, RPS7, EIF4A3, PA2G4, NOP2, NOLC1, RPS16, WDR3, POP4, PES1, UTP14A, NHP2	1963	92	13528	2.54686	0.00107655	1.01615e-05	0.000496542
GOTERM_BP_FAT	GO:0051437~	positive regulation of ubiquitin-protein ligase activity during mitotic cell cycle	0.116128	34	2.52663e-11	CDC16, PSMA7, PSMB5, PSMB4, PSMB3, PSMD1, PSMD2, PSMD4, UBE2D1, PSMD8, PSMD9, ANAPC1, CDK1, ANAPC5, CDC23, CDC20, SKP1, UBE2C, CDC27, CCNB1, PSMA1, PSMD14, PSMC6, PSMD13, PSMC4, PSMD12, PSMD11, PSMC3, PSMD10, PSMC2, PSMA4, PSMA3, PSME3, UBE2E1	1963	68	13528	3.44575	1.01949e-07	1.6713e-09	4.69975e-08
GOTERM_BP_FAT	GO:0051436~	negative regulation of ubiquitin-protein ligase activity during mitotic cell cycle	0.116128	34	5.15747e-12	CDC16, PSMA7, PSMB5, PSMB4, PSMB3, PSMD1, PSMD2, PSMD4, UBE2D1, BUB3, PSMD8, PSMD9, ANAPC1, ANAPC5, CDC23, CDC20, UBE2C, CDC27, PSMA1, PSMD14, PSMC6, PSMD13, MAD2L1, PSMC4, PSMD12, PSMD11, PSMC3, PSMD10, PSMC2, PSMA4, PSMA3, BUB1B, PSME3, UBE2E1	1963	65	13528	3.60478	2.08102e-08	3.85375e-10	9.59329e-09
GOTERM_MF_FAT	GO:0008565~	protein transporter activity	0.116128	34	2.58911e-08	XPO1, ARFGAP3, XPO6, SNX15, TIMM17A, TSNAX, TIMM17B, SNX2, AP3S1, AP1S1, CSE1L, TNPO2, TNPO1, KPNB1, SEC61A1, AP3B1, EIF4ENIF1, PGAP2, RAB4A, RUFY1, TOMM40, IPO9, TIMM23, ABCG1, IPO7, TOMM70A, IPO4, TOMM20, TOMM22, KPNA4, KPNA2, VPS26A, SEC61G, COG2	1825	87	12983	2.78017	3.65058e-05	2.14744e-06	4.26971e-05
GOTERM_BP_FAT	GO:0006164~	purine nucleotide biosynthetic process	0.112713	33	0.0120759	ALDOA, ADSS, ATP1B1, ATP1B3, ATP6AP1, ATP5G1, ADA, PFAS, ATP6V0B, ATP2B1, ATP2B4, ATIC, IMPDH2, TCIRG1, MSH2, ATP11B, ATP6V1H, ATP1A1, ATP6V1D, GMPS, NME7, ATP6V1F, ATP6V1C1, ATP13A1, NME1-NME2, ATP2A2, ADM, NME1, ATP9B, ATP2C1, ATP9A, ATP6V1E1, ADSL, PAICS	1963	148	13528	1.53662	1	0.156519	20.2274
GOTERM_BP_FAT	GO:0009141~	nucleoside triphosphate metabolic process	0.112713	33	0.00173505	ALDOA, ATP1B1, ATP1B3, ATP6AP1, DTYMK, RHOQ, ATP5G1, ADA, ATP6V0B, ATP2B1, ATP2B4, RAB11A, ERCC3, TBPL1, TCIRG1, ATP11B, ATP6V1H, OLA1, ACLY, ATP1A1, ATP6V1D, NME7, ATP6V1F, ATP6V1C1, ATP13A1, NME1-NME2, ATP2A2, NME1, ATP9B, ATP2C1, ATP9A, ATP6V1E1, ABCC6, DUT	1963	131	13528	1.73602	0.999094	0.030933	3.17854
GOTERM_BP_FAT	GO:0009260~	ribonucleotide biosynthetic process	0.112713	33	0.000645549	ALDOA, ADSS, ATP1B1, ATP1B3, ATP6AP1, ATP5G1, PFAS, ADA, ATP6V0B, ATP2B1, ATP2B4, ATIC, IMPDH2, TCIRG1, ATP11B, ATP6V1H, ATP1A1, ATP6V1D, GMPS, NME7, ATP6V1F, ATP6V1C1, UMPS, ATP13A1, NME1-NME2, ATP2A2, NME1, ATP9B, ATP2C1, ATP9A, ATP6V1E1, ADSL, PAICS, PRPS2	1963	124	13528	1.83403	0.926143	0.0125087	1.19398
GOTERM_BP_FAT	GO:0016567~	protein ubiquitination	0.112713	33	0.000293836	DZIP3, TSG101, CDC73, SAE1, UBE2V2, UBE3C, PRPF19, UBE2D2, WWP1, NEDD4L, UBE2D1, TRIP12, UBE2A, DDB1, PCNP, TMEM189, UBE2C, UBE2L3, ATG3, BRCA1, CTR9, UBE2N, RNF8, SUZ12, VCP, TRIM33, HUWE1, GSPT1, CAND1, SMURF1, CHFR, BARD1, UBE2E1	1963	119	13528	1.91109	0.694499	0.00635501	0.545151
GOTERM_CC_FAT	GO:0031252~	cell leading edge	0.112713	33	0.00162077	ENAH, NRBP1, WASF1, WASF2, NEDD9, ARF6, ABI1, CD2AP, TPM1, SCRIB, CTNNB1, RPS3, ACTR3, CTTN, PTK2, ARPC3, ROBO1, ARPC2, RAC1, SYNJ2, RASA1, MYO6, NF2, SWAP70, S100A11, SCYL3, CDK5, VASP, NME1-NME2, NME1, ITGA5, ITGB1BP1, ADAM17, GNAS	1749	138	12782	1.74761	0.682868	0.0146157	2.42016
GOTERM_CC_FAT	GO:0016607~	nuclear speck	0.112713	33	3.91219e-06	CRNKL1, WBP11, SART3, SMNDC1, DDX46, METTL3, RBM8A, NPM1, GATAD2A, WAC, RNF34, PRPF40A, TFIP11, PRPF31, SRP54, MAML1, MAGOH, PRPF3, RNPS1, CASC3, CDC5L, CBY1, PRPF4, CTR9, SF3A3, EIF4A3, PPIH, HIPK1, ZMIZ1, RSRC1, RBM39, PIAS1, PSME4	1749	103	12782	2.34145	0.00276601	6.15501e-05	0.00590864
GOTERM_BP_FAT	GO:0006323~	DNA packaging	0.109297	32	0.000479231	HIST1H2AC, HIST2H2AA3, HMGB2, NAP1L1, HAT1, NAP1L4, NCAPH, SET, H2AFV, HIST1H4A, HJURP, CENPA, NCAPG, NAA10, NPM1, H2AFZ, H2AFY, H2AFX, ASF1A, TOP2A, HELLS, H1F0, HIST1H2BE, NUSAP1, MCM2, SMC2, SMC4, HIST2H2BE, H2AFY2, SMARCA5, H3F3A, CHAF1A	1963	117	13528	1.88485	0.855455	0.00962419	0.887664
GOTERM_CC_FAT	GO:0044445~	cytosolic part	0.109297	32	0.0136284	IDE, VBP1, GIPC1, CCT2, RPL38, CCT3, RPS2, CTNNB1, RPS3, RPL31, RPLP0, RPL39L, RPL8, PIK3C3, PYCARD, HSPA5, RPS21, ENO1, RPSA, PIK3CB, PIK3C2B, CCT6A, MRPS7, RPS5, RPS7, CCT7, PFDN2, CCT5, CCT4, RPS16, PFDN4, RPS10	1749	152	12782	1.53856	0.99994	0.0845328	18.7186
GOTERM_MF_FAT	GO:0015405~	P-P-bond-hydrolysis-driven transmembrane transporter activity	0.109297	32	0.000596872	ABCF1, ATP1B1, ATP1B3, TIMM17A, ATP6AP1, TIMM17B, ATP5G1, ATP6V0B, ATP2B1, ATP2B4, TAP1, SEC61A1, ATP11B, ATP6V1H, ABCC10, ATP1A1, TIMM23, ABCB6, ATP6V1D, ABCG1, ATP6V1F, ATP6V1C1, ATP13A1, ATP2A2, ATP9B, ATP2C1, ATP9A, ATP6V1E1, TOMM20, ABCC4, SEC61G, ABCC6	1825	122	12983	1.86596	0.569083	0.0157583	0.979764
GOTERM_MF_FAT	GO:0015399~	primary active transmembrane transporter activity	0.109297	32	0.000596872	ABCF1, ATP1B1, ATP1B3, TIMM17A, ATP6AP1, TIMM17B, ATP5G1, ATP6V0B, ATP2B1, ATP2B4, TAP1, SEC61A1, ATP11B, ATP6V1H, ABCC10, ATP1A1, TIMM23, ABCB6, ATP6V1D, ABCG1, ATP6V1F, ATP6V1C1, ATP13A1, ATP2A2, ATP9B, ATP2C1, ATP9A, ATP6V1E1, TOMM20, ABCC4, SEC61G, ABCC6	1825	122	12983	1.86596	0.569083	0.0157583	0.979764
GOTERM_BP_FAT	GO:0017038~	protein import	0.105882	31	0.00650143	BID, XPO1, YWHAZ, NUP98, XPO6, TIMM17A, MTX2, ATP6AP1, TIMM17B, CSE1L, PPP3CB, NCKIPSD, TPR, TNPO2, TNPO1, KPNB1, RBM22, RAN, TOMM40, IPO9, TIMM23, MAPK1, PPIH, TOMM70A, IPO7, NUP205, IPO4, TOMM20, TOMM22, KPNA4, KPNA2	1963	131	13528	1.63081	1	0.0948847	11.4256
GOTERM_BP_FAT	GO:0009152~	purine ribonucleotide biosynthetic process	0.105882	31	0.00104908	ALDOA, ADSS, ATP1B1, ATP1B3, ATP6AP1, ATP5G1, ADA, PFAS, ATP6V0B, ATP2B1, ATP2B4, ATIC, IMPDH2, TCIRG1, ATP11B, ATP6V1H, ATP1A1, ATP6V1D, GMPS, NME7, ATP6V1F, ATP6V1C1, ATP13A1, NME1-NME2, ATP2A2, NME1, ATP9B, ATP2C1, ATP9A, ATP6V1E1, ADSL, PAICS	1963	117	13528	1.82595	0.985524	0.0194168	1.93348
GOTERM_BP_FAT	GO:0051789~	response to protein stimulus	0.105882	31	0.000203703	HSP90AB1, DERL1, DEK, HSPA1A, EDEM3, VARS, SERPINH1, ACTR3, HSPH1, FNTA, HSPA2, CREB3L2, HSPA4, HSPE1, ERO1L, DDAH2, DNAJC3, HSPA8, HSP90AA1, LYN, MSH5, MAP1B, CSNK2B, CLIC1, DDR1, VCP, HSPB1, HSPD1, SETD2, EIF2AK3, DNAJB6	1963	107	13528	1.9966	0.56046	0.00465971	0.378228
GOTERM_BP_FAT	GO:0042770~	DNA damage response, signal transduction	0.105882	31	3.03673e-07	NBN, BLM, MLH1, CHEK2, SFN, GTSE1, MDC1, PCBP4, H2AFX, DYRK2, CCNA2, MSH6, CDK1, PGAP2, MYO6, MSH2, RINT1, RAD9A, ATR, BRCA1, ATM, UIMC1, NAE1, PTPN11, RAD1, NUPR1, HIPK1, BRE, ABL1, SMC1A, RAD17	1963	80	13528	2.67045	0.00122457	1.14515e-05	0.000564858
GOTERM_CC_FAT	GO:0005938~	cell cortex	0.105882	31	0.0135978	GLRX3, PARD3, NRBP1, GM2A, EXOC7, CAPZA2, NEDD9, ARF6, GIPC1, DAXX, CTNNB1, CTTN, GPSM2, CLASP2, CAP1, EXOC2, ACTB, MYO6, ACTN4, INPPL1, PRKCI, RAI14, FLNB, NCL, FNBP1, FNBP1L, LASP1, CFL1, MARCKS, MAPRE1, SPTAN1	1749	146	12782	1.55174	0.999938	0.0850896	18.6805
GOTERM_BP_FAT	GO:0032583~	regulation of gene-specific transcription	0.102466	30	0.0160897	HMGB2, TFE3, PPARG, XRCC6, PRKDC, RHOQ, TRIM16, CTNNB1, HEY1, SMARCB1, GTF2A2, TCF3, TAF2, TBL1XR1, BMP2, TNFSF4, TRIM28, PSRC1, SMAD3, SMAD2, HDAC5, HHEX, HIF1A, HDAC2, BPTF, HDAC1, SMARCA1, NR5A2, RBM15, SMARCA4	1963	134	13528	1.54287	1	0.193697	26.0453
GOTERM_BP_FAT	GO:0009144~	purine nucleoside triphosphate metabolic process	0.102466	30	0.00424277	ALDOA, ATP1B1, ATP1B3, ATP6AP1, RHOQ, ATP5G1, ADA, ATP6V0B, ATP2B1, ATP2B4, RAB11A, ERCC3, TCIRG1, ATP11B, OLA1, ATP6V1H, ACLY, ATP1A1, ATP6V1D, NME7, ATP6V1F, ATP6V1C1, ATP13A1, NME1-NME2, ATP2A2, NME1, ATP9B, ATP2C1, ATP9A, ATP6V1E1, ABCC6	1963	122	13528	1.69463	1	0.0665796	7.60408
GOTERM_BP_FAT	GO:0007265~	Ras protein signal transduction	0.102466	30	0.000340909	HRAS, GRB2, PTPLAD1, WASF2, SHOC2, MAPKAPK2, RFXANK, CDC42EP1, SOS1, RHOA, RAPGEF6, RALA, SHC1, CDC42EP4, RHOG, ARHGEF3, RSU1, ROCK1, MAP2K2, G3BP1, YWHAB, ARHGEF11, NRAS, MAPK1, CRKL, GNB1, RASSF1, CFL1, MAPK3, COL1A2	1963	105	13528	1.969	0.747363	0.00733023	0.632223
GOTERM_BP_FAT	GO:0043254~	regulation of protein complex assembly	0.102466	30	1.5754e-05	CAPZA2, CAPZA1, HCFC1, ARF6, ARPC5, ACTR3, CDC42, ARPC3, ARPC2, RAC1, CD24, MLST8, RASA1, APC, TERF1, VIL1, PSRC1, MAP1B, TMSB10, ARPC1A, NCK2, ARPC1B, ARPC5L, NCK1, CAPG, CAND1, FAF1, MAPRE1, SPTAN1, ADD1	1963	90	13528	2.29716	0.0615897	0.000470763	0.0292999
GOTERM_BP_FAT	GO:0010639~	negative regulation of organelle organization	0.102466	30	1.94647e-06	CAPZA2, CAPZA1, TTK, POT1, SET, NPM1, BUB1, CLASP2, TPR, ERCC1, APC, TERF1, ARHGEF2, VIL1, MAP1B, CENPF, ESPL1, TMSB10, CENPE, MID1IP1, MID1, BRCA1, ATM, MAD2L1, CAPG, MAP4, DNMT1, MAPRE1, SPTAN1, ADD1	1963	82	13528	2.52128	0.00782327	6.59981e-05	0.00362056
GOTERM_BP_FAT	GO:0022618~	ribonucleoprotein complex assembly	0.102466	30	2.50834e-08	EIF6, NCBP2, CRNKL1, SNRPD3, SNRPD1, SNRPD2, BMS1, SMNDC1, EIF3A, DDX23, PRMT5, CLP1, WDR77, NPM1, USP39, GEMIN6, CLNS1A, SRPK2, PRPF31, SF3A2, SF3A1, SMN1, PRPF6, SF3A3, PIH1D1, SNRPB, SNRPF, SNRPE, TXNL4A, SNRPG	1963	69	13528	2.9963	0.000101206	1.23429e-06	4.66574e-05
GOTERM_CC_FAT	GO:0000502~	proteasome complex	0.102466	30	1.80656e-10	KIAA0368, SHFM1, IDE, UBE3C, PSMA7, PSMB5, PSMB4, PSMB3, PSMD1, PSMD2, PSMD4, TRIP12, PSMD8, PSMD9, PSMA1, PSMD14, PSMC6, PSMD13, PSMD12, PSMC4, PSMD11, PSMC3, PSMD10, PSMA4, PSMC2, PSMA3, UCHL5, HSPB1, PSME3, PSME4	1749	61	12782	3.59418	1.27904e-07	5.11618e-09	2.72855e-07
GOTERM_MF_FAT	GO:0051427~	hormone receptor binding	0.102466	30	5.1141e-06	MMS19, FKBP4, PPARG, MED24, CALR, DAXX, CTNNB1, PSMC3IP, KDM3A, TRIP12, CUTA, RAN, MED12, RB1, CDK7, WIPI1, HMGA1, BRCA1, PRPF6, PTPN11, TACC2, TAF10, MED4, YWHAH, NUP62, RNF4, MED17, PIAS1, ZNHIT3, MED1	1825	88	12983	2.42522	0.00718496	0.000218488	0.00843332
GOTERM_BP_FAT	GO:0009199~	ribonucleoside triphosphate metabolic process	0.0990505	29	0.00502768	ALDOA, ATP1B1, ATP1B3, ATP6AP1, RHOQ, ATP5G1, ATP6V0B, ATP2B1, ATP2B4, RAB11A, ERCC3, TCIRG1, ATP11B, OLA1, ATP6V1H, ACLY, ATP1A1, ATP6V1D, NME7, ATP6V1F, ATP6V1C1, ATP13A1, NME1-NME2, ATP2A2, NME1, ATP9B, ATP2C1, ATP9A, ATP6V1E1, ABCC6	1963	118	13528	1.69367	1	0.076371	8.94945
GOTERM_BP_FAT	GO:0009205~	purine ribonucleoside triphosphate metabolic process	0.0990505	29	0.0044337	ALDOA, ATP1B1, ATP1B3, ATP6AP1, RHOQ, ATP5G1, ATP6V0B, ATP2B1, ATP2B4, RAB11A, ERCC3, TCIRG1, ATP11B, OLA1, ATP6V1H, ACLY, ATP1A1, ATP6V1D, NME7, ATP6V1F, ATP6V1C1, ATP13A1, NME1-NME2, ATP2A2, NME1, ATP9B, ATP2C1, ATP9A, ATP6V1E1, ABCC6	1963	117	13528	1.70815	1	0.0689416	7.93305
GOTERM_BP_FAT	GO:0006730~	one-carbon metabolic process	0.0990505	29	0.00227212	PPME1, EZH2, PRMT3, MEN1, PRMT1, METTL3, PRMT5, GATAD2A, TFB2M, PCMT1, KDM3A, FTSJ1, FTSJ2, HELLS, LCMT1, MAT2A, METTL5, SUV39H1, ICMT, ETF1, TRMT61B, ATRX, SUZ12, GSPT1, JMJD6, MTR, DNMT1, CARM1, SETD2	1963	112	13528	1.7844	0.999897	0.0386266	4.14289
GOTERM_BP_FAT	GO:0051656~	establishment of organelle localization	0.0990505	29	1.07545e-07	ARFGAP1, COPA, COPZ1, MLH1, CDC42, COPB2, PTK2, GBF1, SEH1L, CENPA, COPB1, NPM1, MKKS, ZW10, DLGAP5, CENPF, CDC23, NUSAP1, ESPL1, BIRC5, CENPE, NDC80, WIPI1, PSEN1, ARF1, RHOT1, RRS1, LRPPRC, COPE	1963	69	13528	2.89642	0.000433851	4.61642e-06	0.000200044
GOTERM_CC_FAT	GO:0019867~	outer membrane	0.0990505	29	0.000495024	BID, SAMM50, WASF1, MTX2, GJA1, MFF, RAE1, SH3GLB1, DHCR7, CASP8, ACSL4, ACSL3, DNM1L, MSTO1, OPA1, TOMM40, PI4KB, PPP1CC, VDAC2, ABCB6, VDAC1, MFN1, PSEN1, TOMM70A, NUCB2, TOMM20, RHOT1, TOMM22, LRPPRC	1749	108	12782	1.96238	0.295709	0.00492534	0.745057
GOTERM_CC_FAT	GO:0031968~	organelle outer membrane	0.0990505	29	0.000252901	BID, SAMM50, WASF1, MTX2, GJA1, MFF, RAE1, SH3GLB1, DHCR7, CASP8, ACSL4, ACSL3, DNM1L, MSTO1, OPA1, TOMM40, PI4KB, PPP1CC, VDAC2, ABCB6, VDAC1, MFN1, PSEN1, TOMM70A, NUCB2, TOMM20, RHOT1, TOMM22, LRPPRC	1749	104	12782	2.03786	0.163958	0.00266922	0.38129
GOTERM_CC_FAT	GO:0000779~	condensed chromosome, centromeric region	0.0990505	29	9.15323e-09	KNTC1, AHCTF1, CBX3, RANGAP1, KIF2C, CENPA, HJURP, SEH1L, BUB1, NUP37, CLASP2, ZWILCH, ZW10, NUP133, CENPN, TP53BP1, CENPF, NUP85, CENPE, NDC80, PMF1, MAD2L1, SPAG5, NSL1, ZWINT, BUB1B, NUP107, SMC1A, NUP43	1749	66	12782	3.21117	6.48047e-06	2.16016e-07	1.38246e-05
GOTERM_MF_FAT	GO:0035257~	nuclear hormone receptor binding	0.0990505	29	8.00545e-07	MMS19, FKBP4, PPARG, MED24, CALR, DAXX, CTNNB1, PSMC3IP, KDM3A, TRIP12, CUTA, RAN, MED12, RB1, CDK7, WIPI1, HMGA1, BRCA1, PRPF6, TACC2, TAF10, MED4, YWHAH, NUP62, RNF4, MED17, PIAS1, ZNHIT3, MED1	1825	77	12983	2.67929	0.00112813	4.70309e-05	0.00132017
GOTERM_MF_FAT	GO:0003743~	translation initiation factor activity	0.0990505	29	1.92408e-09	EIF6, COPS5, EIF5B, MTIF2, EIF3D, EIF3A, DMXL2, EIF3B, EIF3H, EIF1AX, EIF3E, EIF3K, EIF3J, EIF2B2, EIF3M, EIF2B4, EIF2B5, EIF4ENIF1, EIF2S3, DENR, EIF2B1, EIF4G2, EIF4G3, EIF2AK1, EIF4E, DHX29, EIF2S1, EIF2S2, EIF2AK3	1825	61	12983	3.38205	2.71295e-06	2.26079e-07	3.173e-06
GOTERM_BP_FAT	GO:0006650~	glycerophospholipid metabolic process	0.0956349	28	0.00959567	CHKA, GPAA1, PIP5K1A, PTEN, ALG9, PIGF, PIGG, SH3GLB1, PIK3C3, PIGC, SYNJ2, PLCB1, IP6K1, PTDSS1, IP6K2, AGPAT1, PGAP2, PIK3CB, PIK3C2B, PI4KA, ADNP, PIGT, PI4KB, PIGO, DPM1, DPM3, PIP4K2C, PIP4K2B	1963	118	13528	1.63527	1	0.132371	16.4187
GOTERM_BP_FAT	GO:0080135~	regulation of cellular response to stress	0.0956349	28	0.00128168	PTPLAD1, UBE2V2, DAXX, RPS3, MEN1, MAP3K7, MAP3K9, NPM1, H2AFX, SPP1, CLN3, LYN, BECN1, USP1, CEBPG, TAOK3, DUSP22, TMEM189, UIMC1, BRCA1, RNF8, UBE2N, NPC1, MAP4K5, AIDA, EEF1E1, BRE, RIPK2	1963	103	13528	1.87342	0.994343	0.0233527	2.35735
GOTERM_BP_FAT	GO:0051321~	meiotic cell cycle	0.0956349	28	0.000788895	RAD51C, NBN, NEK2, MRE11A, MLH1, RPA1, RAD21, HSPA2, PSMC3IP, H2AFX, TUBG1, STAG2, ZW10, TRIP13, MSH6, MKI67, MSH5, ESPL1, RAD50, ATM, SMC3, CDC25B, RAD51, RAD1, PSMD13, CKS2, ZNF318, SMC1A	1963	100	13528	1.92962	0.958599	0.0149789	1.45727
GOTERM_BP_FAT	GO:0032970~	regulation of actin filament-based process	0.0956349	28	0.000183396	PDGFA, CAPZA2, CAPZA1, RHOQ, ARF6, ARPC5, TPM1, ACTR3, ARPC3, ARPC2, ILK, RAC1, RHOA, MLST8, RASA1, NF2, VIL1, SMAD3, TMSB10, ARPC1A, NCK2, ARPC1B, NCK1, ARPC5L, CFL1, CAPG, SPTAN1, ADD1	1963	92	13528	2.09741	0.52292	0.00431855	0.340583
GOTERM_BP_FAT	GO:0032956~	regulation of actin cytoskeleton organization	0.0956349	28	9.89791e-05	PDGFA, CAPZA2, CAPZA1, RHOQ, ARF6, ARPC5, TPM1, ACTR3, ARPC3, ARPC2, ILK, RAC1, RHOA, MLST8, RASA1, NF2, VIL1, SMAD3, TMSB10, ARPC1A, NCK2, ARPC1B, NCK1, ARPC5L, CFL1, CAPG, SPTAN1, ADD1	1963	89	13528	2.16811	0.329278	0.00252466	0.18395
GOTERM_BP_FAT	GO:0006302~	double-strand break repair	0.0956349	28	3.05698e-08	XRCC4, NBN, BLM, MRE11A, SHFM1, XRCC6, POLA1, PRKDC, MLH1, UBE2V2, RPA1, RAD21, H2AFX, ERCC1, FEN1, TRIP13, RAD51AP1, MSH2, RAD50, UIMC1, BRCA1, RAD51, UBE2N, RNF8, RECQL, VCP, TDP1, BRE	1963	62	13528	3.11229	0.000123341	1.45116e-06	5.68626e-05
GOTERM_CC_FAT	GO:0000777~	condensed chromosome kinetochore	0.0956349	28	1.38492e-09	KNTC1, AHCTF1, RANGAP1, KIF2C, CENPA, HJURP, SEH1L, BUB1, NUP37, CLASP2, ZWILCH, ZW10, NUP133, CENPN, TP53BP1, CENPF, CENPE, NDC80, NUP85, PMF1, MAD2L1, SPAG5, NSL1, ZWINT, BUB1B, NUP107, SMC1A, NUP43	1749	58	12782	3.52809	9.80524e-07	3.77125e-08	2.09172e-06
GOTERM_MF_FAT	GO:0070035~	purine NTP-dependent helicase activity	0.0956349	28	0.000335301	BLM, XRCC6, CETN2, DDX27, DDX18, CHD1L, DDX46, DDX49, DDX23, DHX15, DHX16, DDX21, DDX10, DHX35, POLQ, DHX30, ERCC3, DDX41, CHD4, DHX9, G3BP1, EIF4A3, RECQL, DHX29, ASCC3, DDX50, RUVBL2, DHX40	1825	98	12983	2.03256	0.376779	0.00980275	0.551511
GOTERM_MF_FAT	GO:0008026~	ATP-dependent helicase activity	0.0956349	28	0.000335301	BLM, XRCC6, CETN2, DDX27, DDX18, CHD1L, DDX46, DDX49, DDX23, DHX15, DHX16, DDX21, DDX10, DHX35, POLQ, DHX30, ERCC3, DDX41, CHD4, DHX9, G3BP1, EIF4A3, RECQL, DHX29, ASCC3, DDX50, RUVBL2, DHX40	1825	98	12983	2.03256	0.376779	0.00980275	0.551511
GOTERM_BP_FAT	GO:0007126~	meiosis	0.0922194	27	0.00129317	RAD51C, NBN, NEK2, MRE11A, MLH1, RPA1, RAD21, HSPA2, PSMC3IP, H2AFX, STAG2, ZW10, TRIP13, MSH6, MKI67, MSH5, ESPL1, ATM, SMC3, RAD50, CDC25B, RAD51, RAD1, PSMD13, CKS2, ZNF318, SMC1A	1963	98	13528	1.89868	0.9946	0.0234538	2.37823
GOTERM_BP_FAT	GO:0051327~	M phase of meiotic cell cycle	0.0922194	27	0.00129317	RAD51C, NBN, NEK2, MRE11A, MLH1, RPA1, RAD21, HSPA2, PSMC3IP, H2AFX, STAG2, ZW10, TRIP13, MSH6, MKI67, MSH5, ESPL1, ATM, SMC3, RAD50, CDC25B, RAD51, RAD1, PSMD13, CKS2, ZNF318, SMC1A	1963	98	13528	1.89868	0.9946	0.0234538	2.37823
GOTERM_BP_FAT	GO:0034728~	nucleosome organization	0.0922194	27	0.00055181	HIST1H2AC, HIST2H2AA3, HMGB2, NAP1L1, NAP1L4, SET, HIST1H4A, H2AFV, HJURP, CENPA, NPM1, H2AFZ, H2AFY, H2AFX, ASF1A, H1F0, HIST1H2BE, ARID1A, MCM2, HMGA1, SMARCE1, HIST2H2BE, H2AFY2, SUPT16H, SMARCA5, H3F3A, CHAF1A	1963	93	13528	2.00076	0.892167	0.0109113	1.02145
GOTERM_BP_FAT	GO:0065004~	protein-DNA complex assembly	0.0922194	27	0.000381796	HIST1H2AC, HIST2H2AA3, HMGB2, NAP1L1, NAP1L4, SET, H2AFV, HIST1H4A, CENPA, HJURP, GTF2A2, NPM1, H2AFZ, H2AFY, H2AFX, ASF1A, HELLS, H1F0, HIST1H2BE, CENPF, CENPE, MCM2, HIST2H2BE, H2AFY2, SMARCA5, H3F3A, CHAF1A	1963	91	13528	2.04473	0.785799	0.00807689	0.707794
GOTERM_BP_FAT	GO:0006352~	transcription initiation	0.0922194	27	7.30178e-05	POLR2H, POLR2G, E2F3, POLR2K, MED24, TBP, GTF2E1, GTF2A2, MED27, ERCC3, TBPL1, TAF2, TAF4, TAF5, MED12, CDK7, TRIM24, GTF2H2, GTF2H2B, GTF2H1, TAF10, MED7, MED4, TAF12, GTF2I, MED17, SMARCA5, MED1	1963	83	13528	2.24181	0.255199	0.0019114	0.135733
GOTERM_BP_FAT	GO:0006261~	DNA-dependent DNA replication	0.0922194	27	2.64701e-08	HMGB2, BLM, POLA1, RNASEH1, CCNE2, RPA1, PRIM1, RPA2, TFAM, MCM7, POLE2, POLG2, FEN1, MCM2, MCM3, HMGA1, MCM4, C10ORF2, MCM5, RAD51, MCM6, POLD3, PNKP, RFC3, RFC4, RFC1, POLD1	1963	58	13528	3.20811	0.000106801	1.27151e-06	4.92369e-05
GOTERM_CC_FAT	GO:0033279~	ribosomal subunit	0.0922194	27	0.0235429	RPL17, MRPS35, MRPS17, MRPS16, MRPL42, MRPS12, MRPS11, RPL38, RPS2, RPS3, MRPL13, MRPL15, RPL31, RPLP0, RPL8, NPM1, RPL39L, RPS21, RPSA, MRPS7, RPS5, RPS7, MRPL22, RPS16, MRPS18A, RPS10, DAP3	1749	128	12782	1.54157	1	0.129128	30.2208
GOTERM_CC_FAT	GO:0016591~	DNA-directed RNA polymerase II, holoenzyme	0.0922194	27	1.61773e-05	MMS19, POLR2H, POLR2G, SHFM1, CDC73, TBP, TRRAP, INTS8, GTF2E1, TAF5L, INTS5, INTS7, GTF2A2, ERCC3, TBPL1, ELP4, TAF2, IKBKAP, TAF4, MYO6, TAF5, CDK7, GTF2H2, CTR9, GTF2H2B, GTF2H1, TAF10, TAF12	1749	81	12782	2.43606	0.0113883	0.000238589	0.0244307
GOTERM_MF_FAT	GO:0016779~	nucleotidyltransferase activity	0.0922194	27	0.02421	PTGES3, POLR2H, POLR2G, POLR2K, POLA1, CRCP, MED20, RNGTT, PRIM1, NANS, GCOM1, POLE2, DKC1, POLE3, GMPPA, POLG2, POLQ, PAPSS1, USP14, POLR1D, POLR1C, POLR3C, POLD3, PAPOLA, POLD1, FLAD1, FPGT	1825	125	12983	1.53662	1	0.304934	33.2462
GOTERM_MF_FAT	GO:0043492~	ATPase activity, coupled to movement of substances	0.0922194	27	0.00463724	ABCF1, ATP1B1, ATP1B3, ATP6AP1, ATP5G1, ATP6V0B, ATP2B1, ATP2B4, TAP1, RALBP1, ATP11B, ABCC10, ATP6V1H, ATP1A1, ABCB6, ATP6V1D, ABCG1, ATP6V1F, ATP6V1C1, ATP13A1, ATP2A2, ATP2C1, ATP9B, ATP9A, ATP6V1E1, ABCC4, ABCC6	1825	110	12983	1.74616	0.998575	0.0870041	7.37866
GOTERM_MF_FAT	GO:0003690~	double-stranded DNA binding	0.0922194	27	0.000677853	DEAF1, HMGB2, BLM, MRE11A, XRCC6, MLH1, KIN, YBX1, CTNNB1, MEN1, ZNF148, FEN1, TERF1, MSH6, RAD51AP1, MSH2, CEBPG, MSH5, SMAD3, SMAD2, RAD51, PNKP, RECQL, SP3, TDP1, PCNA, TDG	1825	97	12983	1.98018	0.61561	0.0172334	1.112
GOTERM_BP_FAT	GO:0051101~	regulation of DNA binding	0.0888039	26	0.0403354	MTDH, EGLN1, PRDX2, RPS3, MEN1, CDKN2A, SMARCB1, GTF2A2, NPM1, PYCARD, APEX1, IRAK1, BCL10, ICAM1, TNFSF4, CREBZF, CEBPG, TMEM189, UBE2N, HDAC5, HDAC2, EP300, NME1-NME2, NME1, RIPK2, CALM1, SMARCA4	1963	121	13528	1.48082	1	0.36803	53.505
GOTERM_BP_FAT	GO:0043193~	positive regulation of gene-specific transcription	0.0888039	26	0.000445947	HMGB2, PPARG, XRCC6, TFE3, PRKDC, RHOQ, TRIM16, CTNNB1, SMARCB1, GTF2A2, TCF3, TAF2, PSRC1, TRIM28, SMAD3, SMAD2, HDAC5, HHEX, HIF1A, HDAC2, BPTF, HDAC1, SMARCA1, NR5A2, RBM15, SMARCA4	1963	87	13528	2.05953	0.834668	0.0090487	0.826255
GOTERM_BP_FAT	GO:0010638~	positive regulation of organelle organization	0.0888039	26	0.000200255	ARF6, TPM1, POT1, MEN1, ACTR3, ARPC2, RAC1, NPM1, RHOA, RANBP1, MLST8, APC, TERF1, NF2, DLGAP5, PSRC1, MAP1B, SMAD3, NUSAP1, ESPL1, CENPE, UBE2N, NCK2, NCK1, CFL1, DNMT1	1963	83	13528	2.15878	0.5543	0.00463354	0.371837
GOTERM_BP_FAT	GO:0045786~	negative regulation of cell cycle	0.0888039	26	0.000130261	TTK, SCRIB, MEN1, CASP3, CDKN2A, BUB1, CDK5RAP1, TPR, DLG1, APC, TERF1, BMP2, TP53BP2, GMNN, SMAD3, CENPF, CENPE, RB1, CDK5, ATM, HDAC2, MAD2L1, HDAC1, PRDM4, BTG3, SMARCA4	1963	81	13528	2.21208	0.408821	0.00314257	0.242019
GOTERM_CC_FAT	GO:0016585~	chromatin remodeling complex	0.0888039	26	3.67914e-06	MORF4L1, SAP30, CSNK2A1, SMARCB1, GATAD2A, ACTL6A, RBM10, ASF1A, CHD4, TBL1XR1, SATB2, RBBP4, SUV39H1, ARID1A, RB1, RBBP7, APPL1, HDAC5, HDAC2, SMARCE1, HDAC1, SMARCC1, SMARCA5, PHF21A, SMARCA1, SMARCA4	1749	71	12782	2.67623	0.00260145	5.91991e-05	0.00555667
GOTERM_MF_FAT	GO:0016820~	hydrolase activity, acting on acid anhydrides, catalyzing transmembrane movement of substances	0.0888039	26	0.0102604	ABCF1, ATP1B1, ATP1B3, ATP6AP1, ATP5G1, ATP6V0B, ATP2B1, ATP2B4, TAP1, ATP11B, ABCC10, ATP6V1H, ATP1A1, ABCB6, ATP6V1D, ABCG1, ATP6V1F, ATP6V1C1, ATP13A1, ATP2A2, ATP2C1, ATP9B, ATP9A, ATP6V1E1, ABCC4, ABCC6	1825	111	12983	1.66634	1	0.170087	15.6401
GOTERM_MF_FAT	GO:0042626~	ATPase activity, coupled to transmembrane movement of substances	0.0888039	26	0.00811316	ABCF1, ATP1B1, ATP1B3, ATP6AP1, ATP5G1, ATP6V0B, ATP2B1, ATP2B4, TAP1, ATP11B, ABCC10, ATP6V1H, ATP1A1, ABCB6, ATP6V1D, ABCG1, ATP6V1F, ATP6V1C1, ATP13A1, ATP2A2, ATP2C1, ATP9B, ATP9A, ATP6V1E1, ABCC4, ABCC6	1825	109	12983	1.69691	0.99999	0.138579	12.5707
GOTERM_MF_FAT	GO:0008094~	DNA-dependent ATPase activity	0.0888039	26	4.3773e-08	RAD51C, BLM, XRCC6, CHD8, CHD1L, ERCC3, TOP2A, CHD4, DHX9, RBBP4, G3BP1, CDK7, GTF2H2, RAD51, GTF2H2B, GTF2H1, RFC5, RECQL, RFC3, RFC4, BPTF, RFC1, RFC2, SMARCAL1, RUVBL2, SMARCA1, SMARCA4	1825	57	12983	3.24497	6.1718e-05	3.24841e-06	7.2186e-05
GOTERM_MF_FAT	GO:0003697~	single-stranded DNA binding	0.0888039	26	1.80845e-08	HMGB2, BLM, MLH1, WBP11, POT1, YBX1, RPA3, RPA1, FUBP1, RPA2, MCM7, POLG2, ERCC1, RAD51AP1, SSBP1, MSH2, SUB1, HNRNPA1, MCM4, C10ORF2, MCM6, RAD51, RECQL, TDP1, HSPD1, LRPPRC	1825	55	12983	3.36297	2.54989e-05	1.69995e-06	2.98232e-05
GOTERM_BP_FAT	GO:0007568~	aging	0.0853883	25	0.0244323	HRAS, LIMS1, GRB2, ALDOC, ATP6AP1, RPS6KB1, CALR, PTEN, ADA, CDKN2A, NPM1, ILK, LOXL2, ERCC1, TERF1, AGPAT1, MSH6, MSH2, SREBF2, NRAS, ADM, TFRC, NUP62, ZMIZ1, CTSC	1963	110	13528	1.56625	1	0.260319	36.8784
GOTERM_BP_FAT	GO:0043122~	regulation of I-kappaB kinase/NF-kappaB cascade	0.0853883	25	0.0177922	BCL10, GOLT1B, GJA1, FKBP1A, FADD, TMEM189, ECT2, LGALS9, CANT1, UBE2N, MAP3K7, TMED7, C18ORF32, TMEM9B, NUP62, ATP2C1, SQSTM1, ZDHHC13, CASP8, RHOA, RIPK2, RHOC, TNFAIP3, TRAF5, GPR89A	1963	107	13528	1.61016	1	0.208975	28.3896
GOTERM_BP_FAT	GO:0046034~	ATP metabolic process	0.0853883	25	0.0142195	ALDOA, ATP1B1, ATP1B3, ATP6AP1, ATP5G1, ATP6V0B, ATP2B1, ATP2B4, ERCC3, TCIRG1, ATP11B, OLA1, ATP6V1H, ACLY, ATP1A1, ATP6V1D, ATP6V1F, ATP6V1C1, ATP13A1, ATP2A2, ATP9B, ATP2C1, ATP6V1E1, ATP9A, ABCC6	1963	105	13528	1.64083	1	0.175739	23.3862
GOTERM_BP_FAT	GO:0007050~	cell cycle arrest	0.0853883	25	0.0112428	KHDRBS1, NBN, TSG101, MSH2, SMAD3, RB1, CDKN3, CALR, SART1, CUL3, MEN1, EIF4G2, PPM1G, CUL2, PA2G4, CDKN2A, CUL4A, PCBP4, CDKN2C, RASSF1, ILK, CDC123, GAS2L1, BARD1, APC	1963	103	13528	1.67269	1	0.148401	18.9668
GOTERM_BP_FAT	GO:0009142~	nucleoside triphosphate biosynthetic process	0.0853883	25	0.0099553	ALDOA, ATP1B1, ATP1B3, ATP6AP1, DTYMK, ATP5G1, ATP6V0B, ATP2B1, ATP2B4, TBPL1, TCIRG1, ATP11B, ATP6V1H, ATP1A1, ATP6V1D, NME7, ATP6V1F, ATP6V1C1, ATP13A1, ATP2A2, NME1-NME2, ATP2C1, ATP9B, NME1, ATP9A, ATP6V1E1	1963	102	13528	1.68909	1	0.134717	16.9814
GOTERM_BP_FAT	GO:0032259~	methylation	0.0853883	25	0.000118521	LCMT1, METTL5, EZH2, SUV39H1, ICMT, ETF1, TRMT61B, ATRX, PRMT3, SUZ12, MEN1, PRMT1, METTL3, GSPT1, PRMT5, MTR, GATAD2A, DNMT1, TFB2M, PCMT1, FTSJ1, SETD2, CARM1, FTSJ2, HELLS	1963	76	13528	2.26694	0.38014	0.00292982	0.220231
GOTERM_BP_FAT	GO:0043414~	biopolymer methylation	0.0853883	25	2.01701e-05	LCMT1, METTL5, EZH2, SUV39H1, ICMT, ETF1, TRMT61B, ATRX, PRMT3, SUZ12, MEN1, PRMT1, METTL3, GSPT1, PRMT5, MTR, GATAD2A, DNMT1, TFB2M, PCMT1, FTSJ1, SETD2, CARM1, FTSJ2, HELLS	1963	69	13528	2.49692	0.0781633	0.000585348	0.0375116
GOTERM_BP_FAT	GO:0032271~	regulation of protein polymerization	0.0853883	25	1.52277e-05	CAPZA2, CAPZA1, ARF6, ARPC5, ACTR3, ARPC3, ARPC2, RAC1, MLST8, RASA1, APC, TERF1, PSRC1, VIL1, MAP1B, TMSB10, ARPC1A, ARPC1B, NCK2, NCK1, ARPC5L, CAPG, MAPRE1, ADD1, SPTAN1	1963	68	13528	2.53364	0.0595947	0.000458435	0.0283212
GOTERM_BP_FAT	GO:0006367~	transcription initiation from RNA polymerase II promoter	0.0853883	25	1.52277e-05	POLR2H, TAF2, POLR2G, TAF4, E2F3, TAF5, POLR2K, MED12, MED24, TBP, CDK7, GTF2H2, GTF2H1, GTF2H2B, MED7, TAF10, GTF2E1, MED4, TAF12, GTF2I, MED17, MED27, GTF2A2, ERCC3, TBPL1, MED1	1963	68	13528	2.53364	0.0595947	0.000458435	0.0283212
GOTERM_BP_FAT	GO:0007093~	mitotic cell cycle checkpoint	0.0853883	25	3.2009e-10	CDK1, NBN, KNTC1, CENPF, TTK, CENPE, TRRAP, ATM, GTSE1, NAE1, MAD2L1, PCBP4, ZWINT, BUB1, BUB1B, CHFR, TPR, ZWILCH, CCNA2, RAD17, BUB3, ZW10, DLG1, TERF1, APC	1963	43	13528	4.00668	1.29156e-06	1.72208e-08	5.95396e-07
GOTERM_CC_FAT	GO:0031965~	nuclear membrane	0.0853883	25	2.16771e-05	EIF6, MTDH, HAX1, LMNB2, CBX3, LEMD3, WTAP, TAGLN2, RAE1, DHCR7, NARF, LBR, MYO6, LMNA, ATP11B, TRIM27, SMAD3, NUP85, TMEM38B, NUP62, PSEN1, NUCB2, PCNA, TMPO, LRPPRC	1749	73	12782	2.5028	0.0152304	0.000306903	0.0327351
GOTERM_MF_FAT	GO:0004519~	endonuclease activity	0.0853883	25	0.00519759	RPP38, RAD51C, APEX2, RPP21, MRE11A, G3BP1, RNASEH1, RNASEH2A, TATDN2, RAD50, RPS3, PNKP, MUTYH, MUS81, RPP30, PELO, POP4, OGG1, POP5, APEX1, FEN1, POP7, ERCC1, RPP40, TSEN34	1825	100	12983	1.77849	0.999356	0.0957538	8.23479
GOTERM_BP_FAT	GO:0031497~	chromatin assembly	0.0819728	24	0.00251565	H1F0, HIST1H2AC, HIST2H2AA3, HMGB2, HIST1H2BE, NAP1L1, MCM2, NAP1L4, SET, HIST1H4A, H2AFV, CENPA, HIST2H2BE, HJURP, H2AFY2, NPM1, SMARCA5, H2AFZ, H3F3A, H2AFY, H2AFX, CHAF1A, ASF1A, HELLS	1963	87	13528	1.9011	0.999961	0.0423267	4.57717
GOTERM_BP_FAT	GO:0030384~	phosphoinositide metabolic process	0.0819728	24	0.000169465	PGAP2, PIK3CB, PIK3C2B, PI4KA, GPAA1, ADNP, PIGT, PI4KB, PIP5K1A, PTEN, ALG9, PIGO, PIGF, PIGG, PIK3C3, DPM1, PIGC, SYNJ2, DPM3, PLCB1, IP6K1, PIP4K2C, IP6K2, PIP4K2B	1963	73	13528	2.2657	0.495329	0.00401456	0.314751
GOTERM_BP_FAT	GO:0006986~	response to unfolded protein	0.0819728	24	0.0001057	HSP90AB1, HSP90AA1, DERL1, MSH5, CSNK2B, HSPA1A, CLIC1, EDEM3, VARS, SERPINH1, HSPH1, HSPA2, VCP, CREB3L2, HSPB1, HSPA4, HSPE1, HSPD1, ERO1L, DDAH2, DNAJC3, EIF2AK3, DNAJB6, HSPA8	1963	71	13528	2.32952	0.347225	0.0026457	0.196429
GOTERM_BP_FAT	GO:0051168~	nuclear export	0.0819728	24	4.65068e-06	XPOT, NCBP2, NXT1, NUP133, XPO1, UPF2, AGFG1, NUP160, XPO6, RAN, SMG5, SMG7, CALR, HNRNPA1, CCHCR1, HHEX, RAE1, NPM1, LSG1, THOC7, NUP107, THOC5, SMURF1, THOC2	1963	60	13528	2.7566	0.0185906	0.000151324	0.00865034
GOTERM_BP_FAT	GO:0007051~	spindle organization	0.0819728	24	7.4049e-09	HAUS3, PRC1, MLH1, TTK, AURKA, AURKAPS1, TUBB, SAC3D1, RANBP1, TUBG1, DYNC1H1, RAN, NDC80, ESPL1, UBE2C, TACC3, SMC3, DCTN2, TACC2, SPAG5, ZWINT, CKS2, BUB1B, STMN1, SMC1A	1963	45	13528	3.67546	2.98783e-05	3.78212e-07	1.37738e-05
GOTERM_CC_FAT	GO:0005875~	microtubule associated complex	0.0819728	24	0.0097153	HAUS3, DYNC1LI1, KIF5B, DYNC2LI1, MAP1B, DYNLT1, BIRC5, MID1, DCTN1, MID2, DCTN2, PEA15, KIF2C, RANBP9, CDCA8, FNTA, DYNLL1, ACTR1A, KIFAP3, MAP4, APPBP2, DYNC1H1, DYNLRB1, DYNC1I2	1749	102	12782	1.71957	0.999004	0.0643017	13.7097
GOTERM_CC_FAT	GO:0005741~	mitochondrial outer membrane	0.0819728	24	0.00186259	BID, DNM1L, OPA1, MSTO1, SAMM50, MTX2, WASF1, TOMM40, GJA1, PI4KB, PPP1CC, VDAC2, ABCB6, VDAC1, MFN1, MFF, TOMM70A, SH3GLB1, CASP8, TOMM20, RHOT1, TOMM22, ACSL4, ACSL3	1749	90	12782	1.94885	0.732849	0.015968	2.77652
GOTERM_MF_FAT	GO:0015631~	tubulin binding	0.0819728	24	0.0104479	ALDOA, GPAA1, FNTA, RAE1, TARDBP, KATNA1, CEP290, CLASP2, TERF1, APC, ARHGEF2, KIF5B, PSRC1, MAP1B, NUSAP1, BIRC5, RACGAP1, MARK4, BRCA1, NME1-NME2, NME1, MAPRE1, STMN1, ARL8B, LRPPRC	1825	100	12983	1.70735	1	0.170935	15.9033
GOTERM_BP_FAT	GO:0060249~	anatomical structure homeostasis	0.0785573	23	0.0497681	PTGES3, ALDOA, NBN, BLM, MRE11A, VPS54, XRCC6, ACACA, PRKDC, RAD50, POT1, CTNNB1, RPA1, P2RX4, HIF1A, DKC1, RFC1, RAC1, PARP1, ADD1, BARD1, APC, TERF1	1963	106	13528	1.49532	1	0.420955	61.3089
GOTERM_BP_FAT	GO:0051090~	regulation of transcription factor activity	0.0785573	23	0.0375731	ICAM1, IRAK1, BCL10, MTDH, TNFSF4, CREBZF, CEBPG, EGLN1, PRDX2, TMEM189, RPS3, UBE2N, HDAC5, MEN1, CDKN2A, HDAC2, EP300, SMARCB1, GTF2A2, NPM1, PYCARD, RIPK2, SMARCA4	1963	103	13528	1.53888	1	0.353721	50.9516
GOTERM_BP_FAT	GO:0009145~	purine nucleoside triphosphate biosynthetic process	0.0785573	23	0.0249443	TCIRG1, ALDOA, ATP1B1, ATP1B3, ATP6AP1, ATP11B, ATP6V1H, ATP1A1, ATP5G1, ATP6V1D, ATP6V0B, NME7, ATP6V1F, ATP6V1C1, ATP2B1, ATP2B4, ATP13A1, NME1-NME2, ATP2A2, ATP2C1, NME1, ATP9B, ATP9A, ATP6V1E1	1963	99	13528	1.60105	1	0.264356	37.4918
GOTERM_BP_FAT	GO:0009201~	ribonucleoside triphosphate biosynthetic process	0.0785573	23	0.0249443	TCIRG1, ALDOA, ATP1B1, ATP1B3, ATP6AP1, ATP11B, ATP6V1H, ATP1A1, ATP5G1, ATP6V1D, ATP6V0B, NME7, ATP6V1F, ATP6V1C1, ATP2B1, ATP2B4, ATP13A1, NME1-NME2, ATP2A2, ATP2C1, NME1, ATP9B, ATP9A, ATP6V1E1	1963	99	13528	1.60105	1	0.264356	37.4918
GOTERM_BP_FAT	GO:0009206~	purine ribonucleoside triphosphate biosynthetic process	0.0785573	23	0.0223671	TCIRG1, ALDOA, ATP1B1, ATP1B3, ATP6AP1, ATP11B, ATP6V1H, ATP1A1, ATP5G1, ATP6V1D, ATP6V0B, NME7, ATP6V1F, ATP6V1C1, ATP2B1, ATP2B4, ATP13A1, NME1-NME2, ATP2A2, ATP2C1, NME1, ATP9B, ATP9A, ATP6V1E1	1963	98	13528	1.61739	1	0.245512	34.346
GOTERM_BP_FAT	GO:0043123~	positive regulation of I-kappaB kinase/NF-kappaB cascade	0.0785573	23	0.0200003	BCL10, GOLT1B, GJA1, FKBP1A, FADD, TMEM189, ECT2, LGALS9, CANT1, UBE2N, MAP3K7, TMED7, C18ORF32, TMEM9B, NUP62, ATP2C1, ZDHHC13, CASP8, RHOA, RIPK2, RHOC, TRAF5, GPR89A	1963	97	13528	1.63407	1	0.226128	31.3256
GOTERM_BP_FAT	GO:0051170~	nuclear import	0.0785573	23	0.00636557	RBM22, XPO1, NUP98, HTATIP2, XPO6, RAN, ATP6AP1, IPO9, HNRNPA1, MAPK1, PPIH, CSE1L, IPO7, NUP205, IPO4, PPP3CB, KPNA4, NCKIPSD, TPR, TNPO2, KPNA2, TNPO1, KPNB1	1963	88	13528	1.80119	1	0.0933275	11.2
GOTERM_BP_FAT	GO:0006334~	nucleosome assembly	0.0785573	23	0.00349585	H1F0, HIST1H2AC, HIST2H2AA3, HMGB2, HIST1H2BE, NAP1L1, MCM2, NAP1L4, SET, HIST1H4A, H2AFV, CENPA, HIST2H2BE, HJURP, H2AFY2, NPM1, SMARCA5, H2AFZ, H3F3A, H2AFY, H2AFX, CHAF1A, ASF1A	1963	84	13528	1.88696	0.999999	0.0564917	6.30637
GOTERM_BP_FAT	GO:0006289~	nucleotide-excision repair	0.0785573	23	3.2691e-06	MMS19, LIG1, DDB1, CDK7, GTF2H2, GTF2H2B, GTF2H1, RPA3, RPA1, POLD3, RFC5, PNKP, RPA2, RFC3, RFC4, POLE2, SLK, RFC1, RFC2, POLD1, PCNA, OGG1, ERCC3, ERCC1	1963	55	13528	2.8819	0.0131042	0.000109918	0.00608066
GOTERM_CC_FAT	GO:0032993~	protein-DNA complex	0.0785573	23	0.00228217	H1F0, HIST1H2AC, HIST2H2AA3, HIST1H2BE, XRCC6, POLA1, MCM3, POT1, RPA3, RPA1, PRIM1, POLD3, RPA2, HIST1H4A, H2AFV, CENPA, HIST2H2BE, H2AFY2, H2AFZ, H3F3A, H2AFY, H2AFX, TERF1	1749	86	12782	1.95451	0.80163	0.0186338	3.39196
GOTERM_MF_FAT	GO:0051020~	GTPase binding	0.0785573	23	0.0483543	NXT1, STX4, ARHGEF2, DENND5A, ROCK1, RALBP1, IPO9, BIRC5, ECT2, DOCK4, ANXA2, RANBP9, DMXL2, IPO7, MAPKAP1, RAPGEF6, RANBP1, BIN1, CDC42EP4, EXOC2, GGA3, RASA1, RHOBTB3	1825	109	12983	1.50111	1	0.455387	55.8393
GOTERM_BP_FAT	GO:0051348~	negative regulation of transferase activity	0.0751417	22	0.0328322	PPP2R1A, NF2, HMGCR, PPARG, DUSP22, TRIB3, RB1, SFN, NPRL2, POT1, THY1, MEN1, CASP3, CDKN2A, PSEN1, NUP62, PAK2, PPP2CA, ILK, CDK5RAP1, APC, TERF1	1963	96	13528	1.5793	1	0.321716	46.2572
GOTERM_BP_FAT	GO:0034504~	protein localization in nucleus	0.0751417	22	0.0265232	RBM22, XPO1, NUP98, XPO6, RAN, ATP6AP1, IPO9, MAPK1, PPIH, CSE1L, IPO7, NUP205, IPO4, PPP3CB, SUPT7L, KPNA4, NCKIPSD, TPR, TNPO2, KPNA2, TNPO1, KPNB1	1963	94	13528	1.6129	1	0.277291	39.3479
GOTERM_BP_FAT	GO:0031344~	regulation of cell projection organization	0.0751417	22	0.014771	NRP1, EFNA1, MAP1B, RHOQ, THY1, ACTR3, CDC42, PTK2, RNF6, YWHAH, CDC42EP1, PSEN1, ROBO1, SEMA3F, ILK, RAC1, RHOA, RALA, CDC42EP4, DBN1, APC, SPP1	1963	89	13528	1.70352	1	0.180308	24.1797
GOTERM_BP_FAT	GO:0048015~	phosphoinositide-mediated signaling	0.0751417	22	0.0130143	HMGB2, PIK3CB, PIK3C2B, PI4KA, AURKA, NDC80, PI4KB, HOMER1, UBE2C, BUD31, AURKAPS1, TYMS, RFC4, HIST1H4A, SPAG5, GNB1, ZWINT, PIK3C3, PCNA, CKS2, BUB1B, TOP2A, FEN1	1963	88	13528	1.72287	1	0.16558	21.6251
GOTERM_BP_FAT	GO:0006401~	RNA catabolic process	0.0751417	22	0.000217037	NCBP2, ABCE1, UPF2, EXOSC7, SMG5, MAGOH, SMG7, MLH1, RNASEH1, RNPS1, HSPA1A, CASC3, RNASEH2A, UPF3A, EIF4A3, UPF3B, GSPT1, DCP2, RBM8A, EIF3E, HNRNPD, FEN1	1963	65	13528	2.33251	0.583487	0.00485395	0.402938
GOTERM_BP_FAT	GO:0006338~	chromatin remodeling	0.0751417	22	1.77981e-05	SATB2, RBBP4, CBX3, ARID1A, RB1, HDAC5, MEN1, CHD8, HDAC2, CHD1L, BPTF, HDAC1, SMARCB1, HJURP, SMARCC1, SMARCA5, ACTL6A, SUPT4H1, SMARCA1, HELLS, SMARCA4, SUPT6H	1963	56	13528	2.70737	0.069298	0.000524068	0.033101
GOTERM_BP_FAT	GO:0031570~	DNA integrity checkpoint	0.0751417	22	4.54591e-06	CDC6, CDK1, NBN, BLM, MSH2, RINT1, RAD9A, ATR, CHEK2, BRCA1, GTSE1, ATM, UIMC1, PTPN11, NAE1, RAD1, PCBP4, MDC1, BRE, H2AFX, CCNA2, RAD17	1963	52	13528	2.91563	0.0181756	0.000149117	0.00845547
GOTERM_BP_FAT	GO:0043039~	tRNA aminoacylation	0.0751417	22	3.95068e-07	NARS, AIMP1, DARS, GARS, DALRD3, EPRS, DARS2, IARS2, AARSD1, VARS, KARS, IARS, WARS, TARS, RARS, HARS2, HARS, YARS2, POLG2, FARSA, TPR, MARS	1963	46	13528	3.29593	0.00159283	1.44917e-05	0.000734859
GOTERM_BP_FAT	GO:0006418~	tRNA aminoacylation for protein translation	0.0751417	22	3.95068e-07	NARS, AIMP1, DARS, GARS, DALRD3, EPRS, DARS2, IARS2, AARSD1, VARS, KARS, IARS, WARS, TARS, RARS, HARS2, HARS, YARS2, POLG2, FARSA, TPR, MARS	1963	46	13528	3.29593	0.00159283	1.44917e-05	0.000734859
GOTERM_BP_FAT	GO:0043038~	amino acid activation	0.0751417	22	3.95068e-07	NARS, AIMP1, DARS, GARS, DALRD3, EPRS, DARS2, IARS2, AARSD1, VARS, KARS, IARS, WARS, TARS, RARS, HARS2, HARS, YARS2, POLG2, FARSA, TPR, MARS	1963	46	13528	3.29593	0.00159283	1.44917e-05	0.000734859
GOTERM_BP_FAT	GO:0006413~	translational initiation	0.0751417	22	2.48547e-07	PAIP1, EIF2S3, DENR, MTIF2, EIF2B1, RPS5, RPS3, EIF3D, EIF3A, DMXL2, EIF4E, EIF3B, EIF3H, EIF3E, EIF1AX, EIF2S2, EIF3K, EIF3J, EIF2B2, EIF3M, EIF2B4, EIF2B5	1963	45	13528	3.36917	0.00100238	9.73671e-06	0.000462318
GOTERM_CC_FAT	GO:0000151~	ubiquitin ligase complex	0.0751417	22	0.00884743	ANAPC5, CDC23, SKP1, UBE2L3, ATG3, BRCA1, RBX1, CUL3, PRPF19, RNF8, CUL2, CUL7, CUL4A, WWP1, BRE, BUB1B, SMURF2, CAND1, CUL4B, TCEB1, BARD1, UBE2E1	1749	90	12782	1.78644	0.998149	0.0603949	12.5604
GOTERM_BP_FAT	GO:0006754~	ATP biosynthetic process	0.0717262	21	0.028187	TCIRG1, ALDOA, ATP1B1, ATP1B3, ATP6AP1, ATP11B, ATP6V1H, ATP1A1, ATP5G1, ATP6V1D, ATP6V0B, ATP6V1F, ATP6V1C1, ATP2B1, ATP2B4, ATP13A1, ATP2A2, ATP2C1, ATP9B, ATP9A, ATP6V1E1	1963	89	13528	1.62608	1	0.289173	41.2474
GOTERM_BP_FAT	GO:0006606~	protein import into nucleus	0.0717262	21	0.0198845	RBM22, XPO1, NUP98, XPO6, RAN, ATP6AP1, IPO9, MAPK1, PPIH, CSE1L, IPO7, NUP205, IPO4, PPP3CB, KPNA4, NCKIPSD, TPR, TNPO2, KPNA2, TNPO1, KPNB1	1963	86	13528	1.68281	1	0.225591	31.1746
GOTERM_BP_FAT	GO:0052547~	regulation of peptidase activity	0.0717262	21	0.0198845	CYCS, SMAD3, BIRC5, SFN, RPS3, MEN1, CDKN2A, CASP8AP2, VCP, GSPT1, MTCH1, PYCARD, CSTB, HSPE1, APAF1, HSPD1, CSTA, HSPA5, EIF2AK3, DNAJB6, TERF1	1963	86	13528	1.68281	1	0.225591	31.1746
GOTERM_BP_FAT	GO:0040029~	regulation of gene expression, epigenetic	0.0717262	21	0.00576389	CREBZF, RBM3, TRIM27, SMAD3, HAT1, ARID1A, SMAD2, HMGA1, BRCA1, ATRX, HDAC5, HDAC2, CLP1, SND1, H2AFY2, GATAD2A, DNMT1, H2AFY, ASF1A, HELLS, SMARCA4	1963	77	13528	1.8795	1	0.0858037	10.1945
GOTERM_BP_FAT	GO:0030522~	intracellular receptor-mediated signaling pathway	0.0717262	21	0.00418531	FLT1, RAN, MED12, MED24, EGLN2, ARID1A, RB1, CDK7, CALR, DAXX, BRCA1, CTNNB1, MED4, YWHAH, RNF4, MED17, UBR5, KDM3A, PIAS1, CARM1, MED1	1963	75	13528	1.92962	1	0.0659623	7.50484
GOTERM_BP_FAT	GO:0030832~	regulation of actin filament length	0.0717262	21	0.000394804	CAPZA2, VIL1, CAPZA1, ARF6, TMSB10, ARPC5, ARPC1A, ACTR3, NCK2, ARPC1B, ARPC3, ARPC2, ARPC5L, NCK1, CAPG, CFL1, RAC1, MLST8, RASA1, ADD1, SPTAN1	1963	63	13528	2.29716	0.796756	0.00822171	0.731826
GOTERM_BP_FAT	GO:0008064~	regulation of actin polymerization or depolymerization	0.0717262	21	0.000243718	CAPZA2, VIL1, CAPZA1, ARF6, TMSB10, ARPC5, ARPC1A, ACTR3, NCK2, ARPC1B, ARPC3, ARPC2, ARPC5L, NCK1, CAPG, CFL1, RAC1, MLST8, RASA1, ADD1, SPTAN1	1963	61	13528	2.37248	0.626008	0.00538939	0.452366
GOTERM_BP_FAT	GO:0000079~	regulation of cyclin-dependent protein kinase activity	0.0717262	21	3.46329e-05	CDC6, CKS1B, GTPBP4, BLM, CDK7, SFN, CDKN3, PPP1CB, PTEN, CDC37, CDC25A, GTF2H1, CCNE2, MEN1, CASP3, CDKN2A, CDKN2C, CKS2, ADAM17, CDK5RAP1, APC	1963	54	13528	2.68002	0.130421	0.000963302	0.0644007
GOTERM_BP_FAT	GO:0000077~	DNA damage checkpoint	0.0717262	21	4.31581e-06	CDK1, NBN, BLM, MSH2, RINT1, RAD9A, ATR, CHEK2, BRCA1, GTSE1, ATM, UIMC1, PTPN11, NAE1, RAD1, PCBP4, MDC1, BRE, H2AFX, CCNA2, RAD17	1963	48	13528	3.01503	0.0172636	0.00014273	0.00802749
GOTERM_BP_FAT	GO:0000819~	sister chromatid segregation	0.0717262	21	2.04448e-08	PDS5B, NEK2, DLGAP5, CDC23, NUSAP1, ESPL1, NDC80, CENPE, SMC2, SMC4, NCAPH, MAD2L1, NIPBL, SEH1L, NCAPG, ZWINT, RRS1, SMC1A, BUB3, ZW10, DSCC1	1963	37	13528	3.91139	8.24912e-05	1.01845e-06	3.80291e-05
GOTERM_BP_FAT	GO:0000070~	mitotic sister chromatid segregation	0.0717262	21	1.08746e-08	PDS5B, NEK2, DLGAP5, CDC23, NUSAP1, ESPL1, NDC80, CENPE, SMC2, SMC4, NCAPH, MAD2L1, NIPBL, SEH1L, NCAPG, ZWINT, RRS1, SMC1A, BUB3, ZW10, DSCC1	1963	36	13528	4.02004	4.38782e-05	5.48489e-07	2.02278e-05
GOTERM_MF_FAT	GO:0017124~	SH3 domain binding	0.0717262	21	0.0433892	KHDRBS1, ENAH, KHDRBS3, ADAM10, INPPL1, TP53BP2, GJA1, RAD9A, PTTG1, CD2AP, PTPN12, ELMO2, VASP, DOCK4, SOS1, ILK, SYNJ2, ADAM17, QKI, NCKIPSD, ADAM9	1825	96	12983	1.55618	1	0.430772	51.8822
GOTERM_MF_FAT	GO:0019207~	kinase regulator activity	0.0717262	21	0.0321164	ELP4, CKS1B, BCL10, IKBKAP, TAOK3, CSNK2B, WNK1, TRIB3, SFN, CCNE2, GMFB, CASP3, PRKAR2A, CDKN2A, CDKN2C, PRKAR1A, CKS2, FAF1, CD24, DNAJC3, APC	1825	93	12983	1.60638	1	0.357616	41.6273
GOTERM_MF_FAT	GO:0047485~	protein N-terminus binding	0.0717262	21	0.00242639	MORF4L1, TBL1XR1, NBN, ACTN4, HAX1, DAXX, GTF2H2, ATM, GTF2H2B, MEN1, VWF, CSNK2A1, SMARCE1, SMARCC1, ZWINT, EIF3E, YWHAQ, ERCC3, PARP1, RPS21, CALM1, SMARCA4	1825	74	12983	2.01883	0.967463	0.0521142	3.92703
GOTERM_MF_FAT	GO:0004812~	aminoacyl-tRNA ligase activity	0.0717262	21	1.75236e-06	NARS, DARS, GARS, DALRD3, EPRS, DARS2, IARS2, AARSD1, VARS, KARS, IARS, WARS, TARS, RARS, HARS2, HARS, YARS2, POLG2, FARSA, TPR, MARS	1825	47	12983	3.17858	0.00246778	8.82401e-05	0.00288978
GOTERM_MF_FAT	GO:0016876~	ligase activity, forming aminoacyl-tRNA and related compounds	0.0717262	21	1.75236e-06	NARS, DARS, GARS, DALRD3, EPRS, DARS2, IARS2, AARSD1, VARS, KARS, IARS, WARS, TARS, RARS, HARS2, HARS, YARS2, POLG2, FARSA, TPR, MARS	1825	47	12983	3.17858	0.00246778	8.82401e-05	0.00288978
GOTERM_MF_FAT	GO:0016875~	ligase activity, forming carbon-oxygen bonds	0.0717262	21	1.75236e-06	NARS, DARS, GARS, DALRD3, EPRS, DARS2, IARS2, AARSD1, VARS, KARS, IARS, WARS, TARS, RARS, HARS2, HARS, YARS2, POLG2, FARSA, TPR, MARS	1825	47	12983	3.17858	0.00246778	8.82401e-05	0.00288978
GOTERM_BP_FAT	GO:0051099~	positive regulation of binding	0.0683107	20	0.0142016	IRAK1, BCL10, ICAM1, MTDH, CEBPG, FKBP1A, TMEM189, UBE2N, HDAC5, EP300, NME1-NME2, NME1, SMARCB1, GTF2A2, NPM1, PYCARD, RIPK2, EIF2AK3, CALM1, ADD1, SMARCA4	1963	78	13528	1.76705	1	0.176072	23.3604
GOTERM_BP_FAT	GO:0006275~	regulation of DNA replication	0.0683107	20	0.000889727	CDC6, PPP2R1A, HRAS, GTPBP4, NBN, NF2, BLM, PDGFA, GMNN, S100A11, RAD9A, ATR, CALR, POT1, CDK2, PPP2CA, PCNA, SHC1, RAD17, TERF1	1963	62	13528	2.22306	0.972447	0.0167208	1.64208
GOTERM_BP_FAT	GO:0006308~	DNA catabolic process	0.0683107	20	0.000566474	DDB1, CYCS, UBE2V2, PPT1, CDK7, GTF2H2, GTF2H2B, GTF2H1, RPA3, RPA1, UBE2N, PNKP, RPA2, MUTYH, CASP3, CDKN2A, TDG, APAF1, ERCC3, OGG1, ERCC1	1963	60	13528	2.29716	0.898365	0.0110911	1.04846
GOTERM_BP_FAT	GO:0030518~	steroid hormone receptor signaling pathway	0.0683107	20	0.000350047	RAN, MED12, MED24, EGLN2, ARID1A, RB1, CDK7, CALR, DAXX, BRCA1, CTNNB1, MED4, YWHAH, RNF4, MED17, UBR5, KDM3A, PIAS1, CARM1, MED1	1963	58	13528	2.37638	0.756512	0.00748613	0.649117
GOTERM_BP_FAT	GO:0000082~	G1/S transition of mitotic cell cycle	0.0683107	20	0.000209387	CDC7, PPP6C, DBF4, SKP2, RB1, CDK4, CDKN3, PPP1CB, MARK4, CDC25A, RBBP8, CUL3, CUL2, CDKN2A, CUL4A, GSPT1, CDKN2C, PPP3CB, ADAM17, ACVR1	1963	56	13528	2.46125	0.570427	0.00473574	0.388762
GOTERM_BP_FAT	GO:0030833~	regulation of actin filament polymerization	0.0683107	20	0.000120878	CAPZA2, VIL1, CAPZA1, ARF6, TMSB10, ARPC5, ARPC1A, ACTR3, NCK2, ARPC1B, ARPC3, ARPC2, ARPC5L, NCK1, CAPG, RAC1, MLST8, RASA1, ADD1, SPTAN1	1963	54	13528	2.5524	0.386007	0.0029698	0.224605
GOTERM_BP_FAT	GO:0008629~	induction of apoptosis by intracellular signals	0.0683107	20	0.000120878	MSH6, MLH1, SFN, CHEK2, BRCA1, ATM, SART1, CUL3, CUL2, TP53I3, CASP3, RNF7, NUPR1, HIPK1, CUL4A, HTRA2, PCBP4, CD24, DYRK2, ABL1	1963	54	13528	2.5524	0.386007	0.0029698	0.224605
GOTERM_BP_FAT	GO:0032886~	regulation of microtubule-based process	0.0683107	20	2.55864e-05	XPO1, DYNC1LI1, ARHGEF2, PSRC1, MAP1B, CENPE, MID1IP1, MID1, TACC3, BRCA1, CTNNB1, TACC2, NPM1, MKKS, MAP4, RANBP1, CLASP2, MAPRE1, APC, TERF1	1963	49	13528	2.81285	0.0980918	0.000726796	0.0475824
GOTERM_CC_FAT	GO:0034399~	nuclear periphery	0.0683107	20	0.000336149	EIF6, YEATS4, KIF4A, BLM, LMNB2, YY1, LMNA, POLA1, CENPF, AHCTF1, CAD, KIN, SMC3, MEN1, GMCL1, NARF, SFPQ, CFL1, PCNA, RUVBL2	1749	61	12782	2.39612	0.211824	0.00339471	0.506503
GOTERM_MF_FAT	GO:0017016~	Ras GTPase binding	0.0683107	20	0.0471541	NXT1, STX4, ARHGEF2, DENND5A, ROCK1, RALBP1, IPO9, BIRC5, ECT2, DOCK4, ANXA2, RANBP9, DMXL2, IPO7, MAPKAP1, RAPGEF6, RANBP1, CDC42EP4, EXOC2, RHOBTB3	1825	91	12983	1.56351	1	0.449771	54.9118
GOTERM_MF_FAT	GO:0019887~	protein kinase regulator activity	0.0683107	20	0.0153481	ELP4, CKS1B, IKBKAP, TAOK3, CSNK2B, WNK1, TRIB3, SFN, CCNE2, GMFB, CASP3, PRKAR2A, CDKN2A, CDKN2C, PRKAR1A, CKS2, FAF1, CD24, DNAJC3, APC	1825	81	12983	1.75654	1	0.2263	22.5136
GOTERM_MF_FAT	GO:0003729~	mRNA binding	0.0683107	20	0.0013845	SYNCRIP, ELAVL1, RNPS1, IGF2BP2, SSB, TSN, IGF2BP3, CALR, RPS5, RPS3, SLBP, EIF4A3, RBM8A, SERBP1, TIA1, HNRNPD, PABPC3, HNRNPC, PABPC1, CPSF1	1825	66	12983	2.15575	0.858223	0.032568	2.25886
GOTERM_BP_FAT	GO:0052548~	regulation of endopeptidase activity	0.0648951	19	0.0443559	CYCS, SMAD3, BIRC5, SFN, RPS3, MEN1, CDKN2A, CASP8AP2, VCP, GSPT1, MTCH1, PYCARD, HSPE1, APAF1, HSPD1, HSPA5, EIF2AK3, DNAJB6, TERF1	1963	82	13528	1.59681	1	0.390292	56.9977
GOTERM_BP_FAT	GO:0043281~	regulation of caspase activity	0.0648951	19	0.0317666	CYCS, SMAD3, BIRC5, SFN, RPS3, MEN1, CDKN2A, CASP8AP2, VCP, GSPT1, MTCH1, PYCARD, HSPE1, APAF1, HSPD1, HSPA5, EIF2AK3, DNAJB6, TERF1	1963	79	13528	1.65745	1	0.31372	45.145
GOTERM_BP_FAT	GO:0042113~	B cell activation	0.0648951	19	0.0220419	XRCC4, MSH6, NBN, MSH2, SWAP70, CEBPG, MLH1, PRKDC, TPD52, SKAP2, ADA, HDAC5, IGBP1, SP3, ADAM17, CD24, HSPD1, TCF3, ERCC1	1963	76	13528	1.72287	1	0.243031	33.9385
GOTERM_BP_FAT	GO:0008033~	tRNA processing	0.0648951	19	0.0220419	RPP38, GTPBP3, RPP21, PUS1, SSB, PUS7, TRMT61B, FBL, CLP1, TRMT12, RPP30, KIAA0391, POP4, CDK5RAP1, POP5, DUS4L, RPP40, POP7, TSEN34	1963	76	13528	1.72287	1	0.243031	33.9385
GOTERM_CC_FAT	GO:0005769~	early endosome	0.0648951	19	0.0369231	STX6, STAMBP, CLN3, SLC9A6, KIAA0368, NF2, SNX27, WASF2, RPS6KC1, GJA1, ARF6, ANXA2, ANKRD27, RAB22A, SORT1, HGS, HSPD1, VPS16, VPS11	1749	85	12782	1.63359	1	0.182734	43.3471
GOTERM_CC_FAT	GO:0030027~	lamellipodium	0.0648951	19	0.00517818	ENAH, NRBP1, NF2, SWAP70, WASF1, WASF2, NEDD9, ABI1, SCYL3, CDK5, VASP, CTNNB1, ACTR3, PTK2, CTTN, NME1-NME2, ARPC3, NME1, ITGB1BP1, RAC1	1749	70	12782	1.98365	0.974668	0.0371846	7.54168
GOTERM_CC_FAT	GO:0000790~	nuclear chromatin	0.0648951	19	0.000240885	MORF4L1, MSH6, RBBP4, TRIM28, CBX3, TRIM24, ATR, CBX1, SUZ12, ATRX, HDAC2, CSNK2A1, TIMELESS, HDAC1, SMARCC1, H2AFY2, H3F3A, H2AFY, H2AFX	1749	55	12782	2.52464	0.156813	0.00258101	0.363204
GOTERM_MF_FAT	GO:0042625~	ATPase activity, coupled to transmembrane movement of ions	0.0648951	19	0.012451	ATP1B1, ATP1B3, ATP6AP1, ATP11B, ATP6V1H, ATP1A1, ATP5G1, ATP6V1D, ATP6V0B, ATP6V1F, ATP6V1C1, ATP2B1, ATP2B4, ATP13A1, ATP2A2, ATP2C1, ATP9B, ATP9A, ATP6V1E1	1825	74	12983	1.82656	1	0.193814	18.667
GOTERM_MF_FAT	GO:0003684~	damaged DNA binding	0.0648951	19	8.50471e-05	MSH6, NBN, MSH2, TP53BP1, DDB1, BRCA1, RPS3, RAD51, RAD1, PNKP, TDG, RUVBL2, H2AFX, FANCG, POLQ, ERCC3, OGG1, FEN1, ERCC1	1825	50	12983	2.70331	0.11301	0.0028512	0.140159
GOTERM_BP_FAT	GO:0016032~	viral reproduction	0.0614796	18	0.0231365	XRCC4, ICAM1, DERL1, TSG101, XRCC6, SMAD3, HCFC1, DEK, HMGA1, BANF1, SMARCB1, PPIA, HTATSF1, WWP1, PVRL2, THOC7, THOC5, THOC2	1963	71	13528	1.74714	1	0.251536	35.3005
GOTERM_BP_FAT	GO:0022415~	viral reproductive process	0.0614796	18	0.00587805	XRCC4, ICAM1, DERL1, TSG101, XRCC6, SMAD3, HCFC1, DEK, HMGA1, BANF1, SMARCB1, PPIA, HTATSF1, WWP1, PVRL2, THOC7, THOC5, THOC2	1963	62	13528	2.00076	1	0.0871114	10.3861
GOTERM_BP_FAT	GO:0010552~	positive regulation of specific transcription from RNA polymerase II promoter	0.0614796	18	0.00225805	TAF2, HMGB2, XRCC6, TFE3, PPARG, SMAD3, PRKDC, RHOQ, CTNNB1, HDAC5, HHEX, HDAC2, HDAC1, SMARCB1, GTF2A2, TCF3, RBM15, SMARCA4	1963	57	13528	2.17626	0.999891	0.038554	4.11774
GOTERM_BP_FAT	GO:0051783~	regulation of nuclear division	0.0614796	18	0.00182723	NEK2, DLGAP5, CENPF, CDC23, NUSAP1, TTK, CENPE, ESPL1, CDC16, ATM, CDC42, MAD2L1, CUL7, PRMT5, BUB1, TPR, APC, TERF1	1963	56	13528	2.21512	0.999376	0.0322662	3.3447
GOTERM_BP_FAT	GO:0007088~	regulation of mitosis	0.0614796	18	0.00182723	NEK2, DLGAP5, CENPF, CDC23, NUSAP1, TTK, CENPE, ESPL1, CDC16, ATM, CDC42, MAD2L1, CUL7, PRMT5, BUB1, TPR, APC, TERF1	1963	56	13528	2.21512	0.999376	0.0322662	3.3447
GOTERM_BP_FAT	GO:0006405~	RNA export from nucleus	0.0614796	18	2.4298e-05	XPOT, NXT1, NCBP2, NUP133, UPF2, AGFG1, NUP160, RAN, SMG5, SMG7, HNRNPA1, HHEX, RAE1, NPM1, THOC7, NUP107, THOC5, THOC2	1963	41	13528	3.02553	0.0933905	0.000695102	0.0451868
GOTERM_CC_FAT	GO:0015935~	small ribosomal subunit	0.0614796	18	0.00382189	RPSA, MRPS35, MRPS17, MRPL42, MRPS16, MRPS12, MRPS11, MRPS7, RPS2, RPS5, RPS3, RPS7, RPS16, MRPS18A, NPM1, RPS10, RPS21, DAP3	1749	63	12782	2.08805	0.933535	0.0290383	5.61941
GOTERM_CC_FAT	GO:0030117~	membrane coat	0.0614796	18	0.00382189	COPA, CLTA, SEC24A, CLTB, COPZ1, AP3S1, CLTC, COPB2, AP1S1, AP3M2, COPB1, SEC24C, GGA1, SEC23B, GGA3, COPE, AP2M1, AP3B1	1749	63	12782	2.08805	0.933535	0.0290383	5.61941
GOTERM_CC_FAT	GO:0048475~	coated membrane	0.0614796	18	0.00382189	COPA, CLTA, SEC24A, CLTB, COPZ1, AP3S1, CLTC, COPB2, AP1S1, AP3M2, COPB1, SEC24C, GGA1, SEC23B, GGA3, COPE, AP2M1, AP3B1	1749	63	12782	2.08805	0.933535	0.0290383	5.61941
GOTERM_CC_FAT	GO:0005802~	trans-Golgi network	0.0614796	18	6.45977e-05	STX6, SCAMP1, ARL1, CLN3, STX4, SCAMP2, KIAA0368, BECN1, CBY1, ARFGEF2, WIPI1, ATP2C1, GOLPH3, VAMP5, RAB11A, GNAS, CPD, GGA3	1749	46	12782	2.85972	0.0447065	0.000816393	0.0975211
GOTERM_CC_FAT	GO:0005657~	replication fork	0.0614796	18	1.39417e-07	NBN, BLM, TP53BP1, POLA1, MCM3, RPA3, RPA1, PRIM1, POLD3, RFC5, RPA2, RFC3, HDAC2, RFC4, RFC1, RFC2, PCNA, H2AFX	1749	32	12782	4.11085	9.87026e-05	2.74187e-06	0.00021057
GOTERM_MF_FAT	GO:0008276~	protein methyltransferase activity	0.0614796	18	0.00029475	SETDB1, LCMT1, METTL5, EZH2, SMYD3, SUV39H1, ICMT, WHSC1, EHMT2, PRMT3, SUZ12, MEN1, PRMT1, PRMT5, PCMT1, SETD2, CARM1, TRMT112	1825	50	12983	2.56103	0.340095	0.00880482	0.484964
GOTERM_BP_FAT	GO:0043388~	positive regulation of DNA binding	0.0580641	17	0.0402199	IRAK1, BCL10, ICAM1, MTDH, CEBPG, TMEM189, UBE2N, HDAC5, EP300, NME1-NME2, SMARCB1, NME1, GTF2A2, NPM1, PYCARD, RIPK2, CALM1, SMARCA4	1963	70	13528	1.67365	1	0.368789	53.4009
GOTERM_BP_FAT	GO:0046474~	glycerophospholipid biosynthetic process	0.0580641	17	0.0314787	CHKA, PGAP2, ADNP, GPAA1, PI4KA, PIGT, PI4KB, ALG9, PIGO, PIGF, PIGG, SH3GLB1, DPM1, PIGC, DPM3, PTDSS1, AGPAT1	1963	68	13528	1.72287	1	0.312828	44.8408
GOTERM_BP_FAT	GO:0009116~	nucleoside metabolic process	0.0580641	17	0.0182982	OCLN, MAT2A, HMGCR, NUDT3, DTYMK, DCK, ACLY, ICMT, PRPSAP1, ADA, NME7, PANK2, UMPS, NME1-NME2, NME1, PRPS2, TBPL1, DUT	1963	64	13528	1.83055	1	0.213061	29.0728
GOTERM_BP_FAT	GO:0051495~	positive regulation of cytoskeleton organization	0.0580641	17	0.000356755	NF2, PSRC1, MAP1B, SMAD3, ARF6, CENPE, TPM1, ACTR3, NCK2, ARPC2, NCK1, RAC1, CFL1, RHOA, MLST8, APC, TERF1	1963	45	13528	2.60345	0.763016	0.00758885	0.661517
GOTERM_BP_FAT	GO:0006402~	mRNA catabolic process	0.0580641	17	0.000194757	NCBP2, UPF2, SMG5, MAGOH, SMG7, MLH1, RNPS1, HSPA1A, CASC3, UPF3A, EIF4A3, UPF3B, GSPT1, DCP2, RBM8A, EIF3E, HNRNPD	1963	43	13528	2.72454	0.544301	0.00455889	0.361646
GOTERM_BP_FAT	GO:0070507~	regulation of microtubule cytoskeleton organization	0.0580641	17	0.000141118	DYNC1LI1, XPO1, ARHGEF2, PSRC1, MAP1B, CENPE, MID1IP1, MID1, BRCA1, CTNNB1, NPM1, MAP4, RANBP1, CLASP2, MAPRE1, APC, TERF1	1963	42	13528	2.78941	0.434165	0.00338386	0.262167
GOTERM_BP_FAT	GO:0006446~	regulation of translational initiation	0.0580641	17	0.000100822	NCBP2, EIF5B, MTIF2, EIF2B1, EIF4G2, EIF4G3, EIF2AK1, EIF3B, EIF3H, EIF2S1, EIF3E, EIF3K, HSPB1, EIF2B2, EIF2AK3, EIF2B4, EIF2B5	1963	41	13528	2.85745	0.334247	0.00255545	0.187371
GOTERM_MF_FAT	GO:0008017~	microtubule binding	0.0580641	17	0.0394197	ARHGEF2, KIF5B, MAP1B, PSRC1, NUSAP1, BIRC5, MARK4, FNTA, RAE1, TARDBP, KATNA1, CEP290, CLASP2, MAPRE1, LRPPRC, APC, TERF1	1825	72	12983	1.67969	1	0.411379	48.4816
GOTERM_MF_FAT	GO:0004540~	ribonuclease activity	0.0580641	17	0.0183899	RPP38, EXOSC8, EXOSC9, RPP21, EXOSC7, EXOSC4, EXOSC5, RNASEH1, RNASEH2A, RPP30, POP4, POP5, APEX1, FEN1, POP7, RPP40, TSEN34	1825	66	12983	1.83239	1	0.247586	26.368
GOTERM_MF_FAT	GO:0016251~	general RNA polymerase II transcription factor activity	0.0580641	17	0.000939982	TAF4, MED12, MED24, TBP, MED20, GTF2H1, MED7, TAF10, MED4, TAF12, MED15, GTF2I, MED17, MED8, GTF2A2, TCEA1, MED1	1825	50	12983	2.41875	0.734462	0.0229946	1.53889
GOTERM_MF_FAT	GO:0035258~	steroid hormone receptor binding	0.0580641	17	2.23123e-05	MMS19, RAN, FKBP4, RB1, CDK7, CALR, DAXX, WIPI1, BRCA1, PRPF6, CTNNB1, TAF10, YWHAH, RNF4, PSMC3IP, KDM3A, PIAS1	1825	38	12983	3.18257	0.030971	0.000827571	0.0367888
GOTERM_BP_FAT	GO:0051235~	maintenance of location	0.0546485	16	0.0376904	SRI, KDELR3, KDELR2, YWHAB, GPAA1, NDC80, TMSB10, TACC3, CALR, FLNB, FTH1, SEH1L, SUPT7L, FAF1, KDELR1, ASPM	1963	64	13528	1.72287	1	0.353821	51.0626
GOTERM_BP_FAT	GO:0043543~	protein amino acid acylation	0.0546485	16	0.0219037	MORF4L1, YEATS4, HAT1, TRIM16, TRRAP, NMT1, TAF10, TAF5L, TAF12, EP300, NAA50, SAP130, NAA10, RUVBL2, SUPT7L, ACTL6A	1963	60	13528	1.83773	1	0.242345	33.7647
GOTERM_BP_FAT	GO:0051494~	negative regulation of cytoskeleton organization	0.0546485	16	0.00985443	ARHGEF2, CAPZA2, VIL1, CAPZA1, MAP1B, TMSB10, MID1IP1, MID1, BRCA1, CAPG, MAP4, CLASP2, MAPRE1, ADD1, APC, SPTAN1	1963	55	13528	2.0048	1	0.133887	16.8239
GOTERM_BP_FAT	GO:0006354~	RNA elongation	0.0546485	16	0.00463292	POLR2H, POLR2G, TAF4, POLR2K, TAF5, TBP, CDK7, GTF2H2, GTF2H2B, GTF2H1, TAF10, GTF2E1, TAF12, GTF2A2, TCEA1, SUPT4H1, ERCC3	1963	51	13528	2.16204	1	0.0713844	8.27515
GOTERM_BP_FAT	GO:0007163~	establishment or maintenance of cell polarity	0.0546485	16	0.00303524	LIMS1, PARD3, CAP2, PRKCI, NDC80, SCRIB, ARHGEF11, CDC42, CENPA, ILK, CFL1, CLASP2, CAP1, APC, DLG1, ZW10	1963	49	13528	2.25028	0.999995	0.0500268	5.49752
GOTERM_BP_FAT	GO:0006479~	protein amino acid methylation	0.0546485	16	0.000200257	LCMT1, METTL5, EZH2, SUV39H1, ICMT, ETF1, PRMT3, SUZ12, MEN1, PRMT1, GSPT1, PRMT5, MTR, PCMT1, SETD2, CARM1	1963	39	13528	2.82728	0.554304	0.00460718	0.371841
GOTERM_BP_FAT	GO:0051053~	negative regulation of DNA metabolic process	0.0546485	16	0.000200257	CDC6, MSH6, GTPBP4, BLM, NF2, MSH2, GMNN, S100A11, MLH1, RAD9A, ATR, POT1, RPS3, RAD17, ERCC1, TERF1	1963	39	13528	2.82728	0.554304	0.00460718	0.371841
GOTERM_BP_FAT	GO:0008213~	protein amino acid alkylation	0.0546485	16	0.000200257	LCMT1, METTL5, EZH2, SUV39H1, ICMT, ETF1, PRMT3, SUZ12, MEN1, PRMT1, GSPT1, PRMT5, MTR, PCMT1, SETD2, CARM1	1963	39	13528	2.82728	0.554304	0.00460718	0.371841
GOTERM_BP_FAT	GO:0000245~	spliceosome assembly	0.0546485	16	1.2268e-05	SRPK2, CRNKL1, SNRPD1, SNRPD2, SF3A2, SF3A1, SMN1, PRPF6, SMNDC1, SF3A3, DDX23, USP39, GEMIN6, SNRPE, SNRPG, TXNL4A	1963	32	13528	3.44575	0.0482964	0.00038366	0.0228171
GOTERM_CC_FAT	GO:0001726~	ruffle	0.0546485	16	0.0346071	MYO6, NF2, WASF2, S100A11, ARF6, TPM1, CD2AP, RPS3, CTTN, NME1-NME2, NME1, ITGA5, ITGB1BP1, ADAM17, SYNJ2, GNAS, RASA1	1749	67	12782	1.74524	1	0.175766	41.2541
GOTERM_CC_FAT	GO:0016363~	nuclear matrix	0.0546485	16	0.0068695	YEATS4, KIF4A, BLM, YY1, LMNA, POLA1, CENPF, AHCTF1, CAD, KIN, SMC3, MEN1, GMCL1, SFPQ, CFL1, RUVBL2	1749	56	12782	2.08805	0.992406	0.0485802	9.88756
GOTERM_CC_FAT	GO:0000123~	histone acetyltransferase complex	0.0546485	16	0.00210371	ENY2, ACTB, MORF4L1, TAF2, YEATS4, TAF4, TAF5, TRRAP, TAF10, TAF5L, TAF12, EP300, SAP130, ACTL6A, RUVBL2, SUPT7L	1749	50	12782	2.33862	0.774852	0.0175933	3.13064
GOTERM_CC_FAT	GO:0000794~	condensed nuclear chromosome	0.0546485	16	0.00168165	BLM, NEK2, MSH5, SUV39H1, WAPAL, MLH1, TOPBP1, UBE2I, SMC3, RAD51, RPA1, BUB1, RRS1, TUBG1, SMC1A, LRPPRC	1749	49	12782	2.38634	0.696269	0.0149705	2.50999
GOTERM_CC_FAT	GO:0000792~	heterochromatin	0.0546485	16	0.000196694	TRIM28, CBX3, ATR, CBX1, DAXX, SUZ12, ATRX, HDAC2, SMARCC1, H2AFY2, H3F3A, H2AFY, H2AFX, TOP2B, HELLS, SMARCA4	1749	41	12782	2.85197	0.13001	0.00214037	0.296667
GOTERM_CC_FAT	GO:0044452~	nucleolar part	0.0546485	16	3.54441e-07	RPP38, POLR1D, NHP2L1, POLR1C, BOP1, FBL, CDKN2A, NPM1, CASP8, RPP30, WDR12, POP4, PES1, POP5, RPP40, POP7	1749	27	12782	4.33077	0.000250913	6.60378e-06	0.000535331
GOTERM_MF_FAT	GO:0042393~	histone binding	0.0546485	16	0.00063948	TBL1XR1, RBBP4, IPO9, DEK, UIMC1, RNF8, CHD8, SET, IPO7, HJURP, NPM1, SMARCA5, BRD7, H2AFX, ASF1A, SMARCA4	1825	44	12983	2.5869	0.594224	0.0165641	1.04936
GOTERM_MF_FAT	GO:0003678~	DNA helicase activity	0.0546485	16	0.000193945	DHX9, BLM, XRCC6, G3BP1, MCM4, C10ORF2, MCM6, ATRX, RECQL, CHD8, CHD1L, MCM7, SMARCAL1, RUVBL2, ERCC3, CHD4	1825	40	12983	2.84559	0.239279	0.00619637	0.319354
GOTERM_BP_FAT	GO:0010212~	response to ionizing radiation	0.051233	15	0.0451951	XRCC4, NES, BLM, MSH2, XRCC6, PRKDC, TOPBP1, ATM, UIMC1, BRCA1, MEN1, RNF8, BRE, H2AFX, ERCC1	1963	60	13528	1.72287	1	0.394466	57.6948
GOTERM_BP_FAT	GO:0051091~	positive regulation of transcription factor activity	0.051233	15	0.0451951	IRAK1, BCL10, ICAM1, MTDH, CEBPG, TMEM189, UBE2N, HDAC5, EP300, SMARCB1, NPM1, GTF2A2, PYCARD, RIPK2, SMARCA4	1963	60	13528	1.72287	1	0.394466	57.6948
GOTERM_BP_FAT	GO:0043280~	positive regulation of caspase activity	0.051233	15	0.0397604	CYCS, SMAD3, RPS3, MEN1, CDKN2A, VCP, GSPT1, CASP8AP2, MTCH1, PYCARD, HSPE1, APAF1, HSPD1, EIF2AK3, TERF1	1963	59	13528	1.75207	1	0.366197	52.9841
GOTERM_BP_FAT	GO:0010952~	positive regulation of peptidase activity	0.051233	15	0.0397604	CYCS, SMAD3, RPS3, MEN1, CDKN2A, VCP, GSPT1, CASP8AP2, MTCH1, PYCARD, HSPE1, APAF1, HSPD1, EIF2AK3, TERF1	1963	59	13528	1.75207	1	0.366197	52.9841
GOTERM_BP_FAT	GO:0006007~	glucose catabolic process	0.051233	15	0.0348068	ALDOA, TALDO1, ADPGK, ALDOC, BPGM, DLAT, PDHB, GPI, PGLS, UEVLD, TROVE2, G6PD, RPIA, PGK1, ENO1	1963	58	13528	1.78228	1	0.334528	48.2618
GOTERM_BP_FAT	GO:0006892~	post-Golgi vesicle-mediated transport	0.051233	15	0.0348068	SCAMP1, STX4, CLTA, SCAMP3, SCAMP2, STX7, CLTC, WIPI1, FTH1, SCFD1, AP1S1, ARF1, GBF1, SORT1, HSPA8	1963	58	13528	1.78228	1	0.334528	48.2618
GOTERM_BP_FAT	GO:0001889~	liver development	0.051233	15	0.0164861	CADM1, JARID2, CEBPG, ICMT, ARF6, ADA, CTNNB1, AFP, VWF, HHEX, EP300, RB1CC1, SP3, AACS, MED1	1963	53	13528	1.95042	1	0.19684	26.5975
GOTERM_BP_FAT	GO:0006473~	protein amino acid acetylation	0.051233	15	0.0139417	MORF4L1, YEATS4, HAT1, TRIM16, TRRAP, TAF10, TAF5L, TAF12, EP300, SAP130, NAA50, NAA10, RUVBL2, SUPT7L, ACTL6A	1963	52	13528	1.98793	1	0.173654	22.9836
GOTERM_BP_FAT	GO:0043244~	regulation of protein complex disassembly	0.051233	15	0.0117109	ARHGEF2, CAPZA2, VIL1, CAPZA1, MAP1B, MID1IP1, ETF1, MID1, CFL1, CAPG, MAP4, CLASP2, ADD1, APC, SPTAN1	1963	51	13528	2.02691	1	0.15263	19.6774
GOTERM_BP_FAT	GO:0006368~	RNA elongation from RNA polymerase II promoter	0.051233	15	0.00664379	POLR2H, POLR2G, TAF4, POLR2K, TAF5, TBP, CDK7, GTF2H2, GTF2H2B, GTF2H1, TAF10, GTF2E1, TAF12, GTF2A2, SUPT4H1, ERCC3	1963	48	13528	2.15359	1	0.0965176	11.6614
GOTERM_BP_FAT	GO:0030521~	androgen receptor signaling pathway	0.051233	15	0.00028392	RAN, MED12, MED24, ARID1A, RB1, CDK7, DAXX, BRCA1, CTNNB1, MED4, RNF4, MED17, KDM3A, PIAS1, MED1	1963	36	13528	2.87146	0.682025	0.00617427	0.5268
GOTERM_BP_FAT	GO:0000956~	nuclear-transcribed mRNA catabolic process	0.051233	15	0.000199981	NCBP2, UPF2, SMG5, MAGOH, SMG7, MLH1, RNPS1, CASC3, UPF3A, EIF4A3, UPF3B, GSPT1, DCP2, RBM8A, EIF3E	1963	35	13528	2.9535	0.553807	0.0046539	0.371329
GOTERM_CC_FAT	GO:0044437~	vacuolar part	0.051233	15	0.0480067	STX7, ATP6V1H, VPS33B, WIPI1, ATP6V1D, ATP6V1F, NCSTN, MTMR2, LAMP2, SLC17A5, PSEN1, NEU1, ARL8B, VPS16, VPS11	1749	64	12782	1.71285	1	0.221657	52.4341
GOTERM_CC_FAT	GO:0031227~	intrinsic to endoplasmic reticulum membrane	0.051233	15	0.0480067	CLN3, DERL1, WFS1, GPAA1, PIGT, ALG9, DOLK, SREBF2, DPM3, ASPH, HSPA5, EXT1, EXT2, SEC61A1, SSR3	1749	64	12782	1.71285	1	0.221657	52.4341
GOTERM_CC_FAT	GO:0044450~	microtubule organizing center part	0.051233	15	0.0164286	ROCK1, EXOC7, CEP192, CKAP5, FLOT1, CETN3, CETN2, BIRC5, PCM1, MARK4, BRCA1, CEP170, CEP290, TUBG1, TOP2A	1749	56	12782	1.95755	0.999992	0.0977625	22.1348
GOTERM_CC_FAT	GO:0000922~	spindle pole	0.051233	15	7.20588e-05	NEK2, DLGAP5, KNTC1, TPX2, CENPF, DCTN1, SMC3, MAD2L1, KATNA1, NPM1, BUB1, TUBG1, ASPM, CALM1, ZW10	1749	34	12782	3.2242	0.0497398	0.000894678	0.108779
GOTERM_MF_FAT	GO:0004527~	exonuclease activity	0.051233	15	0.0126564	EXOSC8, EXOSC9, ENPP2, EXOSC7, MRE11A, EXOSC4, EXOSC5, RAD9A, ISG20L2, RAD50, RAD1, POLD1, TDP1, APEX1, FEN1	1825	53	12983	2.01339	1	0.194569	18.9455
GOTERM_MF_FAT	GO:0016765~	transferase activity, transferring alkyl or aryl (other than methyl) groups	0.051233	15	0.00609846	GSTA4, MAT2A, SRM, HMBS, FDPS, PDSS1, RABGGTB, FDFT1, GSTM3, NANS, FNTA, AGPS, MTR, GGPS1, SMS	1825	49	12983	2.17775	0.99982	0.107286	9.59563
GOTERM_MF_FAT	GO:0043021~	ribonucleoprotein binding	0.051233	15	9.73021e-05	ABCF1, EIF6, RPSA, PRPF31, SRP54, RBM3, MTIF2, ETF1, NAA10, PRMT5, NPM1, EIF3K, SRP72, HSPA5, SEC61A1	1825	34	12983	3.13852	0.128206	0.00318567	0.16034
GOTERM_BP_FAT	GO:0006919~	activation of caspase activity	0.0478175	14	0.0418328	CYCS, SMAD3, RPS3, CDKN2A, VCP, GSPT1, CASP8AP2, MTCH1, PYCARD, HSPE1, APAF1, HSPD1, EIF2AK3, TERF1	1963	54	13528	1.78668	1	0.374093	54.8362
GOTERM_BP_FAT	GO:0006497~	protein amino acid lipidation	0.0478175	14	0.0364251	PGAP2, ADNP, GPAA1, PIGT, ALG9, PIGO, NMT1, FNTA, PIGF, PIGG, ATG7, DPM1, PIGC, DPM3	1963	53	13528	1.82039	1	0.345663	49.8518
GOTERM_BP_FAT	GO:0006997~	nucleus organization	0.0478175	14	0.0315344	NUP133, NUP98, CYCS, LMNA, AHCTF1, PPT1, CASP3, CDKN2A, SEH1L, ZMPSTE24, APAF1, CD24, PES1, TOP2A	1963	52	13528	1.8554	1	0.312543	44.8998
GOTERM_BP_FAT	GO:0009451~	RNA modification	0.0478175	14	0.016627	GTPBP3, PUS1, SSB, NOP10, PUS7, TRMT61B, METTL3, DKC1, TFB2M, FTSJ1, CDK5RAP1, NHP2, FTSJ2, ADAR	1963	48	13528	2.01002	1	0.197205	26.7929
GOTERM_BP_FAT	GO:0051651~	maintenance of location in cell	0.0478175	14	0.016627	SRI, KDELR3, KDELR2, YWHAB, GPAA1, NDC80, TACC3, FLNB, FTH1, SEH1L, SUPT7L, FAF1, KDELR1, ASPM	1963	48	13528	2.01002	1	0.197205	26.7929
GOTERM_BP_FAT	GO:0006888~	ER to Golgi vesicle-mediated transport	0.0478175	14	0.00506107	PREB, SEC24A, NRBP1, VCP, SEC13, GOSR2, GOSR1, SEC24C, SAR1A, SEC23B, ERGIC2, TRAPPC3, ZW10, TRAPPC2	1963	42	13528	2.29716	1	0.0765721	9.00627
GOTERM_BP_FAT	GO:0007127~	meiosis I	0.0478175	14	0.00506107	RAD51C, MSH6, MRE11A, MSH5, MLH1, ESPL1, ATM, RAD50, RAD51, RAD1, RAD21, PSMD13, CKS2, TRIP13	1963	42	13528	2.29716	1	0.0765721	9.00627
GOTERM_BP_FAT	GO:0000184~	nuclear-transcribed mRNA catabolic process, nonsense-mediated decay	0.0478175	14	0.000128369	NCBP2, UPF2, SMG5, MAGOH, SMG7, RNPS1, CASC3, UPF3A, EIF4A3, UPF3B, GSPT1, DCP2, RBM8A, EIF3E	1963	30	13528	3.21603	0.404289	0.00311562	0.238508
GOTERM_BP_FAT	GO:0000387~	spliceosomal snRNP biogenesis	0.0478175	14	5.32888e-05	NCBP2, CLNS1A, PRPF31, SNRPD3, SNRPD1, SNRPD2, SMN1, PRMT5, WDR77, SNRPB, GEMIN6, SNRPF, SNRPE, SNRPG	1963	28	13528	3.44575	0.19348	0.001423	0.0990756
GOTERM_CC_FAT	GO:0005774~	vacuolar membrane	0.0478175	14	0.0361461	STX7, ATP6V1H, VPS33B, WIPI1, ATP6V1D, ATP6V1F, NCSTN, MTMR2, LAMP2, SLC17A5, PSEN1, ARL8B, VPS16, VPS11	1749	56	12782	1.82704	1	0.181681	42.6528
GOTERM_CC_FAT	GO:0005798~	Golgi-associated vesicle	0.0478175	14	0.0173756	COPA, CLTA, ADAM10, CLTB, COPZ1, PI4KA, GJA1, CLTC, OCRL, COPB2, SCFD1, AP1S1, COPB1, COPE	1749	51	12782	2.00617	0.999996	0.102295	23.2594
GOTERM_CC_FAT	GO:0000118~	histone deacetylase complex	0.0478175	14	0.00237241	MORF4L1, TBL1XR1, SATB2, RBBP4, RBBP7, APPL1, HDAC5, SAP30, HDAC2, CSNK2A1, HDAC1, GATAD2A, PHF21A, CHD4	1749	41	12782	2.49547	0.813936	0.0191439	3.52386
GOTERM_CC_FAT	GO:0005876~	spindle microtubule	0.0478175	14	4.47137e-05	CDK1, TBL1XR1, KIF4A, PRC1, KNTC1, NUSAP1, BIRC5, CDC16, CDC27, SPAG5, TUBG1, CLASP2, CALM1, ZW10	1749	29	12782	3.52809	0.0311621	0.000586087	0.0675123
GOTERM_CC_FAT	GO:0030532~	small nuclear ribonucleoprotein complex	0.0478175	14	3.20539e-06	SNRPA1, PRPF31, SNRPN, SNRPD3, SNRPB2, SNRPD1, SNRPD2, SF3A2, DDX23, SNRPB, LSM4, SNRPF, SNRPE, SNRPG	1749	24	12782	4.2631	0.00226685	5.40324e-05	0.00484117
GOTERM_MF_FAT	GO:0019208~	phosphatase regulator activity	0.0478175	14	0.0436777	PPP2R1A, CSNK2A1, PPP1R2, SET, PPME1, PPP1R7, PPP4R1, PPP2R5A, IGBP1, ANP32E, PPP2R5C, SHOC2, WBP11, PPP1R14B	1825	56	12983	1.77849	1	0.427227	52.121
GOTERM_MF_FAT	GO:0008170~	N-methyltransferase activity	0.0478175	14	0.0289345	SETDB1, RNMT, EZH2, SMYD3, SUV39H1, WHSC1, EHMT2, MEN1, PRMT3, PRMT1, PRMT5, TFB2M, SETD2, CARM1	1825	53	12983	1.87916	1	0.336281	38.3809
GOTERM_MF_FAT	GO:0019888~	protein phosphatase regulator activity	0.0478175	14	0.0289345	PPP2R1A, CSNK2A1, PPP1R2, SET, PPME1, PPP1R7, PPP4R1, PPP2R5A, IGBP1, ANP32E, PPP2R5C, SHOC2, WBP11, PPP1R14B	1825	53	12983	1.87916	1	0.336281	38.3809
GOTERM_MF_FAT	GO:0031625~	ubiquitin protein ligase binding	0.0478175	14	0.000781842	BCL10, UBE2A, LYN, SMAD3, AURKA, SMAD2, RB1, AURKAPS1, CUL3, CUL2, PA2G4, CUL7, CUL4A, UBE2K, CUL4B	1825	36	12983	2.76654	0.668069	0.0195007	1.28156
GOTERM_MF_FAT	GO:0051059~	NF-kappaB binding	0.0478175	14	5.97071e-05	BCL10, PPARD, MTDH, TP53BP2, MSH5, CSNK2B, CLIC1, VARS, RPS3, CDKN2A, HDAC1, NPM1, FAF1, DDAH2	1825	29	12983	3.43433	0.080743	0.00210252	0.0984174
GOTERM_BP_FAT	GO:0016573~	histone acetylation	0.0444019	13	0.0379449	MORF4L1, YEATS4, HAT1, TRIM16, TRRAP, TAF10, TAF5L, EP300, TAF12, SAP130, RUVBL2, SUPT7L, ACTL6A	1963	48	13528	1.86645	1	0.354964	51.3028
GOTERM_BP_FAT	GO:0001824~	blastocyst development	0.0444019	13	0.01656	GINS1, NBN, CAPN2, ADA, RBBP8, CUL3, PRPF19, PSMC4, PSMC3, SP3, GRN, DAD1, SMARCA4	1963	43	13528	2.08347	1	0.19706	26.7
GOTERM_BP_FAT	GO:0043242~	negative regulation of protein complex disassembly	0.0444019	13	0.0112314	ARHGEF2, CAPZA2, VIL1, CAPZA1, MAP1B, MID1IP1, MID1, CAPG, MAP4, CLASP2, ADD1, APC, SPTAN1	1963	41	13528	2.18511	1	0.148745	18.9494
GOTERM_BP_FAT	GO:0000910~	cytokinesis	0.0444019	13	0.0112314	PRC1, ROCK1, AHCTF1, NUSAP1, BIRC5, ESPL1, RACGAP1, DAXX, ARHGEF11, ANXA11, CFL1, RASA1, APC	1963	41	13528	2.18511	1	0.148745	18.9494
GOTERM_BP_FAT	GO:0046489~	phosphoinositide biosynthetic process	0.0444019	13	0.00912022	PGAP2, PIGF, PIGG, DPM1, PI4KA, GPAA1, ADNP, PIGT, PIGC, DPM3, PI4KB, ALG9, PIGO	1963	40	13528	2.23974	1	0.126649	15.6692
GOTERM_BP_FAT	GO:0031334~	positive regulation of protein complex assembly	0.0444019	13	0.00272556	PSRC1, MAP1B, ARF6, ACTR3, NCK2, ARPC2, NCK1, RAC1, FAF1, MLST8, CD24, APC, TERF1	1963	35	13528	2.5597	0.999984	0.0454039	4.95001
GOTERM_BP_FAT	GO:0010948~	negative regulation of cell cycle process	0.0444019	13	6.90166e-05	MAD2L1, BUB1, CENPF, TTK, ESPL1, CENPE, RB1, TPR, BRCA1, ATM, SMARCA4, TERF1, APC	1963	25	13528	3.58358	0.243075	0.00181855	0.128299
GOTERM_BP_FAT	GO:0030071~	regulation of mitotic metaphase/anaphase transition	0.0444019	13	1.31138e-05	DLGAP5, TTK, CDC23, CENPF, ESPL1, CENPE, ATM, MAD2L1, CUL7, BUB1, TPR, TERF1, APC	1963	22	13528	4.07225	0.0515391	0.000400789	0.0243901
GOTERM_BP_FAT	GO:0006297~	nucleotide-excision repair, DNA gap filling	0.0444019	13	2.55181e-07	LIG1, RPA3, POLD3, RPA1, RFC5, RPA2, RFC3, RFC4, POLE2, RFC1, RFC2, POLD1, PCNA	1963	17	13528	5.26996	0.00102913	9.80621e-06	0.00047466
GOTERM_CC_FAT	GO:0030176~	integral to endoplasmic reticulum membrane	0.0444019	13	0.0215465	CLN3, DERL1, WFS1, GPAA1, PIGT, DPM3, HSPA5, ASPH, EXT1, SEC61A1, SSR3, SREBF2, DOLK	1749	47	12782	2.02141	1	0.120599	28.0347
GOTERM_CC_FAT	GO:0005793~	ER-Golgi intermediate compartment	0.0444019	13	0.00707372	KIAA0368, PDIA6, TMED9, SERPINH1, ERGIC2, C19ORF10, TMED2, NUCB2, HSPA5, KDELR1, SEC23IP, UGGT1, SEC23B	1749	41	12782	2.31723	0.993435	0.0495004	10.167
GOTERM_CC_FAT	GO:0016605~	PML body	0.0444019	13	0.000903307	BLM, UBE2I, TRIM16, TOPBP1, RB1, CHEK2, DAXX, RAD51, RPA1, RNF6, HIPK1, EIF3E, CHFR	1749	33	12782	2.87898	0.472618	0.00838348	1.35566
GOTERM_MF_FAT	GO:0019829~	cation-transporting ATPase activity	0.0444019	13	0.00271333	ATP6AP1, ATP6V1H, ATP5G1, ATP6V1D, ATP6V0B, ATP6V1F, ATP6V1C1, ATP2B1, ATP2B4, ATP2A2, ATP9B, ATP2C1, ATP6V1E1	1825	36	12983	2.56893	0.978312	0.055575	4.38173
GOTERM_MF_FAT	GO:0050681~	androgen receptor binding	0.0444019	13	8.10721e-05	RAN, RB1, CDK7, CALR, DAXX, WIPI1, BRCA1, CTNNB1, PRPF6, RNF4, PSMC3IP, KDM3A, PIAS1	1825	26	12983	3.55699	0.108024	0.00278432	0.133612
GOTERM_BP_FAT	GO:0006720~	isoprenoid metabolic process	0.0409864	12	0.0457643	PPARD, HMGCR, DPM1, HMGCS1, FDPS, GGPS1, ADNP, DPAGT1, IDI1, PDSS1, FDFT1, DOLK	1963	44	13528	1.8795	1	0.39755	58.1614
GOTERM_BP_FAT	GO:0019058~	viral infectious cycle	0.0409864	12	0.0392852	XRCC4, ICAM1, PPIA, TSG101, SMARCB1, WWP1, HTATSF1, XRCC6, PVRL2, DEK, BANF1, HMGA1	1963	43	13528	1.92321	1	0.364268	52.5494
GOTERM_BP_FAT	GO:0051648~	vesicle localization	0.0409864	12	0.0132069	ARFGAP1, COPB2, COPA, ARF1, PSEN1, GBF1, COPB1, COPZ1, MKKS, VPS33B, WIPI1, COPE	1963	37	13528	2.23508	1	0.166787	21.9092
GOTERM_BP_FAT	GO:0016126~	sterol biosynthetic process	0.0409864	12	0.00847774	CYB5R1, G6PD, HMGCR, CYP51A1, SQLE, DHCR7, HMGCS1, FDPS, IDI1, PMVK, FDFT1, NSDHL	1963	35	13528	2.3628	1	0.11906	14.6463
GOTERM_BP_FAT	GO:0006406~	mRNA export from nucleus	0.0409864	12	0.00517811	NUP133, HHEX, UPF2, AGFG1, NUP160, SMG5, RAE1, SMG7, THOC7, NUP107, THOC5, THOC2	1963	33	13528	2.506	1	0.0779849	9.20517
GOTERM_BP_FAT	GO:0032200~	telomere organization	0.0409864	12	0.00160942	PTGES3, NBN, DKC1, BLM, RFC1, MRE11A, XRCC6, PRKDC, PARP1, RAD50, POT1, TERF1	1963	29	13528	2.85165	0.998495	0.0289801	2.95164
GOTERM_BP_FAT	GO:0000723~	telomere maintenance	0.0409864	12	0.00114773	PTGES3, NBN, DKC1, BLM, RFC1, MRE11A, XRCC6, PRKDC, PARP1, RAD50, POT1, TERF1	1963	28	13528	2.9535	0.990282	0.0211274	2.11346
GOTERM_BP_FAT	GO:0002200~	somatic diversification of immune receptors	0.0409864	12	0.000800795	XRCC4, MSH6, NBN, SWAP70, MSH2, UNG, LIG1, XRCC6, MLH1, PRKDC, HSPD1, ERCC1	1963	27	13528	3.06289	0.960541	0.015132	1.4791
GOTERM_BP_FAT	GO:0002562~	somatic diversification of immune receptors via germline recombination within a single locus	0.0409864	12	0.000232964	XRCC4, MSH6, NBN, SWAP70, MSH2, UNG, LIG1, XRCC6, MLH1, PRKDC, HSPD1, ERCC1	1963	24	13528	3.44575	0.609419	0.00518057	0.432448
GOTERM_BP_FAT	GO:0016444~	somatic cell DNA recombination	0.0409864	12	0.000232964	XRCC4, MSH6, NBN, SWAP70, MSH2, UNG, LIG1, XRCC6, MLH1, PRKDC, HSPD1, ERCC1	1963	24	13528	3.44575	0.609419	0.00518057	0.432448
GOTERM_CC_FAT	GO:0008287~	protein serine/threonine phosphatase complex	0.0409864	12	0.0157915	PPM1F, PPM1G, PPP2R1A, PPM1D, PPP2R5A, PPP2CA, CYCS, PPP2R5C, STRN4, PPP3CB, SHOC2, PPP1CB	1749	40	12782	2.19245	0.999987	0.0957247	21.3695
GOTERM_CC_FAT	GO:0030120~	vesicle coat	0.0409864	12	0.0106259	COPB2, COPA, AP1S1, CLTA, SEC24A, CLTB, COPB1, COPZ1, CLTC, SEC24C, SEC23B, COPE	1749	38	12782	2.30785	0.999481	0.0688667	14.9004
GOTERM_CC_FAT	GO:0015030~	Cajal body	0.0409864	12	0.00247424	PRPF31, XPO1, DDX46, DKC1, OIP5, LSG1, GEMIN6, NHP2, NOP10, COIL, SMN1, SMNDC1	1749	32	12782	2.74057	0.826908	0.0197337	3.67248
GOTERM_CC_FAT	GO:0005637~	nuclear inner membrane	0.0409864	12	8.40633e-05	EIF6, PSEN1, LMNB2, NARF, LMNA, ATP11B, PCNA, SMAD3, LEMD3, CBX3, LBR, LRPPRC	1749	23	12782	3.81296	0.0577826	0.000991496	0.12689
GOTERM_MF_FAT	GO:0004722~	protein serine/threonine phosphatase activity	0.0409864	12	0.0434695	PPM1F, PPP6C, MTMR3, PPM1G, PPM1D, CYCS, PPP3CB, PPP1CC, CDKN3, MTMR6, PPP1CB, PTEN	1825	45	12983	1.89706	1	0.428506	51.9488
GOTERM_MF_FAT	GO:0016893~	endonuclease activity, active with either ribo- or deoxyribonucleic acids and producing 5'-phosphomonoesters	0.0409864	12	0.00522246	RPP38, RPP21, RNASEH1, RPP30, POP4, RNASEH2A, POP5, TATDN2, APEX1, RPP40, FEN1, POP7	1825	34	12983	2.51081	0.999378	0.0949542	8.27262
GOTERM_MF_FAT	GO:0005048~	signal sequence binding	0.0409864	12	2.01609e-05	KDELR3, KDELR2, SRP54, BRE, TNPO2, KDELR1, KPNA2, KPNB1, TNPO1, SSR2, SSR1, SSR3	1825	20	12983	4.26838	0.028027	0.000768008	0.0332422
GOTERM_BP_FAT	GO:0006914~	autophagy	0.0375709	11	0.0403266	TM9SF1, CLN3, LAMP1, PSEN1, BECN1, MAP1LC3B, ATG7, AMBRA1, DRAM1, WIPI1, ATG3	1963	38	13528	1.99491	1	0.368768	53.4971
GOTERM_BP_FAT	GO:0006505~	GPI anchor metabolic process	0.0375709	11	0.0234431	PGAP2, PIGF, PIGG, DPM1, GPAA1, ADNP, PIGT, PIGC, DPM3, ALG9, PIGO	1963	35	13528	2.1659	1	0.253768	35.6771
GOTERM_BP_FAT	GO:0017148~	negative regulation of translation	0.0375709	11	0.0191672	EIF4A3, EIF2AK1, TIA1, EIF3E, IGF2BP2, IGF2BP3, CALR, EIF2AK3, EIF2B1, EIF2B4, EIF2B5	1963	34	13528	2.2296	1	0.219567	30.2316
GOTERM_BP_FAT	GO:0006506~	GPI anchor biosynthetic process	0.0375709	11	0.0191672	PGAP2, PIGF, PIGG, DPM1, GPAA1, ADNP, PIGT, PIGC, DPM3, ALG9, PIGO	1963	34	13528	2.2296	1	0.219567	30.2316
GOTERM_BP_FAT	GO:0008630~	DNA damage response, signal transduction resulting in induction of apoptosis	0.0375709	11	0.0154916	MSH6, NUPR1, HIPK1, PCBP4, MLH1, SFN, DYRK2, CHEK2, ABL1, ATM, BRCA1	1963	33	13528	2.29716	1	0.187722	25.2045
GOTERM_BP_FAT	GO:0051650~	establishment of vesicle localization	0.0375709	11	0.0154916	ARFGAP1, COPB2, COPA, ARF1, PSEN1, GBF1, COPB1, COPZ1, MKKS, WIPI1, COPE	1963	33	13528	2.29716	1	0.187722	25.2045
GOTERM_BP_FAT	GO:0002440~	production of molecular mediator of immune response	0.0375709	11	0.00974014	XRCC4, GALNT2, MSH6, NBN, SWAP70, MSH2, UNG, MLH1, PRKDC, HSPD1, ERCC1	1963	31	13528	2.44537	1	0.133779	16.6452
GOTERM_BP_FAT	GO:0002377~	immunoglobulin production	0.0375709	11	0.00756132	XRCC4, GALNT2, MSH6, NBN, SWAP70, MSH2, UNG, MLH1, PRKDC, HSPD1, ERCC1	1963	30	13528	2.52688	1	0.107988	13.1669
GOTERM_BP_FAT	GO:0008156~	negative regulation of DNA replication	0.0375709	11	0.00434076	CDC6, GTPBP4, BLM, NF2, GMNN, S100A11, RAD9A, ATR, POT1, RAD17, TERF1	1963	28	13528	2.70737	1	0.0678041	7.77305
GOTERM_BP_FAT	GO:0032273~	positive regulation of protein polymerization	0.0375709	11	0.00163234	ACTR3, NCK2, ARPC2, NCK1, MAP1B, PSRC1, RAC1, ARF6, MLST8, TERF1, APC	1963	25	13528	3.03226	0.998629	0.0292567	2.99308
GOTERM_BP_FAT	GO:0006282~	regulation of DNA repair	0.0375709	11	0.000488599	UBE2N, RNF8, USP1, CEBPG, BRE, H2AFX, UBE2V2, TMEM189, BRCA1, UIMC1, RPS3	1963	22	13528	3.44575	0.860819	0.00976287	0.904942
GOTERM_BP_FAT	GO:0000059~	protein import into nucleus, docking	0.0375709	11	2.94365e-05	XPO1, NUP98, XPO6, CSE1L, IPO7, IPO4, NUP205, IPO9, TNPO2, KPNB1, TNPO1	1963	17	13528	4.4592	0.111995	0.00083027	0.0547403
GOTERM_CC_FAT	GO:0017053~	transcriptional repressor complex	0.0375709	11	0.0457551	TBL1XR1, RBBP4, CSNK2A1, HDAC2, HDAC1, SMARCE1, YWHAB, GATAD2A, RBBP7, APPL1, CHD4	1749	41	12782	1.96073	1	0.214973	50.7063
GOTERM_CC_FAT	GO:0005720~	nuclear heterochromatin	0.0375709	11	0.00375703	ATRX, SUZ12, SMARCC1, TRIM28, H2AFY2, H3F3A, H2AFY, CBX3, H2AFX, ATR, CBX1	1749	29	12782	2.77207	0.9304	0.0291769	5.52656
GOTERM_MF_FAT	GO:0042054~	histone methyltransferase activity	0.0375709	11	0.0392825	SETDB1, MEN1, SUZ12, PRMT5, EZH2, SMYD3, SUV39H1, WHSC1, CARM1, SETD2, EHMT2	1825	39	12983	2.00651	1	0.4132	48.36
GOTERM_MF_FAT	GO:0004428~	inositol or phosphatidylinositol kinase activity	0.0375709	11	0.0279028	PIK3CB, PIK3C2B, PIK3C3, PI4KA, PIP5K1A, PI4KB, IP6K1, ATM, PIP4K2C, IP6K2, PIP4K2B	1825	37	12983	2.11496	1	0.331723	37.2923
GOTERM_MF_FAT	GO:0004536~	deoxyribonuclease activity	0.0375709	11	0.0155382	RAD1, RAD51C, NME1-NME2, NME1, MRE11A, MUS81, RAD9A, TATDN2, APEX1, RAD50, ERCC1, FEN1	1825	34	12983	2.30158	1	0.226441	22.7599
GOTERM_MF_FAT	GO:0008408~	3'-5' exonuclease activity	0.0375709	11	0.00342732	RAD1, EXOSC8, EXOSC9, EXOSC7, MRE11A, EXOSC4, POLD1, EXOSC5, RAD9A, APEX1, RAD50	1825	28	12983	2.79477	0.992099	0.0687136	5.5044
GOTERM_MF_FAT	GO:0032182~	small conjugating protein binding	0.0375709	11	0.00342732	UBE2N, BCL10, DZIP3, NUP62, SQSTM1, TSG101, BRE, HSPB1, MARK4, TOP2A, UIMC1	1825	28	12983	2.79477	0.992099	0.0687136	5.5044
GOTERM_MF_FAT	GO:0043130~	ubiquitin binding	0.0375709	11	0.00251563	UBE2N, BCL10, DZIP3, NUP62, SQSTM1, TSG101, BRE, HSPB1, MARK4, TOP2A, UIMC1	1825	27	12983	2.89829	0.971319	0.0531728	4.06867
GOTERM_MF_FAT	GO:0016891~	endoribonuclease activity, producing 5'-phosphomonoesters	0.0375709	11	0.00251563	RPP38, RPP21, RNASEH1, RPP30, POP4, RNASEH2A, POP5, APEX1, RPP40, FEN1, POP7	1825	27	12983	2.89829	0.971319	0.0531728	4.06867
GOTERM_BP_FAT	GO:0070585~	protein localization in mitochondrion	0.0341553	10	0.0487104	BID, YWHAZ, TOMM70A, TIMM17A, MTX2, TIMM17B, TOMM20, TOMM40, TOMM22, TIMM23	1963	34	13528	2.02691	1	0.414852	60.5
GOTERM_BP_FAT	GO:0006626~	protein targeting to mitochondrion	0.0341553	10	0.0487104	BID, YWHAZ, TOMM70A, TIMM17A, MTX2, TIMM17B, TOMM20, TOMM40, TOMM22, TIMM23	1963	34	13528	2.02691	1	0.414852	60.5
GOTERM_BP_FAT	GO:0007569~	cell aging	0.0341553	10	0.0408901	NRAS, HRAS, LIMS1, CDKN2A, NUP62, ZMIZ1, ILK, NPM1, ERCC1, TERF1	1963	33	13528	2.08833	1	0.369684	54.0024
GOTERM_BP_FAT	GO:0051297~	centrosome organization	0.0341553	10	0.0339632	HAUS3, SAC3D1, NEK2, CKAP5, NPM1, CETN3, CETN2, PCM1, BRCA1, CTNNB1	1963	32	13528	2.15359	1	0.32934	47.4142
GOTERM_BP_FAT	GO:0031110~	regulation of microtubule polymerization or depolymerization	0.0341553	10	0.0278891	ARHGEF2, MAP1B, PSRC1, MAP4, CLASP2, MID1IP1, MAPRE1, MID1, TERF1, APC	1963	31	13528	2.22306	1	0.287282	40.9115
GOTERM_BP_FAT	GO:0008637~	apoptotic mitochondrial changes	0.0341553	10	0.0278891	BID, CASP3, CDKN2A, DNM1L, GGCT, SH3GLB1, SMAD3, SFN, CD24, DAP3	1963	31	13528	2.22306	1	0.287282	40.9115
GOTERM_BP_FAT	GO:0033044~	regulation of chromosome organization	0.0341553	10	0.02262	UBE2N, MEN1, SET, DNMT1, TLK1, ESPL1, TLK2, ERCC1, POT1, TERF1	1963	30	13528	2.29716	1	0.24728	34.6613
GOTERM_BP_FAT	GO:0006284~	base-excision repair	0.0341553	10	0.0110837	MUTYH, HMGB2, UNG, POLD1, TDG, PCNA, PARP1, OGG1, PARP2, APEX1	1963	27	13528	2.5524	1	0.14741	18.7239
GOTERM_BP_FAT	GO:0009262~	deoxyribonucleotide metabolic process	0.0341553	10	0.0110837	TYMS, MUTYH, RRM2, DTYMK, RRM1, TDG, OGG1, ADA, TBPL1, DUT	1963	27	13528	2.5524	1	0.14741	18.7239
GOTERM_BP_FAT	GO:0006695~	cholesterol biosynthetic process	0.0341553	10	0.00845592	G6PD, HMGCR, CYP51A1, DHCR7, HMGCS1, FDPS, IDI1, PMVK, FDFT1, NSDHL	1963	26	13528	2.65057	1	0.119184	14.6113
GOTERM_BP_FAT	GO:0009161~	ribonucleoside monophosphate metabolic process	0.0341553	10	0.00632906	ADSS, UMPS, ATIC, ADSL, PAICS, GMPS, PRPS2, ADA, PFAS, IMPDH2	1963	25	13528	2.7566	1	0.0931535	11.1393
GOTERM_BP_FAT	GO:0043487~	regulation of RNA stability	0.0341553	10	0.00463824	DHX9, SERBP1, PAIP1, HNRNPD, ELAVL1, SYNCRIP, MAPKAPK2, PABPC1, HNRNPU, YBX1	1963	24	13528	2.87146	1	0.0711924	8.28426
GOTERM_BP_FAT	GO:0009156~	ribonucleoside monophosphate biosynthetic process	0.0341553	10	0.00332044	ADSS, UMPS, ATIC, ADSL, PAICS, GMPS, PRPS2, ADA, PFAS, IMPDH2	1963	23	13528	2.9963	0.999999	0.0541638	5.99912
GOTERM_BP_FAT	GO:0016445~	somatic diversification of immunoglobulins	0.0341553	10	0.00231572	XRCC4, MSH6, NBN, SWAP70, MSH2, UNG, MLH1, PRKDC, HSPD1, ERCC1	1963	22	13528	3.1325	0.999913	0.039189	4.22077
GOTERM_BP_FAT	GO:0000718~	nucleotide-excision repair, DNA damage removal	0.0341553	10	0.00231572	RPA1, PNKP, RPA2, DDB1, CDK7, ERCC3, ERCC1, GTF2H2, RPA3, GTF2H1, GTF2H2B	1963	22	13528	3.1325	0.999913	0.039189	4.22077
GOTERM_BP_FAT	GO:0006903~	vesicle targeting	0.0341553	10	0.00231572	ARFGAP1, COPB2, COPA, ARF1, PSEN1, GBF1, COPB1, COPZ1, WIPI1, COPE	1963	22	13528	3.1325	0.999913	0.039189	4.22077
GOTERM_BP_FAT	GO:0043488~	regulation of mRNA stability	0.0341553	10	0.00231572	DHX9, SERBP1, PAIP1, HNRNPD, ELAVL1, SYNCRIP, MAPKAPK2, PABPC1, HNRNPU, YBX1	1963	22	13528	3.1325	0.999913	0.039189	4.22077
GOTERM_BP_FAT	GO:0032392~	DNA geometric change	0.0341553	10	0.000391143	HMGB2, MCM7, MCM2, ERCC3, MCM4, HMGA1, POT1, C10ORF2, MCM6, RAD51	1963	18	13528	3.82861	0.79373	0.00818801	0.725062
GOTERM_BP_FAT	GO:0032508~	DNA duplex unwinding	0.0341553	10	0.000391143	HMGB2, MCM7, MCM2, ERCC3, MCM4, HMGA1, POT1, C10ORF2, MCM6, RAD51	1963	18	13528	3.82861	0.79373	0.00818801	0.725062
GOTERM_BP_FAT	GO:0016447~	somatic recombination of immunoglobulin gene segments	0.0341553	10	0.000391143	XRCC4, MSH6, NBN, SWAP70, MSH2, UNG, MLH1, PRKDC, HSPD1, ERCC1	1963	18	13528	3.82861	0.79373	0.00818801	0.725062
GOTERM_BP_FAT	GO:0031577~	spindle checkpoint	0.0341553	10	4.05138e-06	MAD2L1, BUB1, CENPF, TTK, BIRC5, CENPE, TPR, ATM, TERF1, APC	1963	12	13528	5.74291	0.0162144	0.000135093	0.00753566
GOTERM_CC_FAT	GO:0005913~	cell-cell adherens junction	0.0341553	10	0.0417096	PARD3, ITGA6, PVRL2, GJA1, ZYX, DLG5, SCRIB, SPTAN1, CTNNB1, APC	1749	35	12782	2.08805	1	0.200234	47.4538
GOTERM_CC_FAT	GO:0042645~	mitochondrial nucleoid	0.0341553	10	0.019639	TFAM, SSBP1, LRRC59, TFB2M, POLG2, DHX30, VDAC2, LRPPRC, C10ORF2, VDAC1	1749	31	12782	2.35748	0.999999	0.113101	25.8864
GOTERM_CC_FAT	GO:0009295~	nucleoid	0.0341553	10	0.019639	TFAM, SSBP1, LRRC59, TFB2M, POLG2, DHX30, VDAC2, LRPPRC, C10ORF2, VDAC1	1749	31	12782	2.35748	0.999999	0.113101	25.8864
GOTERM_CC_FAT	GO:0030660~	Golgi-associated vesicle membrane	0.0341553	10	0.0125509	COPB2, COPA, AP1S1, CLTA, CLTB, COPB1, COPZ1, GJA1, CLTC, COPE	1749	29	12782	2.52006	0.999869	0.0794639	17.3672
GOTERM_CC_FAT	GO:0070461~	SAGA-type complex	0.0341553	10	0.00219476	ENY2, TAF2, TAF10, TAF4, TAF5L, TAF12, SAP130, TAF5, SUPT7L, TRRAP	1749	23	12782	3.17747	0.788937	0.0181347	3.26406
GOTERM_CC_FAT	GO:0030530~	heterogeneous nuclear ribonucleoprotein complex	0.0341553	10	0.000141176	HNRNPL, RALY, RPL36A, HNRNPH2, HNRNPUL1, PTBP1, HNRNPD, HNRNPA1, HNRNPR, HNRNPA0, HNRNPU	1749	17	12782	4.29893	0.0951261	0.00161095	0.213014
GOTERM_CC_FAT	GO:0031080~	Nup107-160 complex	0.0341553	10	1.44205e-07	NUP133, NUP98, NUP160, SEH1L, SEC13, AHCTF1, NUP85, NUP37, NUP107, NUP43	1749	10	12782	7.30818	0.000102092	2.75937e-06	0.0002178
GOTERM_MF_FAT	GO:0046966~	thyroid hormone receptor binding	0.0341553	10	0.028248	CUTA, MED4, NUP62, MED17, PSMC3IP, MED12, MED24, TRIP12, MED1, ZNHIT3	1825	32	12983	2.22312	1	0.332376	37.6585
GOTERM_MF_FAT	GO:0001727~	lipid kinase activity	0.0341553	10	0.0148655	PIK3CB, PIK3C2B, PIK3C3, PI4KA, PIP5K1A, PI4KB, AGK, ATM, PIP4K2C, PIP4K2B	1825	29	12983	2.45309	1	0.22229	21.8849
GOTERM_MF_FAT	GO:0031202~	RNA splicing factor activity, transesterification mechanism	0.0341553	10	0.00372672	BCAS2, DDX23, KHSRP, PRPF3, SF3B4, PRPF4, PRPF6, SMNDC1, TXNL4A, SF3A3	1825	24	12983	2.96416	0.994828	0.0734591	5.97149
GOTERM_MF_FAT	GO:0051087~	chaperone binding	0.0341553	10	0.00265609	VWF, PFDN4, TBCC, TBCE, BIRC5, HSPE1, HSPD1, CALR, AHSA1, DNAJB6	1825	23	12983	3.09303	0.976484	0.0552352	4.29119
GOTERM_BP_FAT	GO:0031345~	negative regulation of cell projection organization	0.0307398	9	0.0407024	RNF6, PTK2, NRP1, YWHAH, PSEN1, SEMA3F, RHOA, SPP1, THY1	1963	28	13528	2.21512	1	0.369115	53.8347
GOTERM_BP_FAT	GO:0006298~	mismatch repair	0.0307398	9	0.0210266	POLD3, MSH6, MUTYH, MSH2, MSH5, TDG, PCNA, MLH1, ABL1	1963	25	13528	2.48094	1	0.234422	32.6512
GOTERM_BP_FAT	GO:0007131~	reciprocal meiotic recombination	0.0307398	9	0.0163234	RAD51C, RAD21, MRE11A, MSH5, MLH1, ATM, RAD50, TRIP13, RAD51	1963	24	13528	2.58431	1	0.195659	26.3713
GOTERM_BP_FAT	GO:0006512~	ubiquitin cycle	0.0307398	9	0.0163234	TULP4, UBE2D2, UBE2W, UBE2V2, NEDD4L, SOCS5, SMURF1, UBE2C, UBE2E1	1963	24	13528	2.58431	1	0.195659	26.3713
GOTERM_BP_FAT	GO:0006890~	retrograde vesicle-mediated transport, Golgi to ER	0.0307398	9	0.00673505	ARFGAP1, COPB2, COPA, SCFD1, ARF1, GBF1, COPB1, COPZ1, COPE	1963	21	13528	2.9535	1	0.0974315	11.8122
GOTERM_BP_FAT	GO:0000086~	G2/M transition of mitotic cell cycle	0.0307398	9	0.00673505	KHDRBS1, CCNB1, TAF2, PPM1D, ANAPC5, BIRC5, MARK4, CDK2, TERF1	1963	21	13528	2.9535	1	0.0974315	11.8122
GOTERM_BP_FAT	GO:0008299~	isoprenoid biosynthetic process	0.0307398	9	0.00476675	HMGCR, HMGCS1, FDPS, GGPS1, DPAGT1, IDI1, PDSS1, FDFT1, DOLK	1963	20	13528	3.10117	1	0.0728196	8.50426
GOTERM_BP_FAT	GO:0006516~	glycoprotein catabolic process	0.0307398	9	0.00216654	NCSTN, CLN3, PSEN1, APH1A, PSEN2, FKBP1A, PSENEN, EDEM3, ABCG1	1963	18	13528	3.44575	0.999842	0.037335	3.95403
GOTERM_BP_FAT	GO:0050000~	chromosome localization	0.0307398	9	0.000478007	SEH1L, DLGAP5, MLH1, CENPF, CDC23, RRS1, BIRC5, CENPE, ZW10	1963	15	13528	4.1349	0.854739	0.00964773	0.885406
GOTERM_BP_FAT	GO:0007052~	mitotic spindle organization	0.0307398	9	0.000478007	PRC1, RAN, TTK, NDC80, STMN1, DYNC1H1, SMC1A, SMC3, DCTN2	1963	15	13528	4.1349	0.854739	0.00964773	0.885406
GOTERM_BP_FAT	GO:0051303~	establishment of chromosome localization	0.0307398	9	0.000478007	SEH1L, DLGAP5, MLH1, CENPF, CDC23, RRS1, BIRC5, CENPE, ZW10	1963	15	13528	4.1349	0.854739	0.00964773	0.885406
GOTERM_BP_FAT	GO:0043489~	RNA stabilization	0.0307398	9	0.000478007	DHX9, PAIP1, HNRNPD, ELAVL1, SYNCRIP, MAPKAPK2, PABPC1, HNRNPU, YBX1	1963	15	13528	4.1349	0.854739	0.00964773	0.885406
GOTERM_BP_FAT	GO:0048255~	mRNA stabilization	0.0307398	9	0.000478007	DHX9, PAIP1, HNRNPD, ELAVL1, SYNCRIP, MAPKAPK2, PABPC1, HNRNPU, YBX1	1963	15	13528	4.1349	0.854739	0.00964773	0.885406
GOTERM_BP_FAT	GO:0048199~	vesicle targeting, to, from or within Golgi	0.0307398	9	5.53157e-05	ARFGAP1, COPB2, COPA, ARF1, GBF1, COPB1, COPZ1, WIPI1, COPE	1963	12	13528	5.16862	0.200049	0.00146738	0.102842
GOTERM_BP_FAT	GO:0045839~	negative regulation of mitosis	0.0307398	9	5.53157e-05	MAD2L1, BUB1, CENPF, TTK, CENPE, TPR, ATM, TERF1, APC	1963	12	13528	5.16862	0.200049	0.00146738	0.102842
GOTERM_BP_FAT	GO:0051784~	negative regulation of nuclear division	0.0307398	9	5.53157e-05	MAD2L1, BUB1, CENPF, TTK, CENPE, TPR, ATM, TERF1, APC	1963	12	13528	5.16862	0.200049	0.00146738	0.102842
GOTERM_BP_FAT	GO:0045841~	negative regulation of mitotic metaphase/anaphase transition	0.0307398	9	2.11395e-05	MAD2L1, BUB1, CENPF, TTK, CENPE, TPR, ATM, TERF1, APC	1963	11	13528	5.63849	0.081762	0.000609091	0.039314
GOTERM_BP_FAT	GO:0007094~	mitotic cell cycle spindle assembly checkpoint	0.0307398	9	2.11395e-05	MAD2L1, BUB1, CENPF, TTK, CENPE, TPR, ATM, TERF1, APC	1963	11	13528	5.63849	0.081762	0.000609091	0.039314
GOTERM_CC_FAT	GO:0016592~	Srb-mediator complex	0.0307398	9	0.0364071	MED7, MED4, MED15, MED17, MED8, MED12, MED24, MED20, MED1	1749	29	12782	2.26805	1	0.181626	42.8869
GOTERM_CC_FAT	GO:0000781~	chromosome, telomeric region	0.0307398	9	0.0364071	PTGES3, NBN, BLM, XRCC6, RAD50, ERCC1, POT1, CDK2, TERF1	1749	29	12782	2.26805	1	0.181626	42.8869
GOTERM_CC_FAT	GO:0034708~	methyltransferase complex	0.0307398	9	0.00467521	MEN1, SUZ12, ACTB, PAXIP1, EZH2, HCFC1, OGT, PPP1CC, PPP1CB	1749	21	12782	3.13208	0.963768	0.0343215	6.83312
GOTERM_CC_FAT	GO:0035097~	histone methyltransferase complex	0.0307398	9	0.00467521	MEN1, SUZ12, ACTB, PAXIP1, EZH2, HCFC1, OGT, PPP1CC, PPP1CB	1749	21	12782	3.13208	0.963768	0.0343215	6.83312
GOTERM_CC_FAT	GO:0043073~	germ cell nucleus	0.0307398	9	0.0032827	RPA1, TCFL5, BLM, MLH1, TOPBP1, H2AFX, MARCKS, COIL, TRIP13	1749	20	12782	3.28868	0.902507	0.0258178	4.84489
GOTERM_CC_FAT	GO:0005732~	small nucleolar ribonucleoprotein complex	0.0307398	9	0.0032827	EMG1, NHP2L1, UTP18, SNRPB, POP4, UTP20, NHP2, NOP10, FBL	1749	20	12782	3.28868	0.902507	0.0258178	4.84489
GOTERM_CC_FAT	GO:0005881~	cytoplasmic microtubule	0.0307398	9	0.00146828	KIF2C, SYNJ2, BIRC5, CLASP2, TUBG1, MAPRE1, TUBA1A, GTSE1, APC	1749	18	12782	3.65409	0.646652	0.0134196	2.1948
GOTERM_CC_FAT	GO:0005852~	eukaryotic translation initiation factor 3 complex	0.0307398	9	0.000316139	EIF3D, EIF3A, EIF3B, COPS5, EIF3H, EIF3E, EIF3K, EIF3J, EIF3M	1749	15	12782	4.38491	0.200574	0.00323912	0.47642
GOTERM_MF_FAT	GO:0016455~	RNA polymerase II transcription mediator activity	0.0307398	9	0.0418966	MED7, MED4, MED15, MED17, MED8, MED12, MED24, MED20, MED1	1825	29	12983	2.20778	1	0.42225	50.6291
GOTERM_MF_FAT	GO:0003724~	RNA helicase activity	0.0307398	9	0.0418966	EIF4A3, DHX9, DDX18, DDX23, G3BP1, DHX15, DHX16, DDX21, DDX10	1825	29	12983	2.20778	1	0.42225	50.6291
GOTERM_MF_FAT	GO:0004003~	ATP-dependent DNA helicase activity	0.0307398	9	0.0175695	RECQL, DHX9, CHD1L, BLM, G3BP1, XRCC6, RUVBL2, ERCC3, CHD4	1825	25	12983	2.56103	1	0.244837	25.3466
GOTERM_MF_FAT	GO:0008320~	protein transmembrane transporter activity	0.0307398	9	0.00175619	TOMM70A, TIMM17A, TIMM17B, TOMM20, TOMM40, TOMM22, TIMM23, SEC61A1, SEC61G	1825	18	12983	3.55699	0.916123	0.0398152	2.85706
GOTERM_BP_FAT	GO:0042058~	regulation of epidermal growth factor receptor signaling pathway	0.0273243	8	0.0393351	NCK2, PSEN1, NUP62, SOS1, PSEN2, ADAM17, SHC1, APLP2	1963	23	13528	2.39704	1	0.363836	52.5952
GOTERM_BP_FAT	GO:0050852~	T cell receptor signaling pathway	0.0273243	8	0.0393351	MAP3K7, UBE2N, BCL10, MAPK1, PSEN1, PSEN2, RIPK2, THY1	1963	23	13528	2.39704	1	0.363836	52.5952
GOTERM_BP_FAT	GO:0048538~	thymus development	0.0273243	8	0.0311461	CRKL, CCNB2, PSEN1, JARID2, PSEN2, PRDX2, CTNNB1, APC	1963	22	13528	2.506	1	0.310801	44.4873
GOTERM_BP_FAT	GO:0019059~	initiation of viral infection	0.0273243	8	0.0311461	XRCC4, ICAM1, PPIA, WWP1, XRCC6, PVRL2, BANF1, HMGA1	1963	22	13528	2.506	1	0.310801	44.4873
GOTERM_BP_FAT	GO:0009394~	2'-deoxyribonucleotide metabolic process	0.0273243	8	0.0241824	TYMS, MUTYH, DTYMK, TDG, OGG1, ADA, TBPL1, DUT	1963	21	13528	2.62533	1	0.259351	36.577
GOTERM_BP_FAT	GO:0009167~	purine ribonucleoside monophosphate metabolic process	0.0273243	8	0.0183666	ADSS, ATIC, ADSL, PAICS, GMPS, ADA, PFAS, IMPDH2	1963	20	13528	2.7566	1	0.213166	29.1647
GOTERM_BP_FAT	GO:0009126~	purine nucleoside monophosphate metabolic process	0.0273243	8	0.0183666	ADSS, ATIC, ADSL, PAICS, GMPS, ADA, PFAS, IMPDH2	1963	20	13528	2.7566	1	0.213166	29.1647
GOTERM_BP_FAT	GO:0033619~	membrane protein proteolysis	0.0273243	8	0.0183666	NCSTN, ADAM10, PSEN1, APH1A, PSEN2, ADAM17, PSENEN, ADAM9	1963	20	13528	2.7566	1	0.213166	29.1647
GOTERM_BP_FAT	GO:0000725~	recombinational repair	0.0273243	8	0.0136067	RPA1, UBE2N, RAD51AP1, BLM, SHFM1, H2AFX, BRCA1, RAD51	1963	19	13528	2.90168	1	0.170879	22.4955
GOTERM_BP_FAT	GO:0000724~	double-strand break repair via homologous recombination	0.0273243	8	0.0136067	RPA1, UBE2N, RAD51AP1, BLM, SHFM1, H2AFX, BRCA1, RAD51	1963	19	13528	2.90168	1	0.170879	22.4955
GOTERM_BP_FAT	GO:0016574~	histone ubiquitination	0.0273243	8	0.00979879	UBE2N, RNF8, SUZ12, UBE2A, HUWE1, CDC73, CTR9, UBE2E1	1963	18	13528	3.06289	1	0.133628	16.7369
GOTERM_BP_FAT	GO:0009127~	purine nucleoside monophosphate biosynthetic process	0.0273243	8	0.00979879	ADSS, ATIC, ADSL, PAICS, GMPS, ADA, PFAS, IMPDH2	1963	18	13528	3.06289	1	0.133628	16.7369
GOTERM_BP_FAT	GO:0009168~	purine ribonucleoside monophosphate biosynthetic process	0.0273243	8	0.00979879	ADSS, ATIC, ADSL, PAICS, GMPS, ADA, PFAS, IMPDH2	1963	18	13528	3.06289	1	0.133628	16.7369
GOTERM_BP_FAT	GO:0060491~	regulation of cell projection assembly	0.0273243	8	0.00979879	ACTR3, CDC42, CDC42EP1, RAC1, RALA, RHOQ, CDC42EP4, APC	1963	18	13528	3.06289	1	0.133628	16.7369
GOTERM_BP_FAT	GO:0031111~	negative regulation of microtubule polymerization or depolymerization	0.0273243	8	0.00683069	ARHGEF2, MAP1B, MAP4, CLASP2, MID1IP1, MAPRE1, MID1, APC	1963	17	13528	3.24306	1	0.0983979	11.97
GOTERM_BP_FAT	GO:0006900~	membrane budding	0.0273243	8	0.00458525	ARFGAP1, COPB2, COPA, ARF1, GBF1, COPB1, COPZ1, COPE	1963	16	13528	3.44575	1	0.070945	8.19339
GOTERM_BP_FAT	GO:0031576~	G2/M transition checkpoint	0.0273243	8	0.00458525	CDK1, NBN, BLM, RINT1, BRE, CCNA2, BRCA1, UIMC1	1963	16	13528	3.44575	1	0.070945	8.19339
GOTERM_BP_FAT	GO:0006270~	DNA replication initiation	0.0273243	8	0.00458525	CCNE2, MCM7, POLA1, MCM2, MCM3, MCM4, MCM5, MCM6	1963	16	13528	3.44575	1	0.070945	8.19339
GOTERM_BP_FAT	GO:0046834~	lipid phosphorylation	0.0273243	8	0.00458525	PIK3CB, PIK3C2B, PIK3C3, PI4KA, PI4KB, IP6K1, AGK, IP6K2	1963	16	13528	3.44575	1	0.070945	8.19339
GOTERM_BP_FAT	GO:0031124~	mRNA 3'-end processing	0.0273243	8	0.00458525	PAPOLA, CSTF3, CSTF2, CLP1, MLH1, PABPC1, CPSF1, SLBP	1963	16	13528	3.44575	1	0.070945	8.19339
GOTERM_BP_FAT	GO:0006509~	membrane protein ectodomain proteolysis	0.0273243	8	0.00294444	NCSTN, ADAM10, PSEN1, APH1A, PSEN2, ADAM17, PSENEN, ADAM9	1963	15	13528	3.67546	0.999993	0.048764	5.3373
GOTERM_BP_FAT	GO:0006901~	vesicle coating	0.0273243	8	0.00294444	ARFGAP1, COPB2, COPA, ARF1, GBF1, COPB1, COPZ1, COPE	1963	15	13528	3.67546	0.999993	0.048764	5.3373
GOTERM_BP_FAT	GO:0006268~	DNA unwinding during replication	0.0273243	8	0.00179344	HMGB2, MCM7, MCM2, MCM4, HMGA1, C10ORF2, MCM6, RAD51	1963	14	13528	3.938	0.999285	0.0318178	3.28383
GOTERM_BP_FAT	GO:0031572~	G2/M transition DNA damage checkpoint	0.0273243	8	0.00102448	CDK1, NBN, BLM, RINT1, BRE, CCNA2, BRCA1, UIMC1	1963	13	13528	4.24092	0.984012	0.0191411	1.88855
GOTERM_BP_FAT	GO:0002381~	immunoglobulin production during immune response	0.0273243	8	0.00102448	XRCC4, MSH6, NBN, SWAP70, MSH2, MLH1, HSPD1, ERCC1	1963	13	13528	4.24092	0.984012	0.0191411	1.88855
GOTERM_BP_FAT	GO:0002208~	somatic diversification of immunoglobulins during immune response	0.0273243	8	0.000540405	XRCC4, MSH6, NBN, SWAP70, MSH2, MLH1, HSPD1, ERCC1	1963	12	13528	4.59433	0.887085	0.0107395	1.00044
GOTERM_BP_FAT	GO:0002204~	somatic recombination of immunoglobulin genes during immune response	0.0273243	8	0.000540405	XRCC4, MSH6, NBN, SWAP70, MSH2, MLH1, HSPD1, ERCC1	1963	12	13528	4.59433	0.887085	0.0107395	1.00044
GOTERM_BP_FAT	GO:0045190~	isotype switching	0.0273243	8	0.000540405	XRCC4, MSH6, NBN, SWAP70, MSH2, MLH1, HSPD1, ERCC1	1963	12	13528	4.59433	0.887085	0.0107395	1.00044
GOTERM_BP_FAT	GO:0042982~	amyloid precursor protein metabolic process	0.0273243	8	0.000257436	NCSTN, CLN3, PSEN1, APH1A, PSEN2, FKBP1A, PSENEN, ABCG1	1963	11	13528	5.01199	0.646152	0.00563022	0.477771
GOTERM_BP_FAT	GO:0048200~	Golgi transport vesicle coating	0.0273243	8	0.000107066	ARFGAP1, COPB2, COPA, ARF1, GBF1, COPB1, COPZ1, COPE	1963	10	13528	5.51319	0.350812	0.00266331	0.198964
GOTERM_BP_FAT	GO:0048194~	Golgi vesicle budding	0.0273243	8	0.000107066	ARFGAP1, COPB2, COPA, ARF1, GBF1, COPB1, COPZ1, COPE	1963	10	13528	5.51319	0.350812	0.00266331	0.198964
GOTERM_BP_FAT	GO:0048205~	COPI coating of Golgi vesicle	0.0273243	8	0.000107066	ARFGAP1, COPB2, COPA, ARF1, GBF1, COPB1, COPZ1, COPE	1963	10	13528	5.51319	0.350812	0.00266331	0.198964
GOTERM_BP_FAT	GO:0042987~	amyloid precursor protein catabolic process	0.0273243	8	3.67478e-05	NCSTN, CLN3, PSEN1, APH1A, PSEN2, FKBP1A, PSENEN, ABCG1	1963	9	13528	6.12577	0.13781	0.0010082	0.0683322
GOTERM_CC_FAT	GO:0031256~	leading edge membrane	0.0273243	8	0.0295536	MYO6, ROBO1, ITGA5, SYNJ2, ADAM17, TPM1, VASP, RPS3	1749	23	12782	2.54197	1	0.156263	36.4341
GOTERM_CC_FAT	GO:0000803~	sex chromosome	0.0273243	8	0.00207999	SUZ12, SMARCC1, H2AFY2, H3F3A, H2AFY, H2AFX, ATR, CDK2	1749	15	12782	3.89769	0.771031	0.0176043	3.09587
GOTERM_CC_FAT	GO:0030684~	preribosome	0.0273243	8	0.000712237	UTP11L, RRP1B, CASP8, WDR12, WDR3, BOP1, PES1, UTP14A	1749	13	12782	4.49734	0.396159	0.00688637	1.07035
GOTERM_CC_FAT	GO:0045120~	pronucleus	0.0273243	8	0.000712237	HNRNPL, BLM, EZH2, CENPF, TBP, HNRNPC, CCNA2, RAD50	1749	13	12782	4.49734	0.396159	0.00688637	1.07035
GOTERM_CC_FAT	GO:0016581~	NuRD complex	0.0273243	8	0.000712237	RBBP4, CSNK2A1, HDAC2, HDAC1, GATAD2A, RBBP7, APPL1, CHD4	1749	13	12782	4.49734	0.396159	0.00688637	1.07035
GOTERM_CC_FAT	GO:0022624~	proteasome accessory complex	0.0273243	8	0.000176102	PSMD13, PSMD12, PSMD10, PSMD1, PSMD2, PSME3, PSMD8, PSMD9	1749	11	12782	5.31504	0.117231	0.00194641	0.265647
GOTERM_MF_FAT	GO:0046961~	proton-transporting ATPase activity, rotational mechanism	0.0273243	8	0.0337275	ATP6V1C1, ATP6AP1, ATP6V1E1, ATP6V1H, ATP5G1, ATP6V1D, ATP6V0B, ATP6V1F	1825	23	12983	2.47443	1	0.369174	43.2092
GOTERM_MF_FAT	GO:0003711~	transcription elongation regulator activity	0.0273243	8	0.0265964	HMGN1, ELP4, IKBKAP, HTATSF1, SUPT16H, TCEA1, SUPT4H1, SUPT6H	1825	22	12983	2.5869	1	0.324189	35.888
GOTERM_MF_FAT	GO:0004520~	endodeoxyribonuclease activity	0.0273243	8	0.0265964	RAD51C, MRE11A, MUS81, TATDN2, APEX1, RAD50, ERCC1, FEN1	1825	22	12983	2.5869	1	0.324189	35.888
GOTERM_MF_FAT	GO:0016796~	exonuclease activity, active with either ribo- or deoxyribonucleic acids and producing 5'-phosphomonoesters	0.0273243	8	0.0155536	RAD1, EXOSC8, EXOSC9, EXOSC7, EXOSC4, EXOSC5, RAD9A, FEN1	1825	20	12983	2.84559	1	0.224352	22.7799
GOTERM_MF_FAT	GO:0004549~	tRNA-specific ribonuclease activity	0.0273243	8	0.000442059	RPP38, RPP21, RPP30, POP4, POP5, RPP40, POP7, TSEN34	1825	12	12983	4.74265	0.463904	0.0121499	0.726509
GOTERM_BP_FAT	GO:0051402~	neuron apoptosis	0.0239087	7	0.0464811	BID, CASP3, PSEN1, PIGT, APAF1, CDK5, ATM	1963	19	13528	2.53897	1	0.401604	58.7422
GOTERM_BP_FAT	GO:0006891~	intra-Golgi vesicle-mediated transport	0.0239087	7	0.0464811	COPB2, COG5, COPB1, COPZ1, GOSR1, COPE, COG2	1963	19	13528	2.53897	1	0.401604	58.7422
GOTERM_BP_FAT	GO:0007098~	centrosome cycle	0.0239087	7	0.0464811	SAC3D1, NEK2, NPM1, CETN3, CETN2, BRCA1, CTNNB1	1963	19	13528	2.53897	1	0.401604	58.7422
GOTERM_BP_FAT	GO:0006541~	glutamine metabolic process	0.0239087	7	0.0464811	GFPT1, GLS, GGH, CAD, ASNS, GMPS, PFAS	1963	19	13528	2.53897	1	0.401604	58.7422
GOTERM_BP_FAT	GO:0006611~	protein export from nucleus	0.0239087	7	0.0360997	NXT1, CCHCR1, XPO1, XPO6, RAN, SMURF1, CALR	1963	18	13528	2.68002	1	0.343916	49.5359
GOTERM_BP_FAT	GO:0031114~	regulation of microtubule depolymerization	0.0239087	7	0.0200967	ARHGEF2, MAP1B, MAP4, CLASP2, MID1IP1, MID1, APC	1963	16	13528	3.01503	1	0.22647	31.4512
GOTERM_BP_FAT	GO:0007026~	negative regulation of microtubule depolymerization	0.0239087	7	0.0200967	ARHGEF2, MAP1B, MAP4, CLASP2, MID1IP1, MID1, APC	1963	16	13528	3.01503	1	0.22647	31.4512
GOTERM_BP_FAT	GO:0045739~	positive regulation of DNA repair	0.0239087	7	0.0142799	UBE2N, RNF8, CEBPG, BRE, H2AFX, BRCA1, UIMC1	1963	15	13528	3.21603	1	0.175359	23.4736
GOTERM_BP_FAT	GO:0046854~	phosphoinositide phosphorylation	0.0239087	7	0.0142799	PIK3CB, PIK3C2B, PIK3C3, PI4KA, PI4KB, IP6K1, IP6K2	1963	15	13528	3.21603	1	0.175359	23.4736
GOTERM_BP_FAT	GO:0000726~	non-recombinational repair	0.0239087	7	0.00974572	XRCC4, RECQL, MRE11A, XRCC6, POLA1, MLH1, PRKDC	1963	14	13528	3.44575	1	0.133399	16.6539
GOTERM_BP_FAT	GO:0030838~	positive regulation of actin filament polymerization	0.0239087	7	0.00388539	ACTR3, NCK2, ARPC2, NCK1, RAC1, ARF6, MLST8	1963	12	13528	4.02004	1	0.0616155	6.9853
GOTERM_BP_FAT	GO:0006613~	cotranslational protein targeting to membrane	0.0239087	7	0.00388539	SRP54, SRP72, SRP19, TRAM1, SSR2, SSR1, SSR3	1963	12	13528	4.02004	1	0.0616155	6.9853
GOTERM_BP_FAT	GO:0051310~	metaphase plate congression	0.0239087	7	0.0022129	SEH1L, MLH1, CENPF, CDC23, RRS1, CENPE, ZW10	1963	11	13528	4.3855	0.999869	0.0379576	4.03701
GOTERM_CC_FAT	GO:0005839~	proteasome core complex	0.0239087	7	0.0457798	PSMB5, PSMB4, PSMA1, PSMA4, PSMB3, PSMA3, PSMA7	1749	20	12782	2.55786	1	0.2137	50.7256
GOTERM_CC_FAT	GO:0030496~	midbody	0.0239087	7	0.027827	CDK1, NEK2, ANXA11, PSRC1, CENPF, BIRC5, ARL8B	1749	18	12782	2.84207	1	0.148824	34.7044
GOTERM_CC_FAT	GO:0000152~	nuclear ubiquitin ligase complex	0.0239087	7	0.027827	CUL7, ANAPC5, BRE, BUB1B, CDC23, BRCA1, BARD1	1749	18	12782	2.84207	1	0.148824	34.7044
GOTERM_CC_FAT	GO:0001673~	male germ cell nucleus	0.0239087	7	0.0209137	RPA1, TCFL5, BLM, MLH1, TOPBP1, H2AFX, TRIP13	1749	17	12782	3.00925	1	0.118162	27.3285
GOTERM_CC_FAT	GO:0043596~	nuclear replication fork	0.0239087	7	0.0107634	POLD3, RPA1, PRIM1, RPA2, POLA1, MCM3, RPA3	1749	15	12782	3.41048	0.99953	0.0691018	15.0788
GOTERM_CC_FAT	GO:0016514~	SWI/SNF complex	0.0239087	7	0.0107634	SMARCE1, SMARCB1, SMARCC1, ACTL6A, ARID1A, RB1, SMARCA4	1749	15	12782	3.41048	0.99953	0.0691018	15.0788
GOTERM_CC_FAT	GO:0070603~	SWI/SNF-type complex	0.0239087	7	0.0107634	SMARCE1, SMARCB1, SMARCC1, ACTL6A, ARID1A, RB1, SMARCA4	1749	15	12782	3.41048	0.99953	0.0691018	15.0788
GOTERM_CC_FAT	GO:0033276~	transcription factor TFTC complex	0.0239087	7	0.00729001	TAF2, TAF10, TAF4, TAF5L, TAF12, TAF5, TRRAP	1749	14	12782	3.65409	0.994373	0.0504835	10.4621
GOTERM_CC_FAT	GO:0030894~	replisome	0.0239087	7	0.00729001	POLD3, RPA1, PRIM1, RPA2, POLA1, MCM3, RPA3	1749	14	12782	3.65409	0.994373	0.0504835	10.4621
GOTERM_CC_FAT	GO:0043601~	nuclear replisome	0.0239087	7	0.00729001	POLD3, RPA1, PRIM1, RPA2, POLA1, MCM3, RPA3	1749	14	12782	3.65409	0.994373	0.0504835	10.4621
GOTERM_CC_FAT	GO:0001739~	sex chromatin	0.0239087	7	0.00729001	SUZ12, SMARCC1, H2AFY2, H3F3A, H2AFY, H2AFX, ATR	1749	14	12782	3.65409	0.994373	0.0504835	10.4621
GOTERM_CC_FAT	GO:0005838~	proteasome regulatory particle	0.0239087	7	0.000141839	PSMD13, PSMD12, PSMD10, PSMD1, PSMD2, PSMD8, PSMD9	1749	8	12782	6.39465	0.0955508	0.00159284	0.214013
GOTERM_MF_FAT	GO:0043022~	ribosome binding	0.0239087	7	0.0313779	EIF6, RPSA, NAA10, EIF3K, HSPA5, ETF1, SEC61A1	1825	18	12983	2.76654	1	0.353657	40.8885
GOTERM_MF_FAT	GO:0002039~	p53 binding	0.0239087	7	0.0236613	CHD8, BLM, SMARCB1, PSME3, HSPD1, CDK5, SMARCA4	1825	17	12983	2.92928	1	0.301755	32.6245
GOTERM_MF_FAT	GO:0004526~	ribonuclease P activity	0.0239087	7	0.00096343	RPP38, RPP21, RPP30, POP4, POP5, RPP40, POP7	1825	10	12983	4.97978	0.743106	0.0231602	1.57699
GOTERM_MF_FAT	GO:0005487~	nucleocytoplasmic transporter activity	0.0239087	7	0.000437453	UPF3A, NUP133, UPF3B, NUP62, NUP160, NUP107, NUPL1	1825	9	12983	5.53309	0.460409	0.0122631	0.718964
GOTERM_BP_FAT	GO:0030865~	cortical cytoskeleton organization	0.0204932	6	0.0410564	LASP1, RHOQ, ARF6, CALR, CDK5, DLG1	1963	14	13528	2.9535	1	0.370094	54.1505
GOTERM_BP_FAT	GO:0045947~	negative regulation of translational initiation	0.0204932	6	0.029874	EIF2AK1, EIF3E, EIF2AK3, EIF2B1, EIF2B4, EIF2B5	1963	13	13528	3.18069	1	0.30228	43.1158
GOTERM_BP_FAT	GO:0010833~	telomere maintenance via telomere lengthening	0.0204932	6	0.0208216	DKC1, RFC1, MRE11A, RAD50, POT1, TERF1	1963	12	13528	3.44575	1	0.233038	32.3883
GOTERM_BP_FAT	GO:0031293~	membrane protein intracellular domain proteolysis	0.0204932	6	0.0137648	NCSTN, PSEN1, APH1A, PSEN2, ADAM17, PSENEN	1963	11	13528	3.759	1	0.172166	22.7263
GOTERM_BP_FAT	GO:0007062~	sister chromatid cohesion	0.0204932	6	0.0137648	RAD51C, PDS5B, NIPBL, SMC1A, SMC3, DSCC1	1963	11	13528	3.759	1	0.172166	22.7263
GOTERM_BP_FAT	GO:0007004~	telomere maintenance via telomerase	0.0204932	6	0.0137648	DKC1, RFC1, MRE11A, RAD50, POT1, TERF1	1963	11	13528	3.759	1	0.172166	22.7263
GOTERM_BP_FAT	GO:0006595~	polyamine metabolic process	0.0204932	6	0.0137648	ODC1, SRM, AZIN1, SMOX, AMD1, SMS	1963	11	13528	3.759	1	0.172166	22.7263
GOTERM_BP_FAT	GO:0006303~	double-strand break repair via nonhomologous end joining	0.0204932	6	0.00851395	XRCC4, MRE11A, XRCC6, POLA1, MLH1, PRKDC	1963	10	13528	4.1349	1	0.119127	14.7042
GOTERM_BP_FAT	GO:0045116~	protein neddylation	0.0204932	6	0.00103814	RNF7, UBE2M, UBA3, NEDD8, RBX1, NAE1	1963	7	13528	5.90699	0.98487	0.0193047	1.9135
GOTERM_CC_FAT	GO:0031461~	cullin-RING ubiquitin ligase complex	0.0204932	6	0.0437183	CUL3, CUL2, CUL7, CUL4A, SKP1, CUL4B	1749	15	12782	2.92327	1	0.207622	49.093
GOTERM_CC_FAT	GO:0043189~	H4/H2A histone acetyltransferase complex	0.0204932	6	0.0437183	MORF4L1, ACTB, YEATS4, ACTL6A, RUVBL2, TRRAP	1749	15	12782	2.92327	1	0.207622	49.093
GOTERM_CC_FAT	GO:0035267~	NuA4 histone acetyltransferase complex	0.0204932	6	0.0327333	MORF4L1, ACTB, YEATS4, ACTL6A, RUVBL2, TRRAP	1749	14	12782	3.13208	1	0.16934	39.5082
GOTERM_CC_FAT	GO:0030914~	STAGA complex	0.0204932	6	0.016361	TAF10, TAF5L, TAF12, SAP130, SUPT7L, TRRAP	1749	12	12782	3.65409	0.999992	0.0981956	22.054
GOTERM_CC_FAT	GO:0032587~	ruffle membrane	0.0204932	6	0.016361	MYO6, ITGA5, SYNJ2, ADAM17, TPM1, RPS3	1749	12	12782	3.65409	0.999992	0.0981956	22.054
GOTERM_CC_FAT	GO:0030681~	multimeric ribonuclease P complex	0.0204932	6	0.000785536	RPP38, RPP30, POP4, POP5, RPP40, POP7	1749	7	12782	6.26415	0.426718	0.00739093	1.17989
GOTERM_CC_FAT	GO:0005655~	nucleolar ribonuclease P complex	0.0204932	6	0.000785536	RPP38, RPP30, POP4, POP5, RPP40, POP7	1749	7	12782	6.26415	0.426718	0.00739093	1.17989
GOTERM_CC_FAT	GO:0005885~	Arp2/3 protein complex	0.0204932	6	0.000785536	ACTR3, ACTR2, ARPC1B, ARPC3, ARPC2, ARPC5	1749	7	12782	6.26415	0.426718	0.00739093	1.17989
GOTERM_CC_FAT	GO:0005832~	chaperonin-containing T-complex	0.0204932	6	0.000785536	CCT7, CCT5, CCT4, CCT2, CCT3, CCT6A	1749	7	12782	6.26415	0.426718	0.00739093	1.17989
GOTERM_CC_FAT	GO:0030677~	ribonuclease P complex	0.0204932	6	0.000785536	RPP38, RPP30, POP4, POP5, RPP40, POP7	1749	7	12782	6.26415	0.426718	0.00739093	1.17989
GOTERM_CC_FAT	GO:0005663~	DNA replication factor C complex	0.0204932	6	0.000253109	RFC5, RFC3, RFC4, RFC1, RFC2, PCNA	1749	6	12782	7.30818	0.164081	0.00263217	0.381603
GOTERM_MF_FAT	GO:0042162~	telomeric DNA binding	0.0204932	6	0.048375	TP53BP1, XRCC6, HNRNPD, NCL, POT1, TERF1	1825	15	12983	2.84559	1	0.452671	55.8551
GOTERM_MF_FAT	GO:0015450~	P-P-bond-hydrolysis-driven protein transmembrane transporter activity	0.0204932	6	0.0263352	TIMM17A, TIMM17B, TOMM20, TIMM23, SEC61A1, SEC61G	1825	13	12983	3.28337	1	0.324284	35.6037
GOTERM_MF_FAT	GO:0022884~	macromolecule transmembrane transporter activity	0.0204932	6	0.0263352	TIMM17A, TIMM17B, TOMM20, TIMM23, SEC61A1, SEC61G	1825	13	12983	3.28337	1	0.324284	35.6037
GOTERM_MF_FAT	GO:0008536~	Ran GTPase binding	0.0204932	6	0.0182815	NXT1, RANBP9, IPO7, BIRC5, RANBP1, IPO9	1825	12	12983	3.55699	1	0.251033	26.2339
GOTERM_MF_FAT	GO:0019104~	DNA N-glycosylase activity	0.0204932	6	0.0120367	MUTYH, UNG, TDG, PCNA, OGG1, APEX1	1825	11	12983	3.88035	1	0.190063	18.1024
GOTERM_MF_FAT	GO:0032404~	mismatch repair complex binding	0.0204932	6	0.0021048	MSH6, MUTYH, MSH2, PCNA, MLH1, ATR	1825	8	12983	5.33548	0.948743	0.0460624	3.41501
GOTERM_BP_FAT	GO:0018279~	protein amino acid N-linked glycosylation via asparagine	0.0170777	5	0.0447659	MAGT1, STT3A, DAD1, RPN2, DDOST	1963	10	13528	3.44575	1	0.392321	57.3396
GOTERM_BP_FAT	GO:0018196~	peptidyl-asparagine modification	0.0170777	5	0.0447659	MAGT1, STT3A, DAD1, RPN2, DDOST	1963	10	13528	3.44575	1	0.392321	57.3396
GOTERM_BP_FAT	GO:0001510~	RNA methylation	0.0170777	5	0.0447659	METTL3, TFB2M, FTSJ1, FTSJ2, TRMT61B	1963	10	13528	3.44575	1	0.392321	57.3396
GOTERM_BP_FAT	GO:0051653~	spindle localization	0.0170777	5	0.0447659	CENPA, NUSAP1, ESPL1, NDC80, ZW10	1963	10	13528	3.44575	1	0.392321	57.3396
GOTERM_BP_FAT	GO:0051293~	establishment of spindle localization	0.0170777	5	0.0447659	CENPA, NUSAP1, ESPL1, NDC80, ZW10	1963	10	13528	3.44575	1	0.392321	57.3396
GOTERM_BP_FAT	GO:0007080~	mitotic metaphase plate congression	0.0170777	5	0.0302651	SEH1L, CDC23, RRS1, CENPE, ZW10	1963	9	13528	3.82861	1	0.304868	43.5409
GOTERM_BP_FAT	GO:0045047~	protein targeting to ER	0.0170777	5	0.0302651	SRP54, SRP72, SRP19, SEC61A1, SEC61G	1963	9	13528	3.82861	1	0.304868	43.5409
GOTERM_BP_FAT	GO:0040001~	establishment of mitotic spindle localization	0.0170777	5	0.0189607	CENPA, NUSAP1, ESPL1, NDC80, ZW10	1963	8	13528	4.30718	1	0.21807	29.9578
GOTERM_BP_FAT	GO:0009120~	deoxyribonucleoside metabolic process	0.0170777	5	0.0189607	DTYMK, DCK, ADA, TBPL1, DUT	1963	8	13528	4.30718	1	0.21807	29.9578
GOTERM_BP_FAT	GO:0046605~	regulation of centrosome cycle	0.0170777	5	0.0189607	DYNC1LI1, XPO1, NPM1, RANBP1, BRCA1	1963	8	13528	4.30718	1	0.21807	29.9578
GOTERM_BP_FAT	GO:0043555~	regulation of translation in response to stress	0.0170777	5	0.0189607	EIF2S1, EIF2AK3, EIF2B1, EIF2B4, EIF2B5	1963	8	13528	4.30718	1	0.21807	29.9578
GOTERM_BP_FAT	GO:0030069~	lysogeny	0.0170777	5	0.0189607	XRCC4, PPIA, XRCC6, BANF1, HMGA1	1963	8	13528	4.30718	1	0.21807	29.9578
GOTERM_BP_FAT	GO:0009263~	deoxyribonucleotide biosynthetic process	0.0170777	5	0.0189607	TYMS, RRM2, DTYMK, RRM1, TBPL1	1963	8	13528	4.30718	1	0.21807	29.9578
GOTERM_BP_FAT	GO:0006596~	polyamine biosynthetic process	0.0170777	5	0.0189607	ODC1, SRM, AZIN1, AMD1, SMS	1963	8	13528	4.30718	1	0.21807	29.9578
GOTERM_BP_FAT	GO:0019047~	provirus integration	0.0170777	5	0.0189607	XRCC4, PPIA, XRCC6, BANF1, HMGA1	1963	8	13528	4.30718	1	0.21807	29.9578
GOTERM_BP_FAT	GO:0043558~	regulation of translational initiation in response to stress	0.0170777	5	0.0106989	EIF2S1, EIF2AK3, EIF2B1, EIF2B4, EIF2B5	1963	7	13528	4.92249	1	0.143593	18.1336
GOTERM_BP_FAT	GO:0000085~	G2 phase of mitotic cell cycle	0.0170777	5	0.0106989	BLM, CENPF, KPNA2, DNAJC2, GTSE1	1963	7	13528	4.92249	1	0.143593	18.1336
GOTERM_BP_FAT	GO:0033627~	cell adhesion mediated by integrin	0.0170777	5	0.0106989	ICAM1, ITGA6, ITGA5, ADAM17, ADAM9	1963	7	13528	4.92249	1	0.143593	18.1336
GOTERM_BP_FAT	GO:0051319~	G2 phase	0.0170777	5	0.0106989	BLM, CENPF, KPNA2, DNAJC2, GTSE1	1963	7	13528	4.92249	1	0.143593	18.1336
GOTERM_BP_FAT	GO:0046479~	glycosphingolipid catabolic process	0.0170777	5	0.0106989	GLA, GM2A, HEXA, HEXB, GALC	1963	7	13528	4.92249	1	0.143593	18.1336
GOTERM_BP_FAT	GO:0019377~	glycolipid catabolic process	0.0170777	5	0.0106989	GLA, GM2A, HEXA, HEXB, GALC	1963	7	13528	4.92249	1	0.143593	18.1336
GOTERM_BP_FAT	GO:0007220~	Notch receptor processing	0.0170777	5	0.00517847	NCSTN, PSEN1, APH1A, PSEN2, PSENEN	1963	6	13528	5.74291	1	0.0777009	9.20578
GOTERM_BP_FAT	GO:0016090~	prenol metabolic process	0.0170777	5	0.0019509	DPM1, ADNP, DPAGT1, FDFT1, DOLK	1963	5	13528	6.89149	0.999622	0.0342645	3.56721
GOTERM_BP_FAT	GO:0016093~	polyprenol metabolic process	0.0170777	5	0.0019509	DPM1, ADNP, DPAGT1, FDFT1, DOLK	1963	5	13528	6.89149	0.999622	0.0342645	3.56721
GOTERM_CC_FAT	GO:0008250~	oligosaccharyltransferase complex	0.0170777	5	0.0369471	MAGT1, STT3A, DAD1, RPN2, DDOST	1749	10	12782	3.65409	1	0.181602	43.3684
GOTERM_CC_FAT	GO:0008180~	signalosome	0.0170777	5	0.0369471	COPS2, COPS5, COPS6, COPS3, COPS8	1749	10	12782	3.65409	1	0.181602	43.3684
GOTERM_CC_FAT	GO:0016600~	flotillin complex	0.0170777	5	0.0248048	ABCF1, TUBB, MDC1, FLOT2, FLOT1	1749	9	12782	4.0601	1	0.134614	31.5705
GOTERM_CC_FAT	GO:0070688~	MLL5-L complex	0.0170777	5	0.0154299	ACTB, HCFC1, OGT, PPP1CC, PPP1CB	1749	8	12782	4.56761	0.999983	0.0944247	20.9321
GOTERM_CC_FAT	GO:0016580~	Sin3 complex	0.0170777	5	0.0154299	MORF4L1, RBBP4, CSNK2A1, HDAC2, HDAC1	1749	8	12782	4.56761	0.999983	0.0944247	20.9321
GOTERM_CC_FAT	GO:0070822~	Sin3-type complex	0.0170777	5	0.0154299	MORF4L1, RBBP4, CSNK2A1, HDAC2, HDAC1	1749	8	12782	4.56761	0.999983	0.0944247	20.9321
GOTERM_CC_FAT	GO:0005652~	nuclear lamina	0.0170777	5	0.00415351	EIF6, LMNB2, NARF, LMNA, PCNA	1749	6	12782	6.09015	0.947493	0.0311893	6.09282
GOTERM_CC_FAT	GO:0005851~	eukaryotic translation initiation factor 2B complex	0.0170777	5	0.00415351	EIF2S1, EIF2B2, EIF2B1, EIF2B4, EIF2B5	1749	6	12782	6.09015	0.947493	0.0311893	6.09282
GOTERM_MF_FAT	GO:0004576~	oligosaccharyl transferase activity	0.0170777	5	0.0403612	MAGT1, STT3A, DAD1, RPN2, DDOST	1825	10	12983	3.55699	1	0.413119	49.308
GOTERM_MF_FAT	GO:0070412~	R-SMAD binding	0.0170777	5	0.0403612	MEN1, TRIM33, SMAD3, SMAD2, SMURF1	1825	10	12983	3.55699	1	0.413119	49.308
GOTERM_MF_FAT	GO:0070717~	poly-purine tract binding	0.0170777	5	0.0271826	EIF4A3, TIA1, SYNCRIP, PABPC3, PABPC1	1825	9	12983	3.95221	1	0.327336	36.5217
GOTERM_MF_FAT	GO:0004579~	dolichyl-diphosphooligosaccharide-protein glycotransferase activity	0.0170777	5	0.0271826	MAGT1, STT3A, DAD1, RPN2, DDOST	1825	9	12983	3.95221	1	0.327336	36.5217
GOTERM_MF_FAT	GO:0008641~	small protein activating enzyme activity	0.0170777	5	0.0271826	ATG7, UBA2, UBA3, SAE1, NAE1	1825	9	12983	3.95221	1	0.327336	36.5217
GOTERM_MF_FAT	GO:0008143~	poly(A) RNA binding	0.0170777	5	0.0169632	EIF4A3, TIA1, SYNCRIP, PABPC3, PABPC1	1825	8	12983	4.44623	1	0.239765	24.5832
GOTERM_MF_FAT	GO:0032405~	MutLalpha complex binding	0.0170777	5	0.00459617	MSH6, MUTYH, MSH2, PCNA, ATR	1825	6	12983	5.92831	0.99849	0.0874262	7.3156
GOTERM_MF_FAT	GO:0033170~	protein-DNA loading ATPase activity	0.0170777	5	0.00172451	RFC5, RFC3, RFC4, RFC1, RFC2	1825	5	12983	7.11397	0.912284	0.0397493	2.80621
GOTERM_MF_FAT	GO:0003689~	DNA clamp loader activity	0.0170777	5	0.00172451	RFC5, RFC3, RFC4, RFC1, RFC2	1825	5	12983	7.11397	0.912284	0.0397493	2.80621
GOTERM_BP_FAT	GO:0042769~	DNA damage response, detection of DNA damage	0.0136621	4	0.0432833	PNKP, MRPS35, MRPS11, PARP1	1963	6	13528	4.59433	1	0.383594	56.091
GOTERM_BP_FAT	GO:0032055~	negative regulation of translation in response to stress	0.0136621	4	0.0432833	EIF2AK3, EIF2B1, EIF2B4, EIF2B5	1963	6	13528	4.59433	1	0.383594	56.091
GOTERM_BP_FAT	GO:0046040~	IMP metabolic process	0.0136621	4	0.0432833	ATIC, ADSL, PAICS, PFAS	1963	6	13528	4.59433	1	0.383594	56.091
GOTERM_BP_FAT	GO:0034508~	centromere complex assembly	0.0136621	4	0.0432833	HJURP, CENPF, CENPE, HELLS	1963	6	13528	4.59433	1	0.383594	56.091
GOTERM_BP_FAT	GO:0006189~	'de novo' IMP biosynthetic process	0.0136621	4	0.0432833	ATIC, ADSL, PAICS, PFAS	1963	6	13528	4.59433	1	0.383594	56.091
GOTERM_BP_FAT	GO:0006337~	nucleosome disassembly	0.0136621	4	0.0432833	SET, SMARCE1, SUPT16H, HMGA1	1963	6	13528	4.59433	1	0.383594	56.091
GOTERM_BP_FAT	GO:0046125~	pyrimidine deoxyribonucleoside metabolic process	0.0136621	4	0.0432833	DTYMK, DCK, TBPL1, DUT	1963	6	13528	4.59433	1	0.383594	56.091
GOTERM_BP_FAT	GO:0006188~	IMP biosynthetic process	0.0136621	4	0.0432833	ATIC, ADSL, PAICS, PFAS	1963	6	13528	4.59433	1	0.383594	56.091
GOTERM_BP_FAT	GO:0051983~	regulation of chromosome segregation	0.0136621	4	0.0432833	KIF2C, CENPE, ESPL1, APC	1963	6	13528	4.59433	1	0.383594	56.091
GOTERM_BP_FAT	GO:0022616~	DNA strand elongation	0.0136621	4	0.0432833	RFC3, RFC4, POLA1, FEN1	1963	6	13528	4.59433	1	0.383594	56.091
GOTERM_BP_FAT	GO:0032986~	protein-DNA complex disassembly	0.0136621	4	0.0432833	SET, SMARCE1, SUPT16H, HMGA1	1963	6	13528	4.59433	1	0.383594	56.091
GOTERM_BP_FAT	GO:0031498~	chromatin disassembly	0.0136621	4	0.0432833	SET, SMARCE1, SUPT16H, HMGA1	1963	6	13528	4.59433	1	0.383594	56.091
GOTERM_BP_FAT	GO:0007064~	mitotic sister chromatid cohesion	0.0136621	4	0.0242309	PDS5B, NIPBL, SMC1A, DSCC1	1963	5	13528	5.51319	1	0.259127	36.6355
GOTERM_BP_FAT	GO:0006271~	DNA strand elongation during DNA replication	0.0136621	4	0.0242309	RFC3, RFC4, POLA1, FEN1	1963	5	13528	5.51319	1	0.259127	36.6355
GOTERM_BP_FAT	GO:0051974~	negative regulation of telomerase activity	0.0136621	4	0.0242309	MEN1, PPARG, POT1, TERF1	1963	5	13528	5.51319	1	0.259127	36.6355
GOTERM_BP_FAT	GO:0050435~	beta-amyloid metabolic process	0.0136621	4	0.0242309	PSEN1, PSEN2, IDE, FKBP1A	1963	5	13528	5.51319	1	0.259127	36.6355
GOTERM_BP_FAT	GO:0006999~	nuclear pore organization	0.0136621	4	0.0242309	NUP133, NUP98, SEH1L, AHCTF1	1963	5	13528	5.51319	1	0.259127	36.6355
GOTERM_BP_FAT	GO:0051096~	positive regulation of helicase activity	0.0136621	4	0.0242309	MSH6, SSBP1, MSH2, POT1	1963	5	13528	5.51319	1	0.259127	36.6355
GOTERM_BP_FAT	GO:0032057~	negative regulation of translational initiation in response to stress	0.0136621	4	0.0242309	EIF2AK3, EIF2B1, EIF2B4, EIF2B5	1963	5	13528	5.51319	1	0.259127	36.6355
GOTERM_BP_FAT	GO:0070096~	mitochondrial outer membrane translocase complex assembly	0.0136621	4	0.0108629	HSP90AA1, SAMM50, HSPA4, TOMM22	1963	4	13528	6.89149	1	0.145158	18.3856
GOTERM_BP_FAT	GO:0000019~	regulation of mitotic recombination	0.0136621	4	0.0108629	BLM, MRE11A, MLH1, RAD50	1963	4	13528	6.89149	1	0.145158	18.3856
GOTERM_BP_FAT	GO:0007008~	outer mitochondrial membrane organization	0.0136621	4	0.0108629	HSP90AA1, SAMM50, HSPA4, TOMM22	1963	4	13528	6.89149	1	0.145158	18.3856
GOTERM_BP_FAT	GO:0019348~	dolichol metabolic process	0.0136621	4	0.0108629	DPM1, ADNP, DPAGT1, DOLK	1963	4	13528	6.89149	1	0.145158	18.3856
GOTERM_BP_FAT	GO:0007091~	mitotic metaphase/anaphase transition	0.0136621	4	0.0108629	BUB1B, CDC23, CDC27, APC	1963	4	13528	6.89149	1	0.145158	18.3856
GOTERM_CC_FAT	GO:0000796~	condensin complex	0.0136621	4	0.0370316	NCAPH, NCAPG, SMC2, SMC4	1749	6	12782	4.87212	1	0.180757	43.4434
GOTERM_CC_FAT	GO:0000805~	X chromosome	0.0136621	4	0.0205925	H2AFY2, H3F3A, H2AFY, CDK2	1749	5	12782	5.84654	1	0.117366	26.9676
GOTERM_CC_FAT	GO:0005638~	lamin filament	0.0136621	4	0.0205925	EIF6, LMNB2, NARF, LMNA	1749	5	12782	5.84654	1	0.117366	26.9676
GOTERM_CC_FAT	GO:0030686~	90S preribosome	0.0136621	4	0.00916896	CASP8, WDR12, BOP1, PES1	1749	4	12782	7.30818	0.998529	0.0613534	12.9879
GOTERM_MF_FAT	GO:0070568~	guanylyltransferase activity	0.0136621	4	0.0397846	GMPPA, FPGT, USP14, RNGTT	1825	6	12983	4.74265	1	0.41141	48.8034

## Sheet: Downregualted common DEGs
Category	GO number	Term	%	Count	PValue	Genes	List Total	Pop Hits	Pop Total	Fold Enrichment	Bonferroni	Benjamini	FDR
GOTERM_MF_FAT	GO:0043167~	GO:0043167~ion binding	3.22034	95	0.00781263	CYP3A4, ADCY1, MASP2, PDLIM5, DAK, ADH1C, ADH1B, ADH1A, DNASE1L3, BBOX1, ZGPAT, ASPA, LPA, MAT1A, SLC4A4, KCND3, CYP1A1, CDHR2, FBP1, CYP26A1, F9, CDHR5, COLEC11, CYP2E1, CYP1A2, CLEC4M, BHMT, XDH, FXYD1, FOLH1B, CYP2B6, MME, BCHE, CDA, MRC1, CYP2C9, CYP2C8, EPHX2, NR4A2, ACACB, HBA1, NR1I2, STEAP3, CYP2C19, ANO1, CYP3A43, EFHD1, TDO2, CYP39A1, ANG, PROZ, HPD, GHR, KCNMA1, EGR1, AR, ESR1, FOLH1, …	234	4241	12983	1.24284	0.990449	0.127852	10.9216
GOTERM_MF_FAT	GO:0043169~	GO:0043169~cation binding	3.15254	93	0.0106136	CYP3A4, STEAP3, ADCY1, CYP2C19, MASP2, PDLIM5, ANO1, DAK, ADH1C, ADH1B, ADH1A, DNASE1L3, BBOX1, CYP3A43, EFHD1, ZGPAT, ASPA, TDO2, CYP39A1, LPA, MAT1A, ANG, PROZ, SLC4A4, HPD, EGR1, KCNMA1, KCND3, AR, CYP1A1, CDHR2, ESR1, FBP1, F9, CYP26A1, CDHR5, CYP1A2, CYP2E1, COLEC11, CLEC4M, FOLH1, BHMT, CYP2A6, CYP2A7, CA2, ALPL, XDH, MBL2, FOLH1B, CYP2B6, NR3C2, ADH6, MME, C1R, ZBTB16, RNF125, BCHE, SORBS2…	234	4179	12983	1.23472	0.998214	0.15719	14.5586
GOTERM_MF_FAT	GO:0046872~	GO:0046872~metal ion binding	3.08475	91	0.0165816	CYP3A4, STEAP3, ADCY1, CYP2C19, MASP2, PDLIM5, ANO1, DAK, ADH1C, ADH1B, ADH1A, DNASE1L3, BBOX1, CYP3A43, EFHD1, ZGPAT, ASPA, TDO2, CYP39A1, LPA, MAT1A, ANG, PROZ, SLC4A4, HPD, EGR1, KCNMA1, KCND3, AR, CYP1A1, CDHR2, ESR1, FBP1, F9, CYP26A1, CDHR5, CYP1A2, CYP2E1, COLEC11, CLEC4M, FOLH1, BHMT, CYP2A6, CYP2A7, CA2, ALPL, XDH, MBL2, FOLH1B, CYP2B6, NR3C2, ADH6, MME, C1R, ZBTB16, RNF125, SORBS2, FCN2…	234	4140	12983	1.21955	0.999951	0.214816	21.8511
GOTERM_CC_FAT	GO:0005576~	GO:0005576~extracellular region	2.50847	74	4.0549e-10	PZP, MASP2, LEPR, CRHBP, SORL1, CXCL12, AZGP1, OLFML3, CFHR4, LPA, ANG, HAMP, APOF, LCAT, IL1RAP, SERPINA4, PROZ, ITIH4, CYR61, GHR, F11, SHBG, F9, IGFALS, COLEC11, CLEC4M, C8A, C8B, BGN, PTGDS, CA2, C7, MBL2, C9, C6, CXCL2, CLU, PAMR1, APOC2, C1R, DCN, GREM2, PCOLCE, FCN3, BCHE, FCN2, C1QTNF1, KLKB1, CDA, LECT2, PLGLB1, HGFAC, SPP2, DPT, TNXA, FETUB, IGJ, IGF1, CCL19, CD5L, HGF, ECM2, ECM1, HPR,…	228	2010	12782	2.06395	9.04242e-08	4.52121e-08	5.17289e-07
GOTERM_MF_FAT	GO:0046914~	GO:0046914~transition metal ion binding	2.10169	62	0.0475084	STEAP3, CYP3A4, CYP2C19, PDLIM5, DAK, ADH1C, ADH1B, ADH1A, BBOX1, CYP3A43, ZGPAT, ASPA, TDO2, CYP39A1, MAT1A, ANG, HPD, EGR1, AR, KCND3, CYP1A1, ESR1, CYP26A1, CYP1A2, CYP2E1, FOLH1, BHMT, CYP2A6, CYP2A7, CA2, XDH, ALPL, FOLH1B, CYP2B6, NR3C2, MME, ADH6, ZBTB16, RNF125, SORBS2, ETFDH, HAAO, MT1E, CDA, CD4, MT1H, HBB, MT1G, MT1F, MT1M, CYP2C9, CYP2C8, NR4A2, ACACB, HBA1, MT1X, PCK1, CYP4A11, NR1I2…	234	2785	12983	1.23517	1	0.425968	51.2138
GOTERM_BP_FAT	GO:0055114~	GO:0055114~oxidation reduction	1.69492	50	6.84549e-19	ALDH8A1, STEAP3, CYP3A4, CYP2C19, EHHADH, OGDHL, ADH1C, ADH1B, ADH1A, BBOX1, MTHFD1, CYP3A43, TDO2, CYP39A1, AKR7A3, DAO, SRD5A1, SRD5A2, HPD, ALDH6A1, CYP1A1, CYP26A1, CBR4, CYP2E1, CYP1A2, ACADL, DHRS1, ALDH1B1, HAO2, HSD11B1, CYP2A6, CYP2A7, AKR1D1, XDH, ACADSB, CYP2B6, AASS, ADH6, KMO, HAAO, ETFDH, BDH2, GPD1, GCDH, CYP2C9, CYP2C8, CYP4A11, AOX1, ALDH2, CYP4F2, RDH16, DCXR	238	639	13528	4.4476	1.18153e-15	1.18153e-15	1.15671e-15
GOTERM_CC_FAT	GO:0000267~	GO:0000267~cell fraction	1.55932	46	5.28171e-08	CYP3A4, CYP2C19, CYP2B6, PDLIM5, CRHBP, CXCL2, MME, CYP3A43, FOS, EDNRB, TDO2, CYP39A1, BCHE, PEMT, HAAO, GYS2, ENO3, SRD5A1, SRD5A2, SLC1A1, SLC22A1, GPD1, CYP1A1, CYP2C9, SLC22A7, CYP2C8, FBP1, EPHX2, IGFALS, CYP26A1, CYP2E1, CYP1A2, PCK1, SLC10A1, CYP4A11, FOLH1, FBLN5, SLC17A2, CYFIP2, PON1, ABAT, CYP2A6, CYP2A7, CYP4F2, RDH16, PON3	228	1083	12782	2.38119	1.17781e-05	1.96303e-06	6.73795e-05
GOTERM_CC_FAT	GO:0044421~	GO:0044421~extracellular region part	1.52542	45	4.16032e-09	MBL2, PZP, CRHBP, C6, LEPR, CLU, CXCL2, SORL1, APOC2, DCN, GREM2, CXCL12, FCN3, BCHE, ANG, FCN2, APOF, KLKB1, C1QTNF1, LCAT, LECT2, HGFAC, DPT, GHR, F11, TNXA, CCL19, IGF1, IGFALS, CD5L, ECM2, ECM1, HPR, C8A, C8B, AFM, BGN, CCL14, CXCL14, HPX, FBLN5, PON1, CA2, IGFBP3, PON3	228	960	12782	2.62788	9.27751e-07	3.09251e-07	5.30738e-06
GOTERM_CC_FAT	GO:0005615~	GO:0005615~extracellular space	1.32203	39	3.03078e-10	MBL2, PZP, CRHBP, C6, LEPR, CLU, CXCL2, SORL1, APOC2, GREM2, CXCL12, FCN3, BCHE, ANG, FCN2, APOF, KLKB1, C1QTNF1, LCAT, LECT2, HGFAC, GHR, F11, TNXA, IGFALS, IGF1, CCL19, CD5L, HPR, C8A, C8B, AFM, CCL14, CXCL14, HPX, PON1, CA2, IGFBP3, PON3	228	685	12782	3.19182	6.75863e-08	6.75863e-08	3.8664e-07
GOTERM_BP_FAT	GO:0010033~	GO:0010033~response to organic substance	1.28814	38	3.38691e-09	ALPL, ADCY1, LEPR, ALDOB, ADH6, AGXT, GCGR, FOS, BCHE, ANG, LCAT, PEMT, GYS2, CD4, SRD5A2, GHR, CYR61, KCNMA1, EGR1, AR, SOCS2, CYP1A1, NR4A2, FBP1, ESR1, RCAN1, NPY1R, TAT, PCK1, ID2, DUSP1, ID1, FYN, PDGFRA, ALDH2, ABAT, CA2, CD14	238	721	13528	2.99575	5.84579e-06	8.35115e-07	5.72297e-06
GOTERM_CC_FAT	GO:0005829~	GO:0005829~cytosol	1.25424	37	0.00667456	XDH, GNE, PDLIM5, ALDOB, ADH1C, ADH6, ADH1B, ADH1A, KMO, ZBTB16, SEC14L2, TDO2, STARD5, GCKR, HAAO, GSTZ1, AKR7A3, CDA, GYS2, ENO3, NDRG2, GNMT, SULT1E1, HBB, FANCC, GPD1, NAT1, NAT2, CIDEB, FBP1, EPHX2, NPY1R, ACACB, HBA1, PCK1, GBA3, ID2, FYN, AKR1D1	228	1330	12782	1.5596	0.775396	0.062868	8.1886
GOTERM_CC_FAT	GO:0031226~	GO:0031226~intrinsic to plasma membrane	1.25424	37	0.00150039	FXYD1, C7, C9, C6, PTH1R, SORL1, MME, VIPR1, MARCO, EDNRB, LY6E, IL1RAP, RAB26, SLC4A4, SLC1A1, SLC22A1, GHR, KCNMA1, MRC1, KCND3, SLC22A7, SLC6A12, SLC6A13, NPY1R, STAB2, CD1D, SLC10A1, CLEC4M, C8A, SLCO1B3, C8B, FOLH1, SLC17A2, PDGFRA, TBXA2R, ADRA1A, CLEC1B	228	1215	12782	1.70722	0.284546	0.0195037	1.89728
GOTERM_CC_FAT	GO:0005626~	GO:0005626~insoluble fraction	1.25424	37	6.70743e-07	CYP3A4, CYP2C19, CYP2B6, PDLIM5, MME, CYP3A43, FOS, EDNRB, CYP39A1, BCHE, PEMT, GYS2, ENO3, SRD5A1, SRD5A2, SLC1A1, SLC22A1, CYP1A1, CYP2C9, SLC22A7, CYP2C8, CYP26A1, IGFALS, CYP2E1, CYP1A2, SLC10A1, CYP4A11, FOLH1, SLC17A2, CYFIP2, PON1, ABAT, CYP2A6, CYP2A7, CYP4F2, RDH16, PON3	228	839	12782	2.47231	0.000149564	2.13677e-05	0.000855672
GOTERM_CC_FAT	GO:0005887~	GO:0005887~integral to plasma membrane	1.22034	36	0.00193244	FXYD1, C7, C9, C6, PTH1R, SORL1, MME, VIPR1, MARCO, EDNRB, LY6E, IL1RAP, SLC4A4, SLC1A1, SLC22A1, GHR, KCNMA1, MRC1, KCND3, SLC22A7, SLC6A12, SLC6A13, NPY1R, STAB2, CD1D, SLC10A1, CLEC4M, C8A, SLCO1B3, C8B, FOLH1, SLC17A2, PDGFRA, TBXA2R, ADRA1A, CLEC1B	228	1188	12782	1.69883	0.35037	0.020331	2.43743
GOTERM_CC_FAT	GO:0005624~	GO:0005624~membrane fraction	1.22034	36	8.10049e-07	CYP3A4, CYP2C19, CYP2B6, PDLIM5, MME, CYP3A43, FOS, EDNRB, CYP39A1, BCHE, PEMT, ENO3, SRD5A1, SRD5A2, SLC1A1, SLC22A1, CYP1A1, CYP2C9, SLC22A7, CYP2C8, CYP26A1, IGFALS, CYP2E1, CYP1A2, SLC10A1, CYP4A11, FOLH1, SLC17A2, CYFIP2, PON1, ABAT, CYP2A6, CYP2A7, CYP4F2, RDH16, PON3	228	809	12782	2.4947	0.000180625	2.25799e-05	0.00103339
GOTERM_CC_FAT	GO:0005739~	GO:0005739~mitochondrion	1.15254	34	0.00161698	ACADSB, EHHADH, CLU, OGDHL, AASS, ECHDC2, KMO, AGXT, MTHFD1, GLS2, EFHD1, HAAO, ETFDH, PEMT, GSTZ1, BDH2, GHR, GCDH, ALDH6A1, CYP1A1, PDK4, CBR4, CYP2E1, ACADL, TAT, DHRS1, ACSM3, GLYAT, ANXA10, FYN, ALDH1B1, ALDH2, ABAT, ACSM5	228	1087	12782	1.75353	0.302937	0.0188144	2.04331
GOTERM_BP_FAT	GO:0009611~	GO:0009611~response to wounding	1.08475	32	3.5058e-09	C7, MBL2, C9, MASP2, C6, CLU, CXCL2, ABHD2, C1R, FOS, LPA, FCN3, FCN2, KLKB1, IL1RAP, PROZ, ITIH4, ENO3, F11, CYP1A1, EPHX2, F9, IGF1, CCL19, CHST4, SIGIRR, C8A, C8B, FBLN5, AOX1, PDGFRA, CD14	238	530	13528	3.43187	6.051e-06	7.56377e-07	5.92387e-06
GOTERM_MF_FAT	GO:0009055~	GO:0009055~electron carrier activity	1.08475	32	3.00052e-19	CYP3A4, XDH, STEAP3, ACADSB, CYP2C19, CYP2B6, ADH6, AASS, KMO, BBOX1, CYP3A43, CYP39A1, HAAO, ETFDH, AKR7A3, SRD5A1, GCDH, CYP1A1, CYP2C9, CYP2C8, CYP26A1, CYP2E1, CYP1A2, ACADL, CYP4A11, AOX1, HAO2, ALDH2, CYP2A6, CYP2A7, CYP4F2, RDH16	234	221	12983	8.03372	1.77931e-16	1.77931e-16	4.42442e-16
GOTERM_CC_FAT	GO:0031090~	GO:0031090~organelle membrane	1.05085	31	0.0113644	CYP3A4, CYP2C19, CYP2B6, KMO, EFHD1, EDNRB, CYP39A1, ST3GAL6, HAAO, ETFDH, PEMT, CD4, HPD, GCDH, CYP2C9, CYP2C8, PDK4, CYP26A1, CHST4, CYP2E1, CYP1A2, MAN1C1, CD1D, DHRS1, CYP4A11, PTGDS, ZG16, HSD11B1, CYP2A6, CYP4F2, SLC27A5	228	1096	12782	1.58568	0.921821	0.0969257	13.5675
GOTERM_BP_FAT	GO:0006955~	GO:0006955~immune response	1.01695	30	1.09583e-05	C7, MBL2, C9, MASP2, C6, CLU, CXCL2, C1R, VIPR1, CXCL12, RNF125, AZGP1, FCN3, HAMP, FCN2, IL1RAP, CD4, IGJ, CCL19, CHST4, SIGIRR, CD1D, CLEC4M, C8A, C8B, CCL14, CXCL14, FCGR2B, LIME1, CD14	238	690	13528	2.47132	0.0187364	0.000590892	0.018515
GOTERM_BP_FAT	GO:0006952~	GO:0006952~defense response	0.949153	28	1.03277e-05	C7, MBL2, C9, MASP2, C6, CXCL2, CLU, C1R, FOS, FCN3, HAMP, FCN2, KLKB1, IL1RAP, ITIH4, EPHX2, CCL19, CHST4, CD5L, STAB2, HPR, SIGIRR, CD1D, C8A, C8B, AOX1, CD14, CLEC1B	238	615	13528	2.58785	0.0176678	0.000574859	0.0174497
GOTERM_CC_FAT	GO:0005783~	GO:0005783~endoplasmic reticulum	0.949153	28	0.0116152	CYP3A4, CYP2C19, CYP2B6, NR3C2, CYP3A43, CYP39A1, BCHE, PEMT, SRD5A1, CD4, SRD5A2, HPD, GABARAPL1, CYP1A1, CYP2C9, CYP2C8, CYP26A1, CYP1A2, CYP2E1, DHRS1, CYP4A11, PTGDS, HSD11B1, CYP2A6, CYP2A7, CYP4F2, RDH16, SLC27A5	228	960	12782	1.63512	0.926123	0.0953489	13.8469
GOTERM_BP_FAT	GO:0009719~	GO:0009719~response to endogenous stimulus	0.915254	27	1.09097e-08	ALPL, ADCY1, LEPR, ALDOB, AGXT, GCGR, FOS, ANG, BCHE, LCAT, PEMT, SRD5A2, GHR, KCNMA1, AR, SOCS2, NR4A2, FBP1, ESR1, RCAN1, NPY1R, TAT, PCK1, DUSP1, PDGFRA, ALDH2, CA2	238	405	13528	3.78936	1.883e-05	1.71184e-06	1.84346e-05
GOTERM_CC_FAT	GO:0012505~	GO:0012505~endomembrane system	0.915254	27	0.00150313	CYP3A4, CYP2C19, CYP2B6, EDNRB, CYP39A1, BCHE, ST3GAL6, PEMT, CD4, HPD, CYP2C9, CYP2C8, CYP26A1, CDHR5, CHST4, ACACB, CYP1A2, CYP2E1, MAN1C1, CYP4A11, SYNE1, PTGDS, ZG16, HSD11B1, CYP2A6, CYP4F2, SLC27A5	228	782	12782	1.93562	0.284984	0.0184635	1.90071
GOTERM_BP_FAT	GO:0042592~	GO:0042592~homeostatic process	0.881356	26	0.00153939	FXYD1, XDH, C7, PTH1R, NR3C2, APOC2, CXCL12, EDNRB, GCKR, ANG, HAMP, LCAT, HAAO, MT1H, FANCC, KCNMA1, EPHX2, CCL19, IGF1, NPY1R, HPR, PCK1, CCL14, ID2, HPX, MT2A	238	751	13528	1.96784	0.929984	0.0343822	2.56957
GOTERM_MF_FAT	GO:0005506~	GO:0005506~iron ion binding	0.881356	26	2.78233e-10	CYP3A4, XDH, STEAP3, CYP2C19, CYP2B6, BBOX1, CYP3A43, TDO2, CYP39A1, HAAO, ETFDH, HBB, HPD, CYP1A1, CYP2C9, CYP2C8, CYP26A1, HBA1, CYP1A2, CYP2E1, CYP4A11, HPX, AOX1, CYP2A6, CYP2A7, CYP4F2	234	308	12983	4.68362	1.64992e-07	3.29984e-08	4.10268e-07
GOTERM_BP_FAT	GO:0009725~	GO:0009725~response to hormone stimulus	0.847458	25	2.9173e-08	ALPL, ADCY1, LEPR, ALDOB, AGXT, GCGR, FOS, ANG, BCHE, LCAT, SRD5A2, GHR, KCNMA1, AR, SOCS2, FBP1, ESR1, RCAN1, NPY1R, TAT, PCK1, DUSP1, ALDH2, PDGFRA, CA2	238	367	13528	3.87196	5.03514e-05	3.87327e-06	4.92946e-05
GOTERM_MF_FAT	GO:0046983~	GO:0046983~protein dimerization activity	0.779661	23	0.000302423	SHBG, GPD1, AR, NR4A2, EPHX2, APOC2, HGF, ZBTB16, FOSB, AGXT, ABCG2, ATF5, FOS, SDS, PDGFRA, PON1, ABAT, ENO3, CDA, GYS2, CD4, PON3, GHR	234	542	12983	2.35444	0.164199	0.0104954	0.445013
GOTERM_BP_FAT	GO:0006954~	GO:0006954~inflammatory response	0.745763	22	2.72626e-07	C7, MBL2, C9, MASP2, C6, CLU, CXCL2, EPHX2, CCL19, CHST4, C1R, SIGIRR, C8A, C8B, FOS, FCN3, FCN2, KLKB1, IL1RAP, AOX1, ITIH4, CD14	238	325	13528	3.84765	0.000470442	2.94091e-05	0.000460665
GOTERM_MF_FAT	GO:0042802~	GO:0042802~identical protein binding	0.745763	22	0.00559628	SHBG, GPD1, ALDOB, EPHX2, FBP1, APOC2, CLDN10, ZBTB16, AGXT, ABCG2, SDS, FYN, PDGFRA, ALDH2, PON1, ABAT, ENO3, CDA, GYS2, CD4, PON3, GHR	234	640	12983	1.90722	0.964132	0.0987723	7.94204
GOTERM_BP_FAT	GO:0016265~	GO:0016265~death	0.711864	21	0.0295378	STEAP3, C7, AR, C9, C6, CLU, CIDEB, NR4A2, CD5L, ZBTB16, DNASE1L3, C8A, C8B, SYNE1, ANG, CYFIP2, C8ORF4, ADRA1A, GADD45B, GADD45A, CD14	238	724	13528	1.64868	1	0.326348	39.7477
GOTERM_BP_FAT	GO:0048878~	GO:0048878~chemical homeostasis	0.711864	21	0.00068951	KCNMA1, FXYD1, C7, PTH1R, EPHX2, NR3C2, APOC2, IGF1, CCL19, NPY1R, CXCL12, HPR, PCK1, EDNRB, GCKR, CCL14, HAMP, HPX, LCAT, MT2A, MT1H	238	512	13528	2.33134	0.695932	0.0178762	1.15872
GOTERM_BP_FAT	GO:0007610~	GO:0007610~behavior	0.711864	21	0.000226653	EGR1, KCNMA1, ADCY1, LEPR, CRHBP, CXCL2, NR4A2, CCL19, NPY1R, FOSB, CXCL12, EDNRB, FOS, CCL14, CXCL14, PTGDS, BCHE, FYN, ABAT, LECT2, CYR61	238	469	13528	2.54509	0.323787	0.00721913	0.382293
GOTERM_CC_FAT	GO:0042598~	GO:0042598~vesicular fraction	0.711864	21	1.30135e-08	CYP3A4, CYP1A1, CYP2C19, CYP2C9, CYP2B6, CYP2C8, CYP26A1, IGFALS, CYP2E1, CYP1A2, CYP3A43, CYP4A11, CYP39A1, PON1, CYP2A6, CYP2A7, SRD5A1, CYP4F2, SRD5A2, RDH16, PON3	228	244	12782	4.82496	2.90201e-06	5.80403e-07	1.66015e-05
GOTERM_CC_FAT	GO:0005792~	GO:0005792~microsome	0.711864	21	7.91906e-09	CYP3A4, CYP1A1, CYP2C19, CYP2C9, CYP2B6, CYP2C8, CYP26A1, IGFALS, CYP2E1, CYP1A2, CYP3A43, CYP4A11, CYP39A1, PON1, CYP2A6, CYP2A7, SRD5A1, CYP4F2, SRD5A2, RDH16, PON3	228	237	12782	4.96747	1.76595e-06	4.41488e-07	1.01025e-05
GOTERM_MF_FAT	GO:0030246~	GO:0030246~carbohydrate binding	0.711864	21	6.07807e-06	MRC1, F11, MBL2, TNXA, ALDOB, FBP1, COLEC11, DCN, STAB2, ECM2, CLEC4M, CCL14, BGN, FCN3, CSAD, ANG, FCN2, ZG16, CD14, CYR61, CLEC1B	234	354	12983	3.29136	0.00359782	0.00032761	0.00896205
GOTERM_MF_FAT	GO:0048037~	GO:0048037~cofactor binding	0.711864	21	2.20992e-08	XDH, STEAP3, GPD1, ALDH6A1, GCDH, ACADSB, EHHADH, OGDHL, KMO, CBR4, ACADL, AGXT, TAT, CTH, CSAD, SDS, HAO2, AOX1, ETFDH, ABAT, BDH2	234	249	12983	4.67928	1.31048e-05	1.87212e-06	3.25865e-05
GOTERM_BP_FAT	GO:0008219~	GO:0008219~cell death	0.677966	20	0.0485898	STEAP3, C7, AR, C9, C6, CLU, CIDEB, CD5L, ZBTB16, DNASE1L3, C8A, C8B, SYNE1, ANG, CYFIP2, C8ORF4, ADRA1A, GADD45B, GADD45A, CD14	238	719	13528	1.58109	1	0.434107	56.9003
GOTERM_MF_FAT	GO:0008289~	GO:0008289~lipid binding	0.677966	20	0.000489025	CYP3A4, SHBG, ALDH6A1, AR, NR3C2, ESR1, APOC2, CYP26A1, SEC14L2, CD1D, AZGP1, STARD5, ANXA10, PTGDS, PLIN1, APOF, PON1, PEMT, SULT1E1, AKR1D1	234	450	12983	2.46591	0.251783	0.0143985	0.718674
GOTERM_BP_FAT	GO:0048545~	GO:0048545~response to steroid hormone stimulus	0.644068	19	7.32246e-09	ALPL, KCNMA1, SOCS2, LEPR, ALDOB, ESR1, RCAN1, NPY1R, AGXT, TAT, FOS, DUSP1, BCHE, LCAT, PDGFRA, ALDH2, SRD5A2, CA2, GHR	238	192	13528	5.62482	1.26385e-05	1.26386e-06	1.2373e-05
GOTERM_BP_FAT	GO:0016054~	GO:0016054~organic acid catabolic process	0.644068	19	7.10431e-13	ALDH6A1, EHHADH, AASS, KMO, TAT, MTHFD1, ASPA, TDO2, CYP39A1, SDS, HAO2, ETFDH, PON1, GSTZ1, BDH2, AKR1D1, PON3, ACAA1, HPD	238	111	13528	9.72943	1.22621e-09	6.13103e-10	1.20044e-09
GOTERM_BP_FAT	GO:0046395~	GO:0046395~carboxylic acid catabolic process	0.644068	19	7.10431e-13	ALDH6A1, EHHADH, AASS, KMO, TAT, MTHFD1, ASPA, TDO2, CYP39A1, SDS, HAO2, ETFDH, PON1, GSTZ1, BDH2, AKR1D1, PON3, ACAA1, HPD	238	111	13528	9.72943	1.22621e-09	6.13103e-10	1.20044e-09
GOTERM_CC_FAT	GO:0044429~	GO:0044429~mitochondrial part	0.644068	19	0.0193887	GCDH, ACADSB, OGDHL, PDK4, KMO, CBR4, ACADL, AGXT, DHRS1, ACSM3, GLS2, EFHD1, ALDH1B1, FYN, ETFDH, HAAO, ALDH2, ABAT, ACSM5	228	595	12782	1.7902	0.9873	0.149311	22.1023
GOTERM_CC_FAT	GO:0019898~	GO:0019898~extrinsic to membrane	0.644068	19	0.00313252	CYP1A1, CYP2C19, CYP2C9, CYP2B6, CYP2C8, NR3C2, CYP26A1, CYP2E1, EPB41L4B, CYP1A2, CYP3A43, RND3, CYP4A11, CYP39A1, CYP2A6, CYP2A7, CYP4F2, DCXR, GHR	228	494	12782	2.15621	0.50324	0.0313018	3.92343
GOTERM_BP_FAT	GO:0019725~	GO:0019725~cellular homeostasis	0.610169	18	0.00351801	KCNMA1, FXYD1, C7, PTH1R, EPHX2, NR3C2, CCL19, NPY1R, CXCL12, HPR, EDNRB, GCKR, CCL14, HAMP, HPX, MT2A, HAAO, MT1H	238	466	13528	2.19555	0.997718	0.0653533	5.78115
GOTERM_CC_FAT	GO:0044432~	GO:0044432~endoplasmic reticulum part	0.610169	18	0.000154679	CYP3A4, CYP2C19, CYP2C9, CYP2B6, CYP2C8, CYP26A1, CYP2E1, CYP1A2, CYP4A11, CYP39A1, BCHE, HSD11B1, PEMT, CYP2A6, CD4, CYP4F2, SLC27A5, HPD	228	347	12782	2.90808	0.0339079	0.00246097	0.197147
GOTERM_MF_FAT	GO:0046906~	GO:0046906~tetrapyrrole binding	0.610169	18	1.38199e-10	CYP3A4, CYP1A1, CYP2C19, CYP2C9, CYP2B6, CYP2C8, CYP26A1, CYP2E1, HBA1, CYP1A2, CYP3A43, CYP4A11, TDO2, CYP39A1, CYP2A6, CYP2A7, CYP4F2, HBB	234	129	12983	7.7418	8.19517e-08	2.04879e-08	2.03781e-07
GOTERM_MF_FAT	GO:0020037~	GO:0020037~heme binding	0.610169	18	4.89559e-11	CYP3A4, CYP1A1, CYP2C19, CYP2C9, CYP2B6, CYP2C8, CYP26A1, CYP2E1, HBA1, CYP1A2, CYP3A43, CYP4A11, TDO2, CYP39A1, CYP2A6, CYP2A7, CYP4F2, HBB	234	121	12983	8.25366	2.90309e-08	9.67696e-09	7.21881e-08
GOTERM_BP_FAT	GO:0055082~	GO:0055082~cellular chemical homeostasis	0.576271	17	0.00109586	KCNMA1, FXYD1, C7, PTH1R, EPHX2, NR3C2, CCL19, NPY1R, CXCL12, HPR, EDNRB, GCKR, CCL14, HAMP, HPX, MT2A, MT1H	238	380	13528	2.54286	0.849305	0.0259422	1.83567
GOTERM_BP_FAT	GO:0006631~	GO:0006631~fatty acid metabolic process	0.576271	17	4.01295e-07	ACADSB, EHHADH, EPHX2, ECHDC2, ACACB, ACADL, ACSM3, CYP4A11, PTGDS, HAO2, ETFDH, BDH2, CYP4F2, SLC27A5, ACSM5, ACAA1, GHR	238	198	13528	4.88023	0.000692396	4.07424e-05	0.00067808
GOTERM_CC_FAT	GO:0042175~	GO:0042175~nuclear envelope-endoplasmic reticulum network	0.576271	17	4.77201e-05	CYP3A4, CYP2C19, CYP2C9, CYP2B6, CYP2C8, CYP26A1, CYP2E1, CYP1A2, CYP4A11, CYP39A1, HSD11B1, PEMT, CYP2A6, CD4, CYP4F2, SLC27A5, HPD	228	284	12782	3.35579	0.0105854	0.000886427	0.0608601
GOTERM_CC_FAT	GO:0005789~	GO:0005789~endoplasmic reticulum membrane	0.576271	17	2.47639e-05	CYP3A4, CYP2C19, CYP2C9, CYP2B6, CYP2C8, CYP26A1, CYP2E1, CYP1A2, CYP4A11, CYP39A1, HSD11B1, PEMT, CYP2A6, CD4, CYP4F2, SLC27A5, HPD	228	269	12782	3.54291	0.00550721	0.00055209	0.0315871
GOTERM_MF_FAT	GO:0042803~	GO:0042803~protein homodimerization activity	0.576271	17	0.000353553	SHBG, GPD1, EPHX2, APOC2, ZBTB16, AGXT, ABCG2, SDS, PDGFRA, PON1, ABAT, CDA, GYS2, ENO3, CD4, PON3, GHR	234	334	12983	2.82398	0.189168	0.0115821	0.520067
GOTERM_BP_FAT	GO:0050801~	GO:0050801~ion homeostasis	0.542373	16	0.00573844	KCNMA1, FXYD1, C7, PTH1R, EPHX2, NR3C2, CCL19, NPY1R, CXCL12, HPR, EDNRB, CCL14, HPX, HAMP, MT2A, MT1H	238	409	13528	2.22358	0.999951	0.0982966	9.26651
GOTERM_BP_FAT	GO:0006873~	GO:0006873~cellular ion homeostasis	0.542373	16	0.002494	KCNMA1, FXYD1, C7, PTH1R, EPHX2, NR3C2, CCL19, NPY1R, CXCL12, HPR, EDNRB, CCL14, HPX, HAMP, MT2A, MT1H	238	374	13528	2.43167	0.986567	0.0500157	4.13168
GOTERM_BP_FAT	GO:0008610~	GO:0008610~lipid biosynthetic process	0.542373	16	0.000580575	ALDH8A1, CYP1A1, GNE, ACACB, PCK1, ACSM3, STARD5, CYP39A1, PTGDS, ANG, LCAT, PEMT, HSD11B1, SRD5A1, SRD5A2, AKR1D1	238	323	13528	2.81562	0.632989	0.0162979	0.976502
GOTERM_BP_FAT	GO:0055080~	GO:0055080~cation homeostasis	0.542373	16	0.000158508	KCNMA1, FXYD1, C7, PTH1R, EPHX2, NR3C2, CCL19, NPY1R, CXCL12, HPR, EDNRB, CCL14, HPX, HAMP, MT2A, MT1H	238	286	13528	3.17988	0.239369	0.00535047	0.267499
GOTERM_BP_FAT	GO:0030003~	GO:0030003~cellular cation homeostasis	0.542373	16	4.18998e-05	KCNMA1, FXYD1, C7, PTH1R, EPHX2, NR3C2, CCL19, NPY1R, CXCL12, HPR, EDNRB, CCL14, HPX, HAMP, MT2A, MT1H	238	254	13528	3.58049	0.0697674	0.00190136	0.070776
GOTERM_BP_FAT	GO:0002684~	GO:0002684~positive regulation of immune system process	0.542373	16	1.96489e-05	MBL2, C7, C9, MASP2, C6, CLU, C1R, CXCL12, CD1D, C8A, C8B, FCN3, FYN, HPX, FCN2, CD4	238	238	13528	3.8212	0.0333457	0.000968511	0.0331962
GOTERM_BP_FAT	GO:0010035~	GO:0010035~response to inorganic substance	0.542373	16	3.23986e-06	XDH, KCNMA1, CYP1A1, ALDOB, NR4A2, TAT, MT1X, FOS, DUSP1, LCAT, PDGFRA, HAAO, ABAT, CA2, MT1H, FANCC	238	205	13528	4.43632	0.0055764	0.00020709	0.00547436
GOTERM_BP_FAT	GO:0008202~	GO:0008202~steroid metabolic process	0.542373	16	2.6992e-06	CYP3A4, CYP1A1, LEPR, SORL1, STARD5, CYP39A1, NR1I2, LCAT, APOF, HSD11B1, SULT1A2, SRD5A1, SULT1E1, SRD5A2, AKR1D1, SLC27A5	238	202	13528	4.5022	0.00464798	0.000179169	0.00456082
GOTERM_MF_FAT	GO:0019825~	GO:0019825~oxygen binding	0.542373	16	3.86771e-16	CYP3A4, CYP1A1, CYP2C19, CYP2C9, CYP2B6, CYP2C8, CYP26A1, CYP2E1, HBA1, CYP1A2, CYP4A11, TDO2, HAAO, CYP2A7, CYP4F2, HBB	234	43	12983	20.6448	1.97509e-13	9.88098e-14	4.88498e-13
GOTERM_BP_FAT	GO:0048584~	GO:0048584~positive regulation of response to stimulus	0.508475	15	7.19349e-05	MBL2, C7, C9, MASP2, C6, CLU, C1R, CXCL12, CD1D, C8A, C8B, FCN3, FYN, HPX, FCN2	238	236	13528	3.61273	0.116765	0.00288337	0.121481
GOTERM_BP_FAT	GO:0006575~	GO:0006575~cellular amino acid derivative metabolic process	0.508475	15	1.30025e-06	CYP1A1, NR4A2, KMO, BBOX1, TDO2, CTH, LY6E, BCHE, LCAT, PON1, PEMT, ABAT, SULT1A2, GNMT, GHR	238	166	13528	5.13617	0.00224171	0.000102005	0.00219705
GOTERM_BP_FAT	GO:0002526~	GO:0002526~acute inflammatory response	0.508475	15	1.5473e-09	MBL2, C7, C9, MASP2, C6, CLU, EPHX2, C1R, SIGIRR, C8A, C8B, FCN3, FCN2, KLKB1, ITIH4	238	98	13528	8.70005	2.67064e-06	6.6766e-07	2.61453e-06
GOTERM_MF_FAT	GO:0050662~	GO:0050662~coenzyme binding	0.508475	15	4.75868e-06	XDH, STEAP3, GPD1, ALDH6A1, GCDH, ACADSB, EHHADH, OGDHL, KMO, CBR4, ACADL, HAO2, AOX1, ETFDH, BDH2	234	181	12983	4.59803	0.00281793	0.00028215	0.00701669
GOTERM_BP_FAT	GO:0005996~	GO:0005996~monosaccharide metabolic process	0.474576	14	0.000148788	GPD1, GNE, OGDHL, PDK4, ALDOB, FBP1, CHST4, NPY1R, PCK1, SDS, ST3GAL6, GYS2, ENO3, DCXR	238	222	13528	3.58453	0.226498	0.00512338	0.251115
GOTERM_BP_FAT	GO:0050778~	GO:0050778~positive regulation of immune response	0.474576	14	1.5759e-06	MBL2, C7, C9, MASP2, C6, CLU, C1R, CD1D, C8A, C8B, FCN3, FYN, HPX, FCN2	238	145	13528	5.48803	0.00271631	0.000113327	0.00266282
GOTERM_BP_FAT	GO:0045087~	GO:0045087~innate immune response	0.474576	14	8.96573e-07	MBL2, C7, C9, MASP2, C6, CLU, C1R, CD1D, SIGIRR, C8A, C8B, FCN3, FCN2, IL1RAP	238	138	13528	5.76641	0.00154629	7.73713e-05	0.00151496
GOTERM_BP_FAT	GO:0007626~	GO:0007626~locomotory behavior	0.440678	13	0.00329758	KCNMA1, EDNRB, CCL14, PTGDS, CXCL14, CXCL2, NR4A2, ABAT, CCL19, NPY1R, LECT2, CXCL12, CYR61	238	274	13528	2.6968	0.996657	0.0634281	5.42834
GOTERM_BP_FAT	GO:0055066~	GO:0055066~di-, tri-valent inorganic cation homeostasis	0.440678	13	0.00104807	FXYD1, PTH1R, EPHX2, CCL19, NPY1R, CXCL12, HPR, EDNRB, CCL14, HPX, HAMP, MT2A, MT1H	238	239	13528	3.09173	0.836333	0.0251697	1.75629
GOTERM_BP_FAT	GO:0030005~	GO:0030005~cellular di-, tri-valent inorganic cation homeostasis	0.440678	13	0.0006689	FXYD1, PTH1R, EPHX2, CCL19, NPY1R, CXCL12, HPR, EDNRB, CCL14, HPX, HAMP, MT2A, MT1H	238	227	13528	3.25517	0.684913	0.0178836	1.12427
GOTERM_BP_FAT	GO:0051186~	GO:0051186~cofactor metabolic process	0.440678	13	0.000167785	MTHFD1, GPD1, GLYAT, CTH, TDO2, CYP1A1, HPX, ALDOB, HAAO, FTCD, KMO, CYP1A2, DCXR	238	195	13528	3.78936	0.251453	0.00555415	0.283134
GOTERM_BP_FAT	GO:0051604~	GO:0051604~protein maturation	0.440678	13	1.50021e-06	F11, C7, MBL2, C9, MASP2, C6, CLU, C1R, C8A, C8B, FCN3, KLKB1, FCN2	238	122	13528	6.05676	0.00258602	0.000112575	0.00253493
GOTERM_BP_FAT	GO:0016485~	GO:0016485~protein processing	0.440678	13	5.95642e-07	F11, C7, MBL2, C9, MASP2, C6, CLU, C1R, C8A, C8B, FCN3, KLKB1, FCN2	238	112	13528	6.59754	0.00102755	5.71138e-05	0.00100647
GOTERM_BP_FAT	GO:0051605~	GO:0051605~protein maturation by peptide bond cleavage	0.440678	13	3.08053e-08	F11, C7, MBL2, C9, MASP2, C6, CLU, C1R, C8A, C8B, FCN3, KLKB1, FCN2	238	86	13528	8.59214	5.31685e-05	3.79784e-06	5.20527e-05
GOTERM_CC_FAT	GO:0005759~	GO:0005759~mitochondrial matrix	0.440678	13	0.000748243	ACSM3, GLS2, GCDH, ACADSB, ALDH1B1, OGDHL, PDK4, ALDH2, ABAT, CBR4, ACADL, AGXT, ACSM5	228	227	12782	3.21056	0.153733	0.0103783	0.950356
GOTERM_CC_FAT	GO:0031980~	GO:0031980~mitochondrial lumen	0.440678	13	0.000748243	ACSM3, GLS2, GCDH, ACADSB, ALDH1B1, OGDHL, PDK4, ALDH2, ABAT, CBR4, ACADL, AGXT, ACSM5	228	227	12782	3.21056	0.153733	0.0103783	0.950356
GOTERM_BP_FAT	GO:0044271~	GO:0044271~nitrogen compound biosynthetic process	0.40678	12	0.0280713	MTHFD1, ADCY1, CTH, ASS1, BHMT, HAAO, NR4A2, CDA, SULT1A2, KMO, AGXT, BBOX1	238	325	13528	2.09872	1	0.316796	38.1906
GOTERM_BP_FAT	GO:0016053~	GO:0016053~organic acid biosynthetic process	0.40678	12	8.92787e-05	MTHFD1, ACSM3, CTH, CYP39A1, PTGDS, ASS1, SDS, BHMT, HAAO, ACACB, AGXT, AKR1D1	238	155	13528	4.40054	0.142815	0.00341863	0.15075
GOTERM_BP_FAT	GO:0046394~	GO:0046394~carboxylic acid biosynthetic process	0.40678	12	8.92787e-05	MTHFD1, ACSM3, CTH, CYP39A1, PTGDS, ASS1, SDS, BHMT, HAAO, ACACB, AGXT, AKR1D1	238	155	13528	4.40054	0.142815	0.00341863	0.15075
GOTERM_BP_FAT	GO:0010038~	GO:0010038~response to metal ion	0.40678	12	1.63656e-05	KCNMA1, XDH, DUSP1, CYP1A1, LCAT, ALDOB, HAAO, ABAT, CA2, TAT, MT1H, MT1X	238	129	13528	5.28747	0.027852	0.000855611	0.0276499
GOTERM_BP_FAT	GO:0002253~	GO:0002253~activation of immune response	0.40678	12	7.27107e-07	C8A, C8B, MBL2, C7, C9, FCN3, MASP2, FYN, FCN2, C6, CLU, C1R	238	94	13528	7.25621	0.0012542	6.60497e-05	0.00122861
GOTERM_BP_FAT	GO:0009991~	GO:0009991~response to extracellular stimulus	0.372881	11	0.00545528	ALPL, FOS, DUSP1, CYP1A1, BCHE, LEPR, ALDOB, NR4A2, PEMT, GCGR, GHR	238	220	13528	2.84202	0.999921	0.0946061	8.82888
GOTERM_BP_FAT	GO:0055065~	GO:0055065~metal ion homeostasis	0.372881	11	0.0033237	KCNMA1, FXYD1, C7, EDNRB, CCL14, PTH1R, EPHX2, NR3C2, CCL19, NPY1R, CXCL12	238	205	13528	3.04997	0.996805	0.0632122	5.47022
GOTERM_BP_FAT	GO:0006875~	GO:0006875~cellular metal ion homeostasis	0.372881	11	0.00241424	KCNMA1, FXYD1, C7, EDNRB, CCL14, PTH1R, EPHX2, NR3C2, CCL19, NPY1R, CXCL12	238	196	13528	3.19002	0.984579	0.0490229	4.00207
GOTERM_BP_FAT	GO:0019318~	GO:0019318~hexose metabolic process	0.372881	11	0.00206876	GPD1, SDS, ALDOB, PDK4, OGDHL, FBP1, GYS2, ENO3, NPY1R, DCXR, PCK1	238	192	13528	3.25648	0.971967	0.0431687	3.43876
GOTERM_BP_FAT	GO:0003013~	GO:0003013~circulatory system process	0.372881	11	0.0016362	ACSM3, KCNMA1, EDNRB, LPA, EPHX2, ABAT, RCAN1, NPY1R, GCGR, HBB, CXCL12	238	186	13528	3.36153	0.940774	0.0360409	2.72907
GOTERM_BP_FAT	GO:0008015~	GO:0008015~blood circulation	0.372881	11	0.0016362	ACSM3, KCNMA1, EDNRB, LPA, EPHX2, ABAT, RCAN1, NPY1R, GCGR, HBB, CXCL12	238	186	13528	3.36153	0.940774	0.0360409	2.72907
GOTERM_BP_FAT	GO:0016042~	GO:0016042~lipid catabolic process	0.372881	11	0.000947259	AZGP1, CYP39A1, PLIN1, EHHADH, HAO2, ETFDH, APOC2, BDH2, SRD5A2, AKR1D1, ACAA1	238	173	13528	3.61413	0.805193	0.0230969	1.58862
GOTERM_BP_FAT	GO:0006006~	GO:0006006~glucose metabolic process	0.372881	11	0.000362781	GPD1, SDS, ALDOB, PDK4, OGDHL, FBP1, GYS2, ENO3, NPY1R, DCXR, PCK1	238	153	13528	4.08656	0.46542	0.0109271	0.611239
GOTERM_BP_FAT	GO:0002252~	GO:0002252~immune effector process	0.372881	11	0.000123114	C8A, C8B, MBL2, C7, C9, FCN3, MASP2, FCN2, C6, CLU, C1R	238	134	13528	4.666	0.191447	0.00441748	0.207827
GOTERM_BP_FAT	GO:0006959~	GO:0006959~humoral immune response	0.372881	11	1.12635e-06	C8A, C8B, MBL2, C7, C9, FCN3, MASP2, FCN2, C6, CLU, C1R	238	79	13528	7.91448	0.0019422	9.25712e-05	0.00190322
GOTERM_BP_FAT	GO:0019748~	GO:0019748~secondary metabolic process	0.372881	11	1.12635e-06	ALDH8A1, GPD1, TDO2, CYP1A1, BCHE, ALDOB, HAAO, CYP26A1, KMO, CYP1A2, DCXR	238	79	13528	7.91448	0.0019422	9.25712e-05	0.00190322
GOTERM_BP_FAT	GO:0002541~	GO:0002541~activation of plasma proteins involved in acute inflammatory response	0.372881	11	2.60293e-09	C8A, C8B, MBL2, C7, C9, FCN3, MASP2, FCN2, C6, CLU, C1R	238	43	13528	14.5406	4.49265e-06	7.48776e-07	4.39826e-06
GOTERM_BP_FAT	GO:0006956~	GO:0006956~complement activation	0.372881	11	2.0285e-09	C8A, C8B, MBL2, C7, C9, FCN3, MASP2, FCN2, C6, CLU, C1R	238	42	13528	14.8868	3.50118e-06	7.00238e-07	3.42762e-06
GOTERM_MF_FAT	GO:0005529~	GO:0005529~sugar binding	0.372881	11	0.00277304	MRC1, MBL2, FCN3, CSAD, ZG16, FCN2, ALDOB, FBP1, COLEC11, CLEC1B, CLEC4M	234	195	12983	3.1298	0.807314	0.0534106	4.01197
GOTERM_MF_FAT	GO:0017171~	GO:0017171~serine hydrolase activity	0.372881	11	0.00153273	F11, LPA, MASP2, KLKB1, PAMR1, PROZ, F9, C1R, HGF, HGFAC, HPR	234	180	12983	3.39062	0.597318	0.0371911	2.23644
GOTERM_MF_FAT	GO:0008236~	GO:0008236~serine-type peptidase activity	0.372881	11	0.00140553	F11, LPA, MASP2, KLKB1, PAMR1, PROZ, F9, C1R, HGF, HGFAC, HPR	234	178	12983	3.42872	0.565719	0.035614	2.05262
GOTERM_MF_FAT	GO:0004252~	GO:0004252~serine-type endopeptidase activity	0.372881	11	0.000459995	F11, LPA, MASP2, KLKB1, PAMR1, PROZ, F9, C1R, HGF, HGFAC, HPR	234	154	12983	3.96306	0.238785	0.0142574	0.676146
GOTERM_MF_FAT	GO:0031406~	GO:0031406~carboxylic acid binding	0.372881	11	0.00026886	AZGP1, ALDH6A1, TDO2, FTCD, CYP26A1, ACACB, GNMT, AGXT, TAT, SLC1A1, PCK1	234	144	12983	4.23828	0.147392	0.010574	0.395716
GOTERM_MF_FAT	GO:0019842~	GO:0019842~vitamin binding	0.372881	11	0.000116071	CTH, CSAD, SDS, OGDHL, FTCD, ABAT, ACACB, GNMT, AGXT, TAT, SEC14L2	234	130	12983	4.69471	0.0665185	0.00571976	0.171016
GOTERM_BP_FAT	GO:0003006~	GO:0003006~reproductive developmental process	0.338983	10	0.0414766	SHBG, AR, ANG, LEPR, PDGFRA, SRD5A1, ZBTB16, SRD5A2, CXCL12, FANCC	238	262	13528	2.16948	1	0.402439	51.1196
GOTERM_BP_FAT	GO:0042060~	GO:0042060~wound healing	0.338983	10	0.00654599	F11, LPA, C9, FBLN5, KLKB1, PROZ, PDGFRA, F9, IGF1, ENO3	238	191	13528	2.97593	0.999988	0.10923	10.5037
GOTERM_BP_FAT	GO:0006732~	GO:0006732~coenzyme metabolic process	0.338983	10	0.00149757	MTHFD1, GPD1, GLYAT, CTH, TDO2, ALDOB, HAAO, FTCD, KMO, DCXR	238	153	13528	3.71505	0.924735	0.0339018	2.50059
GOTERM_BP_FAT	GO:0010817~	GO:0010817~regulation of hormone levels	0.338983	10	0.00136648	ALDH8A1, SHBG, LY6E, CYP1A1, CRHBP, CYP26A1, SRD5A1, SRD5A2, SULT1E1, AKR1D1	238	151	13528	3.76426	0.905594	0.0313907	2.28407
GOTERM_BP_FAT	GO:0006790~	GO:0006790~sulfur metabolic process	0.338983	10	0.000187437	MTHFD1, CTH, BGN, BHMT, PEMT, IGF1, CHST4, DCN, GNMT, GHR	238	115	13528	4.94264	0.276422	0.00608606	0.316247
GOTERM_BP_FAT	GO:0043627~	GO:0043627~response to estrogen stimulus	0.338983	10	9.31754e-05	KCNMA1, SOCS2, DUSP1, LEPR, PDGFRA, ESR1, RCAN1, CA2, NPY1R, GHR	238	105	13528	5.41337	0.148562	0.00349016	0.157325
GOTERM_BP_FAT	GO:0006576~	GO:0006576~biogenic amine metabolic process	0.338983	10	5.00189e-05	TDO2, LY6E, BCHE, LCAT, NR4A2, PEMT, PON1, SULT1A2, KMO, BBOX1	238	97	13528	5.85983	0.082713	0.00221127	0.0844851
GOTERM_BP_FAT	GO:0031960~	GO:0031960~response to corticosteroid stimulus	0.338983	10	1.72858e-05	ALPL, KCNMA1, FOS, DUSP1, BCHE, LCAT, ALDOB, AGXT, TAT, GHR	238	85	13528	6.6871	0.0293948	0.000877129	0.0292043
GOTERM_BP_FAT	GO:0009310~	GO:0009310~amine catabolic process	0.338983	10	8.51455e-06	MTHFD1, ALDH6A1, ASPA, TDO2, SDS, GSTZ1, AASS, KMO, TAT, HPD	238	78	13528	7.28722	0.0145887	0.000489752	0.0143863
GOTERM_BP_FAT	GO:0009063~	GO:0009063~cellular amino acid catabolic process	0.338983	10	2.67845e-06	MTHFD1, ALDH6A1, ASPA, TDO2, SDS, GSTZ1, AASS, KMO, TAT, HPD	238	68	13528	8.35887	0.00461235	0.000184904	0.00452578
GOTERM_MF_FAT	GO:0030247~	GO:0030247~polysaccharide binding	0.338983	10	0.00184246	F11, BGN, CCL14, TNXA, ANG, DCN, STAB2, ECM2, CD14, CYR61	234	154	12983	3.60279	0.664988	0.0411888	2.68267
GOTERM_MF_FAT	GO:0001871~	GO:0001871~pattern binding	0.338983	10	0.00184246	F11, BGN, CCL14, TNXA, ANG, DCN, STAB2, ECM2, CD14, CYR61	234	154	12983	3.60279	0.664988	0.0411888	2.68267
GOTERM_MF_FAT	GO:0005539~	GO:0005539~glycosaminoglycan binding	0.338983	10	0.00094602	F11, BGN, CCL14, TNXA, ANG, DCN, STAB2, ECM2, CD14, CYR61	234	140	12983	3.96306	0.429508	0.0251889	1.38592
GOTERM_MF_FAT	GO:0016712~	GO:0016712~oxidoreductase activity, acting on paired donors, with incorporation or reduction of molecular oxygen, reduced flavin or flavoprotein as one donor, and incorporation of one atom of oxygen	0.338983	10	1.70591e-09	CYP3A43, CYP3A4, CYP1A1, CYP2C9, CYP2B6, CYP2C8, CYP2A6, CYP2A7, CYP2E1, CYP1A2	234	30	12983	18.4943	1.01161e-06	1.68601e-07	2.51546e-06
GOTERM_BP_FAT	GO:0042493~	GO:0042493~response to drug	0.305085	9	0.0365871	FOS, CYP1A1, BCHE, PEMT, ABAT, ENO3, SRD5A1, SRD5A2, ABCG2	238	216	13528	2.36835	1	0.370501	46.7311
GOTERM_BP_FAT	GO:0031667~	GO:0031667~response to nutrient levels	0.305085	9	0.0228157	ALPL, DUSP1, CYP1A1, BCHE, LEPR, ALDOB, PEMT, GCGR, GHR	238	197	13528	2.59677	1	0.271057	32.2937
GOTERM_BP_FAT	GO:0006820~	GO:0006820~anion transport	0.305085	9	0.0036928	MARCO, FXYD1, MBL2, SLCO1B3, SLC22A7, ANO1, SLC4A4, SLC1A1, SLC10A1	238	143	13528	3.57736	0.998314	0.0677656	6.06
GOTERM_BP_FAT	GO:0002443~	GO:0002443~leukocyte mediated immunity	0.305085	9	0.000129062	C8A, C8B, MBL2, C7, C9, MASP2, C6, CLU, C1R	238	86	13528	5.94841	0.199705	0.00453611	0.217856
GOTERM_BP_FAT	GO:0051384~	GO:0051384~response to glucocorticoid stimulus	0.305085	9	6.43062e-05	ALPL, FOS, DUSP1, BCHE, LCAT, ALDOB, AGXT, TAT, GHR	238	78	13528	6.5585	0.105058	0.00263928	0.108605
GOTERM_BP_FAT	GO:0002250~	GO:0002250~adaptive immune response	0.305085	9	5.8584e-05	C8A, C8B, MBL2, C7, C9, MASP2, C6, CLU, C1R	238	77	13528	6.64368	0.0961745	0.00246328	0.0989453
GOTERM_BP_FAT	GO:0002460~	GO:0002460~adaptive immune response based on somatic recombination of immune receptors built from immunoglobulin superfamily domains	0.305085	9	5.8584e-05	C8A, C8B, MBL2, C7, C9, MASP2, C6, CLU, C1R	238	77	13528	6.64368	0.0961745	0.00246328	0.0989453
GOTERM_BP_FAT	GO:0002449~	GO:0002449~lymphocyte mediated immunity	0.305085	9	2.91989e-05	C8A, C8B, MBL2, C7, C9, MASP2, C6, CLU, C1R	238	70	13528	7.30804	0.0491492	0.00139897	0.049327
GOTERM_BP_FAT	GO:0019724~	GO:0019724~B cell mediated immunity	0.305085	9	5.42437e-06	C8A, C8B, MBL2, C7, C9, MASP2, C6, CLU, C1R	238	56	13528	9.13505	0.0093188	0.000322792	0.00916535
GOTERM_BP_FAT	GO:0016064~	GO:0016064~immunoglobulin mediated immune response	0.305085	9	4.09477e-06	C8A, C8B, MBL2, C7, C9, MASP2, C6, CLU, C1R	238	54	13528	9.47339	0.00704268	0.000252382	0.00691885
GOTERM_BP_FAT	GO:0002455~	GO:0002455~humoral immune response mediated by circulating immunoglobulin	0.305085	9	4.39387e-08	C8A, C8B, MBL2, C7, C9, MASP2, C6, CLU, C1R	238	31	13528	16.502	7.58353e-05	5.05587e-06	7.42446e-05
GOTERM_BP_FAT	GO:0006958~	GO:0006958~complement activation, classical pathway	0.305085	9	2.46408e-08	C8A, C8B, MBL2, C7, C9, MASP2, C6, CLU, C1R	238	29	13528	17.6401	4.25291e-05	3.54416e-06	4.16363e-05
GOTERM_BP_FAT	GO:0019439~	GO:0019439~aromatic compound catabolic process	0.305085	9	8.28743e-10	TDO2, CYP1A1, EPHX2, PON1, GSTZ1, KMO, TAT, PON3, HPD	238	20	13528	25.5782	1.43041e-06	4.76803e-07	1.40035e-06
GOTERM_BP_FAT	GO:0055074~	GO:0055074~calcium ion homeostasis	0.271186	8	0.0476981	FXYD1, EDNRB, CCL14, PTH1R, EPHX2, CCL19, NPY1R, CXCL12	238	188	13528	2.41874	1	0.430142	56.2127
GOTERM_BP_FAT	GO:0006874~	GO:0006874~cellular calcium ion homeostasis	0.271186	8	0.0422973	FXYD1, EDNRB, CCL14, PTH1R, EPHX2, CCL19, NPY1R, CXCL12	238	183	13528	2.48482	1	0.404298	51.8219
GOTERM_BP_FAT	GO:0051259~	GO:0051259~protein oligomerization	0.271186	8	0.0336163	CTH, C1QTNF1, HAO2, CDA, AASS, CBR4, GNMT, SLC1A1	238	174	13528	2.61335	1	0.352066	43.8865
GOTERM_BP_FAT	GO:0006935~	GO:0006935~chemotaxis	0.271186	8	0.0226412	EDNRB, CCL14, CXCL14, CXCL2, CCL19, LECT2, CXCL12, CYR61	238	160	13528	2.84202	1	0.272959	32.0891
GOTERM_BP_FAT	GO:0042330~	GO:0042330~taxis	0.271186	8	0.0226412	EDNRB, CCL14, CXCL14, CXCL2, CCL19, LECT2, CXCL12, CYR61	238	160	13528	2.84202	1	0.272959	32.0891
GOTERM_BP_FAT	GO:0050878~	GO:0050878~regulation of body fluid levels	0.271186	8	0.0120865	KCNMA1, F11, LPA, C9, FBLN5, KLKB1, PROZ, F9	238	141	13528	3.22498	1	0.169509	18.5739
GOTERM_BP_FAT	GO:0032870~	GO:0032870~cellular response to hormone stimulus	0.271186	8	0.00893887	FOS, ADCY1, SOCS2, DUSP1, ALDH2, FBP1, GCGR, GHR	238	133	13528	3.41897	1	0.138446	14.0773
GOTERM_BP_FAT	GO:0042445~	GO:0042445~hormone metabolic process	0.271186	8	0.00259927	ALDH8A1, CYP1A1, CRHBP, CYP26A1, SRD5A1, SRD5A2, SULT1E1, AKR1D1	238	106	13528	4.28984	0.988804	0.0514769	4.30249
GOTERM_BP_FAT	GO:0009309~	GO:0009309~amine biosynthetic process	0.271186	8	0.000535955	MTHFD1, CTH, ASS1, BHMT, NR4A2, SULT1A2, AGXT, BBOX1	238	81	13528	5.61386	0.60359	0.0155608	0.901774
GOTERM_BP_FAT	GO:0043603~	GO:0043603~cellular amide metabolic process	0.271186	8	5.17702e-05	GPD1, TDO2, ASS1, ALDOB, HAAO, KMO, DCXR, GHR	238	56	13528	8.12005	0.0854816	0.00223145	0.0874418
GOTERM_BP_FAT	GO:0017144~	GO:0017144~drug metabolic process	0.271186	8	4.63759e-09	CYP3A4, CYP1A1, CYP2C19, CYP2C9, BCHE, EPHX2, CYP2E1, CYP1A2	238	16	13528	28.4202	8.00444e-06	8.89386e-07	7.83628e-06
GOTERM_MF_FAT	GO:0050660~	GO:0050660~FAD binding	0.271186	8	0.000299558	STEAP3, XDH, GCDH, ACADSB, AOX1, ETFDH, KMO, ACADL	234	72	12983	6.16477	0.162777	0.0110426	0.440806
GOTERM_MF_FAT	GO:0005507~	GO:0005507~copper ion binding	0.271186	8	0.000229604	STEAP3, MT1M, ANG, MT1E, MT1H, MT1G, MT1X, MT1F	234	69	12983	6.4328	0.127306	0.00967932	0.338029
GOTERM_MF_FAT	GO:0005496~	GO:0005496~steroid binding	0.271186	8	0.000142624	CYP3A4, SHBG, AR, APOF, ESR1, NR3C2, SULT1E1, AKR1D1	234	64	12983	6.93536	0.0811038	0.00648519	0.210101
GOTERM_MF_FAT	GO:0070330~	GO:0070330~aromatase activity	0.271186	8	2.00017e-07	CYP3A43, CYP1A1, CYP2B6, CYP2C8, CYP2A6, CYP2A7, CYP2E1, CYP1A2	234	25	12983	17.7545	0.000118603	1.48262e-05	0.000294935
GOTERM_BP_FAT	GO:0006869~	GO:0006869~lipid transport	0.237288	7	0.0423528	STARD5, LPA, LCAT, APOF, SORL1, CLU, APOC2	238	145	13528	2.74402	1	0.402578	51.8692
GOTERM_BP_FAT	GO:0070482~	GO:0070482~response to oxygen levels	0.237288	7	0.0377734	KCNMA1, CYP1A1, ANG, PDGFRA, NR4A2, ALDH2, ABAT	238	141	13528	2.82186	1	0.377938	47.8287
GOTERM_BP_FAT	GO:0014070~	GO:0014070~response to organic cyclic substance	0.237288	7	0.0196722	FOS, CYP1A1, LEPR, ALDH2, ABAT, TAT, GHR	238	121	13528	3.28828	1	0.248566	28.5178
GOTERM_BP_FAT	GO:0007599~	GO:0007599~hemostasis	0.237288	7	0.0117907	F11, LPA, C9, FBLN5, KLKB1, PROZ, F9	238	108	13528	3.6841	1	0.168422	18.1609
GOTERM_BP_FAT	GO:0016051~	GO:0016051~carbohydrate biosynthetic process	0.237288	7	0.0112961	GPD1, SDS, GNE, ALDOB, FBP1, GYS2, PCK1	238	107	13528	3.71853	1	0.163271	17.466
GOTERM_BP_FAT	GO:0051789~	GO:0051789~response to protein stimulus	0.237288	7	0.0112961	EGR1, FOS, ID2, ID1, NR4A2, CD4, CYR61	238	107	13528	3.71853	1	0.163271	17.466
GOTERM_BP_FAT	GO:0030198~	GO:0030198~extracellular matrix organization	0.237288	7	0.00990052	TNXA, FBLN5, PDGFRA, DCN, ECM2, DPT, CYR61	238	104	13528	3.82579	1	0.14957	15.4753
GOTERM_BP_FAT	GO:0007596~	GO:0007596~blood coagulation	0.237288	7	0.0090413	F11, LPA, C9, FBLN5, KLKB1, PROZ, F9	238	102	13528	3.90081	1	0.138687	14.2272
GOTERM_BP_FAT	GO:0050817~	GO:0050817~coagulation	0.237288	7	0.0090413	F11, LPA, C9, FBLN5, KLKB1, PROZ, F9	238	102	13528	3.90081	1	0.138687	14.2272
GOTERM_BP_FAT	GO:0008217~	GO:0008217~regulation of blood pressure	0.237288	7	0.00823681	ACSM3, EDNRB, EPHX2, ABAT, NPY1R, GCGR, HBB	238	100	13528	3.97882	0.999999	0.129422	13.043
GOTERM_BP_FAT	GO:0051260~	GO:0051260~protein homooligomerization	0.237288	7	0.00645227	CTH, C1QTNF1, HAO2, CDA, CBR4, GNMT, SLC1A1	238	95	13528	4.18824	0.999986	0.108797	10.361
GOTERM_BP_FAT	GO:0006766~	GO:0006766~vitamin metabolic process	0.237288	7	0.00199458	CYP3A4, ALDH8A1, CYP1A1, HAAO, CYP26A1, KMO, BBOX1	238	75	13528	5.3051	0.96813	0.0426836	3.3174
GOTERM_BP_FAT	GO:0034637~	GO:0034637~cellular carbohydrate biosynthetic process	0.237288	7	0.00129524	GPD1, SDS, GNE, ALDOB, FBP1, GYS2, PCK1	238	69	13528	5.76641	0.893225	0.0301795	2.16622
GOTERM_BP_FAT	GO:0009636~	GO:0009636~response to toxin	0.237288	7	0.000673795	FOS, GLYAT, CYP1A1, NR4A2, EPHX2, PON1, MT1H	238	61	13528	6.52266	0.687566	0.0177387	1.13246
GOTERM_BP_FAT	GO:0034754~	GO:0034754~cellular hormone metabolic process	0.237288	7	0.000562896	ALDH8A1, CYP1A1, CYP26A1, SRD5A1, SRD5A2, SULT1E1, AKR1D1	238	59	13528	6.74377	0.621611	0.0160667	0.946901
GOTERM_BP_FAT	GO:0009820~	GO:0009820~alkaloid metabolic process	0.237288	7	7.30286e-05	GPD1, TDO2, BCHE, ALDOB, HAAO, KMO, DCXR	238	41	13528	9.70445	0.118431	0.00286072	0.123327
GOTERM_CC_FAT	GO:0005777~	GO:0005777~peroxisome	0.237288	7	0.0100604	XDH, EHHADH, HAO2, EPHX2, DAO, AGXT, ACAA1	228	103	12782	3.81	0.895109	0.0896728	12.1019
GOTERM_CC_FAT	GO:0042579~	GO:0042579~microbody	0.237288	7	0.0100604	XDH, EHHADH, HAO2, EPHX2, DAO, AGXT, ACAA1	228	103	12782	3.81	0.895109	0.0896728	12.1019
GOTERM_CC_FAT	GO:0032994~	GO:0032994~protein-lipid complex	0.237288	7	3.0977e-05	LCAT, APOF, SORL1, CLU, PON1, APOC2, HPR	228	35	12782	11.2123	0.00688417	0.0006278	0.0395106
GOTERM_CC_FAT	GO:0034358~	GO:0034358~plasma lipoprotein particle	0.237288	7	3.0977e-05	LCAT, APOF, SORL1, CLU, PON1, APOC2, HPR	228	35	12782	11.2123	0.00688417	0.0006278	0.0395106
GOTERM_MF_FAT	GO:0008509~	GO:0008509~anion transmembrane transporter activity	0.237288	7	0.0492542	FXYD1, SLCO1B3, SLC22A7, SLC17A2, ANO1, SLC4A4, SLC1A1	234	147	12983	2.64204	1	0.43171	52.5159
GOTERM_MF_FAT	GO:0043176~	GO:0043176~amine binding	0.237288	7	0.0142823	TDO2, BCHE, FTCD, GNMT, AGXT, TAT, SLC1A1	234	110	12983	3.53073	0.999803	0.192055	19.1131
GOTERM_BP_FAT	GO:0007611~	GO:0007611~learning or memory	0.20339	6	0.0455361	EGR1, FOS, ADCY1, BCHE, FYN, CRHBP	238	111	13528	3.07245	1	0.417178	54.5023
GOTERM_BP_FAT	GO:0016125~	GO:0016125~sterol metabolic process	0.20339	6	0.0323014	CYP39A1, LCAT, LEPR, APOF, SORL1, AKR1D1	238	101	13528	3.37665	1	0.342819	42.5822
GOTERM_BP_FAT	GO:0045937~	GO:0045937~positive regulation of phosphate metabolic process	0.20339	6	0.0311296	EDNRB, ANG, HPX, IGF1, CD4, GHR	238	100	13528	3.41042	1	0.336618	41.3961
GOTERM_BP_FAT	GO:0010562~	GO:0010562~positive regulation of phosphorus metabolic process	0.20339	6	0.0311296	EDNRB, ANG, HPX, IGF1, CD4, GHR	238	100	13528	3.41042	1	0.336618	41.3961
GOTERM_BP_FAT	GO:0042327~	GO:0042327~positive regulation of phosphorylation	0.20339	6	0.0277764	EDNRB, ANG, HPX, IGF1, CD4, GHR	238	97	13528	3.5159	1	0.316034	37.8729
GOTERM_BP_FAT	GO:0008203~	GO:0008203~cholesterol metabolic process	0.20339	6	0.022717	CYP39A1, LCAT, LEPR, APOF, SORL1, AKR1D1	238	92	13528	3.70698	1	0.271883	32.178
GOTERM_BP_FAT	GO:0006694~	GO:0006694~steroid biosynthetic process	0.20339	6	0.0167016	STARD5, CYP39A1, HSD11B1, SRD5A1, SRD5A2, AKR1D1	238	85	13528	4.01226	1	0.218359	24.7682
GOTERM_BP_FAT	GO:0046700~	GO:0046700~heterocycle catabolic process	0.20339	6	0.0112486	MTHFD1, ALDH6A1, TDO2, CYP1A1, CDA, KMO	238	77	13528	4.42912	1	0.164002	17.399
GOTERM_BP_FAT	GO:0030258~	GO:0030258~lipid modification	0.20339	6	0.00715721	LCAT, EHHADH, HAO2, ETFDH, BDH2, ACAA1	238	69	13528	4.94264	0.999996	0.117706	11.4296
GOTERM_BP_FAT	GO:0006733~	GO:0006733~oxidoreduction coenzyme metabolic process	0.20339	6	0.00210309	GPD1, TDO2, ALDOB, HAAO, KMO, DCXR	238	52	13528	6.5585	0.973583	0.0433465	3.49486
GOTERM_BP_FAT	GO:0019362~	GO:0019362~pyridine nucleotide metabolic process	0.20339	6	0.000793166	GPD1, TDO2, ALDOB, HAAO, KMO, DCXR	238	42	13528	8.12005	0.745778	0.0199389	1.33182
GOTERM_BP_FAT	GO:0006090~	GO:0006090~pyruvate metabolic process	0.20339	6	0.000793166	GPD1, SDS, ALDOB, FBP1, AGXT, PCK1	238	42	13528	8.12005	0.745778	0.0199389	1.33182
GOTERM_BP_FAT	GO:0006769~	GO:0006769~nicotinamide metabolic process	0.20339	6	0.000631211	GPD1, TDO2, ALDOB, HAAO, KMO, DCXR	238	40	13528	8.52605	0.663721	0.0171499	1.06124
GOTERM_BP_FAT	GO:0046496~	GO:0046496~nicotinamide nucleotide metabolic process	0.20339	6	0.000631211	GPD1, TDO2, ALDOB, HAAO, KMO, DCXR	238	40	13528	8.52605	0.663721	0.0171499	1.06124
GOTERM_CC_FAT	GO:0034364~	GO:0034364~high-density lipoprotein particle	0.20339	6	6.71908e-05	LCAT, APOF, CLU, PON1, APOC2, HPR	228	25	12782	13.4547	0.0148723	0.00115195	0.0856823
GOTERM_MF_FAT	GO:0019838~	GO:0019838~growth factor binding	0.20339	6	0.0406229	IL1RAP, PDGFRA, IGFALS, IGFBP3, GHR, CYR61	234	105	12983	3.17045	1	0.382578	45.747
GOTERM_MF_FAT	GO:0008201~	GO:0008201~heparin binding	0.20339	6	0.0378829	F11, CCL14, TNXA, ANG, ECM2, CYR61	234	103	12983	3.23201	1	0.367467	43.4169
GOTERM_MF_FAT	GO:0015294~	GO:0015294~solute:cation symporter activity	0.20339	6	0.0280793	SLC6A12, SLC17A2, SLC6A13, SLC4A4, SLC1A1, SLC10A1	234	95	12983	3.50418	1	0.3073	34.2932
GOTERM_MF_FAT	GO:0016597~	GO:0016597~amino acid binding	0.20339	6	0.00436706	TDO2, FTCD, GNMT, AGXT, TAT, SLC1A1	234	60	12983	5.54829	0.92538	0.0803119	6.24973
GOTERM_MF_FAT	GO:0070279~	GO:0070279~vitamin B6 binding	0.20339	6	0.00275772	CTH, CSAD, SDS, ABAT, AGXT, TAT	234	54	12983	6.16477	0.805552	0.0549039	3.99023
GOTERM_MF_FAT	GO:0030170~	GO:0030170~pyridoxal phosphate binding	0.20339	6	0.00275772	CTH, CSAD, SDS, ABAT, AGXT, TAT	234	54	12983	6.16477	0.805552	0.0549039	3.99023
GOTERM_MF_FAT	GO:0042562~	GO:0042562~hormone binding	0.20339	6	0.00178767	SHBG, AR, CRHBP, LEPR, ESR1, GHR	234	49	12983	6.79383	0.653904	0.0415535	2.60388
GOTERM_MF_FAT	GO:0048029~	GO:0048029~monosaccharide binding	0.20339	6	0.000703019	MRC1, MBL2, ALDOB, FBP1, COLEC11, CLEC4M	234	40	12983	8.32244	0.341003	0.019663	1.03164
GOTERM_MF_FAT	GO:0046870~	GO:0046870~cadmium ion binding	0.20339	6	4.17712e-07	MT1M, MT1E, MT1H, MT1G, MT1X, MT1F	234	10	12983	33.2897	0.000247672	2.75222e-05	0.000615936
GOTERM_BP_FAT	GO:0044242~	GO:0044242~cellular lipid catabolic process	0.169492	5	0.0442831	EHHADH, HAO2, ETFDH, BDH2, ACAA1	238	76	13528	3.7395	1	0.410347	53.4824
GOTERM_BP_FAT	GO:0006800~	GO:0006800~oxygen and reactive oxygen species metabolic process	0.169492	5	0.0298278	CYP1A1, AOX1, EPHX2, CYP1A2, FANCC	238	67	13528	4.24182	1	0.326963	40.0512
GOTERM_BP_FAT	GO:0033273~	GO:0033273~response to vitamin	0.169492	5	0.0284247	ALPL, DUSP1, CYP1A1, BCHE, PEMT	238	66	13528	4.30609	1	0.318091	38.5692
GOTERM_BP_FAT	GO:0032355~	GO:0032355~response to estradiol stimulus	0.169492	5	0.0146543	SOCS2, DUSP1, PDGFRA, NPY1R, GHR	238	54	13528	5.26299	1	0.197208	22.0772
GOTERM_BP_FAT	GO:0043279~	GO:0043279~response to alkaloid	0.169492	5	0.0146543	BCHE, LEPR, ALDH2, ABAT, GHR	238	54	13528	5.26299	1	0.197208	22.0772
GOTERM_BP_FAT	GO:0018904~	GO:0018904~organic ether metabolic process	0.169492	5	0.0137531	CYP1A1, ANG, APOC2, CYP1A2, PCK1	238	53	13528	5.3623	1	0.18767	20.8641
GOTERM_BP_FAT	GO:0008652~	GO:0008652~cellular amino acid biosynthetic process	0.169492	5	0.0120583	MTHFD1, CTH, ASS1, BHMT, AGXT	238	51	13528	5.57258	1	0.170521	18.5346
GOTERM_BP_FAT	GO:0046165~	GO:0046165~alcohol biosynthetic process	0.169492	5	0.0072016	GPD1, SDS, ALDOB, FBP1, PCK1	238	44	13528	6.45913	0.999996	0.117282	11.4965
GOTERM_BP_FAT	GO:0034440~	GO:0034440~lipid oxidation	0.169492	5	0.00467025	EHHADH, HAO2, ETFDH, BDH2, ACAA1	238	39	13528	7.28722	0.99969	0.0823641	7.60521
GOTERM_BP_FAT	GO:0019395~	GO:0019395~fatty acid oxidation	0.169492	5	0.00467025	EHHADH, HAO2, ETFDH, BDH2, ACAA1	238	39	13528	7.28722	0.99969	0.0823641	7.60521
GOTERM_BP_FAT	GO:0051262~	GO:0051262~protein tetramerization	0.169492	5	0.00467025	CTH, CDA, AASS, CBR4, GNMT	238	39	13528	7.28722	0.99969	0.0823641	7.60521
GOTERM_BP_FAT	GO:0046364~	GO:0046364~monosaccharide biosynthetic process	0.169492	5	0.00385362	GPD1, SDS, ALDOB, FBP1, PCK1	238	37	13528	7.68113	0.998724	0.0698756	6.3159
GOTERM_BP_FAT	GO:0009062~	GO:0009062~fatty acid catabolic process	0.169492	5	0.00348419	EHHADH, HAO2, ETFDH, BDH2, ACAA1	238	36	13528	7.89449	0.997581	0.0654478	5.72709
GOTERM_BP_FAT	GO:0019319~	GO:0019319~hexose biosynthetic process	0.169492	5	0.00199266	GPD1, SDS, ALDOB, FBP1, PCK1	238	31	13528	9.1678	0.968024	0.043178	3.31425
GOTERM_BP_FAT	GO:0006094~	GO:0006094~gluconeogenesis	0.169492	5	0.000869752	GPD1, SDS, ALDOB, FBP1, PCK1	238	25	13528	11.3681	0.777281	0.0215307	1.45953
GOTERM_BP_FAT	GO:0019674~	GO:0019674~NAD metabolic process	0.169492	5	0.000869752	GPD1, TDO2, ALDOB, HAAO, KMO	238	25	13528	11.3681	0.777281	0.0215307	1.45953
GOTERM_BP_FAT	GO:0009066~	GO:0009066~aspartate family amino acid metabolic process	0.169492	5	0.00074069	MTHFD1, ASPA, BHMT, AASS, GNMT	238	24	13528	11.8417	0.721658	0.0189071	1.24423
GOTERM_BP_FAT	GO:0009410~	GO:0009410~response to xenobiotic stimulus	0.169492	5	0.000625779	CYP3A4, NR1I2, CYP1A1, EPHX2, CYP1A2	238	23	13528	12.3566	0.660551	0.0172754	1.05216
GOTERM_BP_FAT	GO:0019835~	GO:0019835~cytolysis	0.169492	5	0.000434748	C8A, C8B, C7, C9, C6	238	21	13528	13.5334	0.527887	0.0128569	0.732075
GOTERM_BP_FAT	GO:0006805~	GO:0006805~xenobiotic metabolic process	0.169492	5	0.000356814	CYP3A4, NR1I2, CYP1A1, EPHX2, CYP1A2	238	20	13528	14.2101	0.459884	0.0109392	0.601214
GOTERM_BP_FAT	GO:0009072~	GO:0009072~aromatic amino acid family metabolic process	0.169492	5	0.000289408	TDO2, GSTZ1, KMO, TAT, HPD	238	19	13528	14.958	0.393221	0.00904235	0.4879
GOTERM_BP_FAT	GO:0009074~	GO:0009074~aromatic amino acid family catabolic process	0.169492	5	4.07077e-05	TDO2, GSTZ1, KMO, TAT, HPD	238	12	13528	23.6835	0.0678513	0.0018972	0.068763
GOTERM_CC_FAT	GO:0005579~	GO:0005579~membrane attack complex	0.169492	5	3.25187e-06	C8A, C8B, C7, C9, C6	228	7	12782	40.0439	0.000724905	8.05709e-05	0.00414837
GOTERM_MF_FAT	GO:0004879~	GO:0004879~ligand-dependent nuclear receptor activity	0.169492	5	0.0201464	AR, NR1I2, NR4A2, ESR1, NR3C2	234	58	12983	4.78301	0.999994	0.239889	25.9258
GOTERM_MF_FAT	GO:0003707~	GO:0003707~steroid hormone receptor activity	0.169492	5	0.0113921	AR, NR1I2, NR4A2, ESR1, NR3C2	234	49	12983	5.66152	0.99888	0.159882	15.5446
GOTERM_MF_FAT	GO:0042379~	GO:0042379~chemokine receptor binding	0.169492	5	0.0113921	CCL14, CXCL14, CXCL2, CCL19, CXCL12	234	49	12983	5.66152	0.99888	0.159882	15.5446
GOTERM_MF_FAT	GO:0008009~	GO:0008009~chemokine activity	0.169492	5	0.00914666	CCL14, CXCL14, CXCL2, CCL19, CXCL12	234	46	12983	6.03075	0.995699	0.14417	12.6715
GOTERM_BP_FAT	GO:0050731~	GO:0050731~positive regulation of peptidyl-tyrosine phosphorylation	0.135593	4	0.0489878	HPX, IGF1, CD4, GHR	238	47	13528	4.83748	1	0.434676	57.204
GOTERM_BP_FAT	GO:0055067~	GO:0055067~monovalent inorganic cation homeostasis	0.135593	4	0.0439615	KCNMA1, C7, EDNRB, NR3C2	238	45	13528	5.05247	1	0.410136	53.2172
GOTERM_BP_FAT	GO:0015711~	GO:0015711~organic anion transport	0.135593	4	0.0415506	SLCO1B3, SLC22A7, SLC1A1, SLC10A1	238	44	13528	5.1673	1	0.400842	51.1833
GOTERM_BP_FAT	GO:0042439~	GO:0042439~ethanolamine and derivative metabolic process	0.135593	4	0.0213067	BCHE, LCAT, PEMT, PON1	238	34	13528	6.6871	1	0.260823	30.5052
GOTERM_BP_FAT	GO:0006775~	GO:0006775~fat-soluble vitamin metabolic process	0.135593	4	0.0196755	CYP3A4, ALDH8A1, CYP1A1, CYP26A1	238	33	13528	6.88974	1	0.246825	28.5218
GOTERM_BP_FAT	GO:0006635~	GO:0006635~fatty acid beta-oxidation	0.135593	4	0.0125921	EHHADH, ETFDH, BDH2, ACAA1	238	28	13528	8.12005	1	0.174577	19.2751
GOTERM_BP_FAT	GO:0009110~	GO:0009110~vitamin biosynthetic process	0.135593	4	0.0125921	ALDH8A1, CYP1A1, HAAO, KMO	238	28	13528	8.12005	1	0.174577	19.2751
GOTERM_BP_FAT	GO:0006081~	GO:0006081~cellular aldehyde metabolic process	0.135593	4	0.0125921	ALDH8A1, AKR7A3, DAO, AGXT	238	28	13528	8.12005	1	0.174577	19.2751
GOTERM_BP_FAT	GO:0051289~	GO:0051289~protein homotetramerization	0.135593	4	0.0102528	CTH, CDA, CBR4, GNMT	238	26	13528	8.74467	1	0.151853	15.9821
GOTERM_BP_FAT	GO:0000096~	GO:0000096~sulfur amino acid metabolic process	0.135593	4	0.00725775	MTHFD1, CTH, BHMT, GNMT	238	23	13528	9.88528	0.999997	0.117045	11.581
GOTERM_BP_FAT	GO:0006957~	GO:0006957~complement activation, alternative pathway	0.135593	4	0.00206719	C8A, C8B, C7, C9	238	15	13528	15.1574	0.971891	0.0436637	3.43618
GOTERM_BP_FAT	GO:0001867~	GO:0001867~complement activation, lectin pathway	0.135593	4	0.000102129	MBL2, FCN3, MASP2, FCN2	238	6	13528	37.8936	0.16162	0.00374371	0.172431
GOTERM_CC_FAT	GO:0034366~	GO:0034366~spherical high-density lipoprotein particle	0.135593	4	0.000289815	CLU, PON1, APOC2, HPR	228	8	12782	28.0307	0.0625935	0.00429994	0.369092
GOTERM_MF_FAT	GO:0016229~	GO:0016229~steroid dehydrogenase activity	0.135593	4	0.0177165	HSD11B1, SRD5A1, SRD5A2, AKR1D1	234	31	12983	7.15908	0.999975	0.223052	23.1704
GOTERM_MF_FAT	GO:0005343~	GO:0005343~organic acid:sodium symporter activity	0.135593	4	0.00980592	SLC6A12, SLC6A13, SLC1A1, SLC10A1	234	25	12983	8.87726	0.997102	0.149833	13.5243
GOTERM_MF_FAT	GO:0016620~	GO:0016620~oxidoreductase activity, acting on the aldehyde or oxo group of donors, NAD or NADP as acceptor	0.135593	4	0.00775162	ALDH8A1, ALDH6A1, ALDH1B1, ALDH2	234	23	12983	9.6492	0.990094	0.1305	10.8408
GOTERM_MF_FAT	GO:0005537~	GO:0005537~mannose binding	0.135593	4	0.00221333	MRC1, MBL2, COLEC11, CLEC4M	234	15	12983	14.7954	0.731245	0.045843	3.21448
GOTERM_BP_FAT	GO:0008206~	GO:0008206~bile acid metabolic process	0.101695	3	0.042973	CYP39A1, AKR1D1, SLC27A5	238	19	13528	8.97479	1	0.405041	52.3932
GOTERM_BP_FAT	GO:0042219~	GO:0042219~cellular amino acid derivative catabolic process	0.101695	3	0.042973	TDO2, ABAT, KMO	238	19	13528	8.97479	1	0.405041	52.3932
GOTERM_BP_FAT	GO:0050654~	GO:0050654~chondroitin sulfate proteoglycan metabolic process	0.101695	3	0.0388896	BGN, IGF1, DCN	238	18	13528	9.47339	1	0.384646	48.842
GOTERM_BP_FAT	GO:0015669~	GO:0015669~gas transport	0.101695	3	0.0388896	CA2, HBA1, HBB	238	18	13528	9.47339	1	0.384646	48.842
GOTERM_BP_FAT	GO:0010043~	GO:0010043~response to zinc ion	0.101695	3	0.0349648	ALDOB, HAAO, CA2	238	17	13528	10.0306	1	0.359267	45.195
GOTERM_BP_FAT	GO:0035094~	GO:0035094~response to nicotine	0.101695	3	0.0349648	LEPR, ALDH2, ABAT	238	17	13528	10.0306	1	0.359267	45.195
GOTERM_BP_FAT	GO:0043691~	GO:0043691~reverse cholesterol transport	0.101695	3	0.0312055	LCAT, CLU, APOC2	238	16	13528	10.6576	1	0.335254	41.4736
GOTERM_BP_FAT	GO:0009081~	GO:0009081~branched chain family amino acid metabolic process	0.101695	3	0.0312055	ALDH6A1, DAO, GHR	238	16	13528	10.6576	1	0.335254	41.4736
GOTERM_BP_FAT	GO:0000097~	GO:0000097~sulfur amino acid biosynthetic process	0.101695	3	0.0276188	MTHFD1, CTH, BHMT	238	15	13528	11.3681	1	0.316573	37.7025
GOTERM_BP_FAT	GO:0006555~	GO:0006555~methionine metabolic process	0.101695	3	0.0209924	MTHFD1, BHMT, GNMT	238	13	13528	13.117	1	0.259294	30.127
GOTERM_BP_FAT	GO:0046688~	GO:0046688~response to copper ion	0.101695	3	0.0179679	LCAT, ALDOB, MT1H	238	12	13528	14.2101	1	0.231243	26.3886
GOTERM_BP_FAT	GO:0042573~	GO:0042573~retinoic acid metabolic process	0.101695	3	0.0179679	ALDH8A1, CYP1A1, CYP26A1	238	12	13528	14.2101	1	0.231243	26.3886
GOTERM_BP_FAT	GO:0008209~	GO:0008209~androgen metabolic process	0.101695	3	0.0151465	SRD5A1, SRD5A2, AKR1D1	238	11	13528	15.5019	1	0.201605	22.7322
GOTERM_BP_FAT	GO:0006570~	GO:0006570~tyrosine metabolic process	0.101695	3	0.0101452	GSTZ1, TAT, HPD	238	9	13528	18.9468	1	0.151671	15.8276
GOTERM_BP_FAT	GO:0055093~	GO:0055093~response to hyperoxia	0.101695	3	0.0079824	CYP1A1, PDGFRA, ALDH2	238	8	13528	21.3151	0.999999	0.126823	12.6653
GOTERM_BP_FAT	GO:0006559~	GO:0006559~L-phenylalanine catabolic process	0.101695	3	0.00437644	GSTZ1, TAT, HPD	238	6	13528	28.4202	0.999484	0.0781763	7.14328
GOTERM_BP_FAT	GO:0006558~	GO:0006558~L-phenylalanine metabolic process	0.101695	3	0.00437644	GSTZ1, TAT, HPD	238	6	13528	28.4202	0.999484	0.0781763	7.14328
GOTERM_BP_FAT	GO:0006572~	GO:0006572~tyrosine catabolic process	0.101695	3	0.00295167	GSTZ1, TAT, HPD	238	5	13528	34.1042	0.993916	0.0576014	4.87222
GOTERM_CC_FAT	GO:0034362~	GO:0034362~low-density lipoprotein particle	0.101695	3	0.0215313	APOF, SORL1, APOC2	228	13	12782	12.9372	0.992202	0.159161	24.2459
GOTERM_CC_FAT	GO:0016942~	GO:0016942~insulin-like growth factor binding protein complex	0.101695	3	0.00184024	IGFALS, IGF1, IGFBP3	228	4	12782	42.0461	0.336848	0.0203281	2.32239
GOTERM_MF_FAT	GO:0016878~	GO:0016878~acid-thiol ligase activity	0.101695	3	0.0492894	ACSM3, ACSM5, SLC27A5	234	20	12983	8.32244	1	0.425965	52.5418
GOTERM_MF_FAT	GO:0022839~	GO:0022839~ion gated channel activity	0.101695	3	0.0365359	KCNMA1, KCNN2, ANO1	234	17	12983	9.7911	1	0.362651	42.2374
GOTERM_MF_FAT	GO:0003995~	GO:0003995~acyl-CoA dehydrogenase activity	0.101695	3	0.0288755	GCDH, ACADSB, ACADL	234	15	12983	11.0966	1	0.309049	35.0825
GOTERM_MF_FAT	GO:0008395~	GO:0008395~steroid hydroxylase activity	0.101695	3	0.0288755	CYP3A4, CYP39A1, CYP1A1	234	15	12983	11.0966	1	0.309049	35.0825
GOTERM_MF_FAT	GO:0016846~	GO:0016846~carbon-sulfur lyase activity	0.101695	3	0.0253205	CTH, STAB2, TAT	234	14	12983	11.8892	1	0.28678	31.4888
GOTERM_MF_FAT	GO:0005416~	GO:0005416~cation:amino acid symporter activity	0.101695	3	0.018801	SLC6A12, SLC6A13, SLC1A1	234	12	12983	13.8707	0.999987	0.230295	24.4118
GOTERM_MF_FAT	GO:0005283~	GO:0005283~sodium:amino acid symporter activity	0.101695	3	0.0106245	SLC6A12, SLC6A13, SLC1A1	234	9	12983	18.4943	0.998225	0.153533	14.5724
GOTERM_MF_FAT	GO:0033765~	GO:0033765~steroid dehydrogenase activity, acting on the CH-CH group of donors	0.101695	3	0.00187897	SRD5A1, SRD5A2, AKR1D1	234	4	12983	41.6122	0.672176	0.0404651	2.73514
GOTERM_BP_FAT	GO:0018894~	GO:0018894~dibenzo-p-dioxin metabolic process	0.0677966	2	0.0347328	CYP1A1, CYP1A2	238	2	13528	56.8403	1	0.359408	44.9719
GOTERM_BP_FAT	GO:0006116~	GO:0006116~NADH oxidation	0.0677966	2	0.0347328	GPD1, ALDOB	238	2	13528	56.8403	1	0.359408	44.9719
GOTERM_MF_FAT	GO:0018675~	GO:0018675~(S)-limonene 6-monooxygenase activity	0.0677966	2	0.0355724	CYP2C19, CYP2C9	234	2	12983	55.4829	1	0.360759	41.3797
GOTERM_MF_FAT	GO:0018676~	GO:0018676~(S)-limonene 7-monooxygenase activity	0.0677966	2	0.0355724	CYP2C19, CYP2C9	234	2	12983	55.4829	1	0.360759	41.3797
GOTERM_MF_FAT	GO:0016726~	GO:0016726~oxidoreductase activity, acting on CH or CH2 groups, NAD or NADP as acceptor	0.0677966	2	0.0355724	XDH, AOX1	234	2	12983	55.4829	1	0.360759	41.3797
GOTERM_MF_FAT	GO:0004854~	GO:0004854~xanthine dehydrogenase activity	0.0677966	2	0.0355724	XDH, AOX1	234	2	12983	55.4829	1	0.360759	41.3797
GOTERM_MF_FAT	GO:0033767~	GO:0033767~4-hydroxyacetophenone monooxygenase activity	0.0677966	2	0.0355724	CYP2C19, CYP2C9	234	2	12983	55.4829	1	0.360759	41.3797

## Sheet: upregulated DEGs in stage 0
Category	Term	%	Count	P Value	Genes	List Total	Pop Hits	Pop Total	Fold Enrichment	Bonferroni	Benjamini	FDR
GOTERM_BP_FAT	GO:0031398~positive regulation of protein ubiquitination	0.230681	4	0.0427415	PSMB1, PSMA5, PSMD6, RPS27A	126	84	13528	5.11262	1	0.847456	49.6096
GOTERM_BP_FAT	GO:0051340~regulation of ligase activity	0.230681	4	0.0390324	PSMB1, PSMA5, PSMD6, RPS27A	126	81	13528	5.30198	1	0.833947	46.4574
GOTERM_BP_FAT	GO:0034613~cellular protein localization	0.519031	9	0.0367783	SEC23A, SRP14, SNX17, AKAP12, STRADA, PEX3, XPO7, KPNA3, RAB27A	126	411	13528	2.35106	1	0.830395	44.4525
GOTERM_BP_FAT	GO:0051438~regulation of ubiquitin-protein ligase activity	0.230681	4	0.035496	PSMB1, PSMA5, PSMD6, RPS27A	126	78	13528	5.5059	1	0.834925	43.2808
GOTERM_BP_FAT	GO:0022406~membrane docking	0.17301	3	0.0330777	VCAM1, STXBP3, VAMP3	126	31	13528	10.3902	1	0.829614	41.008
GOTERM_BP_FAT	GO:0008104~protein localization	0.865052	15	0.0329842	SEC23A, SRP14, RAB5B, NFKBIE, SNX17, AKAP12, STRADA, STXBP3, SNX4, PEX3, RAB32, VPS13A, KPNA3, XPO7, RAB27A	126	882	13528	1.82594	1	0.845629	40.9184
GOTERM_BP_FAT	GO:0051351~positive regulation of ligase activity	0.230681	4	0.0299904	PSMB1, PSMA5, PSMD6, RPS27A	126	73	13528	5.88302	1	0.835068	37.9824
GOTERM_BP_FAT	GO:0051439~regulation of ubiquitin-protein ligase activity during mitotic cell cycle	0.230681	4	0.0279254	PSMB1, PSMA5, PSMD6, RPS27A	126	71	13528	6.04874	1	0.832724	35.8781
GOTERM_BP_FAT	GO:0051443~positive regulation of ubiquitin-protein ligase activity	0.230681	4	0.0269224	PSMB1, PSMA5, PSMD6, RPS27A	126	70	13528	6.13515	1	0.842144	34.8322
GOTERM_BP_FAT	GO:0045184~establishment of protein localization	0.807382	14	0.0253525	SEC23A, SRP14, RAB32, RAB5B, SNX17, STRADA, AKAP12, STXBP3, VPS13A, SNX4, PEX3, XPO7, KPNA3, RAB27A	126	769	13528	1.95463	1	0.845976	33.1628
GOTERM_BP_FAT	GO:0051437~positive regulation of ubiquitin-protein ligase activity during mitotic cell cycle	0.230681	4	0.0249758	PSMB1, PSMA5, PSMD6, RPS27A	126	68	13528	6.31559	1	0.864127	32.7563
GOTERM_BP_FAT	GO:0031400~negative regulation of protein modification process	0.288351	5	0.0244508	PSMB1, ATG5, PSMA5, PSMD6, RPS27A	126	119	13528	4.51114	1	0.8813	32.186
GOTERM_BP_FAT	GO:0051444~negative regulation of ubiquitin-protein ligase activity	0.230681	4	0.0240321	PSMB1, PSMA5, PSMD6, RPS27A	126	67	13528	6.40986	1	0.900105	31.7279
GOTERM_BP_FAT	GO:0051352~negative regulation of ligase activity	0.230681	4	0.0240321	PSMB1, PSMA5, PSMD6, RPS27A	126	67	13528	6.40986	1	0.900105	31.7279
GOTERM_BP_FAT	GO:0015031~protein transport	0.807382	14	0.0237437	SEC23A, SRP14, RAB32, RAB5B, SNX17, STRADA, AKAP12, STXBP3, VPS13A, SNX4, PEX3, XPO7, KPNA3, RAB27A	126	762	13528	1.97259	1	0.920222	31.4107
GOTERM_BP_FAT	GO:0006886~intracellular protein transport	0.519031	9	0.0226892	SEC23A, SRP14, SNX17, AKAP12, STRADA, PEX3, XPO7, KPNA3, RAB27A	126	374	13528	2.58365	1	0.933913	30.239
GOTERM_BP_FAT	GO:0051436~negative regulation of ubiquitin-protein ligase activity during mitotic cell cycle	0.230681	4	0.0222042	PSMB1, PSMA5, PSMD6, RPS27A	126	65	13528	6.60708	1	0.952058	29.6938
GOTERM_BP_FAT	GO:0031145~anaphase-promoting complex-dependent proteasomal ubiquitin-dependent protein catabolic process	0.230681	4	0.0222042	PSMB1, PSMA5, PSMD6, RPS27A	126	65	13528	6.60708	1	0.952058	29.6938
GOTERM_BP_FAT	GO:0006605~protein targeting	0.403691	7	0.0147665	SRP14, AKAP12, STRADA, PEX3, XPO7, KPNA3, RAB27A	126	215	13528	3.49561	0.999999	0.904442	20.8174
GOTERM_BP_FAT	GO:0070727~cellular macromolecule localization	0.576701	10	0.0145867	SEC23A, SRP14, SNX17, AKAP12, STRADA, PEX3, XPO7, KPNA3, RAB27A, STAU1	126	414	13528	2.59336	0.999999	0.938152	20.5904
GOTERM_BP_FAT	GO:0031396~regulation of protein ubiquitination	0.288351	5	0.0137863	PSMB1, ATG5, PSMA5, PSMD6, RPS27A	126	100	13528	5.36825	0.999998	0.96262	19.5724
GOTERM_BP_FAT	GO:0051248~negative regulation of protein metabolic process	0.403691	7	0.00777935	SRP14, PSMB1, ATG5, PSMA5, PSMD6, TIMP3, RPS27A	126	187	13528	4.01901	0.999386	0.915015	11.5325
GOTERM_BP_FAT	GO:0032269~negative regulation of cellular protein metabolic process	0.403691	7	0.00649643	SRP14, PSMB1, ATG5, PSMA5, PSMD6, TIMP3, RPS27A	126	180	13528	4.17531	0.997913	0.95432	9.72068
GOTERM_BP_FAT	GO:0031397~negative regulation of protein ubiquitination	0.288351	5	0.00485638	PSMB1, ATG5, PSMA5, PSMD6, RPS27A	126	74	13528	7.2544	0.99005	0.99005	7.3538

## Sheet: upregualted DEGs in stage A
Category	Term	%	Count	PValue	Genes	List Total	Pop Hits	Pop Total	Fold Enrichment	Bonferroni	Benjamini	FDR
GOTERM_BP_FAT	GO:0060429~epithelium development	0.823045	4	0.0331308	F11R, LAMA3, IRF6, TGIF1	43	227	13528	5.54369	1	1	38.8928
GOTERM_CC_FAT	GO:0005739~mitochondrion	1.64609	8	0.0387679	CDS2, GSR, MRPS33, FECH, MRPS22, NARS2, AKR7A2, NDUFA1	39	1087	12782	2.4121	0.995559	0.835629	37.1709
GOTERM_CC_FAT	GO:0044429~mitochondrial part	1.23457	6	0.030318	CDS2, MRPS33, FECH, MRPS22, NARS2, NDUFA1	39	595	12782	3.30498	0.985269	0.87863	30.3631
GOTERM_CC_FAT	GO:0031980~mitochondrial lumen	0.823045	4	0.0295497	MRPS33, FECH, MRPS22, NARS2	39	227	12782	5.77522	0.983581	0.983581	29.7119
GOTERM_CC_FAT	GO:0005759~mitochondrial matrix	0.823045	4	0.0295497	MRPS33, FECH, MRPS22, NARS2	39	227	12782	5.77522	0.983581	0.983581	29.7119
GOTERM_MF_FAT	GO:0016651~oxidoreductase activity, acting on NADH or NADPH	0.617284	3	0.0209604	GSR, GMPR2, NDUFA1	36	83	12983	13.0351	0.963285	0.963285	22.4834

## Sheet: upregulated DEGs in stage B
Category		Term	%	Count	PValue	Genes	List Total	Pop Hits	Pop Total	Fold Enrichment	Bonferroni	Benjamini	FDR
GOTERM_CC_FAT	GO:0070013~	GO:0070013~intracellular organelle lumen	1.24095	24	0.0405773	TAF1B, BGLAP, MRPL3, TADA3, TAF6, LIG3, MTA1, INTS1, INTS12, MED13L, OGDH, PRPF18, TGFB1, IQGAP1, ISG20, NOP14, CD3EAP, PCGF2, NUMA1, GTF2E2, HSF1, PITRM1, POU2F1, HMGXB3	115	1779	12782	1.49946	0.999918	0.739019	41.1368
GOTERM_CC_FAT	GO:0005654~	GO:0005654~nucleoplasm	0.827301	16	0.0116039	TAF1B, BGLAP, TAF6, TADA3, LIG3, INTS1, MTA1, INTS12, MED13L, PRPF18, ISG20, CD3EAP, PCGF2, GTF2E2, NUMA1, POU2F1	115	882	12782	2.01629	0.929312	0.484373	13.8709
GOTERM_BP_FAT	GO:0008104~	GO:0008104~protein localization	0.775595	15	0.0198989	RAB8B, NASP, AP3S2, AKAP10, SEC63, TGFB1, RAB11FIP5, EZR, FGFR1OP, RAB5A, KPNA6, RAB13, RAB6A, ALS2CL, TOMM34	118	882	13528	1.94973	1	0.999303	27.4482
GOTERM_CC_FAT	GO:0044451~	GO:0044451~nucleoplasm part	0.672182	13	0.00390181	BGLAP, TAF6, TADA3, INTS1, MTA1, INTS12, PRPF18, MED13L, ISG20, CD3EAP, GTF2E2, PCGF2, POU2F1	115	555	12782	2.60346	0.588293	0.588293	4.87854
GOTERM_BP_FAT	GO:0007264~	GO:0007264~small GTPase mediated signal transduction	0.465357	9	0.00497174	RAB8B, RAB5A, MAPKAPK3, RRAS, RAB6A, RAB13, IQGAP1, ARHGDIA, ELMO1	118	305	13528	3.38294	0.995518	0.995518	7.64835
GOTERM_CC_FAT	GO:0009898~	GO:0009898~internal side of plasma membrane	0.465357	9	0.00729523	EZR, RAB8B, RAB5A, AP3S2, RRAS, RAB13, EHD2, AUP1, TOMM34	115	316	12782	3.1656	0.810257	0.42537	8.94204
GOTERM_BP_FAT	GO:0016044~	GO:0016044~membrane organization	0.41365	8	0.0473523	CD9, PLSCR1, RAB5A, EMD, M6PR, EHD2, GCA, ELMO1	118	381	13528	2.40722	1	0.994822	53.9026
GOTERM_BP_FAT	GO:0032774~	GO:0032774~RNA biosynthetic process	0.361944	7	0.043508	CD3EAP, TAF1B, BGLAP, GTF2E2, MAZ, TAF6, ARNT	118	296	13528	2.71118	1	0.997602	50.8416
GOTERM_BP_FAT	GO:0006351~	GO:0006351~transcription, DNA-dependent	0.361944	7	0.041176	CD3EAP, TAF1B, BGLAP, GTF2E2, MAZ, TAF6, ARNT	118	292	13528	2.74832	1	0.999501	48.893
GOTERM_CC_FAT	GO:0005667~	GO:0005667~transcription factor complex	0.310238	6	0.0397916	CD3EAP, BGLAP, GTF2E2, TAF6, TADA3, POU2F1	115	210	12782	3.17565	0.999901	0.784807	40.5171
GOTERM_MF_FAT	GO:0003924~	GO:0003924~GTPase activity	0.310238	6	0.0382732	RAB8B, RAB5A, RRAS, RAB6A, RAB13, EHD2	115	211	12983	3.2103	0.999979	0.97241	40.2412
GOTERM_CC_FAT	GO:0016591~	GO:0016591~DNA-directed RNA polymerase II, holoenzyme	0.258532	5	0.005894	GTF2E2, TAF6, TADA3, INTS1, INTS12	115	81	12782	6.86098	0.73865	0.488776	7.28392
GOTERM_MF_FAT	GO:0030145~	GO:0030145~manganese ion binding	0.258532	5	0.0466666	ILKAP, REXO2, TESK1, B4GALT7, ISG20	115	154	12983	3.66544	0.999998	0.928499	46.7675
GOTERM_BP_FAT	GO:0045786~	GO:0045786~negative regulation of cell cycle	0.206825	4	0.0330479	ILKAP, TAF6, DGKZ, TGFB1	118	81	13528	5.66144	1	0.99989	41.5203
GOTERM_CC_FAT	GO:0015934~	GO:0015934~large ribosomal subunit	0.206825	4	0.0219011	MRPL3, RPL14, RPLP2, RPL4	115	67	12782	6.63569	0.99344	0.634087	24.6711
GOTERM_MF_FAT	GO:0031072~	GO:0031072~heat shock protein binding	0.206825	4	0.0272394	NASP, PPID, SEC63, TOMM34	115	74	12983	6.10247	0.999511	0.999511	30.5356
GOTERM_BP_FAT	GO:0046148~	GO:0046148~pigment biosynthetic process	0.155119	3	0.0446468	SLC25A38, HPRT1, APRT	118	39	13528	8.81877	1	0.995939	51.7677
GOTERM_CC_FAT	GO:0022625~	GO:0022625~cytosolic large ribosomal subunit	0.155119	3	0.0450058	RPL14, RPLP2, RPL4	115	38	12782	8.77483	0.999971	0.72928	44.5197
GOTERM_BP_FAT	GO:0043101~	GO:0043101~purine salvage	0.103413	2	0.0425083	HPRT1, APRT	118	5	13528	45.8576	1	0.998809	50.0149
GOTERM_BP_FAT	GO:0006166~	GO:0006166~purine ribonucleoside salvage	0.103413	2	0.0341524	HPRT1, APRT	118	4	13528	57.322	1	0.999469	42.5776
GOTERM_BP_FAT	GO:0043174~	GO:0043174~nucleoside salvage	0.103413	2	0.0341524	HPRT1, APRT	118	4	13528	57.322	1	0.999469	42.5776
GOTERM_BP_FAT	GO:0046083~	GO:0046083~adenine metabolic process	0.103413	2	0.0172233	HPRT1, APRT	118	2	13528	114.644	1	0.999919	24.2209
GOTERM_BP_FAT	GO:0046084~	GO:0046084~adenine biosynthetic process	0.103413	2	0.0172233	HPRT1, APRT	118	2	13528	114.644	1	0.999919	24.2209
GOTERM_BP_FAT	GO:0043096~	GO:0043096~purine base salvage	0.103413	2	0.0172233	HPRT1, APRT	118	2	13528	114.644	1	0.999919	24.2209
GOTERM_BP_FAT	GO:0006168~	GO:0006168~adenine salvage	0.103413	2	0.0172233	HPRT1, APRT	118	2	13528	114.644	1	0.999919	24.2209
GOTERM_MF_FAT	GO:0002054~	GO:0002054~nucleobase binding	0.103413	2	0.0431458	HPRT1, APRT	115	5	12983	45.1583	0.999995	0.952318	44.1146
GOTERM_MF_FAT	GO:0002060~	GO:0002060~purine binding	0.103413	2	0.0346669	HPRT1, APRT	115	4	12983	56.4478	0.999941	0.992318	37.2164

## Sheet: Downregulated DEGs in stage B
Category	Term	%	Count	PValue	Genes	List Total	Pop Hits	Pop Total	Fold Enrichment	Bonferroni	Benjamini	FDR
GOTERM_CC_FAT	GO:0005576~extracellular region	5.26316	4	0.00209348	ASPN, CLEC3B, CHI3L1, GAS6	4	892	6966	7.80942	0.0104237	0.0104237	0.907282
GOTERM_MF_FAT	GO:0005529~sugar binding	2.63158	2	0.0238136	CLEC3B, CHI3L1	4	74	9249	62.4932	0.286394	0.286394	15.1021
GOTERM_MF_FAT	GO:0030246~carbohydrate binding	2.63158	2	0.0472461	CLEC3B, CHI3L1	4	148	9249	31.2466	0.492156	0.287369	28.019

## Sheet: Upregulated DEGs in stage C
Category	Term	%	Count	PValue	Genes	List Total	Pop Hits	Pop Total	Fold Enrichment	Bonferroni	Benjamini	FDR
GOTERM_CC_FAT	GO:0043232~intracellular non-membrane-bounded organelle	1.98708	40	0.000235373	RPL18, KIFC1, VAPA, MORF4L2, S100A9, RPL27A, PDLIM3, TIPIN, TTLL5, RPL36, MYO9B, CBX5, SETX, TUBGCP3, SIN3B, HNRNPK, KLC1, RPS3A, DDX24, MICAL1, USP36, RPS20, DNMT3B, NKRF, NCF2, DSN1, NIP7, EXOSC2, HMG20A, SFI1, ZNF3, CSPP1, PHF2, RPS19, UBTF, RPL22, TRIM32, RUVBL1, PARVB, CDC42BPB	113	2596	12782	1.74291	0.0591474	0.00607833	0.307037
GOTERM_CC_FAT	GO:0043228~non-membrane-bounded organelle	1.98708	40	0.000235373	RPL18, KIFC1, VAPA, MORF4L2, S100A9, RPL27A, PDLIM3, TIPIN, TTLL5, RPL36, MYO9B, CBX5, SETX, TUBGCP3, SIN3B, HNRNPK, KLC1, RPS3A, DDX24, MICAL1, USP36, RPS20, DNMT3B, NKRF, NCF2, DSN1, NIP7, EXOSC2, HMG20A, SFI1, ZNF3, CSPP1, PHF2, RPS19, UBTF, RPL22, TRIM32, RUVBL1, PARVB, CDC42BPB	113	2596	12782	1.74291	0.0591474	0.00607833	0.307037
GOTERM_CC_FAT	GO:0031974~membrane-enclosed lumen	1.63934	33	8.7465e-05	NCBP1, PACS2, MORF4L2, S100A9, PDLIM3, NAA15, RPL36, MED22, CBX5, SETX, SF3B1, HNRNPK, RPS3A, DDX24, HOXA10, USP36, DNMT3B, RBM25, NKRF, BRD1, NCF2, NIP7, EXOSC2, HMG20A, ZNF3, ATF4, PHF2, PKNOX1, RPS19, UBTF, VEGFA, RUVBL1, USP22	113	1856	12782	2.0112	0.0223997	0.00376862	0.114197
GOTERM_CC_FAT	GO:0043233~organelle lumen	1.63934	33	5.96654e-05	NCBP1, PACS2, MORF4L2, S100A9, PDLIM3, NAA15, RPL36, MED22, CBX5, SETX, SF3B1, HNRNPK, RPS3A, DDX24, HOXA10, USP36, DNMT3B, RBM25, NKRF, BRD1, NCF2, NIP7, EXOSC2, HMG20A, ZNF3, ATF4, PHF2, PKNOX1, RPS19, UBTF, VEGFA, RUVBL1, USP22	113	1820	12782	2.05099	0.015335	0.00385599	0.0779141
GOTERM_CC_FAT	GO:0070013~intracellular organelle lumen	1.58967	32	9.62444e-05	NCBP1, PACS2, MORF4L2, S100A9, PDLIM3, NAA15, RPL36, MED22, CBX5, SETX, SF3B1, HNRNPK, RPS3A, DDX24, HOXA10, USP36, DNMT3B, RBM25, NKRF, BRD1, NCF2, NIP7, EXOSC2, HMG20A, ZNF3, ATF4, PHF2, PKNOX1, RPS19, UBTF, RUVBL1, USP22	113	1779	12782	2.03467	0.0246204	0.00355488	0.125653
GOTERM_CC_FAT	GO:0031981~nuclear lumen	1.53999	31	4.73146e-06	NCBP1, MORF4L2, S100A9, PDLIM3, NAA15, RPL36, MED22, CBX5, SETX, SF3B1, HNRNPK, RPS3A, DDX24, HOXA10, USP36, DNMT3B, RBM25, NKRF, BRD1, NCF2, NIP7, EXOSC2, HMG20A, ZNF3, ATF4, PHF2, PKNOX1, RPS19, UBTF, RUVBL1, USP22	113	1450	12782	2.41832	0.0012247	0.0012247	0.00618064
GOTERM_BP_FAT	GO:0051252~regulation of RNA metabolic process	1.2916	26	0.0352346	NCBP1, ZNF430, MORF4L2, NAA15, HMG20A, GON4L, ZNF26, MED22, ZNF3, CBX5, ZNF184, SIN3B, ATF4, PKNOX1, UBTF, VEGFA, HOXA10, YEATS2, ETV1, ZSCAN16, ZNF764, ZSCAN18, RUVBL1, ZNF117, DNMT3B, ZNF606	130	1813	13528	1.49233	1	0.95456	43.0435
GOTERM_MF_FAT	GO:0032555~purine ribonucleotide binding	1.2916	26	0.0403002	KIFC1, GNA12, HK2, MYO9B, EPHB4, SETX, CKB, UBE2D3, MAP3K8, DDX24, DHX34, GOLGA5, RECQL4, TRMU, GTPBP6, AARS, ARFIP2, MTPAP, PKN1, MINK1, RABL2A, RAB31, CBWD1, PPP2R4, RUVBL1, CDC42BPB	125	1836	12983	1.47084	0.999998	0.737336	42.6725
GOTERM_MF_FAT	GO:0032553~ribonucleotide binding	1.2916	26	0.0403002	KIFC1, GNA12, HK2, MYO9B, EPHB4, SETX, CKB, UBE2D3, MAP3K8, DDX24, DHX34, GOLGA5, RECQL4, TRMU, GTPBP6, AARS, ARFIP2, MTPAP, PKN1, MINK1, RABL2A, RAB31, CBWD1, PPP2R4, RUVBL1, CDC42BPB	125	1836	12983	1.47084	0.999998	0.737336	42.6725
GOTERM_BP_FAT	GO:0006355~regulation of transcription, DNA-dependent	1.24193	25	0.0468004	ZNF430, MORF4L2, NAA15, HMG20A, GON4L, ZNF26, MED22, ZNF3, CBX5, ZNF184, SIN3B, ATF4, PKNOX1, UBTF, VEGFA, HOXA10, YEATS2, ETV1, ZSCAN16, ZNF764, ZSCAN18, RUVBL1, ZNF117, DNMT3B, ZNF606	130	1773	13528	1.46731	1	0.951648	52.8644
GOTERM_CC_FAT	GO:0005730~nucleolus	0.993542	20	9.26612e-06	NKRF, NCF2, NIP7, MORF4L2, S100A9, PDLIM3, EXOSC2, HMG20A, RPL36, ZNF3, CBX5, SETX, RPS19, HNRNPK, PHF2, UBTF, RPS3A, DDX24, USP36, DNMT3B	113	698	12782	3.24112	0.00239706	0.000799659	0.0121039
GOTERM_MF_FAT	GO:0003723~RNA binding	0.993542	20	4.85472e-05	NKRF, RPL18, NCBP1, TRMU, CHERP, NIP7, AARS, RPL27A, MTPAP, EXOSC2, PUS7L, RPS19, HNRNPK, RPS3A, RPL22, RNASET2, DDX24, DHX34, RPS20, RBM25	125	718	12983	2.89315	0.0156544	0.0156544	0.0656452
GOTERM_CC_FAT	GO:0005829~cytosol	0.943865	19	0.0405893	RPL18, NCBP1, HK2, RPL27A, RPL36, SFI1, RIC8B, CKB, TUBGCP3, AP2B1, NUP214, RPS19, PKNOX1, RPS3A, KLC1, RPL22, MAP3K8, ARCN1, RPS20	113	1330	12782	1.61593	0.999978	0.360561	41.8002
GOTERM_CC_FAT	GO:0005654~nucleoplasm	0.745156	15	0.0218	BRD1, NCBP1, NAA15, MED22, CBX5, SETX, SF3B1, ATF4, HNRNPK, PKNOX1, UBTF, HOXA10, USP22, RUVBL1, RBM25	113	882	12782	1.92373	0.996683	0.248311	25.0184
GOTERM_MF_FAT	GO:0005198~structural molecule activity	0.695479	14	0.00750186	RPL18, TUBGCP3, RPS19, VAPA, RPS3A, LAMA5, RPL22, COL3A1, RPL27A, PDLIM3, RPL36, MGP, RPS20, COL5A1	125	634	12983	2.29353	0.913473	0.295039	9.68376
GOTERM_BP_FAT	GO:0006396~RNA processing	0.596125	12	0.0154513	PUS7L, SF3B1, NCBP1, TRMU, HNRNPK, RPS19, CHERP, AARS, MTPAP, EXOSC2, RBM25, SETX	130	547	13528	2.28289	1	0.878626	21.6792
GOTERM_CC_FAT	GO:0031982~vesicle	0.596125	12	0.0327464	CYBA, AP2B1, NCF2, VAPA, KLC1, ARCN1, VEGFA, SLC2A1, PKN1, ATP6V0D1, GOLGA5, ANXA2P2	113	670	12782	2.02594	0.99982	0.31266	35.2693
GOTERM_CC_FAT	GO:0031012~extracellular matrix	0.596125	12	0.000217524	LAMA5, LGALS1, VEGFA, COL6A3, COL3A1, HSPG2, MGP, LOX, VWA1, ADAMTS5, COL5A1, ANXA2P2	113	345	12782	3.93444	0.0547869	0.00624098	0.283784
GOTERM_CC_FAT	GO:0005578~proteinaceous extracellular matrix	0.596125	12	0.000112686	LAMA5, LGALS1, VEGFA, COL6A3, COL3A1, HSPG2, MGP, LOX, VWA1, ADAMTS5, COL5A1, ANXA2P2	113	320	12782	4.24181	0.0287655	0.00364176	0.147104
GOTERM_MF_FAT	GO:0046983~protein dimerization activity	0.596125	12	0.0145974	CYBA, ATF4, PKNOX1, PTPRE, PLOD1, VAPA, LGALS1, VEGFA, PPP2R4, MYO9B, GOLGA5, S100A11P1	125	542	12983	2.29957	0.991597	0.449753	18.0368
GOTERM_CC_FAT	GO:0044451~nucleoplasm part	0.546448	11	0.0236735	BRD1, SF3B1, ATF4, PKNOX1, NAA15, HOXA10, MED22, RUVBL1, USP22, RBM25, CBX5	113	555	12782	2.24192	0.997981	0.255829	26.8729
GOTERM_CC_FAT	GO:0030529~ribonucleoprotein complex	0.546448	11	0.0148641	RPL18, SF3B1, NCBP1, HNRNPK, RPS19, RPS3A, RPL22, RPL27A, RPL36, RPS20, RBM25	113	515	12782	2.41605	0.979322	0.193849	17.7684
GOTERM_BP_FAT	GO:0001944~vasculature development	0.447094	9	0.00278295	PKNOX1, LAMA5, PLXDC1, VEGFA, COL3A1, NAA15, LOX, COL5A1, ANXA2P2	130	251	13528	3.73129	0.928775	0.483396	4.27889
GOTERM_BP_FAT	GO:0001568~blood vessel development	0.447094	9	0.00239756	PKNOX1, LAMA5, PLXDC1, VEGFA, COL3A1, NAA15, LOX, COL5A1, ANXA2P2	130	245	13528	3.82267	0.897267	0.67948	3.69675
GOTERM_CC_FAT	GO:0044420~extracellular matrix part	0.447094	9	8.34087e-06	LAMA5, VEGFA, COL6A3, COL3A1, HSPG2, LOX, VWA1, COL5A1, ANXA2P2	113	117	12782	8.70116	0.00215796	0.00107956	0.0108953
GOTERM_BP_FAT	GO:0006412~translation	0.397417	8	0.03919	RPL18, RPS19, RPS3A, RPL22, AARS, RPL27A, RPL36, RPS20	130	331	13528	2.51508	1	0.957503	46.5995
GOTERM_MF_FAT	GO:0042803~protein homodimerization activity	0.397417	8	0.0410268	PTPRE, PLOD1, LGALS1, VEGFA, PPP2R4, MYO9B, GOLGA5, S100A11P1	125	334	12983	2.48776	0.999999	0.709956	43.2568
GOTERM_BP_FAT	GO:0002520~immune system development	0.34774	7	0.0487239	EXO1, PKNOX1, RPS19, RPL22, VEGFA, JAG2, MINK1	130	276	13528	2.63924	1	0.938302	54.335
GOTERM_BP_FAT	GO:0016568~chromatin modification	0.34774	7	0.0473317	BRD1, MORF4L2, CABIN1, HMG20A, RUVBL1, USP22, DNMT3B	130	274	13528	2.65851	1	0.943468	53.2749
GOTERM_BP_FAT	GO:0006414~translational elongation	0.34774	7	0.000404564	RPL18, RPS19, RPS3A, RPL22, RPL27A, RPL36, RPS20	130	101	13528	7.21219	0.318599	0.318599	0.632966
GOTERM_CC_FAT	GO:0005840~ribosome	0.34774	7	0.0115535	RPL18, RPS19, RPS3A, RPL22, RPL27A, RPL36, RPS20	113	215	12782	3.68282	0.950697	0.171477	14.0844
GOTERM_CC_FAT	GO:0044445~cytosolic part	0.34774	7	0.00217753	RPL18, RPS19, RPS3A, RPL22, RPL27A, RPL36, RPS20	113	152	12782	5.20925	0.43141	0.0425008	2.80749
GOTERM_CC_FAT	GO:0033279~ribosomal subunit	0.34774	7	0.000902233	RPL18, RPS19, RPS3A, RPL22, RPL27A, RPL36, RPS20	113	128	12782	6.18598	0.208467	0.0192934	1.17221
GOTERM_CC_FAT	GO:0022626~cytosolic ribosome	0.34774	7	7.52727e-05	RPL18, RPS19, RPS3A, RPL22, RPL27A, RPL36, RPS20	113	81	12782	9.77537	0.0193075	0.00389168	0.0982858
GOTERM_MF_FAT	GO:0003735~structural constituent of ribosome	0.34774	7	0.00546114	RPL18, RPS19, RPS3A, RPL22, RPL27A, RPL36, RPS20	125	168	12983	4.32767	0.831317	0.29949	7.13933
GOTERM_BP_FAT	GO:0043062~extracellular structure organization	0.298063	6	0.0199057	COL3A1, HSPG2, LOX, VWA1, COL5A1, ANXA2P2	130	163	13528	3.83049	1	0.907691	27.0586
GOTERM_BP_FAT	GO:0001525~angiogenesis	0.298063	6	0.0136502	PKNOX1, LAMA5, PLXDC1, VEGFA, NAA15, ANXA2P2	130	148	13528	4.21871	0.999998	0.886004	19.4005
GOTERM_BP_FAT	GO:0030198~extracellular matrix organization	0.298063	6	0.00315943	COL3A1, HSPG2, LOX, VWA1, COL5A1, ANXA2P2	130	104	13528	6.00355	0.950207	0.451176	4.84441
GOTERM_CC_FAT	GO:0005604~basement membrane	0.298063	6	0.000599454	LAMA5, VEGFA, HSPG2, VWA1, COL5A1, ANXA2P2	113	78	12782	8.70116	0.143846	0.0140195	0.780255
GOTERM_MF_FAT	GO:0051020~GTPase binding	0.298063	6	0.00388353	NCF2, ARFIP2, MYO9B, GOLGA5, CDC42BPB, ANXA2P2	125	109	12983	5.71728	0.717649	0.271051	5.127
GOTERM_MF_FAT	GO:0031267~small GTPase binding	0.298063	6	0.00279664	NCF2, ARFIP2, MYO9B, GOLGA5, CDC42BPB, ANXA2P2	125	101	12983	6.17014	0.597548	0.261692	3.71719
GOTERM_MF_FAT	GO:0017016~Ras GTPase binding	0.298063	6	0.00177071	NCF2, ARFIP2, MYO9B, GOLGA5, CDC42BPB, ANXA2P2	125	91	12983	6.84818	0.437852	0.250234	2.36868
GOTERM_MF_FAT	GO:0004386~helicase activity	0.248385	5	0.0451172	RECQL4, DDX24, DHX34, RUVBL1, SETX	125	140	12983	3.70943	1	0.713595	46.4445
GOTERM_BP_FAT	GO:0030217~T cell differentiation	0.198708	4	0.0240966	PKNOX1, RPL22, JAG2, MINK1	130	65	13528	6.40379	1	0.923407	31.8022
GOTERM_BP_FAT	GO:0030199~collagen fibril organization	0.198708	4	0.00258231	COL3A1, LOX, COL5A1, ANXA2P2	130	29	13528	14.3533	0.91381	0.558275	3.97624
GOTERM_CC_FAT	GO:0015934~large ribosomal subunit	0.198708	4	0.0209119	RPL18, RPL22, RPL27A, RPL36	113	67	12782	6.75314	0.995804	0.250302	24.1243
GOTERM_CC_FAT	GO:0000790~nuclear chromatin	0.198708	4	0.0123479	SIN3B, TIPIN, DNMT3B, CBX5	113	55	12782	8.22655	0.959965	0.172457	14.982
GOTERM_CC_FAT	GO:0022625~cytosolic large ribosomal subunit	0.198708	4	0.00442026	RPL18, RPL22, RPL27A, RPL36	113	38	12782	11.9068	0.682534	0.0736399	5.62281
GOTERM_CC_FAT	GO:0005581~collagen	0.198708	4	0.00349524	COL6A3, COL3A1, LOX, COL5A1	113	35	12782	12.9274	0.596207	0.0627219	4.47088
GOTERM_MF_FAT	GO:0005178~integrin binding	0.198708	4	0.0187511	LAMA5, COL3A1, ADAMTS5, COL5A1	125	59	12983	7.04163	0.997871	0.495178	22.5885
GOTERM_MF_FAT	GO:0017048~Rho GTPase binding	0.198708	4	0.00562227	NCF2, ARFIP2, MYO9B, CDC42BPB	125	38	12983	10.9331	0.83997	0.26317	7.34261
GOTERM_BP_FAT	GO:0034976~response to endoplasmic reticulum stress	0.149031	3	0.0415023	ATF4, DERL2, AARS	130	34	13528	9.1819	1	0.954547	48.5809
GOTERM_BP_FAT	GO:0043588~skin development	0.149031	3	0.0309723	COL3A1, AARS, COL5A1	130	29	13528	10.765	1	0.949339	38.9641
GOTERM_CC_FAT	GO:0022627~cytosolic small ribosomal subunit	0.149031	3	0.047829	RPS19, RPS3A, RPS20	113	40	12782	8.48363	0.999997	0.398152	47.2832
GOTERM_CC_FAT	GO:0005720~nuclear heterochromatin	0.149031	3	0.0264859	SIN3B, DNMT3B, CBX5	113	29	12782	11.7016	0.999044	0.270952	29.5774
GOTERM_BP_FAT	GO:0032964~collagen biosynthetic process	0.0993542	2	0.046785	COL3A1, COL5A1	130	5	13528	41.6246	1	0.961013	52.8524

## Sheet: Downregualted DEGs in stage C
Category	Term	%	Count	PValue	Genes	List Total	Pop Hits	Pop Total	Fold Enrichment	Bonferroni	Benjamini	FDR
GOTERM_CC_FAT	GO:0005576~extracellular region	2.19941	30	2.22314e-07	RBP4, SERPINA10, FST, MST1, TNFSF14, C1S, CPN2, AHSG, ST3GAL1, F13B, APOA1, SERPINA7, FGA, ITIH1, APOC3, ANGPTL3, TSKU, KNG1, EGFR, F12, PRG4, AMACR, F8, SERPING1, CD163, ORM1, MUC3A, SERPINF2, IGFBP1, IGFBP2	71	2010	12782	2.68699	3.09012e-05	3.09012e-05	0.000261979
GOTERM_CC_FAT	GO:0044421~extracellular region part	1.24633	17	4.71488e-05	EGFR, KNG1, RBP4, F12, F8, TNFSF14, SERPING1, AHSG, ORM1, APOA1, FGA, SERPINA7, SERPINF2, APOC3, IGFBP1, ANGPTL3, IGFBP2	71	960	12782	3.188	0.00653241	0.00218223	0.0555468
GOTERM_CC_FAT	GO:0005615~extracellular space	1.24633	17	6.38542e-07	EGFR, KNG1, RBP4, F12, F8, TNFSF14, SERPING1, AHSG, ORM1, APOA1, FGA, SERPINA7, SERPINF2, APOC3, IGFBP1, ANGPTL3, IGFBP2	71	685	12782	4.46785	8.87534e-05	4.43777e-05	0.000752466
GOTERM_BP_FAT	GO:0009611~response to wounding	1.17302	16	1.14999e-07	KNG1, F12, SERPINA10, F8, MST1, SERPING1, C1S, CD163, AHSG, F13B, ORM1, FGA, SERPINF2, VNN1, IGFBP1, CD302	74	530	13528	5.51882	0.000130056	6.503e-05	0.000184545
GOTERM_BP_FAT	GO:0010033~response to organic substance	0.953079	13	0.000439984	EGFR, F12, RBP4, EGR2, HMGCS2, SLC6A1, SERPINA7, SERPINF2, C1S, IGFBP1, COMT, IGFBP2, AHSG	74	721	13528	3.29617	0.392092	0.0326376	0.703733
GOTERM_CC_FAT	GO:0005739~mitochondrion	0.953079	13	0.0142511	SUCLG2, ALDH5A1, AMACR, ECHS1, ECHDC3, CYB5A, ACAT1, MUT, CYP27A1, HMGCS2, DHTKD1, HMGCL, HSD17B8	71	1087	12782	2.15305	0.864007	0.153176	15.5614
GOTERM_BP_FAT	GO:0042592~homeostatic process	0.879765	12	0.00218227	KNG1, RBP4, MUC3A, ABCG5, APOA1, EGR2, TFR2, DMD, SLC37A4, APOC3, TNFSF14, ANGPTL3	74	751	13528	2.92108	0.915487	0.0941068	3.44509
GOTERM_BP_FAT	GO:0055114~oxidation reduction	0.879765	12	0.000590111	ADI1, CYP3A7, AKR1C4, CYP27A1, ALDH5A1, PHGDH, F8, CYB5A, CYP4F12, DIO1, DHTKD1, HSD17B8	74	639	13528	3.43307	0.487068	0.0408673	0.94279
GOTERM_CC_FAT	GO:0000267~cell fraction	0.879765	12	0.0325545	ABCG5, CYP3A7, SLC6A1, ALDH5A1, SLC2A2, DMD, ABCB1, CYB5A, CYP4F12, DIO1, COMT, HSD17B8	71	1083	12782	1.99477	0.989952	0.22553	32.295
GOTERM_BP_FAT	GO:0006952~defense response	0.806452	11	0.00163993	KNG1, ORM1, F12, SERPINF2, F8, VNN1, SERPING1, C1S, CD302, AHSG, CD163	74	615	13528	3.26979	0.843748	0.0809149	2.59946
GOTERM_BP_FAT	GO:0006954~inflammatory response	0.806452	11	9.05752e-06	KNG1, ORM1, F12, SERPINF2, F8, VNN1, SERPING1, C1S, CD302, AHSG, CD163	74	325	13528	6.18744	0.0101918	0.00204672	0.0145341
GOTERM_CC_FAT	GO:0005626~insoluble fraction	0.806452	11	0.0154983	ABCG5, CYP3A7, SLC6A1, SLC2A2, DMD, ABCB1, CYB5A, CYP4F12, DIO1, COMT, HSD17B8	71	839	12782	2.36032	0.885952	0.153809	16.8118
GOTERM_CC_FAT	GO:0005624~membrane fraction	0.806452	11	0.0122461	ABCG5, CYP3A7, SLC6A1, SLC2A2, DMD, ABCB1, CYB5A, CYP4F12, DIO1, COMT, HSD17B8	71	809	12782	2.44785	0.819625	0.144185	13.5152
GOTERM_BP_FAT	GO:0008202~steroid metabolic process	0.733138	10	1.31284e-06	APOA1, AKR1C4, CYP27A1, HMGCS2, AMACR, APOC3, INSIG1, COMT, ANGPTL3, HSD17B8	74	202	13528	9.05004	0.00148373	0.00049482	0.00210677
GOTERM_MF_FAT	GO:0004857~enzyme inhibitor activity	0.733138	10	1.36631e-05	KNG1, SERPINA10, SERPINA7, ITIH1, SERPINF2, APOC3, TNFSF14, SERPING1, ANGPTL3, AHSG	71	270	12983	6.77256	0.00391367	0.00195875	0.0181332
GOTERM_BP_FAT	GO:0048878~chemical homeostasis	0.659824	9	0.00618756	KNG1, RBP4, ABCG5, APOA1, EGR2, TFR2, SLC37A4, APOC3, ANGPTL3	74	512	13528	3.21347	0.999106	0.181734	9.48037
GOTERM_BP_FAT	GO:0042060~wound healing	0.659824	9	8.36708e-06	F13B, KNG1, F12, SERPINA10, FGA, MST1, F8, SERPING1, IGFBP1	74	191	13528	8.61412	0.00941857	0.00236301	0.0134263
GOTERM_BP_FAT	GO:0002526~acute inflammatory response	0.659824	9	5.18145e-08	ORM1, F12, SERPINF2, F8, VNN1, SERPING1, C1S, AHSG, CD163	74	98	13528	16.7887	5.86004e-05	5.86004e-05	8.31494e-05
GOTERM_CC_FAT	GO:0044429~mitochondrial part	0.659824	9	0.0156654	MUT, CYP27A1, HMGCS2, SUCLG2, ECHS1, CYB5A, ACAT1, HMGCL, HSD17B8	71	595	12782	2.72312	0.88861	0.145096	16.978
GOTERM_BP_FAT	GO:0009719~response to endogenous stimulus	0.58651	8	0.00610293	RBP4, EGR2, HMGCS2, SLC6A1, SERPINA7, IGFBP1, IGFBP2, AHSG	74	405	13528	3.61108	0.999016	0.184239	9.3566
GOTERM_BP_FAT	GO:0009725~response to hormone stimulus	0.58651	8	0.0035797	RBP4, EGR2, HMGCS2, SLC6A1, SERPINA7, IGFBP1, IGFBP2, AHSG	74	367	13528	3.98498	0.98268	0.130519	5.59238
GOTERM_BP_FAT	GO:0051241~negative regulation of multicellular organismal process	0.58651	8	2.81765e-05	KNG1, RBP4, F12, ABCG5, APOA1, SLC6A1, APOC3, AHSG	74	164	13528	8.9176	0.0313656	0.00397559	0.0452067
GOTERM_CC_FAT	GO:0031980~mitochondrial lumen	0.58651	8	0.000235452	MUT, CYP27A1, HMGCS2, SUCLG2, ECHS1, ACAT1, HMGCL, HSD17B8	71	227	12782	6.34461	0.0322018	0.00814954	0.277109
GOTERM_CC_FAT	GO:0005759~mitochondrial matrix	0.58651	8	0.000235452	MUT, CYP27A1, HMGCS2, SUCLG2, ECHS1, ACAT1, HMGCL, HSD17B8	71	227	12782	6.34461	0.0322018	0.00814954	0.277109
GOTERM_MF_FAT	GO:0030414~peptidase inhibitor activity	0.58651	8	1.7713e-05	KNG1, SERPINA10, SERPINA7, ITIH1, SERPINF2, TNFSF14, SERPING1, AHSG	71	153	12983	9.56126	0.00507077	0.00169312	0.0235074
GOTERM_MF_FAT	GO:0004866~endopeptidase inhibitor activity	0.58651	8	1.2486e-05	KNG1, SERPINA10, SERPINA7, ITIH1, SERPINF2, TNFSF14, SERPING1, AHSG	71	145	12983	10.0888	0.00357708	0.00357708	0.016571
GOTERM_BP_FAT	GO:0032504~multicellular organism reproduction	0.513196	7	0.0473774	EGFR, RBP4, FST, DNMT3L, GAMT, COMT, PPAP2B	74	487	13528	2.62767	1	0.533467	54.1085
GOTERM_BP_FAT	GO:0048609~reproductive process in a multicellular organism	0.513196	7	0.0473774	EGFR, RBP4, FST, DNMT3L, GAMT, COMT, PPAP2B	74	487	13528	2.62767	1	0.533467	54.1085
GOTERM_BP_FAT	GO:0008283~cell proliferation	0.513196	7	0.0300536	EGFR, RBP4, APOA1, PRG4, FST, INSIG1, TNFSF14	74	436	13528	2.93504	1	0.448456	38.7179
GOTERM_BP_FAT	GO:0042493~response to drug	0.513196	7	0.00108023	ABCG5, HMGCS2, SERPINA7, ABCB1, COMT, SLC47A1, IGFBP2	74	216	13528	5.92442	0.705479	0.0693817	1.71949
GOTERM_BP_FAT	GO:0050878~regulation of body fluid levels	0.513196	7	0.000110551	F13B, KNG1, F12, FGA, MST1, F8, SERPING1	74	141	13528	9.07571	0.117538	0.0124261	0.177259
GOTERM_BP_FAT	GO:0007599~hemostasis	0.513196	7	2.48322e-05	F13B, KNG1, F12, FGA, MST1, F8, SERPING1	74	108	13528	11.8488	0.0276948	0.00400418	0.0398421
GOTERM_BP_FAT	GO:0050817~coagulation	0.513196	7	1.79248e-05	F13B, KNG1, F12, FGA, MST1, F8, SERPING1	74	102	13528	12.5458	0.0200691	0.00337316	0.028761
GOTERM_BP_FAT	GO:0007596~blood coagulation	0.513196	7	1.79248e-05	F13B, KNG1, F12, FGA, MST1, F8, SERPING1	74	102	13528	12.5458	0.0200691	0.00337316	0.028761
GOTERM_BP_FAT	GO:0044271~nitrogen compound biosynthetic process	0.439883	6	0.0309015	ADI1, ARG1, ALAD, BHMT2, ADK, PHGDH	74	325	13528	3.37497	1	0.446605	39.5719
GOTERM_BP_FAT	GO:0006091~generation of precursor metabolites and energy	0.439883	6	0.0268597	SUCLG2, ALDH5A1, PKLR, PGM1, CYB5A, DHTKD1	74	313	13528	3.50436	1	0.422986	35.3981
GOTERM_BP_FAT	GO:0044057~regulation of system process	0.439883	6	0.0255922	EGFR, ABCG5, APOA1, EGR2, SLC6A1, FST	74	309	13528	3.54972	1	0.424915	34.0345
GOTERM_BP_FAT	GO:0005996~monosaccharide metabolic process	0.439883	6	0.00691878	RBP4, ALDH5A1, PKLR, SLC37A4, PGM1, DHTKD1	74	222	13528	4.94083	0.999611	0.195971	10.5433
GOTERM_BP_FAT	GO:0019318~hexose metabolic process	0.439883	6	0.00376351	RBP4, ALDH5A1, PKLR, SLC37A4, PGM1, DHTKD1	74	192	13528	5.71284	0.985942	0.132511	5.87146
GOTERM_BP_FAT	GO:0006575~cellular amino acid derivative metabolic process	0.439883	6	0.00200849	APOA1, ALDH5A1, PHGDH, VNN1, GAMT, COMT	74	166	13528	6.60762	0.897089	0.0903954	3.17488
GOTERM_BP_FAT	GO:0032101~regulation of response to external stimulus	0.439883	6	0.00166254	ZFP36, KNG1, F12, SERPINF2, SERPING1, AHSG	74	159	13528	6.89852	0.847698	0.0785635	2.63484
GOTERM_BP_FAT	GO:0043434~response to peptide hormone stimulus	0.439883	6	0.00144381	RBP4, EGR2, HMGCS2, SERPINA7, IGFBP1, AHSG	74	154	13528	7.1225	0.804878	0.0748651	2.29196
GOTERM_BP_FAT	GO:0006006~glucose metabolic process	0.439883	6	0.00140275	RBP4, ALDH5A1, PKLR, SLC37A4, PGM1, DHTKD1	74	153	13528	7.16905	0.79559	0.0763124	2.22747
GOTERM_BP_FAT	GO:0010817~regulation of hormone levels	0.439883	6	0.00132323	RBP4, APOA1, AKR1C4, DIO1, COMT, HSD17B8	74	151	13528	7.26401	0.776327	0.0757932	2.10245
GOTERM_BP_FAT	GO:0042445~hormone metabolic process	0.439883	6	0.000264346	RBP4, APOA1, AKR1C4, DIO1, COMT, HSD17B8	74	106	13528	10.3478	0.258452	0.0227386	0.423367
GOTERM_BP_FAT	GO:0016125~sterol metabolic process	0.439883	6	0.000210971	APOA1, CYP27A1, HMGCS2, APOC3, INSIG1, ANGPTL3	74	101	13528	10.86	0.212296	0.0196897	0.338019
GOTERM_BP_FAT	GO:0008203~cholesterol metabolic process	0.439883	6	0.000135998	APOA1, CYP27A1, HMGCS2, APOC3, INSIG1, ANGPTL3	74	92	13528	11.9224	0.142577	0.0138867	0.21802
GOTERM_CC_FAT	GO:0044432~endoplasmic reticulum part	0.439883	6	0.0413077	CES1, APOA1, CYP3A7, SLC37A4, CYP4F12, PPAP2B	71	347	12782	3.11288	0.997159	0.254117	39.1718
GOTERM_CC_FAT	GO:0042598~vesicular fraction	0.439883	6	0.0107594	CYP3A7, DMD, CYB5A, CYP4F12, DIO1, COMT	71	244	12782	4.42692	0.777686	0.139608	11.9687
GOTERM_CC_FAT	GO:0005792~microsome	0.439883	6	0.00956635	CYP3A7, DMD, CYB5A, CYP4F12, DIO1, COMT	71	237	12782	4.55768	0.737137	0.137964	10.7094
GOTERM_BP_FAT	GO:0051240~positive regulation of multicellular organismal process	0.366569	5	0.0427558	EGFR, F12, SERPINF2, FST, AHSG	74	244	13528	3.74612	1	0.506392	50.4023
GOTERM_BP_FAT	GO:0051186~cofactor metabolic process	0.366569	5	0.0210587	ALAD, SUCLG2, ALDH5A1, VNN1, HMGCL	74	195	13528	4.68746	1	0.382103	28.9331
GOTERM_BP_FAT	GO:0010876~lipid localization	0.366569	5	0.0102244	RBP4, ABCG5, APOA1, APOC3, ANGPTL3	74	157	13528	5.822	0.999991	0.252173	15.204
GOTERM_BP_FAT	GO:0034754~cellular hormone metabolic process	0.366569	5	0.000283795	RBP4, APOA1, AKR1C4, COMT, HSD17B8	74	59	13528	15.4924	0.27459	0.022669	0.45445
GOTERM_BP_FAT	GO:0006953~acute-phase response	0.366569	5	6.15671e-05	ORM1, SERPINF2, F8, AHSG, CD163	74	40	13528	22.8514	0.0672653	0.00770731	0.0987541
GOTERM_CC_FAT	GO:0016323~basolateral plasma membrane	0.366569	5	0.0250995	EGFR, SLC16A10, SLC2A2, DMD, ABCB1	71	203	12782	4.43419	0.970793	0.187667	25.885
GOTERM_CC_FAT	GO:0044433~cytoplasmic vesicle part	0.366569	5	0.0192311	EGFR, FGA, SERPINF2, F8, SERPING1	71	187	12782	4.81359	0.932738	0.155236	20.4536
GOTERM_CC_FAT	GO:0030141~secretory granule	0.366569	5	0.0169622	APOA1, FGA, SERPINF2, F8, SERPING1	71	180	12782	5.00078	0.907261	0.146603	18.2578
GOTERM_MF_FAT	GO:0009055~electron carrier activity	0.366569	5	0.0313033	CYP3A7, AKR1C4, CYP27A1, PHGDH, CYP4F12	71	221	12983	4.13708	0.999891	0.637302	34.4346
GOTERM_MF_FAT	GO:0046906~tetrapyrrole binding	0.366569	5	0.00514364	MUT, CYP3A7, CYP27A1, CYB5A, CYP4F12	71	129	12983	7.08756	0.77237	0.256218	6.61564
GOTERM_MF_FAT	GO:0004867~serine-type endopeptidase inhibitor activity	0.366569	5	0.00151513	SERPINA10, SERPINA7, ITIH1, SERPINF2, SERPING1	71	92	12983	9.938	0.352846	0.103084	1.9924
GOTERM_BP_FAT	GO:0006732~coenzyme metabolic process	0.293255	4	0.049703	SUCLG2, ALDH5A1, VNN1, HMGCL	74	153	13528	4.77937	1	0.541217	55.8737
GOTERM_BP_FAT	GO:0006869~lipid transport	0.293255	4	0.0435523	RBP4, ABCG5, APOA1, APOC3	74	145	13528	5.04306	1	0.508027	51.0604
GOTERM_BP_FAT	GO:0007584~response to nutrient	0.293255	4	0.0399164	RBP4, ABCG5, HMGCS2, IGFBP2	74	140	13528	5.22317	1	0.492124	47.988
GOTERM_BP_FAT	GO:0045087~innate immune response	0.293255	4	0.0385075	F12, VNN1, SERPING1, C1S	74	138	13528	5.29886	1	0.489783	46.7495
GOTERM_BP_FAT	GO:0051051~negative regulation of transport	0.293255	4	0.0364431	ABCG5, APOA1, FST, APOC3	74	135	13528	5.41662	1	0.481101	44.8848
GOTERM_BP_FAT	GO:0010038~response to metal ion	0.293255	4	0.032492	EGFR, FGA, SLC6A1, IGFBP2	74	129	13528	5.66855	1	0.452591	41.1439
GOTERM_BP_FAT	GO:0006790~sulfur metabolic process	0.293255	4	0.0242041	ADI1, BHMT2, ALDH5A1, PHGDH	74	115	13528	6.35864	1	0.413108	32.5102
GOTERM_BP_FAT	GO:0032868~response to insulin stimulus	0.293255	4	0.0167816	RBP4, EGR2, IGFBP1, AHSG	74	100	13528	7.31243	1	0.334527	23.7832
GOTERM_BP_FAT	GO:0006694~steroid biosynthetic process	0.293255	4	0.0108543	APOA1, HMGCS2, AMACR, HSD17B8	74	85	13528	8.60286	0.999996	0.259964	16.0658
GOTERM_BP_FAT	GO:0046164~alcohol catabolic process	0.293255	4	0.00952072	PKLR, PGM1, COMT, DHTKD1	74	81	13528	9.02769	0.99998	0.242267	14.2313
GOTERM_BP_FAT	GO:0050727~regulation of inflammatory response	0.293255	4	0.00799623	ZFP36, F12, SERPING1, AHSG	74	76	13528	9.62162	0.999886	0.212546	12.0881
GOTERM_BP_FAT	GO:0042063~gliogenesis	0.293255	4	0.00518239	EGFR, EGR2, PHGDH, C1S	74	65	13528	11.2499	0.997195	0.163122	7.99992
GOTERM_BP_FAT	GO:0010001~glial cell differentiation	0.293255	4	0.00291058	EGFR, EGR2, PHGDH, C1S	74	53	13528	13.797	0.962994	0.111071	4.56986
GOTERM_BP_FAT	GO:0009064~glutamine family amino acid metabolic process	0.293255	4	0.00275642	ARG1, ALDH5A1, PHGDH, FAH	74	52	13528	14.0624	0.955923	0.109189	4.33281
GOTERM_BP_FAT	GO:0055088~lipid homeostasis	0.293255	4	0.00260741	ABCG5, APOA1, APOC3, ANGPTL3	74	51	13528	14.3381	0.947809	0.107359	4.10316
GOTERM_BP_FAT	GO:0042632~cholesterol homeostasis	0.293255	4	0.00111054	ABCG5, APOA1, APOC3, ANGPTL3	74	38	13528	19.2432	0.715413	0.0674361	1.76733
GOTERM_BP_FAT	GO:0055092~sterol homeostasis	0.293255	4	0.00111054	ABCG5, APOA1, APOC3, ANGPTL3	74	38	13528	19.2432	0.715413	0.0674361	1.76733
GOTERM_CC_FAT	GO:0016324~apical plasma membrane	0.293255	4	0.0363862	EGFR, MUC3A, ABCG5, IGFBP2	71	133	12782	5.41438	0.994212	0.237504	35.3884
GOTERM_CC_FAT	GO:0031091~platelet alpha granule	0.293255	4	0.00354284	FGA, SERPINF2, F8, SERPING1	71	56	12782	12.8592	0.38941	0.0598034	4.09611
GOTERM_CC_FAT	GO:0031983~vesicle lumen	0.293255	4	0.00201731	FGA, SERPINF2, F8, SERPING1	71	46	12782	15.6546	0.244737	0.0393052	2.35154
GOTERM_CC_FAT	GO:0060205~cytoplasmic membrane-bounded vesicle lumen	0.293255	4	0.00177383	FGA, SERPINF2, F8, SERPING1	71	44	12782	16.3662	0.218689	0.0402959	2.07044
GOTERM_CC_FAT	GO:0031093~platelet alpha granule lumen	0.293255	4	0.00144458	FGA, SERPINF2, F8, SERPING1	71	41	12782	17.5637	0.18204	0.0393916	1.68912
GOTERM_MF_FAT	GO:0020037~heme binding	0.293255	4	0.0275075	CYP3A7, CYP27A1, CYB5A, CYP4F12	71	121	12983	6.04493	0.999666	0.632363	30.9414
GOTERM_BP_FAT	GO:0006007~glucose catabolic process	0.219941	3	0.039098	PKLR, PGM1, DHTKD1	74	58	13528	9.45573	1	0.48995	47.2719
GOTERM_BP_FAT	GO:0051592~response to calcium ion	0.219941	3	0.0354877	EGFR, FGA, SLC6A1	74	55	13528	9.9715	1	0.477258	44.0012
GOTERM_BP_FAT	GO:0008652~cellular amino acid biosynthetic process	0.219941	3	0.0308909	ADI1, BHMT2, PHGDH	74	51	13528	10.7536	1	0.452012	39.5613
GOTERM_BP_FAT	GO:0051346~negative regulation of hydrolase activity	0.219941	3	0.0276129	APOA1, APOC3, ANGPTL3	74	48	13528	11.4257	1	0.426275	36.1958
GOTERM_BP_FAT	GO:0006096~glycolysis	0.219941	3	0.0265536	PKLR, PGM1, DHTKD1	74	47	13528	11.6688	1	0.430882	35.0713
GOTERM_BP_FAT	GO:0050818~regulation of coagulation	0.219941	3	0.0205635	KNG1, F12, SERPINF2	74	41	13528	13.3764	1	0.380962	28.3541
GOTERM_BP_FAT	GO:0030301~cholesterol transport	0.219941	3	0.0169341	ABCG5, APOA1, APOC3	74	37	13528	14.8225	1	0.331304	23.9726
GOTERM_BP_FAT	GO:0015918~sterol transport	0.219941	3	0.0169341	ABCG5, APOA1, APOC3	74	37	13528	14.8225	1	0.331304	23.9726
GOTERM_BP_FAT	GO:0030193~regulation of blood coagulation	0.219941	3	0.0160742	KNG1, F12, SERPINF2	74	36	13528	15.2342	1	0.334543	22.8985
GOTERM_BP_FAT	GO:0022600~digestive system process	0.219941	3	0.0144131	RBP4, MUC3A, ABCG5	74	34	13528	16.1304	1	0.311458	20.7829
GOTERM_BP_FAT	GO:0042246~tissue regeneration	0.219941	3	0.0128317	SERPINA10, FGA, IGFBP1	74	32	13528	17.1385	1	0.288008	18.7184
GOTERM_BP_FAT	GO:0032368~regulation of lipid transport	0.219941	3	0.0113319	ABCG5, APOA1, APOC3	74	30	13528	18.2811	0.999997	0.264272	16.7138
GOTERM_BP_FAT	GO:0009066~aspartate family amino acid metabolic process	0.219941	3	0.00734128	ADI1, BHMT2, PHGDH	74	24	13528	22.8514	0.99976	0.20167	11.1521
GOTERM_BP_FAT	GO:0032371~regulation of sterol transport	0.219941	3	0.0051246	ABCG5, APOA1, APOC3	74	20	13528	27.4216	0.997005	0.166055	7.91412
GOTERM_BP_FAT	GO:0032374~regulation of cholesterol transport	0.219941	3	0.0051246	ABCG5, APOA1, APOC3	74	20	13528	27.4216	0.997005	0.166055	7.91412
GOTERM_BP_FAT	GO:0033344~cholesterol efflux	0.219941	3	0.00462823	ABCG5, APOA1, APOC3	74	19	13528	28.8649	0.994735	0.1557	7.17406
GOTERM_MF_FAT	GO:0004869~cysteine-type endopeptidase inhibitor activity	0.219941	3	0.0168996	KNG1, TNFSF14, AHSG	71	37	12983	14.8264	0.992491	0.502821	20.2458
GOTERM_BP_FAT	GO:0009086~methionine biosynthetic process	0.146628	2	0.0475445	ADI1, BHMT2	74	9	13528	40.6246	1	0.529849	54.2375
GOTERM_BP_FAT	GO:0042135~neurotransmitter catabolic process	0.146628	2	0.0475445	ALDH5A1, COMT	74	9	13528	40.6246	1	0.529849	54.2375
GOTERM_BP_FAT	GO:0051917~regulation of fibrinolysis	0.146628	2	0.0475445	F12, SERPINF2	74	9	13528	40.6246	1	0.529849	54.2375
GOTERM_BP_FAT	GO:0043094~cellular metabolic compound salvage	0.146628	2	0.0423739	ADI1, ADK	74	8	13528	45.7027	1	0.508212	50.0837
GOTERM_BP_FAT	GO:0006527~arginine catabolic process	0.146628	2	0.0423739	ARG1, FAH	74	8	13528	45.7027	1	0.508212	50.0837
GOTERM_BP_FAT	GO:0060192~negative regulation of lipase activity	0.146628	2	0.0371756	APOC3, ANGPTL3	74	7	13528	52.2317	1	0.482727	45.5533
GOTERM_BP_FAT	GO:0032372~negative regulation of sterol transport	0.146628	2	0.0371756	ABCG5, APOC3	74	7	13528	52.2317	1	0.482727	45.5533
GOTERM_BP_FAT	GO:0032375~negative regulation of cholesterol transport	0.146628	2	0.0371756	ABCG5, APOC3	74	7	13528	52.2317	1	0.482727	45.5533
GOTERM_BP_FAT	GO:0070613~regulation of protein processing	0.146628	2	0.0319495	F12, SERPING1	74	6	13528	60.9369	1	0.452309	40.6121
GOTERM_BP_FAT	GO:0030277~maintenance of gastrointestinal epithelium	0.146628	2	0.0319495	RBP4, MUC3A	74	6	13528	60.9369	1	0.452309	40.6121
GOTERM_BP_FAT	GO:0030300~regulation of intestinal cholesterol absorption	0.146628	2	0.0319495	ABCG5, APOA1	74	6	13528	60.9369	1	0.452309	40.6121
GOTERM_BP_FAT	GO:0010669~epithelial structure maintenance	0.146628	2	0.0319495	RBP4, MUC3A	74	6	13528	60.9369	1	0.452309	40.6121
GOTERM_BP_FAT	GO:0010953~regulation of protein maturation by peptide bond cleavage	0.146628	2	0.0319495	F12, SERPING1	74	6	13528	60.9369	1	0.452309	40.6121
GOTERM_BP_FAT	GO:0051005~negative regulation of lipoprotein lipase activity	0.146628	2	0.0266954	APOC3, ANGPTL3	74	5	13528	73.1243	1	0.426739	35.2228
GOTERM_BP_FAT	GO:0010901~regulation of very-low-density lipoprotein particle remodeling	0.146628	2	0.0266954	APOA1, APOC3	74	5	13528	73.1243	1	0.426739	35.2228
GOTERM_BP_FAT	GO:0032488~Cdc42 protein signal transduction	0.146628	2	0.0214131	APOA1, APOC3	74	4	13528	91.4054	1	0.381232	29.3449
GOTERM_BP_FAT	GO:0009448~gamma-aminobutyric acid metabolic process	0.146628	2	0.0214131	ALDH5A1, PHGDH	74	4	13528	91.4054	1	0.381232	29.3449
GOTERM_BP_FAT	GO:0010903~negative regulation of very-low-density lipoprotein particle remodeling	0.146628	2	0.0161026	APOA1, APOC3	74	3	13528	121.874	1	0.329101	22.9342
GOTERM_CC_FAT	GO:0034366~spherical high-density lipoprotein particle	0.146628	2	0.0429925	APOA1, APOC3	71	8	12782	45.007	0.997776	0.252386	40.4197
GOTERM_MF_FAT	GO:0070653~high-density lipoprotein receptor binding	0.146628	2	0.0160892	APOA1, APOC3	71	3	12983	121.906	0.990487	0.539691	19.3687
