# Supplementary material for: Bioinformatics Analysis Reveals Distinct Molecular Characteristics of Hepatitis B-Related Hepatocellular Carcinomas from Very Early to Advanced Barcelona Clinic Liver Cancer Stages
Source: PLoS One. 2016 Jul 25;11(7):e0158286. doi: 10.1371/journal.pone.0158286 (PMC4959694; doi:10.1371/journal.pone.0158286)
Supplement: S5 Table — (XLSX) [file pone.0158286.s005.xlsx]

## Sheet: Upregulated common DEGs
Category	Term	%	Count	PValue	Genes	List Total	Pop Hits	Pop Total	Fold Enrichment	Bonferroni	Benjamini	FDR
KEGG_PATHWAY	hsa05200:Pathways in cancer	0.266412	78	0.00204112	HSP90AB1, E2F1, PPARD, HRAS, E2F3, PDGFA, MMP9, PPARG, MLH1, PTEN, CTNNB1, CCNE2, CDC42, CUL2, CASP3, CDKN2A, CASP8, RHOA, RALA, TPR, CHUK, HSP90AA1, RALBP1, PIK3CB, CYCS, SKP2, LEF1, FADD, RB1, CDK4, CTNNA1, CDK2, RAD51, VEGFB, MAPK1, CRKL, EP300, HIF1A, MAPK3, MAPK9, PIAS1, LAMC1, BID, CKS1B, GRB2, EGLN2, EGLN1, TCF7L1, RBX1, PTK2, SOS1, ITGAV, RAC1, LAMB1, TRAF5, APC, TRAF3, MSH6, BMP2, COL4A2…	882	328	5085	1.37102	0.307728	0.0278941	2.48531
KEGG_PATHWAY	hsa04110:Cell cycle	0.211763	62	1.87061e-16	E2F1, E2F3, DBF4, TTK, PTTG1, CDC16, CCNE2, RAD21, MCM7, CDKN2A, CDKN2C, CCNA2, STAG2, STAG1, ANAPC1, CDC7, CDK1, CDC6, ANAPC5, SKP2, ESPL1, RB1, SKP1, MCM2, CDK7, MCM3, CDK4, MCM4, MCM5, CDK2, MCM6, EP300, MAD2L1, BUB1B, YWHAZ, PRKDC, SFN, CHEK2, RBX1, BUB1, BUB3, TFDP1, YWHAB, SMAD3, CDC23, CDC20, SMAD2, ATR, CDC27, SMC3, ATM, CDC25A, CDC25B, CCNB1, CCNB2, HDAC2, YWHAH, HDAC1, YWHAQ, PCNA, SMC1…	882	125	5085	2.85959	3.9968e-14	3.9968e-14	2.77556e-13
KEGG_PATHWAY	hsa03040:Spliceosome	0.204932	60	8.13393e-15	NCBP2, CRNKL1, SNRPD3, U2AF2, LSM7, SNRPD1, SNRPD2, BUD31, SART1, SMNDC1, DDX23, RBM8A, PQBP1, LSM4, MAGOHB, LSM2, PRPF31, SNRPA1, MAGOH, PRPF3, CDC5L, PRPF4, HNRNPU, PRPF6, EIF4A3, AQR, SNRPB, SNRPF, THOC2, SNRPE, SNRPG, NHP2L1, SNRPB2, HSPA1A, WBP11, SF3B5, SF3B4, SF3B2, HNRNPA3, PRPF19, TCERG1, DDX46, HSPA2, USP39, DHX15, DHX16, HNRNPC, HSPA8, PRPF40A, RBM22, BCAS2, SNW1, SF3A2, HNRNPA1, SF3A1…	882	126	5085	2.74538	1.45883e-12	7.29417e-13	9.9809e-12
KEGG_PATHWAY	hsa04120:Ubiquitin mediated proteolysis	0.181023	53	4.60195e-09	UBE2G1, SAE1, CDC16, CUL3, CUL2, CUL7, WWP1, ANAPC1, UBE2A, ANAPC5, DDB1, SKP2, UBE2J1, UBE2I, SKP1, UBE2NL, UBE2C, UBE2N, TRIM37, HUWE1, UBE2K, UBR5, UBE2M, UBE2W, PIAS1, UBE2S, UBE2Z, UBE3C, RBX1, PRPF19, UBE2D2, NEDD4L, UBE2D1, TRIP12, CDC23, CDC20, MID1, BIRC3, UBE2L3, CDC27, UBE2Q1, BRCA1, UBE2E3, RNF7, CUL4A, UBA2, UBA3, DET1, SMURF2, TCEB1, SMURF1, CUL4B, UBE2E1	882	137	5085	2.23037	8.2835e-07	2.07088e-07	5.66844e-06
KEGG_PATHWAY	hsa04144:Endocytosis	0.163946	48	0.00272466	ARFGAP1, PARD3, CLTA, ARFGAP3, FGFR4, HRAS, CLTB, RAB5C, TSG101, STAM2, ASAP1, ARF6, HSPA1A, VPS37C, PIP5K1A, CLTC, CHMP2B, CDC42, SMAP1, HSPA2, SH3GLB1, WWP1, SNF8, RAB11A, STAM, NEDD4L, AGAP1, HSPA8, AP2M1, EHD4, STAMBP, DNM1L, FLT1, VPS45, RAB4A, MET, PRKCI, RUFY1, RAB11FIP2, TFRC, RAB22A, ACAP2, HGS, SMURF2, SMURF1, PDCD6IP, VPS28, PIP4K2B	882	184	5085	1.50399	0.388052	0.034471	3.30483
KEGG_PATHWAY	hsa04510:Focal adhesion	0.16053	47	0.0239153	HRAS, GRB2, PDGFA, ITGB5, PTEN, CTNNB1, CDC42, PTK2, PAK2, SOS1, ITGAV, ILK, RAC1, RHOA, PPP1R12A, SHC1, ZYX, LAMB1, SPP1, THBS4, ACTB, COL4A2, FLT1, COL4A1, ROCK1, ACTN4, PIK3CB, MET, MYL12A, CAPN2, PPP1CC, BIRC3, COL5A2, PPP1CB, FLNB, VASP, VEGFB, MAPK1, VWF, CRKL, ITGA6, ITGA5, MAPK3, COL1A2, MAPK9, LAMC1, COL1A1	882	201	5085	1.34811	0.987184	0.144106	25.7814
KEGG_PATHWAY	hsa04114:Oocyte meiosis	0.122959	36	0.000129421	YWHAZ, PPP2R5A, PPP2R5C, AURKA, PTTG1, CDC16, AURKAPS1, RBX1, CCNE2, SLK, PPP2CA, PPP3CB, BUB1, ANAPC1, PPP2R1A, CDK1, ANAPC5, YWHAB, CDC23, CDC20, ESPL1, SKP1, PPP1CC, CDC27, PPP1CB, SMC3, CDK2, CCNB1, MAPK1, RPS6KA3, MAD2L1, YWHAH, CCNB2, MAPK3, YWHAQ, SMC1A, CALM1	882	110	5085	1.88683	0.023028	0.00258525	0.159298
KEGG_PATHWAY	hsa04722:Neurotrophin signaling pathway	0.112713	33	0.0104603	YWHAZ, HRAS, GRB2, MAPKAPK2, MAGED1, CDC42, SOS1, RAC1, RHOA, NGFRAP1, SHC1, MAP2K5, IRAK1, PIK3CB, MAP2K2, YWHAB, KIDINS220, PTPN11, NRAS, MAPK1, RPS6KA3, CRKL, YWHAH, PLCG1, PSEN1, PRDM4, MAPK3, YWHAQ, MAPK9, SORT1, RIPK2, ABL1, CALM1	882	124	5085	1.53432	0.849345	0.078999	12.1485
KEGG_PATHWAY	hsa04142:Lysosome	0.112713	33	0.00415394	CLTA, CLTB, GM2A, ATP6AP1, HEXA, HEXB, AP3S1, PPT1, CTSA, CLTC, ASAH1, ATP6V0B, AP1S1, GNPTAB, AP3M2, GALC, GBA, AP3B1, TCIRG1, LAPTM4B, CLN3, ATP6V1H, GNS, LAMP1, LAMP2, SLC17A5, NPC1, GLA, SORT1, NEU1, CTSC, GGA1, GGA3	882	117	5085	1.62611	0.527287	0.0457496	4.99804
KEGG_PATHWAY	hsa04666:Fc gamma R-mediated phagocytosis	0.0956349	28	0.00462768	MARCKSL1, WASF1, WASF2, ASAP1, RPS6KB1, ARF6, ARPC5, PIP5K1A, CDC42, ARPC3, ARPC2, RAC1, DNM1L, LIMK2, LYN, PIK3CB, VASP, ARPC1A, MAPK1, ARPC1B, CRKL, PLCG1, ARPC5L, CFL1, MAPK3, MARCKS, FCGR2A, PIP4K2B	882	95	5085	1.69925	0.566089	0.0429914	5.55322
KEGG_PATHWAY	hsa00240:Pyrimidine metabolism	0.0922194	27	0.00917651	POLR2H, POLR2G, POLR2K, DTYMK, DCK, POLA1, CAD, CANT1, TK1, PRIM1, TYMS, POLE2, POLE3, ENTPD6, NUDT2, POLR1D, POLR1C, POLR3C, NME7, POLD3, UMPS, NME1-NME2, NME1, RRM2, POLD1, RRM1, TXNRD1, DUT	882	95	5085	1.63856	0.809746	0.0726527	10.7343
KEGG_PATHWAY	hsa05130:Pathogenic Escherichia coli infection	0.0922194	27	5.91779e-07	YWHAZ, OCLN, TUBB2A, ARPC5, CTNNB1, CDC42, TUBB, CTTN, ARPC3, ARPC2, RHOA, TUBB6, TUBA1A, TUBA1B, TUBA1C, TUBB3, ACTB, ARHGEF2, ROCK1, NCL, ARPC1A, ARPC1B, NCK2, NCK1, ARPC5L, YWHAQ, ABL1	882	57	5085	2.73093	0.000106514	1.52171e-05	0.00072892
KEGG_PATHWAY	hsa03030:DNA replication	0.0888039	26	5.952e-12	SSBP1, LIG1, POLA1, RNASEH1, MCM2, MCM3, RNASEH2A, MCM4, MCM5, MCM6, RPA3, PRIM1, POLD3, RPA1, RFC5, RPA2, RFC3, MCM7, RFC4, POLE2, RFC1, POLE3, RFC2, POLD1, PCNA, FEN1	882	36	5085	4.16383	1.07136e-09	3.57121e-10	7.33139e-09
KEGG_PATHWAY	hsa04914:Progesterone-mediated oocyte maturation	0.0819728	24	0.0181529	HSP90AB1, ANAPC1, CDK1, HSP90AA1, GNAI3, ANAPC5, PIK3CB, GNAI1, CDC23, CDC16, PPP1CB, CDC27, CDK2, CDC25A, CDC25B, CCNB1, MAPK1, RPS6KA3, CCNB2, MAD2L1, MAPK3, BUB1, MAPK9, CCNA2	882	86	5085	1.60892	0.963026	0.119116	20.2005
KEGG_PATHWAY	hsa05222:Small cell lung cancer	0.0819728	24	0.0136975	E2F1, CKS1B, E2F3, COL4A2, COL4A1, PIK3CB, CYCS, SKP2, RB1, CDK4, BIRC3, PTEN, CDK2, CCNE2, PTK2, ITGA6, ITGAV, APAF1, PIAS1, LAMC1, LAMB1, TRAF5, CHUK, TRAF3	882	84	5085	1.64723	0.916474	0.0945324	15.6238
KEGG_PATHWAY	hsa04520:Adherens junction	0.0819728	24	0.00443481	ACTB, PARD3, ACTN4, WASF1, WASF2, MET, CSNK2B, SMAD3, LEF1, SMAD2, CTNNA1, ACP1, TCF7L1, CTNNB1, MAP3K7, CDC42, MAPK1, CSNK2A1, EP300, PVRL2, RAC1, MAPK3, RHOA, PTPN1	882	77	5085	1.79698	0.55069	0.0434735	5.32756
KEGG_PATHWAY	hsa03420:Nucleotide excision repair	0.0819728	24	1.19127e-07	LIG1, DDB1, CETN2, CDK7, GTF2H2, RBX1, GTF2H2B, GTF2H1, RPA3, RPA1, POLD3, RFC5, RPA2, RFC3, RFC4, POLE2, CUL4A, RFC1, RFC2, POLE3, POLD1, PCNA, CUL4B, ERCC3, ERCC1	882	44	5085	3.14471	2.14426e-05	4.28855e-06	0.000146734
KEGG_PATHWAY	hsa04540:Gap junction	0.0785573	23	0.0473858	CDK1, HRAS, GNAI3, GNAI1, MAP2K2, PDGFA, TUBB2A, GRB2, GJA1, MAPK1, NRAS, TUBB, CSNK1D, SOS1, MAPK3, TUBB6, GNAS, PLCB1, TUBA1A, TUBA1B, TUBA1C, TUBB3, MAP2K5	882	89	5085	1.48991	0.99984	0.210351	45.0065
KEGG_PATHWAY	hsa05215:Prostate cancer	0.0785573	23	0.0473858	E2F1, HSP90AB1, HRAS, E2F3, HSP90AA1, PIK3CB, MAP2K2, PDGFA, GRB2, LEF1, RB1, PTEN, CDK2, TCF7L1, CTNNB1, CCNE2, MAPK1, NRAS, EP300, SOS1, MAPK3, CREB3L2, CHUK	882	89	5085	1.48991	0.99984	0.210351	45.0065
KEGG_PATHWAY	hsa05210:Colorectal cancer	0.0751417	22	0.046547	MSH6, MSH2, PIK3CB, GRB2, CYCS, MET, MLH1, SMAD3, LEF1, BIRC5, SMAD2, APPL1, TCF7L1, FZD6, CTNNB1, MAPK1, CASP3, SOS1, MAPK3, RAC1, MAPK9, APC	882	84	5085	1.50996	0.999812	0.212054	44.4071
KEGG_PATHWAY	hsa05211:Renal cell carcinoma	0.0751417	22	0.00606003	HRAS, PIK3CB, MAP2K2, GRB2, MET, EGLN2, EGLN1, RBX1, PTPN11, VEGFB, CDC42, MAPK1, CUL2, NRAS, CRKL, EP300, HIF1A, PAK2, SOS1, RAC1, MAPK3, TCEB1	882	70	5085	1.81195	0.665167	0.0507671	7.21372
KEGG_PATHWAY	hsa04115:p53 signaling pathway	0.0751417	22	0.00417018	BID, CDK1, CYCS, ATR, SFN, CHEK2, CDK4, PTEN, CCNG2, GTSE1, ATM, CDK2, CCNE2, CCNB1, CASP3, TP53I3, PPM1D, CDKN2A, CCNB2, RRM2, CASP8, APAF1	882	68	5085	1.86525	0.528673	0.0432826	5.01712
KEGG_PATHWAY	hsa03050:Proteasome	0.0751417	22	1.08408e-05	SHFM1, PSMA7, PSMB5, PSMB4, PSMA1, PSMC6, PSMD14, PSMD13, PSMD12, PSMC4, PSMC3, PSMD11, PSMB3, PSMC2, PSMA4, PSMD1, PSMA3, PSMD2, PSMD4, PSME3, PSME4, PSMD8	882	47	5085	2.69865	0.00194945	0.000243889	0.0133523
KEGG_PATHWAY	hsa05220:Chronic myeloid leukemia	0.0717262	21	0.027263	E2F1, HRAS, E2F3, PIK3CB, MAP2K2, GRB2, SMAD3, RB1, CDK4, PTPN11, NRAS, MAPK1, CRKL, CDKN2A, HDAC2, HDAC1, SOS1, MAPK3, SHC1, ABL1, CHUK	882	75	5085	1.61429	0.993095	0.152826	28.8567
KEGG_PATHWAY	hsa05120:Epithelial cell signaling in Helicobacter pylori infection	0.0648951	19	0.0375521	TCIRG1, ADAM10, LYN, ATP6AP1, MET, ATP6V1H, ATP6V1D, ATP6V0B, PTPN11, ATP6V1F, ATP6V1C1, CDC42, CASP3, PLCG1, ATP6V1E1, RAC1, ADAM17, MAPK9, CHUK	882	68	5085	1.61089	0.998982	0.188422	37.5907
KEGG_PATHWAY	hsa05110:Vibrio cholerae infection	0.0648951	19	0.00484714	TCIRG1, ACTB, KDELR3, KDELR2, ATP6AP1, ATP6V1H, PDIA4, ATP6V1D, ATP6V0B, ATP6V1F, ATP6V1C1, ARF1, PLCG1, ATP6V1E1, GNAS, ERO1L, KDELR1, SEC61A1, SEC61G	882	56	5085	1.95609	0.582974	0.0427879	5.80939
KEGG_PATHWAY	hsa05214:Glioma	0.0614796	18	0.0358346	E2F1, HRAS, E2F3, PIK3CB, MAP2K2, PDGFA, GRB2, RB1, CDK4, PTEN, NRAS, MAPK1, CDKN2A, PLCG1, SOS1, MAPK3, SHC1, CALM1	882	63	5085	1.64723	0.998596	0.185572	36.2049
KEGG_PATHWAY	hsa03018:RNA degradation	0.0614796	18	0.0136594	EXOSC8, CNOT8, EXOSC9, EXOSC7, EXOSC4, LSM7, TTC37, EXOSC5, CNOT4, PAPOLA, WDR61, DCP2, LSM4, RQCD1, HSPD1, LSM2, MPHOSPH6, ENO1	882	57	5085	1.82062	0.915891	0.09801	15.5837
KEGG_PATHWAY	hsa00970:Aminoacyl-tRNA biosynthesis	0.0580641	17	0.000788598	DARS, NARS, GARS, EPRS, DARS2, IARS2, VARS, KARS, IARS, WARS, TARS, RARS, HARS2, HARS, YARS2, FARSA, MARS	882	41	5085	2.39049	0.132382	0.0128264	0.967031
KEGG_PATHWAY	hsa05213:Endometrial cancer	0.0546485	16	0.0267885	HRAS, PIK3CB, MAP2K2, GRB2, MLH1, LEF1, CTNNA1, PTEN, TCF7L1, CTNNB1, NRAS, MAPK1, SOS1, ILK, MAPK3, APC	882	52	5085	1.77394	0.992461	0.155104	28.4281
KEGG_PATHWAY	hsa03430:Mismatch repair	0.0546485	16	4.19511e-07	MSH6, SSBP1, MSH2, LIG1, MLH1, RPA3, RPA1, RFC5, POLD3, RPA2, RFC3, RFC4, RFC1, RFC2, POLD1, PCNA	882	23	5085	4.01065	7.55092e-05	1.25853e-05	0.000516731
KEGG_PATHWAY	hsa03410:Base excision repair	0.051233	15	0.00125318	APEX2, UNG, LIG1, POLD3, MUTYH, POLE2, POLE3, POLD1, PCNA, TDG, PARP1, OGG1, APEX1, PARP2, FEN1	882	35	5085	2.47085	0.202054	0.0186338	1.53271
KEGG_PATHWAY	hsa00510:N-Glycan biosynthesis	0.0478175	14	0.0441014	MGAT4A, B4GALT3, ALG3, DPAGT1, ALG6, ALG8, ALG9, STT3A, DPM1, DAD1, DPM3, RPN2, DDOST, ALG13	882	46	5085	1.75466	0.999702	0.212414	42.625
KEGG_PATHWAY	hsa03022:Basal transcription factors	0.0478175	14	0.00402435	TAF2, TAF4, TAF5, TBP, GTF2H2, GTF2H2B, GTF2H1, TAF10, GTF2E1, TAF5L, TAF12, GTF2I, GTF2IRD1, GTF2A2, TBPL1	882	35	5085	2.30612	0.516085	0.0472376	4.84565
KEGG_PATHWAY	hsa03440:Homologous recombination	0.0478175	14	0.000334647	RAD51C, NBN, BLM, SSBP1, MRE11A, SHFM1, RAD50, RPA3, RAD51, RPA1, POLD3, RPA2, POLD1, MUS81	882	28	5085	2.88265	0.0584677	0.00600655	0.411422
KEGG_PATHWAY	hsa05219:Bladder cancer	0.0444019	13	0.0481024	E2F1, VEGFB, MAPK1, NRAS, HRAS, E2F3, CDKN2A, MAP2K2, MMP9, RASSF1, MAPK3, RB1, CDK4	882	42	5085	1.7845	0.99986	0.208255	45.5139
KEGG_PATHWAY	hsa00030:Pentose phosphate pathway	0.0341553	10	0.0197244	ALDOA, GPI, PGLS, RPE, TALDO1, G6PD, ALDOC, TKT, RPIA, PRPS2	882	25	5085	2.30612	0.972288	0.124369	21.7596
KEGG_PATHWAY	hsa00740:Riboflavin metabolism	0.0239087	7	0.0444952	MTMR2, MTMR1, RFK, ACP6, MTMR6, FLAD1, ACP1	882	16	5085	2.52232	0.999723	0.208701	42.9154
KEGG_PATHWAY	hsa00900:Terpenoid backbone biosynthesis	0.0239087	7	0.0324288	HMGCR, HMGCS1, FDPS, GGPS1, IDI1, PMVK, PDSS1	882	15	5085	2.69048	0.997352	0.174212	33.373

## Sheet: Downregulated common DEGs
Category	Term	%	Count	PValue	Genes	List Total	Pop Hits	Pop Total	Fold Enrichment	Bonferroni	Benjamini	FDR
KEGG_PATHWAY	hsa00830:Retinol metabolism	0.508475	15	1.39091e-10	CYP3A4, CYP1A1, CYP2C19, CYP2C9, CYP2B6, CYP2C8, ADH1C, ADH6, ADH1B, CYP26A1, ADH1A, CYP1A2, CYP3A43, CYP4A11, CYP2A6, CYP2A7, RDH16	145	54	5085	9.74138	1.73864e-08	1.73864e-08	1.60847e-07
KEGG_PATHWAY	hsa00982:Drug metabolism	0.474576	14	1.1054e-08	CYP3A4, CYP2C19, CYP2B6, CYP2C9, CYP2C8, ADH1C, ADH6, ADH1B, ADH1A, CYP1A2, CYP2E1, CYP3A43, AOX1, GSTZ1, CYP2A6, CYP2A7	145	62	5085	7.9188	1.38175e-06	6.90873e-07	1.27829e-05
KEGG_PATHWAY	hsa00980:Metabolism of xenobiotics by cytochrome P450	0.40678	12	6.68031e-07	CYP3A4, CYP2C19, CYP1A1, CYP2B6, CYP2C9, CYP2C8, ADH1C, ADH6, ADH1B, ADH1A, CYP1A2, CYP2E1, CYP3A43, GSTZ1	145	60	5085	7.01379	8.35005e-05	1.67006e-05	0.000772516
KEGG_PATHWAY	hsa04610:Complement and coagulation cascades	0.372881	11	1.97464e-05	C8A, F11, C8B, MBL2, C7, C9, MASP2, C6, KLKB1, F9, C1R	145	69	5085	5.5907	0.00246528	0.000352556	0.0228326
KEGG_PATHWAY	hsa00380:Tryptophan metabolism	0.372881	11	9.9444e-08	GCDH, TDO2, CYP1A1, ALDH1B1, EHHADH, AOX1, OGDHL, HAAO, ALDH2, KMO, CYP1A2	145	40	5085	9.64397	1.24304e-05	4.14349e-06	0.000114998
KEGG_PATHWAY	hsa00071:Fatty acid metabolism	0.338983	10	1.18039e-06	CYP4A11, GCDH, ACADSB, ALDH1B1, EHHADH, ADH1C, ALDH2, ADH6, ADH1B, ADH1A, ACADL, ACAA1	145	40	5085	8.76724	0.000147538	2.45912e-05	0.00136501
KEGG_PATHWAY	hsa00590:Arachidonic acid metabolism	0.305085	9	0.000153068	CYP4A11, PTGDS, CYP2C19, CYP2C9, CYP2B6, CYP2C8, EPHX2, CYP2E1, CYP4F2	145	56	5085	5.63608	0.0189531	0.00212385	0.176867
KEGG_PATHWAY	hsa00010:Glycolysis / Gluconeogenesis	0.271186	8	0.00138817	ALDH1B1, ALDOB, ADH1C, ALDH2, FBP1, ADH6, ADH1B, ENO3, ADH1A, PCK1	145	60	5085	4.67586	0.159402	0.0107939	1.59358
KEGG_PATHWAY	hsa00140:Steroid hormone biosynthesis	0.271186	8	0.000267747	CYP3A43, CYP3A4, CYP1A1, HSD11B1, SRD5A1, SRD5A2, SULT1E1, AKR1D1	145	46	5085	6.09895	0.0329188	0.00278552	0.309188
KEGG_PATHWAY	hsa00280:Valine, leucine and isoleucine degradation	0.271186	8	0.000200983	ALDH6A1, ACADSB, ALDH1B1, EHHADH, AOX1, ALDH2, ABAT, ACAA1	145	44	5085	6.37618	0.0248124	0.00228152	0.232172
KEGG_PATHWAY	hsa00983:Drug metabolism	0.271186	8	0.000173058	CYP3A43, CYP3A4, XDH, NAT1, NAT2, CDA, CYP2A6, CYP2A7	145	43	5085	6.52446	0.0214017	0.00216107	0.199943
KEGG_PATHWAY	hsa03320:PPAR signaling pathway	0.237288	7	0.0128707	CYP4A11, PLIN1, EHHADH, ACADL, SLC27A5, PCK1, ACAA1	145	69	5085	3.55772	0.801958	0.0742105	13.9123
KEGG_PATHWAY	hsa00310:Lysine degradation	0.237288	7	0.00135003	GCDH, ALDH1B1, EHHADH, OGDHL, ALDH2, AASS, BBOX1	145	44	5085	5.57915	0.155379	0.0111947	1.5501
KEGG_PATHWAY	hsa05020:Prion diseases	0.237288	7	0.000382761	C8A, EGR1, C8B, C7, C9, FYN, C6	145	35	5085	7.01379	0.0467273	0.00341233	0.441736
KEGG_PATHWAY	hsa00650:Butanoate metabolism	0.237288	7	0.000324629	ACSM3, ALDH1B1, EHHADH, ALDH2, ABAT, BDH2, ACSM5	145	34	5085	7.22008	0.0397726	0.00311707	0.374761
KEGG_PATHWAY	hsa00591:Linoleic acid metabolism	0.237288	7	0.000104616	CYP3A43, CYP3A4, CYP2C19, CYP2C9, CYP2C8, CYP2E1, CYP1A2	145	28	5085	8.76724	0.0129926	0.00163338	0.120912
KEGG_PATHWAY	hsa00350:Tyrosine metabolism	0.20339	6	0.0075855	AOX1, ADH1C, ADH6, GSTZ1, ADH1B, ADH1A, TAT, HPD	145	44	5085	4.78213	0.613955	0.0488608	8.42886
KEGG_PATHWAY	hsa00640:Propanoate metabolism	0.20339	6	0.00184568	ALDH6A1, ALDH1B1, EHHADH, ALDH2, ABAT, ACACB	145	32	5085	6.57543	0.2062	0.0127471	2.11368
KEGG_PATHWAY	hsa00260:Glycine, serine and threonine metabolism	0.20339	6	0.0015931	CTH, SDS, BHMT, DAO, GNMT, AGXT	145	31	5085	6.78754	0.180693	0.0116549	1.82686
KEGG_PATHWAY	hsa00232:Caffeine metabolism	0.20339	6	3.41133e-07	XDH, NAT1, NAT2, CYP2A6, CYP2A7, CYP1A2	145	7	5085	30.0591	4.26407e-05	1.06603e-05	0.000394489
KEGG_PATHWAY	hsa00150:Androgen and estrogen metabolism	0.169492	5	0.0197354	HSD11B1, SRD5A1, SRD5A2, SULT1E1, AKR1D1	145	37	5085	4.73905	0.917222	0.102669	20.5867
KEGG_PATHWAY	hsa00270:Cysteine and methionine metabolism	0.169492	5	0.0147897	CTH, MAT1A, SDS, BHMT, TAT	145	34	5085	5.1572	0.844719	0.0811754	15.8279
KEGG_PATHWAY	hsa00250:Alanine, aspartate and glutamate metabolism	0.169492	5	0.0107112	GLS2, ASPA, ASS1, ABAT, AGXT	145	31	5085	5.65628	0.739751	0.0650908	11.7091
KEGG_PATHWAY	hsa00340:Histidine metabolism	0.135593	4	0.0474963	ASPA, ALDH1B1, ALDH2, FTCD	145	29	5085	4.8371	0.997718	0.215969	43.0345
KEGG_PATHWAY	hsa00410:beta-Alanine metabolism	0.135593	4	0.0230904	ALDH1B1, EHHADH, ALDH2, ABAT	145	22	5085	6.37618	0.946074	0.114562	23.6736

## Sheet: upregulated DEGs in stage 0
Category	Term	%	Count	PValue	Genes	List Total	Pop Hits	Pop Total	Fold Enrichment	Bonferroni	Benjamini	FDR
KEGG_PATHWAY	hsa00100:Steroid biosynthesis	0.17301	3	0.0140797	EBP, LIPA, LSS	56	17	5085	16.0242	0.817602	0.57292	15.0216
KEGG_PATHWAY	hsa04062:Chemokine signaling pathway	0.461361	8	0.00369743	KRAS, ROCK2, CXCL13, CXCL9, ADRBK2, PRKACB, PIK3R3, CXCL11	56	187	5085	3.88464	0.358864	0.358864	4.16312

## Sheet: downregualted DEGs in stage 0
Category	Term	%	Count	PValue	Genes	List Total	Pop Hits	Pop Total	Fold Enrichment	Bonferroni	Benjamini	FDR
KEGG_PATHWAY	cfa04010:MAPK signaling pathway	2.85714	4	0.00282127	JUN, GADD45G, NR4A1, DUSP6	7	267	4905	10.4976	0.0495832	0.0495832	2.06103

## Sheet: upregualted DEGs in stage C
Category	Term	%	Count	PValue	Genes	List Total	Pop Hits	Pop Total	Fold Enrichment	Bonferroni	Benjamini	FDR
KEGG_PATHWAY	hsa03010:Ribosome	0.34774	7	0.00016347	RPL18, RPS19, RPS3A, RPL22, RPL27A, RPL36, RPS20	50	87	5085	8.18276	0.0091133	0.0091133	0.1613
KEGG_PATHWAY	hsa04510:Focal adhesion	0.298063	6	0.0428092	LAMA5, VEGFA, COL6A3, COL3A1, COL5A1, PARVB	50	201	5085	3.03582	0.913719	0.458025	35.0809
KEGG_PATHWAY	hsa03040:Spliceosome	0.248385	5	0.0322837	SF3B1, NCBP1, HNRNPK, CHERP, RBM25	50	126	5085	4.03571	0.840819	0.458044	27.6779
KEGG_PATHWAY	hsa04512:ECM-receptor interaction	0.248385	5	0.00834689	LAMA5, COL6A3, COL3A1, HSPG2, COL5A1	50	84	5085	6.05357	0.374615	0.209187	7.94336

## Sheet: Downregulated DEGs in stage C
Category	Term	%	Count	PValue	Genes	List Total	Pop Hits	Pop Total	Fold Enrichment	Bonferroni	Benjamini	FDR
KEGG_PATHWAY	hsa04610:Complement and coagulation cascades	0.58651	8	1.87403e-06	F13B, KNG1, F12, FGA, SERPINF2, F8, SERPING1, C1S	46	69	5085	12.8166	0.000151785	0.000151785	0.0019972
KEGG_PATHWAY	hsa00280:Valine, leucine and isoleucine degradation	0.366569	5	0.000561332	MUT, HMGCS2, ECHS1, ACAT1, HMGCL	46	44	5085	12.5618	0.0444619	0.0150459	0.596611
KEGG_PATHWAY	hsa00650:Butanoate metabolism	0.366569	5	0.000204542	HMGCS2, ALDH5A1, ECHS1, ACAT1, HMGCL	46	34	5085	16.2564	0.0164331	0.00825059	0.217772
KEGG_PATHWAY	hsa03320:PPAR signaling pathway	0.293255	4	0.0226042	APOA1, CYP27A1, HMGCS2, APOC3	46	69	5085	6.40832	0.84307	0.206653	21.625
KEGG_PATHWAY	hsa00140:Steroid hormone biosynthesis	0.293255	4	0.00753942	CYP3A7, AKR1C4, COMT, HSD17B8	46	46	5085	9.61248	0.45828	0.097122	7.74876
KEGG_PATHWAY	hsa00640:Propanoate metabolism	0.293255	4	0.00268524	MUT, SUCLG2, ECHS1, ACAT1	46	32	5085	13.8179	0.195711	0.0426243	2.82493
KEGG_PATHWAY	hsa00120:Primary bile acid biosynthesis	0.219941	3	0.00849356	AKR1C4, CYP27A1, AMACR	46	16	5085	20.7269	0.498884	0.0939877	8.68958
KEGG_PATHWAY	hsa00072:Synthesis and degradation of ketone bodies	0.219941	3	0.00265037	HMGCS2, ACAT1, HMGCL	46	9	5085	36.8478	0.19343	0.0523227	2.78871
